# Supplementary material for: ALBA proteins facilitate cytoplasmic YTHDF-mediated reading of m6A in Arabidopsis
Source: EMBO J. 2024 Nov 29;43(24):6626–55. doi: 10.1038/s44318-024-00312-0 (PMC11649824; doi:10.1038/s44318-024-00312-0)
Supplement: Supplementary file 3 — Dataset EV1 [file 44318_2024_312_MOESM3_ESM.xlsx]

## Sheet: Description
Dataset EV1. IP-MS data
Differential abundance analysis of proteins identified by mass spectrometry in the following immunopurifications:
ALBA4-GFP_vs_GFP	GFP-trap
ECT2-mCh_WT_vs_DeltaN8	RFP-trap
ECT2-mCh_WT_vs_YAIMmut	RFP-trap
Column description
AGI	Arabidopsis Genome Initiative (AGI) locus code
Gene	Official gene name that is used in publications. This information is taken from the second line of the General page of the ProteinCard page
log2(FC)	Normalised abundance ratios as log2 values
p-value	P-values calculated using Bayes statistics
adj. p-value	Benjamin-Hochberg adjusted p-values
Gene Description

## Sheet: ALBA4-GFP vs. GFP
AGI	Gene	log2(FC)	p-value	adj. p-value	Gene Description
AT3G44310	NIT1	3.73388	2.3096e-10	1.4552e-07	Nitrilase 1 [Source:NCBI gene (formerly Entrezgene);Acc:823556]
AT5G63120	AT5G63120	3.16778	2.3562e-10	1.4552e-07	P-loop containing nucleoside triphosphate hydrolases superfamily protein [Source:NCBI gene (formerly Entrezgene);Acc:836432]
AT2G36870	XTH32	3.88339	4.3026e-10	1.4552e-07	xyloglucan endotransglucosylase/hydrolase 32 [Source:NCBI gene (formerly Entrezgene);Acc:818259]
AT5G10690	AT5G10690	3.60242	4.4729e-10	1.4552e-07	pentatricopeptide (PPR) repeat-containing protein / CBS domain-containing protein [Source:NCBI gene (formerly Entrezgene);Acc:830933]
AT1G23400	CAF2	3.39207	6.4871e-10	1.4552e-07	RNA-binding CRS1 / YhbY (CRM) domain-containing protein [Source:NCBI gene (formerly Entrezgene);Acc:838948]
AT4G18520	AT4G18520	2.81089	6.547e-10	1.4552e-07	Pentatricopeptide repeat (PPR) superfamily protein [Source:NCBI gene (formerly Entrezgene);Acc:827584]
AT3G15590	AT3G15590	2.90902	6.906e-10	1.4552e-07	Tetratricopeptide repeat (TPR)-like superfamily protein [Source:NCBI gene (formerly Entrezgene);Acc:820799]
AT1G70070	EMB25	2.94365	7.3168e-10	1.4552e-07	DEAD/DEAH box helicase [Source:NCBI gene (formerly Entrezgene);Acc:843343]
AT5G53060	RCF3	3.45496	7.3306e-10	1.4552e-07	RNA-binding KH domain-containing protein [Source:NCBI gene (formerly Entrezgene);Acc:835386]
AT3G22330	PMH2	2.84006	7.7255e-10	1.4552e-07	putative mitochondrial RNA helicase 2 [Source:NCBI gene (formerly Entrezgene);Acc:821802]
AT1G74970	RPS9	3.57793	8.2717e-10	1.4552e-07	ribosomal protein S9 [Source:NCBI gene (formerly Entrezgene);Acc:843836]
AT1G29250	AT1G29250	3.19169	9.4287e-10	1.4552e-07	Alba DNA/RNA-binding protein [Source:NCBI gene (formerly Entrezgene);Acc:839799]
AT1G53645	AT1G53645	2.73288	9.7388e-10	1.4552e-07	hydroxyproline-rich glycoprotein family protein [Source:NCBI gene (formerly Entrezgene);Acc:841801]
AT1G51720	AT1G51720	3.07479	1.1481e-09	1.4552e-07	Amino acid dehydrogenase family protein [Source:NCBI gene (formerly Entrezgene);Acc:841597]
AT5G45190	AT5G45190	3.02615	1.1741e-09	1.4552e-07	Cyclin family protein [Source:NCBI gene (formerly Entrezgene);Acc:834555]
AT5G09510	AT5G09510	2.87386	1.1914e-09	1.4552e-07	Ribosomal protein S19 family protein [Source:NCBI gene (formerly Entrezgene);Acc:830810]
AT1G29940	NRPA2	3.03426	1.1933e-09	1.4552e-07	nuclear RNA polymerase A2 [Source:NCBI gene (formerly Entrezgene);Acc:839872]
AT4G31780	MGD1	3.15459	1.2431e-09	1.4552e-07	monogalactosyl diacylglycerol synthase 1 [Source:NCBI gene (formerly Entrezgene);Acc:829306]
AT5G43320	ckl8	3.08478	1.3317e-09	1.4552e-07	casein kinase I-like 8 [Source:NCBI gene (formerly Entrezgene);Acc:834350]
AT4G11060	MTSSB	3.12408	1.4095e-09	1.4552e-07	mitochondrially targeted single-stranded DNA binding protein [Source:NCBI gene (formerly Entrezgene);Acc:826707]
AT1G62020	AT1G62020	2.72052	1.4265e-09	1.4552e-07	Coatomer, alpha subunit [Source:NCBI gene (formerly Entrezgene);Acc:842497]
AT1G60170	emb1220	2.83062	1.4447e-09	1.4552e-07	pre-mRNA processing ribonucleoprotein binding region-containing protein [Source:NCBI gene (formerly Entrezgene);Acc:842312]
AT1G79350	EMB1135	2.46355	1.5571e-09	1.4552e-07	RING/FYVE/PHD zinc finger superfamily protein [Source:NCBI gene (formerly Entrezgene);Acc:844273]
AT4G34670	AT4G34670	2.79204	1.5763e-09	1.4552e-07	Ribosomal protein S3Ae [Source:NCBI gene (formerly Entrezgene);Acc:829619]
AT1G17220	FUG1	2.32411	1.6395e-09	1.4552e-07	Translation initiation factor 2, small GTP-binding protein [Source:NCBI gene (formerly Entrezgene);Acc:838293]
AT2G43760	AT2G43760	-2.68327	1.6471e-09	1.4552e-07	molybdopterin biosynthesis MoaE family protein [Source:NCBI gene (formerly Entrezgene);Acc:818979]
AT1G66260	AT1G66260	2.56328	1.7764e-09	1.4652e-07	RNA-binding (RRM/RBD/RNP motifs) family protein [Source:NCBI gene (formerly Entrezgene);Acc:842943]
AT4G01030	AT4G01030	2.30791	1.7861e-09	1.4652e-07	pentatricopeptide (PPR) repeat-containing protein [Source:NCBI gene (formerly Entrezgene);Acc:827926]
AT3G42170	DAYSLEEPER	2.24394	1.8726e-09	1.4783e-07	BED zinc finger and hAT dimerization domain-containing protein DAYSLEEPER [Source:NCBI gene (formerly Entrezgene);Acc:3769417]
AT1G32790	CID11	2.85008	2.0239e-09	1.4783e-07	CTC-interacting domain 11 [Source:NCBI gene (formerly Entrezgene);Acc:840173]
AT2G33800	EMB3113	2.59887	2.1635e-09	1.4783e-07	Ribosomal protein S5 family protein [Source:NCBI gene (formerly Entrezgene);Acc:817947]
AT4G09150	AT4G09150	2.43588	2.3085e-09	1.4783e-07	T-complex protein 11 [Source:NCBI gene (formerly Entrezgene);Acc:826496]
AT3G59040	AT3G59040	2.48687	2.4686e-09	1.4783e-07	Tetratricopeptide repeat (TPR)-like superfamily protein [Source:NCBI gene (formerly Entrezgene);Acc:825073]
AT3G52870	AT3G52870	2.71379	2.5249e-09	1.4783e-07	IQ calmodulin-binding motif family protein [Source:NCBI gene (formerly Entrezgene);Acc:824453]
AT1G15290	AT1G15290	2.3451	2.5569e-09	1.4783e-07	Tetratricopeptide repeat (TPR)-like superfamily protein [Source:NCBI gene (formerly Entrezgene);Acc:838097]
AT3G18390	EMB1865	2.82269	2.5582e-09	1.4783e-07	CRS1 / YhbY (CRM) domain-containing protein [Source:NCBI gene (formerly Entrezgene);Acc:821368]
AT5G02960	AT5G02960	2.82645	2.6162e-09	1.4783e-07	Ribosomal protein S12/S23 family protein [Source:NCBI gene (formerly Entrezgene);Acc:831724]
AT1G65440	GTB1	2.33191	2.7497e-09	1.4783e-07	global transcription factor group B1 [Source:NCBI gene (formerly Entrezgene);Acc:842855]
AT1G58110	AT1G58110	2.48618	2.8663e-09	1.4783e-07	Basic-leucine zipper (bZIP) transcription factor family protein [Source:NCBI gene (formerly Entrezgene);Acc:842178]
AT4G15020	AT4G15020	2.56307	2.8798e-09	1.4783e-07	hAT transposon superfamily [Source:NCBI gene (formerly Entrezgene);Acc:827161]
AT4G14510	CFM3B	2.5477	2.984e-09	1.4783e-07	CRM family member 3B [Source:NCBI gene (formerly Entrezgene);Acc:827098]
AT5G26742	emb1138	4.02769	2.9948e-09	1.4783e-07	DEAD box RNA helicase (RH3) [Source:NCBI gene (formerly Entrezgene);Acc:832713]
AT3G58570	AT3G58570	2.72638	3.0396e-09	1.4783e-07	P-loop containing nucleoside triphosphate hydrolases superfamily protein [Source:NCBI gene (formerly Entrezgene);Acc:825026]
AT2G44710	AT2G44710	2.93835	3.0747e-09	1.4783e-07	RNA-binding (RRM/RBD/RNP motifs) family protein [Source:NCBI gene (formerly Entrezgene);Acc:819079]
AT5G46630	AT5G46630	3.28902	3.1429e-09	1.4783e-07	Clathrin adaptor complexes medium subunit family protein [Source:NCBI gene (formerly Entrezgene);Acc:834706]
AT3G12080	emb2738	2.98958	3.1836e-09	1.4783e-07	GTP-binding family protein [Source:NCBI gene (formerly Entrezgene);Acc:820382]
AT5G39980	AT5G39980	2.88822	3.3186e-09	1.4783e-07	Tetratricopeptide repeat (TPR)-like superfamily protein [Source:NCBI gene (formerly Entrezgene);Acc:833995]
AT4G21710	NRPB2	2.97434	3.3813e-09	1.4783e-07	DNA-directed RNA polymerase family protein [Source:NCBI gene (formerly Entrezgene);Acc:828259]
AT3G51010	AT3G51010	2.5814	3.3899e-09	1.4783e-07	protein translocase subunit [Source:NCBI gene (formerly Entrezgene);Acc:824265]
AT1G48620	HON5	3.78414	3.4737e-09	1.4783e-07	high mobility group A5 [Source:NCBI gene (formerly Entrezgene);Acc:841283]
AT2G16485	NERD	2.36731	3.4922e-09	1.4783e-07	GW repeat- and PHD finger-containing protein NERD [Source:NCBI gene (formerly Entrezgene);Acc:816147]
AT1G49670	NQR	2.33064	3.6333e-09	1.4783e-07	ARP protein (REF) [Source:NCBI gene (formerly Entrezgene);Acc:841391]
AT1G48410	AGO1	2.95031	3.6622e-09	1.4783e-07	Stabilizer of iron transporter SufD / Polynucleotidyl transferase [Source:NCBI gene (formerly Entrezgene);Acc:841262]
AT3G15000	RIP1	2.62284	3.9393e-09	1.4783e-07	cobalt ion binding protein [Source:NCBI gene (formerly Entrezgene);Acc:820729]
AT2G34480	AT2G34480	2.36803	3.9487e-09	1.4783e-07	Ribosomal protein L18ae/LX family protein [Source:NCBI gene (formerly Entrezgene);Acc:818011]
AT3G54380	SAC3C	2.32766	3.9986e-09	1.4783e-07	SAC3/GANP/Nin1/mts3/eIF-3 p25 family [Source:NCBI gene (formerly Entrezgene);Acc:824604]
AT4G36700	AT4G36700	2.72893	4.0682e-09	1.4783e-07	RmlC-like cupins superfamily protein [Source:NCBI gene (formerly Entrezgene);Acc:829823]
AT2G28550	RAP2.7	3.61383	4.0729e-09	1.4783e-07	related to AP2.7 [Source:NCBI gene (formerly Entrezgene);Acc:817403]
AT4G35800	NRPB1	2.43304	4.0903e-09	1.4783e-07	RNA polymerase II large subunit [Source:NCBI gene (formerly Entrezgene);Acc:829734]
AT3G06400	CHR11	3.10582	4.1113e-09	1.4783e-07	chromatin-remodeling protein 11 [Source:NCBI gene (formerly Entrezgene);Acc:819814]
AT3G06480	AT3G06480	2.69434	4.2338e-09	1.4783e-07	DEAD box RNA helicase family protein [Source:NCBI gene (formerly Entrezgene);Acc:819825]
AT3G49500	RDR6	2.02105	4.2915e-09	1.4783e-07	RNA-dependent RNA polymerase 6 [Source:NCBI gene (formerly Entrezgene);Acc:824112]
AT1G04170	EIF2 GAMMA	2.27217	4.3143e-09	1.4783e-07	eukaryotic translation initiation factor 2 gamma subunit [Source:NCBI gene (formerly Entrezgene);Acc:839238]
ATCG00810	rpl22	2.86214	4.34e-09	1.4783e-07	None
AT2G28290	SYD	2.16092	4.3759e-09	1.4783e-07	P-loop containing nucleoside triphosphate hydrolases superfamily protein [Source:NCBI gene (formerly Entrezgene);Acc:817375]
AT2G20140	RPT2b	2.02976	4.4591e-09	1.4783e-07	AAA-type ATPase family protein [Source:NCBI gene (formerly Entrezgene);Acc:816533]
AT5G24850	CRY3	2.2272	4.6153e-09	1.4783e-07	cryptochrome 3 [Source:NCBI gene (formerly Entrezgene);Acc:832554]
AT3G49240	emb1796	2.95529	4.637e-09	1.4783e-07	Pentatricopeptide repeat (PPR) superfamily protein [Source:NCBI gene (formerly Entrezgene);Acc:824085]
AT2G15690	AT2G15690	2.00286	4.6386e-09	1.4783e-07	Tetratricopeptide repeat (TPR)-like superfamily protein [Source:NCBI gene (formerly Entrezgene);Acc:816062]
None	None	3.10364	4.7383e-09	1.4783e-07	None
AT3G02060	AT3G02060	2.79742	4.7521e-09	1.4783e-07	DEAD/DEAH box helicase [Source:NCBI gene (formerly Entrezgene);Acc:821294]
AT3G03950	ECT1	2.12802	4.8009e-09	1.4783e-07	evolutionarily conserved C-terminal region 1 [Source:NCBI gene (formerly Entrezgene);Acc:819550]
AT4G28080	AT4G28080	1.94668	4.8689e-09	1.4783e-07	Tetratricopeptide repeat (TPR)-like superfamily protein [Source:NCBI gene (formerly Entrezgene);Acc:828923]
AT5G04280	AtRZ-1c	2.46105	4.9415e-09	1.4783e-07	RNA-binding (RRM/RBD/RNP motifs) family protein with retrovirus zinc finger-like domain-containing protein [Source:NCBI gene (formerly Entrezgene);Acc:830307]
AT4G39620	EMB2453	2.18035	4.987e-09	1.4783e-07	Tetratricopeptide repeat (TPR)-like superfamily protein [Source:NCBI gene (formerly Entrezgene);Acc:830116]
AT1G70710	GH9B1	2.52534	5.1373e-09	1.4783e-07	glycosyl hydrolase 9B1 [Source:NCBI gene (formerly Entrezgene);Acc:843408]
AT2G01250	AT2G01250	2.39258	5.2044e-09	1.4783e-07	Ribosomal protein L30/L7 family protein [Source:NCBI gene (formerly Entrezgene);Acc:814652]
AT1G80070	SUS2	2.14786	5.21e-09	1.4783e-07	Pre-mRNA-processing-splicing factor [Source:NCBI gene (formerly Entrezgene);Acc:844347]
AT3G13180	AT3G13180	3.03948	5.3311e-09	1.4783e-07	NOL1/NOP2/sun family protein / antitermination NusB domain-containing protein [Source:NCBI gene (formerly Entrezgene);Acc:820508]
AT1G26230	Cpn60beta4	2.91966	5.3356e-09	1.4783e-07	TCP-1/cpn60 chaperonin family protein [Source:NCBI gene (formerly Entrezgene);Acc:839164]
AT3G48930	EMB1080	2.71404	5.3465e-09	1.4783e-07	Nucleic acid-binding, OB-fold-like protein [Source:NCBI gene (formerly Entrezgene);Acc:824054]
AT2G21230	AT2G21230	2.92085	5.4252e-09	1.4783e-07	Basic-leucine zipper (bZIP) transcription factor family protein [Source:NCBI gene (formerly Entrezgene);Acc:816660]
AT2G07360	AT2G07360	2.03743	5.4307e-09	1.4783e-07	SH3 domain-containing protein [Source:NCBI gene (formerly Entrezgene);Acc:815305]
AT3G17205	UPL6	2.94072	5.5058e-09	1.4783e-07	ubiquitin protein ligase 6 [Source:NCBI gene (formerly Entrezgene);Acc:820979]
AT5G35180	AT5G35180	2.35433	5.7122e-09	1.4783e-07	ENHANCED DISEASE RESISTANCE protein (DUF1336) [Source:NCBI gene (formerly Entrezgene);Acc:833472]
AT3G58640	AT3G58640	2.19411	5.7683e-09	1.4783e-07	Mitogen activated protein kinase kinase kinase-like protein [Source:NCBI gene (formerly Entrezgene);Acc:825033]
AT1G67310	AT1G67310	2.03202	5.7729e-09	1.4783e-07	Calmodulin-binding transcription activator protein with CG-1 and Ankyrin domain [Source:NCBI gene (formerly Entrezgene);Acc:843051]
AT5G64960	CDKC2	2.47672	5.8337e-09	1.4783e-07	cyclin dependent kinase group C2 [Source:NCBI gene (formerly Entrezgene);Acc:836620]
AT4G14740	AT4G14740	2.67144	5.8747e-09	1.4783e-07	auxin canalization protein (DUF828) [Source:NCBI gene (formerly Entrezgene);Acc:827127]
AT1G19520	NFD5	2.29606	5.9092e-09	1.4783e-07	pentatricopeptide (PPR) repeat-containing protein [Source:NCBI gene (formerly Entrezgene);Acc:838538]
AT1G19720	AT1G19720	2.0013	5.9546e-09	1.4783e-07	Pentatricopeptide repeat (PPR-like) superfamily protein [Source:NCBI gene (formerly Entrezgene);Acc:838561]
AT2G39140	SVR1	2.02191	6.0179e-09	1.4783e-07	pseudouridine synthase family protein [Source:NCBI gene (formerly Entrezgene);Acc:818500]
None	None	2.54828	6.0544e-09	1.4783e-07	None
AT3G11400	EIF3G1	2.079	6.0814e-09	1.4783e-07	eukaryotic translation initiation factor 3G1 [Source:NCBI gene (formerly Entrezgene);Acc:820313]
AT1G19370	AT1G19370	2.19044	6.1138e-09	1.4783e-07	membrane protein [Source:NCBI gene (formerly Entrezgene);Acc:838520]
AT3G04760	AT3G04760	2.91761	6.2218e-09	1.4785e-07	Pentatricopeptide repeat (PPR-like) superfamily protein [Source:NCBI gene (formerly Entrezgene);Acc:819636]
AT1G10200	WLIM1	1.96666	6.2692e-09	1.4785e-07	GATA type zinc finger transcription factor family protein [Source:NCBI gene (formerly Entrezgene);Acc:837558]
AT4G26480	AT4G26480	2.84643	6.3637e-09	1.4785e-07	RNA-binding KH domain-containing protein [Source:NCBI gene (formerly Entrezgene);Acc:828754]
AT5G41190	AT5G41190	2.98981	6.4311e-09	1.4785e-07	RNA-binding NOB1-like protein [Source:NCBI gene (formerly Entrezgene);Acc:834121]
AT5G08650	AT5G08650	1.86598	6.4365e-09	1.4785e-07	Small GTP-binding protein [Source:NCBI gene (formerly Entrezgene);Acc:830766]
AT2G01600	AT2G01600	2.78561	6.8093e-09	1.5486e-07	ENTH/ANTH/VHS superfamily protein [Source:NCBI gene (formerly Entrezgene);Acc:814689]
AT5G57460	AT5G57460	1.99289	6.8921e-09	1.549e-07	muniscin carboxy-terminal mu-like domain protein [Source:NCBI gene (formerly Entrezgene);Acc:835851]
AT3G06810	IBR3	2.07255	7.0272e-09	1.549e-07	acyl-CoA dehydrogenase-like protein [Source:NCBI gene (formerly Entrezgene);Acc:819865]
AT2G38860	YLS5	-1.90662	7.0523e-09	1.549e-07	Class I glutamine amidotransferase-like superfamily protein [Source:NCBI gene (formerly Entrezgene);Acc:818470]
AT2G26280	CID7	2.02813	7.0805e-09	1.549e-07	CTC-interacting domain 7 [Source:NCBI gene (formerly Entrezgene);Acc:817168]
AT3G16460	JAL34	2.80034	7.2171e-09	1.5639e-07	Mannose-binding lectin superfamily protein [Source:NCBI gene (formerly Entrezgene);Acc:820894]
AT5G16130	AT5G16130	2.76471	7.298e-09	1.5667e-07	Ribosomal protein S7e family protein [Source:NCBI gene (formerly Entrezgene);Acc:831470]
AT5G13680	ABO1	2.02941	7.4652e-09	1.5815e-07	IKI3 family protein [Source:NCBI gene (formerly Entrezgene);Acc:831213]
AT4G12830	AT4G12830	1.8839	7.5049e-09	1.5815e-07	alpha/beta-Hydrolases superfamily protein [Source:NCBI gene (formerly Entrezgene);Acc:826895]
AT3G20440	EMB2729	2.07566	7.7365e-09	1.6155e-07	Alpha amylase family protein [Source:NCBI gene (formerly Entrezgene);Acc:821589]
AT4G26450	AT4G26450	3.01941	7.8647e-09	1.6168e-07	None
AT5G13770	AT5G13770	1.85515	7.9462e-09	1.6168e-07	Pentatricopeptide repeat (PPR-like) superfamily protein [Source:NCBI gene (formerly Entrezgene);Acc:831222]
AT1G10170	NFXL1	2.10062	8.1345e-09	1.6168e-07	NF-X-like 1 [Source:NCBI gene (formerly Entrezgene);Acc:837555]
AT1G01320	AT1G01320	3.07876	8.2144e-09	1.6168e-07	Tetratricopeptide repeat (TPR)-like superfamily protein [Source:NCBI gene (formerly Entrezgene);Acc:839293]
AT1G13730	AT1G13730	3.12609	8.2584e-09	1.6168e-07	Nuclear transport factor 2 (NTF2) family protein with RNA binding (RRM-RBD-RNP motifs) domain-containing protein [Source:NCBI gene (formerly Entrezgene);Acc:837933]
None	None	2.03874	8.2744e-09	1.6168e-07	None
AT2G42570	TBL39	4.07425	8.3453e-09	1.6168e-07	TRICHOME BIREFRINGENCE-LIKE 39 [Source:NCBI gene (formerly Entrezgene);Acc:818857]
AT3G54280	RGD3	2.15902	8.4088e-09	1.6168e-07	ROOT GROWTH DEFECTIVE 3 [Source:NCBI gene (formerly Entrezgene);Acc:824595]
AT1G66840	PMI2	2.59617	8.4225e-09	1.6168e-07	PLASTID MOVEMENT IMPAIRED protein (DUF827) [Source:NCBI gene (formerly Entrezgene);Acc:843002]
AT3G09100	AT3G09100	1.96504	8.4643e-09	1.6168e-07	mRNA capping enzyme family protein [Source:NCBI gene (formerly Entrezgene);Acc:820064]
AT2G17033	AT2G17033	2.0199	8.517e-09	1.6168e-07	pentatricopeptide (PPR) repeat-containing protein [Source:NCBI gene (formerly Entrezgene);Acc:816207]
None	None	-3.13508	8.8497e-09	1.6526e-07	None
AT4G10450	AT4G10450	2.93447	8.8724e-09	1.6526e-07	Ribosomal protein L6 family [Source:NCBI gene (formerly Entrezgene);Acc:826637]
AT3G27160	1,00 GHS	3.26822	8.974e-09	1.6526e-07	Ribosomal protein S21 family protein [Source:NCBI gene (formerly Entrezgene);Acc:822335]
AT1G49760	8,00 PAB	1.77574	9.0552e-09	1.6526e-07	poly(A) binding protein 8 [Source:NCBI gene (formerly Entrezgene);Acc:841399]
AT5G21222	AT5G21222	2.29443	9.0651e-09	1.6526e-07	protein kinase family protein [Source:NCBI gene (formerly Entrezgene);Acc:832244]
AT3G56850	AREB3	2.56207	9.2108e-09	1.6586e-07	ABA-responsive element binding protein 3 [Source:NCBI gene (formerly Entrezgene);Acc:824852]
AT2G19730	AT2G19730	2.91457	9.2514e-09	1.6586e-07	Ribosomal L28e protein family [Source:NCBI gene (formerly Entrezgene);Acc:816492]
AT5G07090	AT5G07090	2.51788	9.3656e-09	1.6586e-07	Ribosomal protein S4 (RPS4A) family protein [Source:NCBI gene (formerly Entrezgene);Acc:830600]
AT3G17040	HCF107	2.02595	9.4852e-09	1.6586e-07	high chlorophyll fluorescent 107 [Source:NCBI gene (formerly Entrezgene);Acc:820961]
AT3G23070	CFM3A	2.48513	9.5359e-09	1.6586e-07	CRM family member 3A [Source:NCBI gene (formerly Entrezgene);Acc:821881]
AT3G60240	EIF4G	1.93134	9.5658e-09	1.6586e-07	eukaryotic translation initiation factor 4G [Source:NCBI gene (formerly Entrezgene);Acc:825194]
AT2G44060	AT2G44060	-1.79375	9.6788e-09	1.6586e-07	Late embryosis abundant protein, group 2 [Source:NCBI gene (formerly Entrezgene);Acc:819011]
AT1G20960	emb1507	2.49975	9.8204e-09	1.6586e-07	U5 small nuclear ribonucleoprotein helicase [Source:NCBI gene (formerly Entrezgene);Acc:838690]
AT2G37570	SLT1	2.57626	9.826e-09	1.6586e-07	HSP20-like chaperones superfamily protein [Source:NCBI gene (formerly Entrezgene);Acc:818333]
AT2G42520	AT2G42520	3.08074	9.8722e-09	1.6586e-07	P-loop containing nucleoside triphosphate hydrolases superfamily protein [Source:NCBI gene (formerly Entrezgene);Acc:818852]
AT3G01370	CFM2	1.9045	9.8926e-09	1.6586e-07	CRM family member 2 [Source:NCBI gene (formerly Entrezgene);Acc:821288]
AT5G37720	ALY4	2.96936	1.0008e-08	1.6658e-07	ALWAYS EARLY 4 [Source:NCBI gene (formerly Entrezgene);Acc:833750]
AT4G00230	XSP1	2.11761	1.0178e-08	1.682e-07	xylem serine peptidase 1 [Source:NCBI gene (formerly Entrezgene);Acc:827949]
AT3G11830	AT3G11830	1.85038	1.0463e-08	1.7167e-07	TCP-1/cpn60 chaperonin family protein [Source:NCBI gene (formerly Entrezgene);Acc:820356]
AT5G38640	AT5G38640	2.87933	1.0571e-08	1.7221e-07	NagB/RpiA/CoA transferase-like superfamily protein [Source:NCBI gene (formerly Entrezgene);Acc:833854]
AT2G38770	EMB2765	1.86418	1.0723e-08	1.7346e-07	P-loop containing nucleoside triphosphate hydrolases superfamily protein [Source:NCBI gene (formerly Entrezgene);Acc:818459]
AT5G65110	ACX2	1.93577	1.1315e-08	1.7953e-07	acyl-CoA oxidase 2 [Source:NCBI gene (formerly Entrezgene);Acc:836635]
AT1G43700	VIP1	2.90484	1.1391e-08	1.7953e-07	VIRE2-interacting protein 1 [Source:NCBI gene (formerly Entrezgene);Acc:840957]
AT1G27090	AT1G27090	3.44304	1.1429e-08	1.7953e-07	glycine-rich protein [Source:NCBI gene (formerly Entrezgene);Acc:839598]
AT4G08350	GTA2	2.76486	1.1488e-08	1.7953e-07	global transcription factor group A2 [Source:NCBI gene (formerly Entrezgene);Acc:826391]
AT1G62390	Phox2	2.47348	1.1491e-08	1.7953e-07	Octicosapeptide/Phox/Bem1p (PB1) domain-containing protein / tetratricopeptide repeat (TPR)-containing protein [Source:NCBI gene (formerly Entrezgene);Acc:842537]
AT3G18035	HON4	2.35007	1.1568e-08	1.7953e-07	winged-helix DNA-binding transcription factor family protein [Source:NCBI gene (formerly Entrezgene);Acc:821328]
AT2G23740	SUVR5	2.62974	1.168e-08	1.8006e-07	histone-lysine N-methyltransferase SUVR5 [Source:NCBI gene (formerly Entrezgene);Acc:816905]
AT4G08180	ORP1C	2.84121	1.1896e-08	1.8217e-07	OSBP(oxysterol binding protein)-related protein 1C [Source:NCBI gene (formerly Entrezgene);Acc:826368]
AT5G47820	FRA1	1.92749	1.2202e-08	1.848e-07	P-loop containing nucleoside triphosphate hydrolases superfamily protein [Source:NCBI gene (formerly Entrezgene);Acc:834833]
AT1G01080	AT1G01080	2.05756	1.2296e-08	1.848e-07	RNA-binding (RRM/RBD/RNP motifs) family protein [Source:NCBI gene (formerly Entrezgene);Acc:839463]
AT3G04590	AT3G04590	2.55457	1.2309e-08	1.848e-07	AT hook motif DNA-binding family protein [Source:NCBI gene (formerly Entrezgene);Acc:819615]
AT4G30720	PDE327	2.33631	1.2483e-08	1.8501e-07	FAD/NAD(P)-binding oxidoreductase family protein [Source:NCBI gene (formerly Entrezgene);Acc:829195]
AT2G22400	AT2G22400	2.24309	1.2484e-08	1.8501e-07	S-adenosyl-L-methionine-dependent methyltransferases superfamily protein [Source:NCBI gene (formerly Entrezgene);Acc:816771]
None	None	2.73282	1.2748e-08	1.8771e-07	None
AT3G13330	PA200	2.07609	1.3267e-08	1.8981e-07	proteasome activating protein 200 [Source:NCBI gene (formerly Entrezgene);Acc:820533]
AT3G47450	NOA1	2.22164	1.3285e-08	1.8981e-07	P-loop containing nucleoside triphosphate hydrolases superfamily protein [Source:NCBI gene (formerly Entrezgene);Acc:823899]
AT1G21640	NADK2	1.96932	1.3327e-08	1.8981e-07	NAD kinase 2 [Source:NCBI gene (formerly Entrezgene);Acc:838766]
AT2G04390	AT2G04390	2.23013	1.3344e-08	1.8981e-07	Ribosomal S17 family protein [Source:NCBI gene (formerly Entrezgene);Acc:814978]
AT1G15480	AT1G15480	2.18639	1.3348e-08	1.8981e-07	Tetratricopeptide repeat (TPR)-like superfamily protein [Source:NCBI gene (formerly Entrezgene);Acc:838118]
AT4G31850	PGR3	1.88184	1.3386e-08	1.8981e-07	proton gradient regulation 3 [Source:NCBI gene (formerly Entrezgene);Acc:829314]
AT3G25150	AT3G25150	3.594	1.3533e-08	1.8999e-07	Nuclear transport factor 2 (NTF2) family protein with RNA binding (RRM-RBD-RNP motifs) domain-containing protein [Source:NCBI gene (formerly Entrezgene);Acc:822106]
AT5G54600	RPL24	1.67068	1.3565e-08	1.8999e-07	Translation protein SH3-like family protein [Source:NCBI gene (formerly Entrezgene);Acc:835549]
AT1G58848	AT1G58848	2.56538	1.3761e-08	1.9027e-07	Disease resistance protein (CC-NBS-LRR class) family [Source:NCBI gene (formerly Entrezgene);Acc:842226]
AT1G59218	AT1G59218	1.91894	1.3976e-08	1.9027e-07	Disease resistance protein (CC-NBS-LRR class) family [Source:NCBI gene (formerly Entrezgene);Acc:842234]
AT1G43860	AT1G43860	2.33509	1.3997e-08	1.9027e-07	sequence-specific DNA binding transcription factor [Source:NCBI gene (formerly Entrezgene);Acc:840982]
AT5G45140	NRPC2	2.72742	1.4014e-08	1.9027e-07	nuclear RNA polymerase C2 [Source:NCBI gene (formerly Entrezgene);Acc:834550]
AT5G50320	ELO3	1.64591	1.4075e-08	1.9027e-07	radical SAM domain-containing protein / GCN5-related N-acetyltransferase (GNAT) family protein [Source:NCBI gene (formerly Entrezgene);Acc:835098]
AT2G23350	4,00 PAB	2.02032	1.4122e-08	1.9027e-07	poly(A) binding protein 4 [Source:NCBI gene (formerly Entrezgene);Acc:816867]
AT4G11850	PLDGAMMA1	1.5934	1.4164e-08	1.9027e-07	phospholipase D gamma 1 [Source:NCBI gene (formerly Entrezgene);Acc:826791]
AT4G01310	AT4G01310	1.98484	1.4265e-08	1.9051e-07	Ribosomal L5P family protein [Source:NCBI gene (formerly Entrezgene);Acc:827947]
AT3G47610	AT3G47610	2.25959	1.4495e-08	1.9246e-07	transcription regulator/ zinc ion binding protein [Source:NCBI gene (formerly Entrezgene);Acc:823915]
AT3G63500	TTA2	3.61226	1.4622e-08	1.9255e-07	fibronectin type III domain protein (DUF1423) [Source:NCBI gene (formerly Entrezgene);Acc:825525]
AT2G05580	AT2G05580	2.36181	1.467e-08	1.9255e-07	Glycine-rich protein family [Source:NCBI gene (formerly Entrezgene);Acc:3768507]
AT1G27500	KLCR3	3.555	1.4862e-08	1.9397e-07	Tetratricopeptide repeat (TPR)-like superfamily protein [Source:NCBI gene (formerly Entrezgene);Acc:839641]
AT2G40590	AT2G40590	2.59554	1.5104e-08	1.9562e-07	Ribosomal protein S26e family protein [Source:NCBI gene (formerly Entrezgene);Acc:818654]
AT4G25630	FIB2	1.70812	1.5159e-08	1.9562e-07	fibrillarin 2 [Source:NCBI gene (formerly Entrezgene);Acc:828668]
AT4G04320	AT4G04320	2.17167	1.5457e-08	1.9651e-07	malonyl-CoA decarboxylase family protein [Source:NCBI gene (formerly Entrezgene);Acc:825752]
AT4G08810	SUB1	2.69664	1.5536e-08	1.9651e-07	calcium ion binding protein [Source:NCBI gene (formerly Entrezgene);Acc:826452]
AT2G38750	ANNAT4	1.7632	1.5608e-08	1.9651e-07	annexin 4 [Source:NCBI gene (formerly Entrezgene);Acc:818457]
AT4G08950	EXO	3.10187	1.5621e-08	1.9651e-07	Phosphate-responsive 1 family protein [Source:NCBI gene (formerly Entrezgene);Acc:826473]
AT2G20020	CAF1	-2.14779	1.5657e-08	1.9651e-07	RNA-binding CRS1 / YhbY (CRM) domain-containing protein [Source:NCBI gene (formerly Entrezgene);Acc:816521]
AT2G47110	UBQ6	2.31374	1.5774e-08	1.9651e-07	ubiquitin 6 [Source:NCBI gene (formerly Entrezgene);Acc:819323]
AT4G02940	AT4G02940	2.41531	1.5863e-08	1.9651e-07	oxidoreductase, 2OG-Fe(II) oxygenase family protein [Source:NCBI gene (formerly Entrezgene);Acc:828132]
AT1G07910	RNL	1.8285	1.5912e-08	1.9651e-07	RNAligase [Source:NCBI gene (formerly Entrezgene);Acc:837306]
AT5G10030	TGA4	2.29797	1.6081e-08	1.9658e-07	TGACG motif-binding factor 4 [Source:NCBI gene (formerly Entrezgene);Acc:830866]
AT2G46020	BRM	2.81105	1.6089e-08	1.9658e-07	transcription regulatory protein SNF2 [Source:NCBI gene (formerly Entrezgene);Acc:819210]
AT1G80000	AT1G80000	1.79041	1.6258e-08	1.9658e-07	CASC3/Barentsz eIF4AIII binding protein [Source:NCBI gene (formerly Entrezgene);Acc:844340]
AT1G23860	RSZ21	2.63895	1.626e-08	1.9658e-07	RS-containing zinc finger protein 21 [Source:NCBI gene (formerly Entrezgene);Acc:838997]
AT4G11420	EIF3A	1.57729	1.6869e-08	2.0209e-07	eukaryotic translation initiation factor 3A [Source:NCBI gene (formerly Entrezgene);Acc:826746]
AT5G08450	AT5G08450	3.15901	1.6909e-08	2.0209e-07	zinc finger CCCH domain protein [Source:NCBI gene (formerly Entrezgene);Acc:830744]
AT3G04840	AT3G04840	2.80322	1.709e-08	2.0209e-07	Ribosomal protein S3Ae [Source:NCBI gene (formerly Entrezgene);Acc:819644]
AT3G49390	CID10	2.72297	1.7252e-08	2.0209e-07	CTC-interacting domain 10 [Source:NCBI gene (formerly Entrezgene);Acc:824101]
AT4G38180	FRS5	1.89571	1.7256e-08	2.0209e-07	FAR1-related sequence 5 [Source:NCBI gene (formerly Entrezgene);Acc:829974]
AT5G61970	AT5G61970	2.09629	1.7273e-08	2.0209e-07	signal recognition particle-related / SRP-like protein [Source:NCBI gene (formerly Entrezgene);Acc:836318]
AT1G20910	AT1G20910	1.8459	1.7332e-08	2.0209e-07	ARID/BRIGHT DNA-binding domain-containing protein [Source:NCBI gene (formerly Entrezgene);Acc:838684]
AT1G20410	AT1G20410	2.12359	1.7601e-08	2.0367e-07	Pseudouridine synthase family protein [Source:NCBI gene (formerly Entrezgene);Acc:838630]
AT3G26420	ATRZ-1A	1.7972	1.7645e-08	2.0367e-07	RNA-binding (RRM/RBD/RNP motifs) family protein with retrovirus zinc finger-like domain-containing protein [Source:NCBI gene (formerly Entrezgene);Acc:822246]
AT4G30930	NFD1	2.20672	1.8181e-08	2.0489e-07	Ribosomal protein L21 [Source:NCBI gene (formerly Entrezgene);Acc:829217]
AT2G39390	AT2G39390	2.45679	1.8348e-08	2.0489e-07	Ribosomal L29 family protein [Source:NCBI gene (formerly Entrezgene);Acc:818524]
AT4G25880	PUM6	2.77501	1.8494e-08	2.0489e-07	pumilio 6 [Source:NCBI gene (formerly Entrezgene);Acc:828694]
AT2G21390	AT2G21390	1.60471	1.85e-08	2.0489e-07	Coatomer, alpha subunit [Source:NCBI gene (formerly Entrezgene);Acc:816678]
AT1G54080	UBP1A	1.75053	1.8537e-08	2.0489e-07	oligouridylate-binding protein 1A [Source:NCBI gene (formerly Entrezgene);Acc:841846]
AT3G18190	AT3G18190	2.38523	1.8542e-08	2.0489e-07	TCP-1/cpn60 chaperonin family protein [Source:NCBI gene (formerly Entrezgene);Acc:821346]
ATCG00840	rpl23	2.56888	1.861e-08	2.0489e-07	None
ATCG01300	rpl23	2.06515	1.8641e-08	2.0489e-07	None
AT1G08520	ALB1	1.95983	1.8894e-08	2.0489e-07	ALBINA 1 [Source:NCBI gene (formerly Entrezgene);Acc:837374]
AT3G55770	WLIM2b	2.32685	1.8913e-08	2.0489e-07	GATA type zinc finger transcription factor family protein [Source:NCBI gene (formerly Entrezgene);Acc:824743]
AT3G14310	PME3	2.2761	1.8924e-08	2.0489e-07	pectin methylesterase 3 [Source:NCBI gene (formerly Entrezgene);Acc:820651]
AT1G48110	ECT7	2.48989	1.9136e-08	2.0489e-07	evolutionarily conserved C-terminal region 7 [Source:NCBI gene (formerly Entrezgene);Acc:841229]
AT2G33610	SWI3B	1.8121	1.9237e-08	2.0489e-07	switch subunit 3 [Source:NCBI gene (formerly Entrezgene);Acc:817927]
AT5G63960	AT5G63960	1.57203	1.9239e-08	2.0489e-07	DNA polymerase delta subunit 1 [Source:NCBI gene (formerly Entrezgene);Acc:836517]
AT3G10270	GYRB1	1.79517	1.924e-08	2.0489e-07	DNA gyrase subunit B [Source:NCBI gene (formerly Entrezgene);Acc:820189]
AT1G53750	RPT1A	-1.87491	1.9292e-08	2.0489e-07	regulatory particle triple-A 1A [Source:NCBI gene (formerly Entrezgene);Acc:841812]
AT1G25260	AT1G25260	1.95731	1.9378e-08	2.0489e-07	Ribosomal protein L10 family protein [Source:NCBI gene (formerly Entrezgene);Acc:839109]
AT4G35260	IDH1	2.21487	1.9399e-08	2.0489e-07	isocitrate dehydrogenase 1 [Source:NCBI gene (formerly Entrezgene);Acc:829679]
AT4G34110	2,00 PAB	2.82923	1.9446e-08	2.0489e-07	poly(A) binding protein 2 [Source:NCBI gene (formerly Entrezgene);Acc:829557]
AT1G06190	RHON1	1.53475	1.9586e-08	2.0526e-07	Rho termination factor [Source:NCBI gene (formerly Entrezgene);Acc:837128]
AT5G43810	AGO10	3.14282	1.9659e-08	2.0526e-07	Stabilizer of iron transporter SufD / Polynucleotidyl transferase [Source:NCBI gene (formerly Entrezgene);Acc:834403]
AT4G30890	UBP24	2.03859	1.9765e-08	2.0543e-07	ubiquitin-specific protease 24 [Source:NCBI gene (formerly Entrezgene);Acc:829213]
AT2G38040	CAC3	2.79905	2.0033e-08	2.0728e-07	acetyl Co-enzyme a carboxylase carboxyltransferase alpha subunit [Source:NCBI gene (formerly Entrezgene);Acc:818382]
AT4G12390	PME1	2.05632	2.0238e-08	2.0775e-07	pectin methylesterase inhibitor 1 [Source:NCBI gene (formerly Entrezgene);Acc:826848]
AT5G64140	RPS28	2.12431	2.026e-08	2.0775e-07	ribosomal protein S28 [Source:NCBI gene (formerly Entrezgene);Acc:836535]
AT1G36730	AT1G36730	1.64804	2.0386e-08	2.0812e-07	Translation initiation factor IF2/IF5 [Source:NCBI gene (formerly Entrezgene);Acc:840582]
AT1G19880	AT1G19880	1.85575	2.0793e-08	2.1077e-07	Regulator of chromosome condensation (RCC1) family protein [Source:NCBI gene (formerly Entrezgene);Acc:838576]
AT1G80750	AT1G80750	2.28464	2.083e-08	2.1077e-07	Ribosomal protein L30/L7 family protein [Source:NCBI gene (formerly Entrezgene);Acc:844414]
AT2G32000	AT2G32000	2.19797	2.1051e-08	2.1208e-07	DNA topoisomerase, type IA, core [Source:NCBI gene (formerly Entrezgene);Acc:817760]
AT1G76850	SEC5A	2.16678	2.1573e-08	2.1639e-07	exocyst complex component sec5 [Source:NCBI gene (formerly Entrezgene);Acc:844020]
AT5G43900	MYA2	1.77573	2.1954e-08	2.1867e-07	myosin 2 [Source:NCBI gene (formerly Entrezgene);Acc:834412]
AT1G48090	AT1G48090	1.7173	2.199e-08	2.1867e-07	calcium-dependent lipid-binding family protein [Source:NCBI gene (formerly Entrezgene);Acc:841226]
AT5G57870	eIFiso4G1	2.22981	2.2172e-08	2.1952e-07	MIF4G domain-containing protein / MA3 domain-containing protein [Source:NCBI gene (formerly Entrezgene);Acc:835897]
AT3G10380	SEC8	2.2375	2.2469e-08	2.2151e-07	subunit of exocyst complex 8 [Source:NCBI gene (formerly Entrezgene);Acc:820201]
AT3G55750	AT3G55750	2.5312	2.2699e-08	2.2202e-07	Ribosomal protein L35Ae family protein [Source:NCBI gene (formerly Entrezgene);Acc:824741]
AT3G49080	AT3G49080	1.69746	2.2714e-08	2.2202e-07	Ribosomal protein S5 domain 2-like superfamily protein [Source:NCBI gene (formerly Entrezgene);Acc:824070]
AT1G67900	AT1G67900	1.97925	2.2927e-08	2.2315e-07	Phototropic-responsive NPH3 family protein [Source:NCBI gene (formerly Entrezgene);Acc:843118]
AT3G49000	AT3G49000	2.74638	2.3104e-08	2.2393e-07	RNA polymerase III subunit RPC82 family protein [Source:NCBI gene (formerly Entrezgene);Acc:824061]
AT5G14460	AT5G14460	2.84234	2.3219e-08	2.241e-07	Pseudouridine synthase family protein [Source:NCBI gene (formerly Entrezgene);Acc:831297]
AT3G02220	AT3G02220	1.85569	2.3535e-08	2.262e-07	small acidic-like protein [Source:NCBI gene (formerly Entrezgene);Acc:821238]
AT5G49220	AT5G49220	3.18267	2.3645e-08	2.263e-07	None
ATCG00680	psbB	2.16822	2.3853e-08	2.2644e-07	None
AT2G29140	PUM3	3.08961	2.3856e-08	2.2644e-07	pumilio 3 [Source:NCBI gene (formerly Entrezgene);Acc:817463]
AT4G27060	TOR1	2.79094	2.4125e-08	2.2654e-07	ARM repeat superfamily protein [Source:NCBI gene (formerly Entrezgene);Acc:828814]
AT5G53450	ORG1	2.14205	2.4195e-08	2.2654e-07	OBP3-responsive protein 1 [Source:NCBI gene (formerly Entrezgene);Acc:835426]
AT4G24680	MOS1	-2.927	2.4243e-08	2.2654e-07	modifier of snc1 [Source:NCBI gene (formerly Entrezgene);Acc:828570]
AT1G26900	AT1G26900	2.4255	2.4306e-08	2.2654e-07	Pentatricopeptide repeat (PPR) superfamily protein [Source:NCBI gene (formerly Entrezgene);Acc:838376]
AT3G56240	CCH	-1.556	2.4456e-08	2.2654e-07	copper chaperone [Source:NCBI gene (formerly Entrezgene);Acc:824790]
AT3G13990	AT3G13990	1.85392	2.4459e-08	2.2654e-07	dentin sialophosphoprotein, putative (DUF1296) [Source:NCBI gene (formerly Entrezgene);Acc:820613]
AT5G17380	AT5G17380	1.71409	2.4958e-08	2.2957e-07	Thiamine pyrophosphate dependent pyruvate decarboxylase family protein [Source:NCBI gene (formerly Entrezgene);Acc:831604]
AT5G21160	LARP1a	2.10796	2.4986e-08	2.2957e-07	LA RNA-binding protein [Source:NCBI gene (formerly Entrezgene);Acc:832242]
AT4G38600	KAK	2.07599	2.5165e-08	2.3017e-07	HECT ubiquitin protein ligase family protein KAK [Source:NCBI gene (formerly Entrezgene);Acc:830017]
AT3G22310	PMH1	2.35344	2.5337e-08	2.3017e-07	putative mitochondrial RNA helicase 1 [Source:NCBI gene (formerly Entrezgene);Acc:821800]
AT2G34040	AT2G34040	1.98483	2.5424e-08	2.3017e-07	Apoptosis inhibitory protein 5 (API5) [Source:NCBI gene (formerly Entrezgene);Acc:817965]
AT1G60490	VPS34	1.90015	2.5678e-08	2.3017e-07	vacuolar protein sorting 34 [Source:NCBI gene (formerly Entrezgene);Acc:842344]
AT4G34830	MRL1	1.83305	2.5816e-08	2.3017e-07	Pentatricopeptide repeat (PPR) superfamily protein [Source:NCBI gene (formerly Entrezgene);Acc:829635]
AT5G01920	8,00 STN	2.00716	2.5824e-08	2.3017e-07	Protein kinase superfamily protein [Source:NCBI gene (formerly Entrezgene);Acc:831741]
AT2G31890	RAP	1.44157	2.5844e-08	2.3017e-07	RAP [Source:NCBI gene (formerly Entrezgene);Acc:817747]
AT3G56150	EIF3C	2.72265	2.5957e-08	2.3017e-07	eukaryotic translation initiation factor 3C [Source:NCBI gene (formerly Entrezgene);Acc:824781]
AT2G27040	AGO4	-2.10329	2.5992e-08	2.3017e-07	Argonaute family protein [Source:NCBI gene (formerly Entrezgene);Acc:817246]
AT4G21670	CPL1	1.73859	2.6053e-08	2.3017e-07	C-terminal domain phosphatase-like 1 [Source:NCBI gene (formerly Entrezgene);Acc:828254]
AT3G53180	NodGS	3.19021	2.6554e-08	2.331e-07	nodulin/glutamine synthase-like protein [Source:NCBI gene (formerly Entrezgene);Acc:824484]
AT5G64840	ABCF5	2.37715	2.6588e-08	2.331e-07	ral control non-repressible 5 [Source:NCBI gene (formerly Entrezgene);Acc:836607]
ATCG00830	rpl2	1.73816	2.7025e-08	2.3603e-07	None
ATCG01310	rpl2	2.18781	2.7214e-08	2.3661e-07	None
AT1G80270	PPR596	2.86571	2.7297e-08	2.3661e-07	PENTATRICOPEPTIDE REPEAT 596 [Source:NCBI gene (formerly Entrezgene);Acc:844367]
AT1G80240	DGR1	2.31721	2.8411e-08	2.4534e-07	choice-of-anchor C domain protein, putative (Protein of unknown function, DUF642) [Source:NCBI gene (formerly Entrezgene);Acc:844364]
AT4G23640	TRH1	2.35624	2.8556e-08	2.4566e-07	Potassium transporter family protein [Source:NCBI gene (formerly Entrezgene);Acc:828464]
AT4G32720	La1	1.5595	2.8902e-08	2.4772e-07	La protein 1 [Source:NCBI gene (formerly Entrezgene);Acc:829408]
AT1G64880	AT1G64880	2.38076	2.9052e-08	2.4808e-07	Ribosomal protein S5 family protein [Source:NCBI gene (formerly Entrezgene);Acc:842796]
AT1G31660	AT1G31660	1.65057	2.9319e-08	2.4912e-07	bystin-like protein [Source:NCBI gene (formerly Entrezgene);Acc:840053]
AT5G04810	AT5G04810	3.01524	2.9434e-08	2.4912e-07	pentatricopeptide (PPR) repeat-containing protein [Source:NCBI gene (formerly Entrezgene);Acc:830360]
AT2G25170	PKL	1.95038	2.95e-08	2.4912e-07	chromatin remodeling factor CHD3 (PICKLE) [Source:NCBI gene (formerly Entrezgene);Acc:817055]
AT5G06160	ATO	-1.39843	3.08e-08	2.5777e-07	splicing factor-like protein [Source:NCBI gene (formerly Entrezgene);Acc:830503]
AT5G38600	AT5G38600	2.64135	3.0874e-08	2.5777e-07	Proline-rich spliceosome-associated (PSP) family protein / zinc knuckle (CCHC-type) family protein [Source:NCBI gene (formerly Entrezgene);Acc:833850]
AT1G26110	DCP5	1.99825	3.0928e-08	2.5777e-07	decapping 5 [Source:NCBI gene (formerly Entrezgene);Acc:839152]
AT4G20850	TPP2	1.5267	3.0973e-08	2.5777e-07	tripeptidyl peptidase ii [Source:NCBI gene (formerly Entrezgene);Acc:827833]
AT4G37510	AT4G37510	2.19836	3.1212e-08	2.5868e-07	Ribonuclease III family protein [Source:NCBI gene (formerly Entrezgene);Acc:829906]
AT3G22990	LFR	1.6391	3.1308e-08	2.5868e-07	ARM repeat superfamily protein [Source:NCBI gene (formerly Entrezgene);Acc:821873]
AT1G09340	CRB	1.97658	3.1494e-08	2.5908e-07	chloroplast RNA binding protein [Source:NCBI gene (formerly Entrezgene);Acc:837455]
AT5G18570	EMB269	1.89035	3.1582e-08	2.5908e-07	GTP1/OBG family protein [Source:NCBI gene (formerly Entrezgene);Acc:831975]
AT2G06510	RPA1A	2.15166	3.2296e-08	2.64e-07	replication protein A 1A [Source:NCBI gene (formerly Entrezgene);Acc:815209]
AT5G25754	AT5G25754	1.78812	3.2665e-08	2.6607e-07	RNA polymerase I-associated factor PAF67 [Source:NCBI gene (formerly Entrezgene);Acc:832643]
AT5G25757	AT5G25757	2.58426	3.3413e-08	2.7092e-07	RNA polymerase I-associated factor PAF67 [Source:NCBI gene (formerly Entrezgene);Acc:832644]
AT5G60040	NRPC1	2.47615	3.3496e-08	2.7092e-07	nuclear RNA polymerase C1 [Source:NCBI gene (formerly Entrezgene);Acc:836126]
AT2G15820	OTP51	1.83767	3.3677e-08	2.7129e-07	endonuclease [Source:NCBI gene (formerly Entrezgene);Acc:816078]
AT3G16260	TRZ4	1.84661	3.3779e-08	2.7129e-07	tRNAse Z4 [Source:NCBI gene (formerly Entrezgene);Acc:820872]
AT5G14170	CHC1	2.13162	3.4038e-08	2.7242e-07	SWIB/MDM2 domain superfamily protein [Source:NCBI gene (formerly Entrezgene);Acc:831267]
AT4G27090	AT4G27090	2.53983	3.4354e-08	2.7325e-07	Ribosomal protein L14 [Source:NCBI gene (formerly Entrezgene);Acc:828817]
AT2G39260	AT2G39260	1.38153	3.4444e-08	2.7325e-07	regulator of nonsense transcripts UPF2 [Source:NCBI gene (formerly Entrezgene);Acc:818511]
AT3G20820	AT3G20820	1.85378	3.4498e-08	2.7325e-07	Leucine-rich repeat (LRR) family protein [Source:NCBI gene (formerly Entrezgene);Acc:821630]
AT5G11350	AT5G11350	1.73334	3.5142e-08	2.774e-07	DNAse I-like superfamily protein [Source:NCBI gene (formerly Entrezgene);Acc:831006]
AT5G40200	DEG9	1.7545	3.5287e-08	2.7759e-07	DegP protease 9 [Source:NCBI gene (formerly Entrezgene);Acc:834018]
AT1G54490	XRN4	1.90942	3.5559e-08	2.7877e-07	exoribonuclease 4 [Source:NCBI gene (formerly Entrezgene);Acc:841891]
AT2G03120	SPP	1.46502	3.609e-08	2.8134e-07	signal peptide peptidase [Source:NCBI gene (formerly Entrezgene);Acc:814841]
AT3G19960	ATM1	1.80182	3.6132e-08	2.8134e-07	myosin 1 [Source:NCBI gene (formerly Entrezgene);Acc:821534]
AT3G01780	TPLATE	3.25361	3.6599e-08	2.8401e-07	ARM repeat superfamily protein [Source:NCBI gene (formerly Entrezgene);Acc:821081]
AT1G52980	AtNug2	1.28609	3.676e-08	2.843e-07	GTP-binding family protein [Source:NCBI gene (formerly Entrezgene);Acc:841731]
AT4G24820	AT4G24820	1.91721	3.7245e-08	2.8478e-07	26S proteasome regulatory subunit Rpn7 [Source:NCBI gene (formerly Entrezgene);Acc:828585]
AT5G18620	CHR17	2.24314	3.7333e-08	2.8478e-07	chromatin remodeling factor17 [Source:NCBI gene (formerly Entrezgene);Acc:831980]
AT3G13460	ECT2	1.77576	3.7336e-08	2.8478e-07	evolutionarily conserved C-terminal region 2 [Source:NCBI gene (formerly Entrezgene);Acc:820548]
AT3G58510	AT3G58510	1.63651	3.7373e-08	2.8478e-07	DEA(D/H)-box RNA helicase family protein [Source:NCBI gene (formerly Entrezgene);Acc:825020]
AT3G25520	ATL5	2.33449	3.7442e-08	2.8478e-07	ribosomal protein L5 [Source:NCBI gene (formerly Entrezgene);Acc:822138]
AT5G20280	SPS1F	1.69758	3.7587e-08	2.8494e-07	sucrose phosphate synthase 1F [Source:NCBI gene (formerly Entrezgene);Acc:832150]
AT5G45500	AT5G45500	1.66253	3.8162e-08	2.8828e-07	RNI-like superfamily protein [Source:NCBI gene (formerly Entrezgene);Acc:834586]
AT3G55460	SCL30	1.42388	3.8438e-08	2.8828e-07	SC35-like splicing factor 30 [Source:NCBI gene (formerly Entrezgene);Acc:824712]
AT1G52000	AT1G52000	2.61445	3.8478e-08	2.8828e-07	Mannose-binding lectin superfamily protein [Source:NCBI gene (formerly Entrezgene);Acc:841629]
AT5G20890	AT5G20890	1.49759	3.8529e-08	2.8828e-07	TCP-1/cpn60 chaperonin family protein [Source:NCBI gene (formerly Entrezgene);Acc:832213]
None	None	2.19889	3.9158e-08	2.8956e-07	None
AT1G20020	FNR2	1.87074	3.944e-08	2.8956e-07	ferredoxin-NADP[+]-oxidoreductase 2 [Source:NCBI gene (formerly Entrezgene);Acc:838591]
AT5G17790	VAR3	1.86594	3.976e-08	2.8956e-07	zinc finger (Ran-binding) family protein [Source:NCBI gene (formerly Entrezgene);Acc:831647]
AT5G09900	EMB2107	3.19118	3.9793e-08	2.8956e-07	26S proteasome regulatory subunit, putative (RPN5) [Source:NCBI gene (formerly Entrezgene);Acc:830850]
ATCG00170	rpoC2	2.65884	3.9996e-08	2.8956e-07	None
AT2G25760	AT2G25760	1.89984	4.0012e-08	2.8956e-07	Protein kinase family protein [Source:NCBI gene (formerly Entrezgene);Acc:817118]
AT2G39670	AT2G39670	3.35755	4.0056e-08	2.8956e-07	Radical SAM superfamily protein [Source:NCBI gene (formerly Entrezgene);Acc:818550]
AT5G61020	ECT3	2.08649	4.0199e-08	2.8956e-07	evolutionarily conserved C-terminal region 3 [Source:NCBI gene (formerly Entrezgene);Acc:836223]
AT3G24830	AT3G24830	2.64154	4.0327e-08	2.8956e-07	Ribosomal protein L13 family protein [Source:NCBI gene (formerly Entrezgene);Acc:822081]
AT5G27270	EMB976	1.84216	4.036e-08	2.8956e-07	Tetratricopeptide repeat (TPR)-like superfamily protein [Source:NCBI gene (formerly Entrezgene);Acc:832785]
AT3G44320	NIT3	1.44762	4.0578e-08	2.8956e-07	nitrilase 3 [Source:NCBI gene (formerly Entrezgene);Acc:823557]
AT2G42010	PLDBETA1	-1.8331	4.0618e-08	2.8956e-07	phospholipase D beta 1 [Source:NCBI gene (formerly Entrezgene);Acc:818802]
AT1G70200	AT1G70200	2.87142	4.0684e-08	2.8956e-07	RNA-binding (RRM/RBD/RNP motifs) family protein [Source:NCBI gene (formerly Entrezgene);Acc:843356]
AT4G34430	CHB3	2.04429	4.0736e-08	2.8956e-07	DNA-binding family protein [Source:NCBI gene (formerly Entrezgene);Acc:829594]
AT5G06600	UBP12	2.41222	4.0752e-08	2.8956e-07	ubiquitin-specific protease 12 [Source:NCBI gene (formerly Entrezgene);Acc:830548]
AT4G38225	AT4G38225	2.71164	4.0818e-08	2.8956e-07	glycerol kinase [Source:NCBI gene (formerly Entrezgene);Acc:829979]
AT2G43030	AT2G43030	2.34159	4.0843e-08	2.8956e-07	Ribosomal protein L3 family protein [Source:NCBI gene (formerly Entrezgene);Acc:818905]
None	None	-2.12921	4.1362e-08	2.9233e-07	None
AT4G30200	VEL1	2.09147	4.1736e-08	2.9365e-07	vernalization5/VIN3-like protein [Source:NCBI gene (formerly Entrezgene);Acc:829143]
AT3G50370	AT3G50370	2.1981	4.1875e-08	2.9365e-07	None
AT3G02320	AT3G02320	3.75278	4.1931e-08	2.9365e-07	N2,N2-dimethylguanosine tRNA methyltransferase [Source:NCBI gene (formerly Entrezgene);Acc:820451]
AT5G07470	PMSR3	-2.1067	4.3112e-08	3.0057e-07	peptidemethionine sulfoxide reductase 3 [Source:NCBI gene (formerly Entrezgene);Acc:830638]
AT1G48570	AT1G48570	2.16764	4.3181e-08	3.0057e-07	zinc finger (Ran-binding) family protein [Source:NCBI gene (formerly Entrezgene);Acc:841278]
AT5G51750	SBT1.3	2.16116	4.3782e-08	3.0383e-07	subtilase 1.3 [Source:NCBI gene (formerly Entrezgene);Acc:835249]
AT5G56630	PFK7	2.80273	4.4209e-08	3.0512e-07	phosphofructokinase 7 [Source:NCBI gene (formerly Entrezgene);Acc:835764]
AT1G53280	DJ1B	3.09922	4.4349e-08	3.0512e-07	Class I glutamine amidotransferase-like superfamily protein [Source:NCBI gene (formerly Entrezgene);Acc:841762]
AT5G61140	AT5G61140	2.62906	4.4367e-08	3.0512e-07	U5 small nuclear ribonucleoprotein helicase [Source:NCBI gene (formerly Entrezgene);Acc:836235]
AT1G76510	AT1G76510	1.87726	4.4803e-08	3.0635e-07	ARID/BRIGHT DNA-binding domain-containing protein [Source:NCBI gene (formerly Entrezgene);Acc:843984]
AT1G75660	XRN3	-1.57912	4.4846e-08	3.0635e-07	5'-3' exoribonuclease 3 [Source:NCBI gene (formerly Entrezgene);Acc:843900]
AT3G14900	EMB3120	2.30574	4.4946e-08	3.0635e-07	None
AT1G30460	CPSF30	1.3377	4.5979e-08	3.1247e-07	cleavage and polyadenylation specificity factor 30 [Source:NCBI gene (formerly Entrezgene);Acc:839925]
AT1G71720	PDE338	2.38347	4.6285e-08	3.1362e-07	Nucleic acid-binding proteins superfamily [Source:NCBI gene (formerly Entrezgene);Acc:843502]
AT1G26761	AT1G26761	1.99786	4.7154e-08	3.1857e-07	Arabinanase/levansucrase/invertase [Source:NCBI gene (formerly Entrezgene);Acc:6241260]
AT5G42030	ABIL4	2.65356	4.7644e-08	3.2094e-07	ABL interactor-like protein 4 [Source:NCBI gene (formerly Entrezgene);Acc:834208]
AT3G10160	DFC	1.74972	4.8281e-08	3.2428e-07	DHFS-FPGS homolog C [Source:NCBI gene (formerly Entrezgene);Acc:820179]
AT5G67570	DG1	3.01203	4.8423e-08	3.2428e-07	Tetratricopeptide repeat (TPR)-like superfamily protein [Source:NCBI gene (formerly Entrezgene);Acc:836893]
ATCG01120	rps15	2.35155	4.8937e-08	3.2677e-07	None
AT1G14320	SAC52	1.8242	5.0833e-08	3.383e-07	Ribosomal protein L16p/L10e family protein [Source:NCBI gene (formerly Entrezgene);Acc:837993]
AT3G59780	AT3G59780	-2.26297	5.0958e-08	3.383e-07	Rhodanese/Cell cycle control phosphatase superfamily protein [Source:NCBI gene (formerly Entrezgene);Acc:825147]
AT1G13190	AT1G13190	2.25152	5.153e-08	3.3869e-07	RNA-binding (RRM/RBD/RNP motifs) family protein [Source:NCBI gene (formerly Entrezgene);Acc:837877]
AT1G80410	EMB2753	1.59223	5.1542e-08	3.3869e-07	tetratricopeptide repeat (TPR)-containing protein [Source:NCBI gene (formerly Entrezgene);Acc:844381]
AT4G10840	KLCR1	3.07545	5.1606e-08	3.3869e-07	Tetratricopeptide repeat (TPR)-like superfamily protein [Source:NCBI gene (formerly Entrezgene);Acc:826680]
AT2G25950	AT2G25950	1.91975	5.1606e-08	3.3869e-07	PITH domain protein (DUF1000) [Source:NCBI gene (formerly Entrezgene);Acc:817136]
AT1G27752	AT1G27752	1.94524	5.2168e-08	3.414e-07	Ubiquitin system component Cue protein [Source:NCBI gene (formerly Entrezgene);Acc:5007732]
AT5G06110	AT5G06110	1.97346	5.3488e-08	3.4904e-07	DnaJ and myb-like DNA-binding domain-containing protein [Source:NCBI gene (formerly Entrezgene);Acc:830498]
AT1G28420	HB-1	2.06458	5.4212e-08	3.5269e-07	homeobox-1 [Source:NCBI gene (formerly Entrezgene);Acc:839740]
AT1G22780	PFL	1.61491	5.4355e-08	3.5269e-07	Ribosomal protein S13/S18 family [Source:NCBI gene (formerly Entrezgene);Acc:838884]
AT1G34030	AT1G34030	2.60599	5.4557e-08	3.53e-07	Ribosomal protein S13/S18 family [Source:NCBI gene (formerly Entrezgene);Acc:840300]
AT4G09800	RPS18C	1.89104	5.5561e-08	3.5554e-07	S18 ribosomal protein [Source:NCBI gene (formerly Entrezgene);Acc:826569]
AT1G67560	LOX6	2.3686	5.5582e-08	3.5554e-07	PLAT/LH2 domain-containing lipoxygenase family protein [Source:NCBI gene (formerly Entrezgene);Acc:843077]
AT4G16390	SVR7	2.71759	5.5597e-08	3.5554e-07	pentatricopeptide (PPR) repeat-containing protein [Source:NCBI gene (formerly Entrezgene);Acc:827333]
AT5G44180	RLT2	2.51225	5.5658e-08	3.5554e-07	Homeodomain-like transcriptional regulator [Source:NCBI gene (formerly Entrezgene);Acc:834441]
AT5G25780	EIF3B-2	-1.49543	5.5722e-08	3.5554e-07	eukaryotic translation initiation factor 3B-2 [Source:NCBI gene (formerly Entrezgene);Acc:832647]
AT3G29230	AT3G29230	1.71223	5.6079e-08	3.5595e-07	Tetratricopeptide repeat (TPR)-like superfamily protein [Source:NCBI gene (formerly Entrezgene);Acc:822578]
AT2G15620	NIR1	1.78788	5.6096e-08	3.5595e-07	nitrite reductase 1 [Source:NCBI gene (formerly Entrezgene);Acc:816055]
AT3G24490	AT3G24490	1.69501	5.717e-08	3.6113e-07	Alcohol dehydrogenase transcription factor Myb/SANT-like family protein [Source:NCBI gene (formerly Entrezgene);Acc:822039]
AT3G43220	AT3G43220	1.44851	5.7236e-08	3.6113e-07	Phosphoinositide phosphatase family protein [Source:NCBI gene (formerly Entrezgene);Acc:823397]
AT3G02650	AT3G02650	2.10628	5.7595e-08	3.6113e-07	Tetratricopeptide repeat (TPR)-like superfamily protein [Source:NCBI gene (formerly Entrezgene);Acc:821285]
AT3G23700	AT3G23700	1.52184	5.7666e-08	3.6113e-07	Nucleic acid-binding proteins superfamily [Source:NCBI gene (formerly Entrezgene);Acc:821951]
AT5G10360	EMB3010	1.44081	5.8104e-08	3.6113e-07	Ribosomal protein S6e [Source:NCBI gene (formerly Entrezgene);Acc:830900]
AT5G09440	EXL4	2.4622	5.8137e-08	3.6113e-07	EXORDIUM like 4 [Source:NCBI gene (formerly Entrezgene);Acc:830803]
AT1G09870	AT1G09870	-1.77056	5.8142e-08	3.6113e-07	histidine acid phosphatase family protein [Source:NCBI gene (formerly Entrezgene);Acc:837519]
AT5G51740	AT5G51740	1.87031	5.8171e-08	3.6113e-07	Peptidase family M48 family protein [Source:NCBI gene (formerly Entrezgene);Acc:835248]
AT3G44890	RPL9	1.95448	5.863e-08	3.63e-07	ribosomal protein L9 [Source:NCBI gene (formerly Entrezgene);Acc:823623]
AT4G26630	AT4G26630	1.87909	5.9107e-08	3.6497e-07	DEK domain-containing chromatin associated protein [Source:NCBI gene (formerly Entrezgene);Acc:828770]
AT1G74850	PTAC2	1.24761	5.9332e-08	3.6512e-07	plastid transcriptionally active 2 [Source:NCBI gene (formerly Entrezgene);Acc:843824]
AT5G51590	AT5G51590	-1.59983	5.9523e-08	3.6512e-07	AT hook motif DNA-binding family protein [Source:NCBI gene (formerly Entrezgene);Acc:835233]
AT5G13030	AT5G13030	1.33657	5.9609e-08	3.6512e-07	selenoprotein O [Source:NCBI gene (formerly Entrezgene);Acc:831143]
ATCG00190	rpoB	2.16343	5.9785e-08	3.6519e-07	None
AT4G09730	RH39	1.71317	6.0009e-08	3.6519e-07	RH39 [Source:NCBI gene (formerly Entrezgene);Acc:826559]
AT3G10420	SPD1	1.90867	6.0097e-08	3.6519e-07	P-loop containing nucleoside triphosphate hydrolases superfamily protein [Source:NCBI gene (formerly Entrezgene);Acc:820206]
AT3G21060	RBL	1.56116	6.0264e-08	3.6524e-07	Transducin/WD40 repeat-like superfamily protein [Source:NCBI gene (formerly Entrezgene);Acc:821658]
AT1G70850	MLP34	2.35212	6.1925e-08	3.7432e-07	MLP-like protein 34 [Source:NCBI gene (formerly Entrezgene);Acc:843422]
AT1G42440	AT1G42440	1.73102	6.2264e-08	3.7538e-07	pre-rRNA-processing TSR1-like protein [Source:NCBI gene (formerly Entrezgene);Acc:840848]
AT1G07360	MAC5A	2.60017	6.2634e-08	3.7662e-07	CCCH-type zinc fingerfamily protein with RNA-binding domain-containing protein [Source:NCBI gene (formerly Entrezgene);Acc:837248]
AT5G02500	HSC70-1	2.16801	6.333e-08	3.7981e-07	heat shock cognate protein 70-1 [Source:NCBI gene (formerly Entrezgene);Acc:831020]
AT4G24270	EMB140	1.87988	6.4332e-08	3.8374e-07	EMBRYO DEFECTIVE 140 [Source:NCBI gene (formerly Entrezgene);Acc:828529]
AT1G16720	HCF173	1.67375	6.4416e-08	3.8374e-07	high chlorophyll fluorescence phenotype 173 [Source:NCBI gene (formerly Entrezgene);Acc:838243]
AT4G30825	AT4G30825	1.9603	6.4485e-08	3.8374e-07	Tetratricopeptide repeat (TPR)-like superfamily protein [Source:NCBI gene (formerly Entrezgene);Acc:829206]
AT5G60990	AT5G60990	2.33699	6.4736e-08	3.8423e-07	DEA(D/H)-box RNA helicase family protein [Source:NCBI gene (formerly Entrezgene);Acc:836220]
AT1G76110	AT1G76110	2.65766	6.5063e-08	3.8518e-07	HMG (high mobility group) box protein with ARID/BRIGHT DNA-binding domain-containing protein [Source:NCBI gene (formerly Entrezgene);Acc:843943]
AT1G43170	RP1	1.32392	6.5249e-08	3.8529e-07	ribosomal protein 1 [Source:NCBI gene (formerly Entrezgene);Acc:840916]
AT2G20280	AT2G20280	1.85195	6.6061e-08	3.8908e-07	Zinc finger C-x8-C-x5-C-x3-H type family protein [Source:NCBI gene (formerly Entrezgene);Acc:816547]
AT5G35430	AT5G35430	2.61129	6.6587e-08	3.9118e-07	Tetratricopeptide repeat (TPR)-like superfamily protein [Source:NCBI gene (formerly Entrezgene);Acc:833507]
AT4G03430	EMB2770	1.28729	6.7357e-08	3.9436e-07	pre-mRNA splicing factor-like protein [Source:NCBI gene (formerly Entrezgene);Acc:827925]
AT5G20490	XIK	2.18666	6.7473e-08	3.9436e-07	myosin family protein with Dil [Source:NCBI gene (formerly Entrezgene);Acc:832171]
ATCG00380	rps4	2.8701	6.7693e-08	3.9465e-07	None
AT1G72150	PATL1	1.37128	6.8317e-08	3.9727e-07	PATELLIN 1 [Source:NCBI gene (formerly Entrezgene);Acc:843546]
AT5G62190	PRH75	2.21511	6.8492e-08	3.9729e-07	DEAD box RNA helicase (PRH75) [Source:NCBI gene (formerly Entrezgene);Acc:836340]
ATCG00160	rps2	3.30843	6.9301e-08	4.0097e-07	None
AT3G13930	AT3G13930	2.41807	6.953e-08	4.0128e-07	Dihydrolipoamide acetyltransferase, long form protein [Source:NCBI gene (formerly Entrezgene);Acc:820606]
AT4G25970	PSD3	2.47359	7.0003e-08	4.03e-07	phosphatidylserine decarboxylase 3 [Source:NCBI gene (formerly Entrezgene);Acc:828703]
AT1G14710	AT1G14710	1.58432	7.0451e-08	4.0366e-07	hydroxyproline-rich glycoprotein family protein [Source:NCBI gene (formerly Entrezgene);Acc:838036]
AT2G35110	GRL	1.49006	7.0469e-08	4.0366e-07	transcription activator [Source:NCBI gene (formerly Entrezgene);Acc:818077]
AT2G37230	AT2G37230	1.57007	7.108e-08	4.0614e-07	Tetratricopeptide repeat (TPR)-like superfamily protein [Source:NCBI gene (formerly Entrezgene);Acc:818300]
AT5G37350	AT5G37350	2.73685	7.1704e-08	4.087e-07	Serine/threonine-protein kinase Rio1 [Source:NCBI gene (formerly Entrezgene);Acc:833709]
AT2G31810	AT2G31810	2.64178	7.2068e-08	4.0975e-07	ACT domain-containing small subunit of acetolactate synthase protein [Source:NCBI gene (formerly Entrezgene);Acc:817738]
AT4G02790	EMB3129	2.31089	7.2963e-08	4.1281e-07	GTP-binding family protein [Source:NCBI gene (formerly Entrezgene);Acc:828174]
AT1G79600	AT1G79600	1.53099	7.2996e-08	4.1281e-07	Protein kinase superfamily protein [Source:NCBI gene (formerly Entrezgene);Acc:844298]
AT5G49460	ACLB-2	2.27159	7.3177e-08	4.1281e-07	ATP citrate lyase subunit B 2 [Source:NCBI gene (formerly Entrezgene);Acc:835006]
AT5G49930	emb1441	2.05275	7.3324e-08	4.1281e-07	zinc knuckle (CCHC-type) family protein [Source:NCBI gene (formerly Entrezgene);Acc:835056]
AT4G32840	PFK6	1.34846	7.3564e-08	4.1315e-07	phosphofructokinase 6 [Source:NCBI gene (formerly Entrezgene);Acc:829420]
AT3G22440	AT3G22440	2.50532	7.4202e-08	4.1571e-07	FRIGIDA-like protein [Source:NCBI gene (formerly Entrezgene);Acc:821815]
AT1G79850	RPS17	1.56563	7.4967e-08	4.1898e-07	ribosomal protein S17 [Source:NCBI gene (formerly Entrezgene);Acc:844324]
AT3G08580	AAC1	1.98746	7.5256e-08	4.1957e-07	ADP/ATP carrier 1 [Source:NCBI gene (formerly Entrezgene);Acc:820005]
AT5G18420	AT5G18420	2.39743	7.5546e-08	4.2017e-07	CCR4-NOT transcription complex subunit [Source:NCBI gene (formerly Entrezgene);Acc:831960]
AT4G36610	AT4G36610	3.29222	7.573e-08	4.2017e-07	alpha/beta-Hydrolases superfamily protein [Source:NCBI gene (formerly Entrezgene);Acc:829813]
AT1G47570	AT1G47570	2.16938	7.6514e-08	4.235e-07	RING/U-box superfamily protein [Source:NCBI gene (formerly Entrezgene);Acc:841166]
AT1G67890	AT1G67890	1.71924	7.7361e-08	4.2665e-07	PAS domain-containing protein tyrosine kinase family protein [Source:NCBI gene (formerly Entrezgene);Acc:843117]
AT4G19410	AT4G19410	-2.35345	7.7602e-08	4.2665e-07	Pectinacetylesterase family protein [Source:NCBI gene (formerly Entrezgene);Acc:827682]
AT4G17140	AT4G17140	2.12559	7.7714e-08	4.2665e-07	pleckstrin homology (PH) domain-containing protein [Source:NCBI gene (formerly Entrezgene);Acc:827424]
AT5G20290	AT5G20290	1.93304	7.7826e-08	4.2665e-07	Ribosomal protein S8e family protein [Source:NCBI gene (formerly Entrezgene);Acc:832151]
AT5G60120	TOE2	1.24166	7.8507e-08	4.2848e-07	target of early activation tagged (EAT) 2 [Source:NCBI gene (formerly Entrezgene);Acc:836134]
AT1G01510	AN	1.62566	7.8532e-08	4.2848e-07	NAD(P)-binding Rossmann-fold superfamily protein [Source:NCBI gene (formerly Entrezgene);Acc:839401]
AT4G31700	RPS6	2.37874	7.8822e-08	4.2904e-07	ribosomal protein S6 [Source:NCBI gene (formerly Entrezgene);Acc:829298]
AT2G37500	AT2G37500	2.64541	7.9126e-08	4.2968e-07	arginine biosynthesis protein ArgJ family [Source:NCBI gene (formerly Entrezgene);Acc:818326]
AT4G23460	AT4G23460	1.99086	7.9878e-08	4.3274e-07	Adaptin family protein [Source:NCBI gene (formerly Entrezgene);Acc:828445]
AT5G55070	AT5G55070	2.51536	8.2284e-08	4.4375e-07	Dihydrolipoamide succinyltransferase [Source:NCBI gene (formerly Entrezgene);Acc:835598]
AT2G33040	ATP3	2.20752	8.2401e-08	4.4375e-07	gamma subunit of Mt ATP synthase [Source:NCBI gene (formerly Entrezgene);Acc:817866]
AT3G60740	TTN1	2.64556	8.2491e-08	4.4375e-07	ARM repeat superfamily protein [Source:NCBI gene (formerly Entrezgene);Acc:825245]
AT5G48650	AT5G48650	2.38966	8.3088e-08	4.456e-07	Nuclear transport factor 2 (NTF2) family protein with RNA binding (RRM-RBD-RNP motifs) domain-containing protein [Source:NCBI gene (formerly Entrezgene);Acc:834922]
AT4G10120	ATSPS4F	2.5151	8.3259e-08	4.456e-07	Sucrose-phosphate synthase family protein [Source:NCBI gene (formerly Entrezgene);Acc:826603]
AT5G20840	AT5G20840	2.02231	8.3417e-08	4.456e-07	Phosphoinositide phosphatase family protein [Source:NCBI gene (formerly Entrezgene);Acc:832207]
AT4G29410	AT4G29410	-1.60649	8.3645e-08	4.4579e-07	Ribosomal L28e protein family [Source:NCBI gene (formerly Entrezgene);Acc:829062]
None	None	1.21388	8.5315e-08	4.5363e-07	None
AT5G15520	AT5G15520	1.96442	8.6196e-08	4.5726e-07	Ribosomal protein S19e family protein [Source:NCBI gene (formerly Entrezgene);Acc:831405]
AT3G49910	AT3G49910	-1.23337	8.6736e-08	4.5906e-07	Translation protein SH3-like family protein [Source:NCBI gene (formerly Entrezgene);Acc:824153]
AT4G38900	AT4G38900	2.09814	8.7115e-08	4.5959e-07	Basic-leucine zipper (bZIP) transcription factor family protein [Source:NCBI gene (formerly Entrezgene);Acc:830045]
AT1G35680	RPL21C	1.7222	8.7395e-08	4.5959e-07	Ribosomal protein L21 [Source:NCBI gene (formerly Entrezgene);Acc:840472]
AT1G60420	AT1G60420	1.79994	8.7436e-08	4.5959e-07	DC1 domain-containing protein [Source:NCBI gene (formerly Entrezgene);Acc:842337]
AT1G06950	TIC110	2.20112	8.7973e-08	4.6136e-07	translocon at the inner envelope membrane of chloroplasts 110 [Source:NCBI gene (formerly Entrezgene);Acc:837205]
AT1G49480	RTV1	1.98625	8.9071e-08	4.6605e-07	related to vernalization1 1 [Source:NCBI gene (formerly Entrezgene);Acc:841372]
AT5G40390	SIP1	2.05251	9.0436e-08	4.7211e-07	Raffinose synthase family protein [Source:NCBI gene (formerly Entrezgene);Acc:834037]
AT2G19540	AT2G19540	2.72045	9.0897e-08	4.7345e-07	Transducin family protein / WD-40 repeat family protein [Source:NCBI gene (formerly Entrezgene);Acc:816473]
AT1G75140	AT1G75140	1.96497	9.2122e-08	4.7874e-07	membrane protein [Source:NCBI gene (formerly Entrezgene);Acc:843851]
AT5G64330	NPH3	2.27689	9.3093e-08	4.827e-07	Phototropic-responsive NPH3 family protein [Source:NCBI gene (formerly Entrezgene);Acc:836554]
AT5G35970	AT5G35970	1.73335	9.3812e-08	4.8352e-07	P-loop containing nucleoside triphosphate hydrolases superfamily protein [Source:NCBI gene (formerly Entrezgene);Acc:833589]
AT1G51500	ABCG12	1.43353	9.3841e-08	4.8352e-07	ABC-2 type transporter family protein [Source:NCBI gene (formerly Entrezgene);Acc:841575]
ATCG00180	rpoC1	2.3764	9.3884e-08	4.8352e-07	None
AT3G22220	AT3G22220	1.26633	9.4398e-08	4.8508e-07	hAT transposon superfamily [Source:NCBI gene (formerly Entrezgene);Acc:821786]
AT5G64260	EXL2	2.38764	9.4762e-08	4.8543e-07	EXORDIUM like 2 [Source:NCBI gene (formerly Entrezgene);Acc:836547]
AT1G67680	AT1G67680	2.20483	9.4888e-08	4.8543e-07	SRP72 RNA-binding domain-containing protein [Source:NCBI gene (formerly Entrezgene);Acc:843093]
AT2G32730	AT2G32730	1.80806	9.5112e-08	4.8549e-07	26S proteasome regulatory complex, non-ATPase subcomplex, Rpn2/Psmd1 subunit [Source:NCBI gene (formerly Entrezgene);Acc:817833]
AT2G24590	RSZ22a	1.5329	9.5979e-08	4.8856e-07	RNA recognition motif and CCHC-type zinc finger domains containing protein [Source:NCBI gene (formerly Entrezgene);Acc:816995]
AT2G03270	AT2G03270	-1.77739	9.6137e-08	4.8856e-07	DNA-binding protein [Source:NCBI gene (formerly Entrezgene);Acc:814856]
AT3G25920	RPL15	2.35947	9.7147e-08	4.926e-07	ribosomal protein L15 [Source:NCBI gene (formerly Entrezgene);Acc:822189]
AT5G18380	AT5G18380	2.00385	9.8358e-08	4.9764e-07	Ribosomal protein S5 domain 2-like superfamily protein [Source:NCBI gene (formerly Entrezgene);Acc:831956]
AT1G50920	AT1G50920	2.26527	9.9098e-08	5.0028e-07	Nucleolar GTP-binding protein [Source:NCBI gene (formerly Entrezgene);Acc:841514]
AT5G26760	AT5G26760	-1.54932	9.9695e-08	5.0219e-07	RNA polymerase II subunit B1 CTD phosphatase RPAP2-like protein [Source:NCBI gene (formerly Entrezgene);Acc:832734]
AT5G08720	AT5G08720	2.49274	1.0017e-07	5.0346e-07	polyketide cyclase/dehydrase/lipid transporter [Source:NCBI gene (formerly Entrezgene);Acc:830772]
AT2G25240	CCP3	1.91141	1.0056e-07	5.0432e-07	Serine protease inhibitor (SERPIN) family protein [Source:NCBI gene (formerly Entrezgene);Acc:817062]
AT5G47320	RPS19	1.6511	1.0143e-07	5.0725e-07	ribosomal protein S19 [Source:NCBI gene (formerly Entrezgene);Acc:834779]
AT3G58700	AT3G58700	1.49638	1.0158e-07	5.0725e-07	Ribosomal L5P family protein [Source:NCBI gene (formerly Entrezgene);Acc:825039]
AT4G18730	RPL16B	2.29624	1.0183e-07	5.0738e-07	ribosomal protein L16B [Source:NCBI gene (formerly Entrezgene);Acc:827607]
AT5G45775	AT5G45775	1.95557	1.0311e-07	5.1263e-07	Ribosomal L5P family protein [Source:NCBI gene (formerly Entrezgene);Acc:834617]
AT5G19210	AT5G19210	2.60864	1.0341e-07	5.1301e-07	P-loop containing nucleoside triphosphate hydrolases superfamily protein [Source:NCBI gene (formerly Entrezgene);Acc:832041]
AT5G17310	UGP2	1.19112	1.0378e-07	5.1378e-07	UDP-glucose pyrophosphorylase 2 [Source:NCBI gene (formerly Entrezgene);Acc:831596]
AT1G17580	MYA1	-1.5283	1.0424e-07	5.1447e-07	myosin 1 [Source:NCBI gene (formerly Entrezgene);Acc:838333]
AT4G33240	FAB1A	1.37017	1.0453e-07	5.1447e-07	1-phosphatidylinositol-3-phosphate 5-kinase FAB1A [Source:NCBI gene (formerly Entrezgene);Acc:829460]
AT2G32230	PRORP1	2.2991	1.0472e-07	5.1447e-07	proteinaceous RNase P 1 [Source:NCBI gene (formerly Entrezgene);Acc:817782]
AT1G65220	AT1G65220	1.83459	1.0483e-07	5.1447e-07	ARM repeat superfamily protein [Source:NCBI gene (formerly Entrezgene);Acc:842829]
AT1G57660	AT1G57660	-1.48572	1.0504e-07	5.1447e-07	Translation protein SH3-like family protein [Source:NCBI gene (formerly Entrezgene);Acc:842142]
AT1G57860	AT1G57860	3.11215	1.082e-07	5.2832e-07	Translation protein SH3-like family protein [Source:NCBI gene (formerly Entrezgene);Acc:842161]
AT4G19500	AT4G19500	2.47431	1.0848e-07	5.2832e-07	nucleoside-triphosphatase/transmembrane receptor/nucleotide binding/ATP binding protein [Source:NCBI gene (formerly Entrezgene);Acc:827691]
AT1G22620	ATSAC1	1.18982	1.0856e-07	5.2832e-07	Phosphoinositide phosphatase family protein [Source:NCBI gene (formerly Entrezgene);Acc:838868]
AT1G29150	9,00 ATS	2.37506	1.0916e-07	5.3008e-07	non-ATPase subunit 9 [Source:NCBI gene (formerly Entrezgene);Acc:839789]
AT2G36880	MAT3	2.04522	1.0986e-07	5.324e-07	methionine adenosyltransferase 3 [Source:NCBI gene (formerly Entrezgene);Acc:818260]
AT5G60790	ABCF1	1.80191	1.1109e-07	5.3723e-07	ABC transporter family protein [Source:NCBI gene (formerly Entrezgene);Acc:836200]
AT1G18540	AT1G18540	1.84037	1.1191e-07	5.4005e-07	Ribosomal protein L6 family protein [Source:NCBI gene (formerly Entrezgene);Acc:838435]
AT4G36020	CSDP1	1.81771	1.1438e-07	5.504e-07	cold shock domain protein 1 [Source:NCBI gene (formerly Entrezgene);Acc:829758]
AT2G42810	PP5.2	1.97321	1.1454e-07	5.504e-07	protein phosphatase 5.2 [Source:NCBI gene (formerly Entrezgene);Acc:818881]
AT4G10610	CID12	1.26775	1.1494e-07	5.5116e-07	CTC-interacting domain 12 [Source:NCBI gene (formerly Entrezgene);Acc:826653]
AT5G40160	EMB506	1.96357	1.1566e-07	5.5349e-07	Ankyrin repeat family protein [Source:NCBI gene (formerly Entrezgene);Acc:834014]
AT4G30010	AT4G30010	2.29702	1.1601e-07	5.5398e-07	ATP-dependent RNA helicase [Source:NCBI gene (formerly Entrezgene);Acc:829124]
AT3G01540	DRH1	2.48349	1.1646e-07	5.55e-07	DEAD box RNA helicase 1 [Source:NCBI gene (formerly Entrezgene);Acc:821116]
AT1G20200	EMB2719	1.66781	1.1852e-07	5.6367e-07	PAM domain (PCI/PINT associated module) protein [Source:NCBI gene (formerly Entrezgene);Acc:838609]
AT3G20050	TCP-1	2.82853	1.197e-07	5.6754e-07	T-complex protein 1 alpha subunit [Source:NCBI gene (formerly Entrezgene);Acc:821544]
AT4G26910	AT4G26910	2.52058	1.1983e-07	5.6754e-07	Dihydrolipoamide succinyltransferase [Source:NCBI gene (formerly Entrezgene);Acc:828798]
AT4G21750	ATML1	-2.00095	1.2104e-07	5.7207e-07	Homeobox-leucine zipper family protein / lipid-binding START domain-containing protein [Source:NCBI gene (formerly Entrezgene);Acc:828263]
AT3G02560	AT3G02560	1.70677	1.2229e-07	5.7682e-07	Ribosomal protein S7e family protein [Source:NCBI gene (formerly Entrezgene);Acc:821308]
AT2G20580	RPN1A	1.92889	1.2267e-07	5.7719e-07	26S proteasome regulatory subunit S2 1A [Source:NCBI gene (formerly Entrezgene);Acc:816580]
AT5G47010	LBA1	1.38087	1.2372e-07	5.7719e-07	RNA helicase [Source:NCBI gene (formerly Entrezgene);Acc:834747]
AT1G10270	GRP23	1.81054	1.2378e-07	5.7719e-07	glutamine-rich protein 23 [Source:NCBI gene (formerly Entrezgene);Acc:837566]
None	None	1.84064	1.2392e-07	5.7719e-07	None
AT3G03960	AT3G03960	-1.41142	1.2417e-07	5.7719e-07	TCP-1/cpn60 chaperonin family protein [Source:NCBI gene (formerly Entrezgene);Acc:819549]
AT3G54760	AT3G54760	1.57299	1.2418e-07	5.7719e-07	dentin sialophosphoprotein-like protein [Source:NCBI gene (formerly Entrezgene);Acc:824641]
None	None	1.7918	1.2435e-07	5.7719e-07	None
AT2G31750	UGT74D1	2.59323	1.2438e-07	5.7719e-07	UDP-glucosyl transferase 74D1 [Source:NCBI gene (formerly Entrezgene);Acc:817732]
AT5G27770	AT5G27770	2.14713	1.2476e-07	5.7777e-07	Ribosomal L22e protein family [Source:NCBI gene (formerly Entrezgene);Acc:832839]
AT1G04110	1,00 SDD	1.21824	1.2704e-07	5.8596e-07	Subtilase family protein [Source:NCBI gene (formerly Entrezgene);Acc:839287]
ATCG00270	psbD	1.56086	1.2704e-07	5.8596e-07	None
AT5G13590	AT5G13590	1.81462	1.2793e-07	5.8743e-07	None
AT2G19870	AT2G19870	1.82592	1.2812e-07	5.8743e-07	tRNA/rRNA methyltransferase (SpoU) family protein [Source:NCBI gene (formerly Entrezgene);Acc:816506]
AT3G03250	UGP1	-1.15474	1.2812e-07	5.8743e-07	UDP-GLUCOSE PYROPHOSPHORYLASE 1 [Source:NCBI gene (formerly Entrezgene);Acc:821313]
AT4G40050	AT4G40050	1.50867	1.2864e-07	5.8778e-07	signal transducer, putative (DUF3550/UPF0682) [Source:NCBI gene (formerly Entrezgene);Acc:830168]
AT3G53460	CP29	2.84943	1.2888e-07	5.8778e-07	chloroplast RNA-binding protein 29 [Source:NCBI gene (formerly Entrezgene);Acc:824514]
ATCG00790	rpl16	1.98788	1.2897e-07	5.8778e-07	None
AT2G28950	EXPA6	2.08157	1.3105e-07	5.9607e-07	expansin A6 [Source:NCBI gene (formerly Entrezgene);Acc:817444]
AT2G16940	AT2G16940	3.07468	1.3164e-07	5.9635e-07	Splicing factor, CC1-like protein [Source:NCBI gene (formerly Entrezgene);Acc:816197]
AT1G02080	AT1G02080	2.1292	1.3169e-07	5.9635e-07	transcription regulator [Source:NCBI gene (formerly Entrezgene);Acc:839244]
AT5G47880	ERF1-1	1.70705	1.3189e-07	5.9635e-07	eukaryotic release factor 1-1 [Source:NCBI gene (formerly Entrezgene);Acc:834839]
AT4G31580	RSZ22	2.04893	1.327e-07	5.9887e-07	serine/arginine-rich 22 [Source:NCBI gene (formerly Entrezgene);Acc:829285]
AT5G05730	ASA1	2.29751	1.3471e-07	6.0674e-07	anthranilate synthase alpha subunit 1 [Source:NCBI gene (formerly Entrezgene);Acc:830457]
AT4G29220	PFK1	2.383	1.3505e-07	6.0707e-07	phosphofructokinase 1 [Source:NCBI gene (formerly Entrezgene);Acc:829043]
AT3G52580	AT3G52580	3.53949	1.3885e-07	6.2293e-07	Ribosomal protein S11 family protein [Source:NCBI gene (formerly Entrezgene);Acc:824424]
AT1G06220	MEE5	1.37011	1.4023e-07	6.279e-07	Ribosomal protein S5/Elongation factor G/III/V family protein [Source:NCBI gene (formerly Entrezgene);Acc:837131]
AT1G30680	AT1G30680	1.98781	1.4374e-07	6.4236e-07	toprim domain-containing protein [Source:NCBI gene (formerly Entrezgene);Acc:839948]
AT3G61690	AT3G61690	1.17974	1.4618e-07	6.5198e-07	nucleotidyltransferase [Source:NCBI gene (formerly Entrezgene);Acc:825342]
AT3G18680	AT3G18680	1.31862	1.4805e-07	6.5907e-07	Amino acid kinase family protein [Source:NCBI gene (formerly Entrezgene);Acc:821399]
AT1G30630	AT1G30630	-1.28369	1.5021e-07	6.6738e-07	Coatomer epsilon subunit [Source:NCBI gene (formerly Entrezgene);Acc:839943]
AT1G71820	SEC6	2.40094	1.5168e-07	6.7259e-07	SEC6 [Source:NCBI gene (formerly Entrezgene);Acc:843512]
AT1G14380	28 IQD	2.21705	1.5359e-07	6.7866e-07	IQ-domain 28 [Source:NCBI gene (formerly Entrezgene);Acc:838000]
AT3G22190	5 IQD	1.5511	1.5364e-07	6.7866e-07	IQ-domain 5 [Source:NCBI gene (formerly Entrezgene);Acc:821783]
AT2G34160	AT2G34160	-1.20857	1.5435e-07	6.8049e-07	Alba DNA/RNA-binding protein [Source:NCBI gene (formerly Entrezgene);Acc:817977]
AT5G18410	PIR121	-1.19565	1.5583e-07	6.8572e-07	transcription activator [Source:NCBI gene (formerly Entrezgene);Acc:831959]
AT4G39520	AT4G39520	1.64969	1.5956e-07	7.0076e-07	GTP-binding protein-like protein [Source:NCBI gene (formerly Entrezgene);Acc:830106]
AT5G10450	GRF6	1.23449	1.6176e-07	7.0909e-07	G-box regulating factor 6 [Source:NCBI gene (formerly Entrezgene);Acc:830909]
AT5G19990	RPT6A	1.24282	1.626e-07	7.1102e-07	regulatory particle triple-A ATPase 6A [Source:NCBI gene (formerly Entrezgene);Acc:832121]
AT4G17870	PYR1	2.38527	1.6282e-07	7.1102e-07	Polyketide cyclase/dehydrase and lipid transport superfamily protein [Source:NCBI gene (formerly Entrezgene);Acc:827510]
AT5G45300	BMY2	3.12906	1.6537e-07	7.208e-07	beta-amylase 2 [Source:NCBI gene (formerly Entrezgene);Acc:834566]
AT3G18110	EMB1270	1.22151	1.676e-07	7.2911e-07	Pentatricopeptide repeat (PPR) superfamily protein [Source:NCBI gene (formerly Entrezgene);Acc:821336]
AT5G26360	AT5G26360	2.00206	1.682e-07	7.3037e-07	TCP-1/cpn60 chaperonin family protein [Source:NCBI gene (formerly Entrezgene);Acc:832705]
AT2G45770	CPFTSY	1.76371	1.6872e-07	7.3124e-07	signal recognition particle receptor protein, chloroplast (FTSY) [Source:NCBI gene (formerly Entrezgene);Acc:819185]
AT5G27450	MK	1.37042	1.6997e-07	7.3442e-07	mevalonate kinase [Source:NCBI gene (formerly Entrezgene);Acc:832804]
AT1G58060	AT1G58060	2.24884	1.701e-07	7.3442e-07	RNA helicase family protein [Source:NCBI gene (formerly Entrezgene);Acc:842173]
AT5G59180	NRPB7	1.90774	1.7153e-07	7.3872e-07	DNA-directed RNA polymerase II [Source:NCBI gene (formerly Entrezgene);Acc:836036]
AT4G37880	AT4G37880	1.76387	1.7173e-07	7.3872e-07	LisH/CRA/RING-U-box domains-containing protein [Source:NCBI gene (formerly Entrezgene);Acc:829944]
AT2G01690	AT2G01690	2.79554	1.7262e-07	7.4114e-07	ARM repeat superfamily protein [Source:NCBI gene (formerly Entrezgene);Acc:814698]
AT2G30800	HVT1	1.18351	1.7373e-07	7.4451e-07	helicase in vascular tissue and tapetum [Source:NCBI gene (formerly Entrezgene);Acc:817631]
None	None	1.64348	1.7491e-07	7.4712e-07	None
None	None	1.92919	1.7499e-07	7.4712e-07	None
AT3G13790	ATBFRUCT1	2.02783	1.7566e-07	7.4857e-07	Glycosyl hydrolases family 32 protein [Source:NCBI gene (formerly Entrezgene);Acc:820591]
AT3G52090	NRPB11	2.39949	1.7776e-07	7.5613e-07	DNA-directed RNA polymerase, RBP11-like protein [Source:NCBI gene (formerly Entrezgene);Acc:824372]
AT4G24290	AT4G24290	1.7874	1.8163e-07	7.7003e-07	MAC/Perforin domain-containing protein [Source:NCBI gene (formerly Entrezgene);Acc:828532]
AT2G32080	PUR ALPHA-1	1.41572	1.817e-07	7.7003e-07	purin-rich alpha 1 [Source:NCBI gene (formerly Entrezgene);Acc:817768]
AT4G34980	SLP2	2.58988	1.821e-07	7.703e-07	subtilisin-like serine protease 2 [Source:NCBI gene (formerly Entrezgene);Acc:829650]
AT3G28460	AT3G28460	2.32693	1.8407e-07	7.7723e-07	methyltransferase [Source:NCBI gene (formerly Entrezgene);Acc:822476]
AT1G75100	JAC1	1.39404	1.8763e-07	7.908e-07	J-domain protein required for chloroplast accumulation response 1 [Source:NCBI gene (formerly Entrezgene);Acc:843847]
AT3G25470	AT3G25470	2.39629	1.8798e-07	7.9081e-07	bacterial hemolysin-like protein [Source:NCBI gene (formerly Entrezgene);Acc:822131]
AT3G14270	FAB1B	1.7333	1.8885e-07	7.9186e-07	phosphatidylinositol-4-phosphate 5-kinase family protein [Source:NCBI gene (formerly Entrezgene);Acc:820647]
AT3G56860	UBA2A	1.94422	1.8917e-07	7.9186e-07	UBP1-associated protein 2A [Source:NCBI gene (formerly Entrezgene);Acc:824853]
AT4G34000	ABF3	2.32828	1.8931e-07	7.9186e-07	abscisic acid responsive elements-binding factor 3 [Source:NCBI gene (formerly Entrezgene);Acc:829547]
AT2G35920	AT2G35920	2.36873	1.896e-07	7.9186e-07	RNA helicase family protein [Source:NCBI gene (formerly Entrezgene);Acc:818165]
AT1G71010	FAB1C	2.01699	1.9149e-07	7.9829e-07	FORMS APLOID AND BINUCLEATE CELLS 1C [Source:NCBI gene (formerly Entrezgene);Acc:843440]
AT2G19560	EER5	1.69946	1.9311e-07	8.0262e-07	proteasome family protein [Source:NCBI gene (formerly Entrezgene);Acc:816475]
AT4G11380	AT4G11380	2.24534	1.9334e-07	8.0262e-07	Adaptin family protein [Source:NCBI gene (formerly Entrezgene);Acc:826741]
AT1G12770	EMB1586	3.03329	1.9358e-07	8.0262e-07	P-loop containing nucleoside triphosphate hydrolases superfamily protein [Source:NCBI gene (formerly Entrezgene);Acc:837833]
AT3G22150	AT3G22150	1.26549	1.9493e-07	8.0676e-07	Tetratricopeptide repeat (TPR)-like superfamily protein [Source:NCBI gene (formerly Entrezgene);Acc:821779]
AT5G64270	AT5G64270	1.94283	1.9574e-07	8.0865e-07	splicing factor [Source:NCBI gene (formerly Entrezgene);Acc:836548]
AT3G56910	PSRP5	2.47342	1.986e-07	8.1902e-07	plastid-specific 50S ribosomal protein 5 [Source:NCBI gene (formerly Entrezgene);Acc:824858]
AT2G26570	WEB1	2.32365	1.9912e-07	8.1969e-07	WEAK CHLOROPLAST MOVEMENT UNDER BLUE LIGHT-like protein (DUF827) [Source:NCBI gene (formerly Entrezgene);Acc:817198]
AT2G17410	AT2G17410	1.78805	1.997e-07	8.2061e-07	ARID/BRIGHT DNA-binding domain-containing protein [Source:NCBI gene (formerly Entrezgene);Acc:816247]
AT5G35680	AT5G35680	1.5801	2.0114e-07	8.2501e-07	Nucleic acid-binding, OB-fold-like protein [Source:NCBI gene (formerly Entrezgene);Acc:833541]
AT1G24510	AT1G24510	2.66185	2.0185e-07	8.2646e-07	TCP-1/cpn60 chaperonin family protein [Source:NCBI gene (formerly Entrezgene);Acc:839066]
AT4G01037	WTF1	1.42171	2.0498e-07	8.3781e-07	Ubiquitin carboxyl-terminal hydrolase family protein [Source:NCBI gene (formerly Entrezgene);Acc:6240517]
AT3G07010	AT3G07010	2.10417	2.0631e-07	8.4174e-07	Pectin lyase-like superfamily protein [Source:NCBI gene (formerly Entrezgene);Acc:819886]
AT1G74470	AT1G74470	2.65967	2.07e-07	8.4305e-07	Pyridine nucleotide-disulfide oxidoreductase family protein [Source:NCBI gene (formerly Entrezgene);Acc:843788]
AT2G39990	EIF2	2.12341	2.0744e-07	8.4335e-07	eukaryotic translation initiation factor 2 [Source:NCBI gene (formerly Entrezgene);Acc:818587]
None	None	2.51432	2.0798e-07	8.4403e-07	None
AT1G58230	AT1G58230	1.10162	2.0924e-07	8.4609e-07	binding protein [Source:NCBI gene (formerly Entrezgene);Acc:842191]
AT5G08540	AT5G08540	2.07757	2.0941e-07	8.4609e-07	ribosomal RNA small subunit methyltransferase J [Source:NCBI gene (formerly Entrezgene);Acc:830754]
AT3G58730	AT3G58730	-1.59125	2.0959e-07	8.4609e-07	vacuolar ATP synthase subunit D (VATD) / V-ATPase D subunit / vacuolar proton pump D subunit (VATPD) [Source:NCBI gene (formerly Entrezgene);Acc:825042]
AT1G21700	SWI3C	1.24489	2.1081e-07	8.4796e-07	SWITCH/sucrose nonfermenting 3C [Source:NCBI gene (formerly Entrezgene);Acc:838774]
AT1G78300	GRF2	2.03724	2.1084e-07	8.4796e-07	ral regulatory factor 2 [Source:NCBI gene (formerly Entrezgene);Acc:844165]
AT1G58380	XW6	1.2014	2.1116e-07	8.4796e-07	Ribosomal protein S5 family protein [Source:NCBI gene (formerly Entrezgene);Acc:842207]
AT2G19520	FVE	1.87389	2.1274e-07	8.5281e-07	Transducin family protein / WD-40 repeat family protein [Source:NCBI gene (formerly Entrezgene);Acc:816471]
AT3G54210	AT3G54210	-1.16923	2.1351e-07	8.5442e-07	Ribosomal protein L17 family protein [Source:NCBI gene (formerly Entrezgene);Acc:824588]
AT5G16140	AT5G16140	3.31216	2.1921e-07	8.7421e-07	Peptidyl-tRNA hydrolase family protein [Source:NCBI gene (formerly Entrezgene);Acc:831471]
AT4G05020	NDB2	2.51161	2.1922e-07	8.7421e-07	NAD(P)H dehydrogenase B2 [Source:NCBI gene (formerly Entrezgene);Acc:825844]
AT4G09900	MES12	2.26118	2.2044e-07	8.7755e-07	methyl esterase 12 [Source:NCBI gene (formerly Entrezgene);Acc:826580]
AT3G20790	AT3G20790	2.75836	2.2401e-07	8.9024e-07	NAD(P)-binding Rossmann-fold superfamily protein [Source:NCBI gene (formerly Entrezgene);Acc:821627]
AT4G13350	NIG	2.15385	2.2443e-07	8.9034e-07	NSP (nuclear shuttle protein)-interacting GTPase [Source:NCBI gene (formerly Entrezgene);Acc:826966]
AT5G46580	AT5G46580	1.81045	2.2481e-07	8.9034e-07	pentatricopeptide (PPR) repeat-containing protein [Source:NCBI gene (formerly Entrezgene);Acc:834701]
AT5G16280	AT5G16280	2.0934	2.2682e-07	8.9676e-07	Tetratricopeptide repeat (TPR)-like superfamily protein [Source:NCBI gene (formerly Entrezgene);Acc:831488]
AT1G48920	NUC-L1	1.35815	2.2796e-07	8.995e-07	nucleolin like 1 [Source:NCBI gene (formerly Entrezgene);Acc:841314]
AT4G16060	AT4G16060	2.33224	2.283e-07	8.995e-07	None
AT4G10970	AT4G10970	2.07348	2.3125e-07	9.0957e-07	ribosome maturation factor [Source:NCBI gene (formerly Entrezgene);Acc:826698]
AT1G33120	AT1G33120	1.97739	2.3367e-07	9.1751e-07	Ribosomal protein L6 family [Source:NCBI gene (formerly Entrezgene);Acc:840208]
AT1G33140	PGY2	2.06814	2.3511e-07	9.2157e-07	Ribosomal protein L6 family [Source:NCBI gene (formerly Entrezgene);Acc:840211]
AT3G46790	CRR2	1.97682	2.3585e-07	9.229e-07	Tetratricopeptide repeat (TPR)-like superfamily protein [Source:NCBI gene (formerly Entrezgene);Acc:823832]
AT5G40950	RPL27	2.23377	2.3748e-07	9.2771e-07	ribosomal protein large subunit 27 [Source:NCBI gene (formerly Entrezgene);Acc:834097]
AT2G24500	FZF	2.11596	2.3948e-07	9.3283e-07	Zinc finger protein 622 [Source:NCBI gene (formerly Entrezgene);Acc:816986]
AT1G19700	10,00 BEL	1.63338	2.396e-07	9.3283e-07	BEL1-like homeodomain 10 [Source:NCBI gene (formerly Entrezgene);Acc:838558]
AT3G07690	AT3G07690	2.8278	2.4017e-07	9.3344e-07	6-phosphogluconate dehydrogenase family protein [Source:NCBI gene (formerly Entrezgene);Acc:819960]
AT5G03040	iqd2	1.49868	2.4156e-07	9.3604e-07	IQ-domain 2 [Source:NCBI gene (formerly Entrezgene);Acc:831696]
AT5G46920	AT5G46920	1.9254	2.4165e-07	9.3604e-07	Intron maturase, type II family protein [Source:NCBI gene (formerly Entrezgene);Acc:834738]
AT2G05230	AT2G05230	2.5305	2.433e-07	9.4084e-07	DNAJ heat shock N-terminal domain-containing protein [Source:NCBI gene (formerly Entrezgene);Acc:815071]
AT2G05250	AT2G05250	1.51232	2.4485e-07	9.4526e-07	DNAJ heat shock N-terminal domain-containing protein [Source:NCBI gene (formerly Entrezgene);Acc:815073]
AT5G13270	RARE1	1.65267	2.4575e-07	9.4714e-07	Pentatricopeptide repeat (PPR) superfamily protein [Source:NCBI gene (formerly Entrezgene);Acc:831168]
AT3G46530	RPP13	1.4853	2.4718e-07	9.4984e-07	NB-ARC domain-containing disease resistance protein [Source:NCBI gene (formerly Entrezgene);Acc:823806]
AT5G09880	AT5G09880	1.97241	2.4849e-07	9.4984e-07	Splicing factor, CC1-like protein [Source:NCBI gene (formerly Entrezgene);Acc:830848]
ATCG00800	rps3	2.70391	2.485e-07	9.4984e-07	None
AT1G33990	MES14	2.00624	2.4867e-07	9.4984e-07	methyl esterase 14 [Source:NCBI gene (formerly Entrezgene);Acc:840296]
AT5G26110	AT5G26110	1.74802	2.4884e-07	9.4984e-07	Protein kinase superfamily protein [Source:NCBI gene (formerly Entrezgene);Acc:832680]
AT5G54180	PTAC15	1.96932	2.4917e-07	9.4984e-07	plastid transcriptionally active 15 [Source:NCBI gene (formerly Entrezgene);Acc:835506]
AT1G01900	SBTI1.1	-1.2739	2.4935e-07	9.4984e-07	subtilase family protein [Source:NCBI gene (formerly Entrezgene);Acc:839318]
AT3G60830	7,00 ARP	1.42187	2.5037e-07	9.5215e-07	actin-related protein 7 [Source:NCBI gene (formerly Entrezgene);Acc:825254]
AT1G75560	AT1G75560	1.79286	2.5196e-07	9.5661e-07	zinc knuckle (CCHC-type) family protein [Source:NCBI gene (formerly Entrezgene);Acc:843892]
AT3G13300	VCS	-1.42504	2.5311e-07	9.5852e-07	Transducin/WD40 repeat-like superfamily protein [Source:NCBI gene (formerly Entrezgene);Acc:820530]
AT4G22010	sks4	1.90178	2.533e-07	9.5852e-07	SKU5 similar 4 [Source:NCBI gene (formerly Entrezgene);Acc:828290]
AT5G64100	AT5G64100	1.02231	2.5425e-07	9.6054e-07	Peroxidase superfamily protein [Source:NCBI gene (formerly Entrezgene);Acc:836531]
ATCG00900	rps7-A	1.25305	2.5541e-07	9.6336e-07	None
ATCG01240	rps7-A	1.46584	2.5633e-07	9.6419e-07	None
AT3G06980	AT3G06980	1.36782	2.5647e-07	9.6419e-07	DEA(D/H)-box RNA helicase family protein [Source:NCBI gene (formerly Entrezgene);Acc:819883]
AT1G58290	HEMA1	1.47904	2.5744e-07	9.6623e-07	Glutamyl-tRNA reductase family protein [Source:NCBI gene (formerly Entrezgene);Acc:842198]
AT3G44200	NEK6	2.64151	2.5816e-07	9.6636e-07	serine/threonine-protein kinase NEK5 [Source:NCBI gene (formerly Entrezgene);Acc:823542]
AT2G02790	29 IQD	1.44636	2.5831e-07	9.6636e-07	IQ-domain 29 [Source:NCBI gene (formerly Entrezgene);Acc:814808]
AT1G31860	AT-IE	2.63879	2.5879e-07	9.6658e-07	histidine biosynthesis bifunctional protein (HISIE) [Source:NCBI gene (formerly Entrezgene);Acc:840076]
AT3G51620	AT3G51620	1.15996	2.5923e-07	9.6665e-07	PAP/OAS1 substrate-binding domain superfamily [Source:NCBI gene (formerly Entrezgene);Acc:824325]
AT5G46420	AT5G46420	1.73214	2.6031e-07	9.6908e-07	16S rRNA processing protein RimM family [Source:NCBI gene (formerly Entrezgene);Acc:834685]
AT3G14990	DJ1A	1.509	2.6284e-07	9.7692e-07	Class I glutamine amidotransferase-like superfamily protein [Source:NCBI gene (formerly Entrezgene);Acc:820728]
AT1G60850	ATRPAC42	1.63143	2.6432e-07	9.8083e-07	DNA-directed RNA polymerase family protein [Source:NCBI gene (formerly Entrezgene);Acc:842377]
AT1G59990	EMB3108	1.80667	2.6701e-07	9.8922e-07	DEA(D/H)-box RNA helicase family protein [Source:NCBI gene (formerly Entrezgene);Acc:842293]
None	None	2.12282	2.7007e-07	9.9881e-07	None
AT1G63160	RFC2	1.21809	2.7047e-07	9.9881e-07	replication factor C 2 [Source:NCBI gene (formerly Entrezgene);Acc:842620]
AT5G61780	Tudor2	1.61721	2.7113e-07	9.9965e-07	TUDOR-SN protein 2 [Source:NCBI gene (formerly Entrezgene);Acc:836300]
AT3G05530	RPT5A	2.10679	2.7462e-07	1.0109e-06	regulatory particle triple-A ATPase 5A [Source:NCBI gene (formerly Entrezgene);Acc:819718]
AT1G04480	AT1G04480	-1.16586	2.7512e-07	1.0111e-06	Ribosomal protein L14p/L23e family protein [Source:NCBI gene (formerly Entrezgene);Acc:839511]
AT2G33370	AT2G33370	1.80777	2.7665e-07	1.0151e-06	Ribosomal protein L14p/L23e family protein [Source:NCBI gene (formerly Entrezgene);Acc:817900]
AT3G04400	emb2171	1.96822	2.7891e-07	1.0218e-06	Ribosomal protein L14p/L23e family protein [Source:NCBI gene (formerly Entrezgene);Acc:819595]
AT3G06860	MFP2	2.0552	2.8111e-07	1.0282e-06	multifunctional protein 2 [Source:NCBI gene (formerly Entrezgene);Acc:819870]
AT2G40930	UBP5	4.0493	2.8332e-07	1.0347e-06	ubiquitin-specific protease 5 [Source:NCBI gene (formerly Entrezgene);Acc:818691]
AT3G62010	AT3G62010	1.27466	2.8471e-07	1.0378e-06	metal ion-binding protein [Source:NCBI gene (formerly Entrezgene);Acc:825374]
AT5G41770	AT5G41770	2.57971	2.8526e-07	1.0378e-06	crooked neck protein, putative / cell cycle protein [Source:NCBI gene (formerly Entrezgene);Acc:834182]
AT5G20360	Phox3	1.52487	2.8554e-07	1.0378e-06	Octicosapeptide/Phox/Bem1p (PB1) domain-containing protein / tetratricopeptide repeat (TPR)-containing protein [Source:NCBI gene (formerly Entrezgene);Acc:832158]
AT5G41520	RPS10B	1.955	2.8677e-07	1.0404e-06	RNA binding Plectin/S10 domain-containing protein [Source:NCBI gene (formerly Entrezgene);Acc:834154]
AT3G03140	AT3G03140	1.71619	2.8715e-07	1.0404e-06	Tudor/PWWP/MBT superfamily protein [Source:NCBI gene (formerly Entrezgene);Acc:821075]
AT2G27100	SE	2.07737	2.8894e-07	1.0452e-06	C2H2 zinc-finger protein SERRATE (SE) [Source:NCBI gene (formerly Entrezgene);Acc:817252]
AT4G16143	IMPA-2	2.00077	2.9455e-07	1.0638e-06	importin alpha [Source:NCBI gene (formerly Entrezgene);Acc:827302]
AT1G60070	AT1G60070	2.23502	2.9736e-07	1.0723e-06	Adaptor protein complex AP-1, gamma subunit [Source:NCBI gene (formerly Entrezgene);Acc:842301]
AT2G23070	AT2G23070	1.34617	3.0202e-07	1.0874e-06	Protein kinase superfamily protein [Source:NCBI gene (formerly Entrezgene);Acc:816837]
AT1G55370	NDF5	-1.68849	3.0586e-07	1.0995e-06	NDH-dependent cyclic electron flow 5 [Source:NCBI gene (formerly Entrezgene);Acc:841984]
AT2G47420	DIM1A	2.60677	3.126e-07	1.1213e-06	Ribosomal RNA adenine dimethylase family protein [Source:NCBI gene (formerly Entrezgene);Acc:819355]
AT3G52140	NOXY38	1.48308	3.1317e-07	1.1213e-06	tetratricopeptide repeat (TPR)-containing protein [Source:NCBI gene (formerly Entrezgene);Acc:824378]
None	None	-1.34043	3.1339e-07	1.1213e-06	None
None	None	1.25849	3.1581e-07	1.1282e-06	None
AT5G20040	IPT9	-1.51636	3.191e-07	1.1382e-06	isopentenyltransferase 9 [Source:NCBI gene (formerly Entrezgene);Acc:832126]
AT5G19900	AT5G19900	2.58758	3.2323e-07	1.1511e-06	PRLI-interacting factor [Source:NCBI gene (formerly Entrezgene);Acc:832112]
AT3G13290	VCR	1.1411	3.2513e-07	1.1561e-06	varicose-like protein [Source:NCBI gene (formerly Entrezgene);Acc:820529]
AT1G79090	AT1G79090	2.00163	3.2615e-07	1.1579e-06	topoisomerase II-associated protein [Source:NCBI gene (formerly Entrezgene);Acc:844250]
AT2G17870	CSP3	1.34159	3.2881e-07	1.1655e-06	cold shock domain protein 3 [Source:NCBI gene (formerly Entrezgene);Acc:816297]
AT1G02150	AT1G02150	2.25411	3.3049e-07	1.1697e-06	Tetratricopeptide repeat (TPR)-like superfamily protein [Source:NCBI gene (formerly Entrezgene);Acc:839577]
AT5G42310	AT5G42310	1.2102	3.3253e-07	1.1746e-06	Pentatricopeptide repeat (PPR-like) superfamily protein [Source:NCBI gene (formerly Entrezgene);Acc:834236]
AT4G15520	AT4G15520	1.53433	3.3289e-07	1.1746e-06	tRNA/rRNA methyltransferase (SpoU) family protein [Source:NCBI gene (formerly Entrezgene);Acc:827225]
AT5G27740	EMB2775	1.824	3.3503e-07	1.1803e-06	ATPase family associated with various cellular activities (AAA) [Source:NCBI gene (formerly Entrezgene);Acc:832836]
AT3G07720	AT3G07720	1.12935	3.3844e-07	1.1905e-06	Galactose oxidase/kelch repeat superfamily protein [Source:NCBI gene (formerly Entrezgene);Acc:819963]
AT2G44730	AT2G44730	1.17458	3.4049e-07	1.1959e-06	Alcohol dehydrogenase transcription factor Myb/SANT-like family protein [Source:NCBI gene (formerly Entrezgene);Acc:819080]
AT4G31770	DBR1	1.6018	3.4161e-07	1.198e-06	debranching enzyme 1 [Source:NCBI gene (formerly Entrezgene);Acc:829305]
AT5G54960	PDC2	1.84574	3.4613e-07	1.2105e-06	pyruvate decarboxylase-2 [Source:NCBI gene (formerly Entrezgene);Acc:835587]
AT5G09230	SRT2	1.3713	3.4622e-07	1.2105e-06	sirtuin 2 [Source:NCBI gene (formerly Entrezgene);Acc:830782]
AT4G35830	ACO1	1.3663	3.4755e-07	1.2133e-06	aconitase 1 [Source:NCBI gene (formerly Entrezgene);Acc:829737]
AT3G63370	OTP86	1.35766	3.5051e-07	1.2217e-06	Tetratricopeptide repeat (TPR)-like superfamily protein [Source:NCBI gene (formerly Entrezgene);Acc:825512]
AT3G44110	J3	-1.12335	3.5233e-07	1.2262e-06	DNAJ homologue 3 [Source:NCBI gene (formerly Entrezgene);Acc:823531]
AT5G30510	RPS1	1.0224	3.5375e-07	1.2293e-06	ribosomal protein S1 [Source:NCBI gene (formerly Entrezgene);Acc:833138]
AT4G30340	DGK7	-1.64181	3.5508e-07	1.2321e-06	diacylglycerol kinase 7 [Source:NCBI gene (formerly Entrezgene);Acc:829157]
AT2G29190	PUM2	1.42134	3.588e-07	1.2431e-06	pumilio 2 [Source:NCBI gene (formerly Entrezgene);Acc:817468]
AT4G16180	AT4G16180	1.86782	3.6274e-07	1.2549e-06	transmembrane protein [Source:NCBI gene (formerly Entrezgene);Acc:827310]
AT3G18520	HDA15	1.42978	3.6474e-07	1.2598e-06	histone deacetylase 15 [Source:NCBI gene (formerly Entrezgene);Acc:821382]
AT5G65930	ZWI	2.21075	3.6674e-07	1.264e-06	kinesin-like calmodulin-binding protein (ZWICHEL) [Source:NCBI gene (formerly Entrezgene);Acc:836723]
AT2G18960	HA1	0.944361	3.6703e-07	1.264e-06	H[+]-ATPase 1 [Source:NCBI gene (formerly Entrezgene);Acc:816413]
AT4G24190	SHD	2.04467	3.698e-07	1.2716e-06	Chaperone protein htpG family protein [Source:NCBI gene (formerly Entrezgene);Acc:828520]
AT4G38890	AT4G38890	2.95247	3.7108e-07	1.2741e-06	FMN-linked oxidoreductases superfamily protein [Source:NCBI gene (formerly Entrezgene);Acc:830044]
AT3G07660	AT3G07660	1.29426	3.7238e-07	1.2767e-06	flocculation protein (DUF1296) [Source:NCBI gene (formerly Entrezgene);Acc:819957]
AT3G57150	NAP57	2.32714	3.7595e-07	1.287e-06	homologue of NAP57 [Source:NCBI gene (formerly Entrezgene);Acc:824882]
AT1G77680	AT1G77680	1.29625	3.7752e-07	1.2904e-06	Ribonuclease II/R family protein [Source:NCBI gene (formerly Entrezgene);Acc:844104]
AT4G31210	AT4G31210	2.14534	3.7979e-07	1.2962e-06	DNA topoisomerase, type IA, core [Source:NCBI gene (formerly Entrezgene);Acc:829248]
AT3G15610	AT3G15610	2.71502	3.8582e-07	1.3149e-06	Transducin/WD40 repeat-like superfamily protein [Source:NCBI gene (formerly Entrezgene);Acc:820803]
AT2G41475	AT2G41475	1.59259	3.9226e-07	1.3349e-06	Embryo-specific protein 3, (ATS3) [Source:NCBI gene (formerly Entrezgene);Acc:6240499]
AT5G24400	EMB2024	1.34254	4.1307e-07	1.4036e-06	NagB/RpiA/CoA transferase-like superfamily protein [Source:NCBI gene (formerly Entrezgene);Acc:832511]
AT4G05400	AT4G05400	2.21698	4.1619e-07	1.4113e-06	copper ion binding protein [Source:NCBI gene (formerly Entrezgene);Acc:825888]
AT5G24710	AT5G24710	2.00759	4.1657e-07	1.4113e-06	Transducin/WD40 repeat-like superfamily protein [Source:NCBI gene (formerly Entrezgene);Acc:832542]
AT3G51270	AT3G51270	1.40148	4.2623e-07	1.4419e-06	protein serine/threonine kinase [Source:NCBI gene (formerly Entrezgene);Acc:824290]
AT5G20920	EIF2 BETA	2.10023	4.2926e-07	1.45e-06	eukaryotic translation initiation factor 2 beta subunit [Source:NCBI gene (formerly Entrezgene);Acc:832216]
AT2G46900	AT2G46900	1.22415	4.3666e-07	1.4728e-06	transcription factor-like protein [Source:NCBI gene (formerly Entrezgene);Acc:819303]
AT5G11480	AT5G11480	-1.08437	4.3805e-07	1.4754e-06	P-loop containing nucleoside triphosphate hydrolases superfamily protein [Source:NCBI gene (formerly Entrezgene);Acc:831019]
AT3G04920	AT3G04920	-1.61702	4.4018e-07	1.4804e-06	Ribosomal protein S24e family protein [Source:NCBI gene (formerly Entrezgene);Acc:819652]
AT1G64390	GH9C2	2.38842	4.4235e-07	1.4848e-06	glycosyl hydrolase 9C2 [Source:NCBI gene (formerly Entrezgene);Acc:842747]
AT2G47640	AT2G47640	1.13211	4.4278e-07	1.4848e-06	Small nuclear ribonucleoprotein family protein [Source:NCBI gene (formerly Entrezgene);Acc:819377]
AT3G62840	AT3G62840	1.09529	4.458e-07	1.4927e-06	Small nuclear ribonucleoprotein family protein [Source:NCBI gene (formerly Entrezgene);Acc:825459]
AT1G77122	AT1G77122	1.4459	4.4829e-07	1.4989e-06	Uncharacterized protein family UPF0090 [Source:NCBI gene (formerly Entrezgene);Acc:844048]
AT3G55410	AT3G55410	1.89147	4.5125e-07	1.5066e-06	2-oxoglutarate dehydrogenase, E1 component [Source:NCBI gene (formerly Entrezgene);Acc:824707]
AT3G23390	AT3G23390	1.72322	4.5457e-07	1.5155e-06	Zinc-binding ribosomal protein family protein [Source:NCBI gene (formerly Entrezgene);Acc:821920]
AT4G14320	AT4G14320	-2.64534	4.569e-07	1.521e-06	Zinc-binding ribosomal protein family protein [Source:NCBI gene (formerly Entrezgene);Acc:827074]
AT5G04550	AT5G04550	1.77555	4.5989e-07	1.5268e-06	type-1 restriction enzyme mjaxp r protein (DUF668) [Source:NCBI gene (formerly Entrezgene);Acc:830334]
AT1G04680	AT1G04680	1.63916	4.5997e-07	1.5268e-06	Pectin lyase-like superfamily protein [Source:NCBI gene (formerly Entrezgene);Acc:839452]
AT1G55500	ECT4	2.3992	4.6495e-07	1.5411e-06	evolutionarily conserved C-terminal region 4 [Source:NCBI gene (formerly Entrezgene);Acc:841997]
AT3G22320	NRPB5	3.22489	4.6877e-07	1.5501e-06	Eukaryotic rpb5 RNA polymerase subunit family protein [Source:NCBI gene (formerly Entrezgene);Acc:821801]
AT1G47550	SEC3A	-1.90153	4.6952e-07	1.5501e-06	exocyst complex component sec3A [Source:NCBI gene (formerly Entrezgene);Acc:841164]
AT5G22780	AT5G22780	1.75641	4.697e-07	1.5501e-06	Adaptor protein complex AP-2, alpha subunit [Source:NCBI gene (formerly Entrezgene);Acc:832341]
AT4G23650	CDPK6	1.68411	4.711e-07	1.5525e-06	calcium-dependent protein kinase 6 [Source:NCBI gene (formerly Entrezgene);Acc:828465]
AT2G22480	PFK5	1.94578	4.7481e-07	1.5625e-06	phosphofructokinase 5 [Source:NCBI gene (formerly Entrezgene);Acc:816781]
AT1G09500	AT1G09500	-0.983784	4.7615e-07	1.5647e-06	NAD(P)-binding Rossmann-fold superfamily protein [Source:NCBI gene (formerly Entrezgene);Acc:837475]
AT3G13350	AT3G13350	2.32981	4.8216e-07	1.5802e-06	HMG (high mobility group) box protein with ARID/BRIGHT DNA-binding domain-containing protein [Source:NCBI gene (formerly Entrezgene);Acc:820535]
AT1G72340	AT1G72340	1.2612	4.8225e-07	1.5802e-06	NagB/RpiA/CoA transferase-like superfamily protein [Source:NCBI gene (formerly Entrezgene);Acc:843566]
AT5G13530	KEG	1.74224	4.8419e-07	1.5843e-06	protein kinases;ubiquitin-protein ligase [Source:NCBI gene (formerly Entrezgene);Acc:831197]
AT3G43240	AT3G43240	1.64714	4.8719e-07	1.5919e-06	ARID/BRIGHT DNA-binding domain-containing protein [Source:NCBI gene (formerly Entrezgene);Acc:823399]
AT4G36250	ALDH3F1	1.61979	4.9326e-07	1.6094e-06	aldehyde dehydrogenase 3F1 [Source:NCBI gene (formerly Entrezgene);Acc:829782]
AT3G15570	AT3G15570	-1.09706	5.0199e-07	1.6356e-06	Phototropic-responsive NPH3 family protein [Source:NCBI gene (formerly Entrezgene);Acc:820797]
AT5G42980	TRX3	1.77065	5.03e-07	1.6365e-06	thioredoxin 3 [Source:NCBI gene (formerly Entrezgene);Acc:834313]
AT1G48650	AT1G48650	2.46336	5.1328e-07	1.6676e-06	DEA(D/H)-box RNA helicase family protein [Source:NCBI gene (formerly Entrezgene);Acc:841287]
AT2G18940	AT2G18940	1.17611	5.1437e-07	1.6688e-06	Tetratricopeptide repeat (TPR)-like superfamily protein [Source:NCBI gene (formerly Entrezgene);Acc:816411]
AT1G71460	AT1G71460	0.9285	5.1525e-07	1.6693e-06	Pentatricopeptide repeat (PPR-like) superfamily protein [Source:NCBI gene (formerly Entrezgene);Acc:843487]
AT1G72610	GER1	-1.03898	5.1736e-07	1.672e-06	germin-like protein 1 [Source:NCBI gene (formerly Entrezgene);Acc:843593]
AT3G55120	TT5	1.507	5.1755e-07	1.672e-06	Chalcone-flavanone isomerase family protein [Source:NCBI gene (formerly Entrezgene);Acc:824678]
AT1G15980	PnsB1	1.8156	5.2677e-07	1.6994e-06	NDH-dependent cyclic electron flow 1 [Source:NCBI gene (formerly Entrezgene);Acc:838168]
None	None	1.29462	5.3434e-07	1.718e-06	None
AT2G20060	AT2G20060	-0.937241	5.3456e-07	1.718e-06	Ribosomal protein L4/L1 family [Source:NCBI gene (formerly Entrezgene);Acc:816525]
AT1G06900	AT1G06900	1.15523	5.3547e-07	1.718e-06	Insulinase (Peptidase family M16) family protein [Source:NCBI gene (formerly Entrezgene);Acc:837200]
AT5G02530	AT5G02530	2.38189	5.3552e-07	1.718e-06	RNA-binding (RRM/RBD/RNP motifs) family protein [Source:NCBI gene (formerly Entrezgene);Acc:831923]
AT4G34450	AT4G34450	1.35117	5.3891e-07	1.7265e-06	coatomer gamma-2 subunit, putative / gamma-2 coat protein, putative / gamma-2 COP [Source:NCBI gene (formerly Entrezgene);Acc:829596]
AT1G53800	AT1G53800	2.71038	5.4562e-07	1.7455e-06	muscle M-line assembly protein [Source:NCBI gene (formerly Entrezgene);Acc:841817]
AT2G40010	AT2G40010	-0.917932	5.4792e-07	1.7505e-06	Ribosomal protein L10 family protein [Source:NCBI gene (formerly Entrezgene);Acc:818589]
AT5G10630	AT5G10630	1.79815	5.591e-07	1.7837e-06	Translation elongation factor EF1A/initiation factor IF2gamma family protein [Source:NCBI gene (formerly Entrezgene);Acc:830928]
AT3G21820	ATXR2	2.27444	5.7083e-07	1.8186e-06	histone-lysine N-methyltransferase ATXR2 [Source:NCBI gene (formerly Entrezgene);Acc:821736]
AT1G10870	AGD4	0.980855	5.7716e-07	1.8362e-06	ARF-GAP domain 4 [Source:NCBI gene (formerly Entrezgene);Acc:837629]
AT5G35400	AT5G35400	1.65057	5.821e-07	1.8483e-06	Pseudouridine synthase family protein [Source:NCBI gene (formerly Entrezgene);Acc:833501]
AT5G05010	AT5G05010	2.06195	5.8258e-07	1.8483e-06	clathrin adaptor complexes medium subunit family protein [Source:NCBI gene (formerly Entrezgene);Acc:830383]
None	None	-1.71361	5.836e-07	1.849e-06	None
AT3G16520	UGT88A1	-0.96222	5.8544e-07	1.8523e-06	UDP-glucosyl transferase 88A1 [Source:NCBI gene (formerly Entrezgene);Acc:820900]
AT5G50380	EXO70F1	1.06384	5.8759e-07	1.8558e-06	exocyst subunit exo70 family protein F1 [Source:NCBI gene (formerly Entrezgene);Acc:835106]
AT5G14800	P5CR	1.35479	5.8818e-07	1.8558e-06	pyrroline-5- carboxylate (P5C) reductase [Source:NCBI gene (formerly Entrezgene);Acc:831332]
AT5G04590	SIR	1.08656	5.9498e-07	1.8747e-06	sulfite reductase [Source:NCBI gene (formerly Entrezgene);Acc:830336]
AT1G15470	AT1G15470	1.03254	5.9601e-07	1.8754e-06	Transducin/WD40 repeat-like superfamily protein [Source:NCBI gene (formerly Entrezgene);Acc:838117]
AT5G25460	DGR2	2.18638	6.0067e-07	1.8855e-06	transmembrane protein, putative (Protein of unknown function, DUF642) [Source:NCBI gene (formerly Entrezgene);Acc:832620]
AT2G40620	AT2G40620	1.88385	6.0088e-07	1.8855e-06	Basic-leucine zipper (bZIP) transcription factor family protein [Source:NCBI gene (formerly Entrezgene);Acc:818657]
AT3G09440	AT3G09440	2.57925	6.0402e-07	1.8928e-06	Heat shock protein 70 (Hsp 70) family protein [Source:NCBI gene (formerly Entrezgene);Acc:820102]
AT3G23450	AT3G23450	1.42291	6.053e-07	1.8942e-06	transmembrane protein [Source:NCBI gene (formerly Entrezgene);Acc:3768908]
AT1G18270	AT1G18270	1.26376	6.1172e-07	1.9117e-06	ketose-bisphosphate aldolase class-II family protein [Source:NCBI gene (formerly Entrezgene);Acc:838407]
AT1G75350	emb2184	1.83807	6.1749e-07	1.9265e-06	Ribosomal protein L31 [Source:NCBI gene (formerly Entrezgene);Acc:843871]
AT3G16230	AT3G16230	1.87001	6.1812e-07	1.9265e-06	Putative eukaryotic LigT [Source:NCBI gene (formerly Entrezgene);Acc:820869]
AT1G14610	TWN2	2.84828	6.3303e-07	1.9703e-06	valyl-tRNA synthetase / valine-tRNA ligase (VALRS) [Source:NCBI gene (formerly Entrezgene);Acc:838023]
None	None	1.01455	6.4454e-07	2.0034e-06	None
AT4G16990	RLM3	1.23334	6.4569e-07	2.0042e-06	disease resistance protein (TIR-NBS class) [Source:NCBI gene (formerly Entrezgene);Acc:827407]
AT2G14170	ALDH6B2	1.62866	6.4923e-07	2.0125e-06	aldehyde dehydrogenase 6B2 [Source:NCBI gene (formerly Entrezgene);Acc:815903]
AT4G30310	AT4G30310	2.28443	6.5128e-07	2.0162e-06	FGGY family of carbohydrate kinase [Source:NCBI gene (formerly Entrezgene);Acc:829154]
AT5G23120	HCF136	1.96601	6.5557e-07	2.0252e-06	photosystem II stability/assembly factor, chloroplast (HCF136) [Source:NCBI gene (formerly Entrezgene);Acc:832376]
AT2G27530	PGY1	1.72096	6.5598e-07	2.0252e-06	Ribosomal protein L1p/L10e family [Source:NCBI gene (formerly Entrezgene);Acc:817299]
AT2G26890	GRV2	2.47245	6.6023e-07	2.0356e-06	DNAJ heat shock N-terminal domain-containing protein [Source:NCBI gene (formerly Entrezgene);Acc:817230]
AT5G03340	AtCDC48C	-1.35543	6.6231e-07	2.0392e-06	ATPase, AAA-type, CDC48 protein [Source:NCBI gene (formerly Entrezgene);Acc:831870]
AT1G69250	AT1G69250	1.6919	6.639e-07	2.0392e-06	Nuclear transport factor 2 (NTF2) family protein with RNA binding (RRM-RBD-RNP motifs) domain-containing protein [Source:NCBI gene (formerly Entrezgene);Acc:843256]
None	None	1.98459	6.6474e-07	2.0392e-06	None
AT4G00990	AT4G00990	1.04423	6.6524e-07	2.0392e-06	Transcription factor jumonji (jmjC) domain-containing protein [Source:NCBI gene (formerly Entrezgene);Acc:827933]
ATCG00750	rps11	2.30829	6.6583e-07	2.0392e-06	None
AT2G45880	7,00 BAM	1.87373	6.6732e-07	2.0411e-06	beta-amylase 7 [Source:NCBI gene (formerly Entrezgene);Acc:819196]
AT2G26980	CIPK3	1.06408	6.7236e-07	2.0537e-06	CBL-interacting protein kinase 3 [Source:NCBI gene (formerly Entrezgene);Acc:817240]
AT1G16870	AT1G16870	2.05511	6.7574e-07	2.0613e-06	mitochondrial 28S ribosomal protein S29-like protein [Source:NCBI gene (formerly Entrezgene);Acc:838258]
AT1G09810	ECT11	2.47531	6.8989e-07	2.1017e-06	evolutionarily conserved C-terminal region 11 [Source:NCBI gene (formerly Entrezgene);Acc:837511]
AT5G13510	EMB3136	1.74364	6.9111e-07	2.1026e-06	Ribosomal protein L10 family protein [Source:NCBI gene (formerly Entrezgene);Acc:831195]
AT3G52720	ACA1	1.2329	6.9257e-07	2.1043e-06	alpha carbonic anhydrase 1 [Source:NCBI gene (formerly Entrezgene);Acc:824438]
AT3G57290	EIF3E	1.67245	7.0004e-07	2.1242e-06	eukaryotic translation initiation factor 3E [Source:NCBI gene (formerly Entrezgene);Acc:824896]
AT1G74050	AT1G74050	1.67925	7.0353e-07	2.132e-06	Ribosomal protein L6 family protein [Source:NCBI gene (formerly Entrezgene);Acc:843744]
AT5G19950	AT5G19950	1.37583	7.1136e-07	2.1528e-06	tudor domain protein (DUF1767) [Source:NCBI gene (formerly Entrezgene);Acc:832117]
AT1G17690	NOF1	1.08624	7.1906e-07	2.1733e-06	U3 small nucleolar RNA-associated protein [Source:NCBI gene (formerly Entrezgene);Acc:838345]
AT4G19040	EDR2	1.71901	7.2381e-07	2.1847e-06	ENHANCED DISEASE RESISTANCE 2 [Source:NCBI gene (formerly Entrezgene);Acc:827642]
AT5G63860	UVR8	1.28041	7.2567e-07	2.1875e-06	Regulator of chromosome condensation (RCC1) family protein [Source:NCBI gene (formerly Entrezgene);Acc:836506]
AT1G08360	AT1G08360	1.75828	7.2874e-07	2.1932e-06	Ribosomal protein L1p/L10e family [Source:NCBI gene (formerly Entrezgene);Acc:837356]
AT1G01300	AT1G01300	2.72083	7.2948e-07	2.1932e-06	Eukaryotic aspartyl protease family protein [Source:NCBI gene (formerly Entrezgene);Acc:839375]
AT3G11910	UBP13	2.04054	7.3554e-07	2.2072e-06	ubiquitin-specific protease 13 [Source:NCBI gene (formerly Entrezgene);Acc:820364]
AT2G43970	LARP6b	1.82724	7.3607e-07	2.2072e-06	RNA-binding protein [Source:NCBI gene (formerly Entrezgene);Acc:819002]
AT5G23210	SCPL34	1.63823	7.4716e-07	2.2376e-06	serine carboxypeptidase-like 34 [Source:NCBI gene (formerly Entrezgene);Acc:832385]
AT2G31740	AT2G31740	-1.20719	7.4817e-07	2.2377e-06	S-adenosyl-L-methionine-dependent methyltransferases superfamily protein [Source:NCBI gene (formerly Entrezgene);Acc:817731]
AT1G29350	AT1G29350	1.6442	7.5002e-07	2.2403e-06	RNA polymerase II degradation factor-like protein (DUF1296) [Source:NCBI gene (formerly Entrezgene);Acc:839809]
AT1G76630	AT1G76630	1.71976	7.5187e-07	2.2415e-06	Tetratricopeptide repeat (TPR)-like superfamily protein [Source:NCBI gene (formerly Entrezgene);Acc:843996]
AT2G20450	AT2G20450	1.18435	7.5236e-07	2.2415e-06	Ribosomal protein L14 [Source:NCBI gene (formerly Entrezgene);Acc:816564]
AT3G56940	CRD1	1.96174	7.5349e-07	2.2419e-06	dicarboxylate diiron protein, putative (Crd1) [Source:NCBI gene (formerly Entrezgene);Acc:824861]
AT3G12580	HSP70	1.33446	7.5824e-07	2.2531e-06	heat shock protein 70 [Source:NCBI gene (formerly Entrezgene);Acc:820438]
AT4G36220	FAH1	1.24375	7.6505e-07	2.2704e-06	ferulic acid 5-hydroxylase 1 [Source:NCBI gene (formerly Entrezgene);Acc:829779]
AT5G43960	AT5G43960	-1.01264	7.6609e-07	2.2706e-06	Nuclear transport factor 2 (NTF2) family protein with RNA binding (RRM-RBD-RNP motifs) domain-containing protein [Source:NCBI gene (formerly Entrezgene);Acc:834419]
AT3G52200	LTA3	1.46067	7.7013e-07	2.2796e-06	Dihydrolipoamide acetyltransferase, long form protein [Source:NCBI gene (formerly Entrezgene);Acc:824385]
AT5G22080	AT5G22080	1.56423	7.7226e-07	2.2821e-06	Chaperone DnaJ-domain superfamily protein [Source:NCBI gene (formerly Entrezgene);Acc:832269]
AT1G10840	TIF3H1	2.25121	7.7297e-07	2.2821e-06	translation initiation factor 3 subunit H1 [Source:NCBI gene (formerly Entrezgene);Acc:837627]
AT3G07110	AT3G07110	-1.16566	7.8364e-07	2.3107e-06	Ribosomal protein L13 family protein [Source:NCBI gene (formerly Entrezgene);Acc:819897]
AT3G18580	AT3G18580	1.34256	8.064e-07	2.3734e-06	Nucleic acid-binding, OB-fold-like protein [Source:NCBI gene (formerly Entrezgene);Acc:821389]
AT4G28710	XIH	2.98259	8.0698e-07	2.3734e-06	Myosin family protein with Dil domain-containing protein [Source:NCBI gene (formerly Entrezgene);Acc:828991]
AT1G75990	AT1G75990	1.67624	8.1095e-07	2.382e-06	PAM domain (PCI/PINT associated module) protein [Source:NCBI gene (formerly Entrezgene);Acc:843931]
AT1G48970	AT1G48970	-1.05709	8.1532e-07	2.3918e-06	NagB/RpiA/CoA transferase-like superfamily protein [Source:NCBI gene (formerly Entrezgene);Acc:841319]
AT3G17390	MTO3	2.10333	8.3104e-07	2.4348e-06	S-adenosylmethionine synthetase family protein [Source:NCBI gene (formerly Entrezgene);Acc:821003]
AT5G58140	PHOT2	0.813025	8.3752e-07	2.4507e-06	phototropin 2 [Source:NCBI gene (formerly Entrezgene);Acc:835926]
AT4G31490	AT4G31490	1.64457	8.5083e-07	2.4865e-06	Coatomer, beta subunit [Source:NCBI gene (formerly Entrezgene);Acc:829276]
AT1G18060	AT1G18060	-1.33301	8.5611e-07	2.4987e-06	microbial collagenase [Source:NCBI gene (formerly Entrezgene);Acc:838386]
AT5G47040	LON2	-1.70854	8.5993e-07	2.5067e-06	lon protease 2 [Source:NCBI gene (formerly Entrezgene);Acc:834750]
AT3G50950	1,00 ZAR	1.64991	8.7934e-07	2.5587e-06	HOPZ-ACTIVATED RESISTANCE 1 [Source:NCBI gene (formerly Entrezgene);Acc:824259]
AT1G59870	3,00 PEN	2.47702	8.8001e-07	2.5587e-06	ABC-2 and Plant PDR ABC-type transporter family protein [Source:NCBI gene (formerly Entrezgene);Acc:842281]
AT1G11650	RBP45B	1.35789	8.8434e-07	2.5623e-06	RNA-binding (RRM/RBD/RNP motifs) family protein [Source:NCBI gene (formerly Entrezgene);Acc:837708]
AT5G22830	MGT10	2.3616	8.8493e-07	2.5623e-06	magnesium (Mg) transporter 10 [Source:NCBI gene (formerly Entrezgene);Acc:832346]
AT1G48160	AT1G48160	-1.38471	8.8525e-07	2.5623e-06	signal recognition particle 19 kDa protein, putative / SRP19 [Source:NCBI gene (formerly Entrezgene);Acc:841235]
AT2G38430	AT2G38430	1.98729	8.8572e-07	2.5623e-06	None
AT3G50270	AT3G50270	2.39487	8.9074e-07	2.5736e-06	HXXXD-type acyl-transferase family protein [Source:NCBI gene (formerly Entrezgene);Acc:824189]
AT5G67030	ABA1	2.37277	8.9637e-07	2.5866e-06	zeaxanthin epoxidase (ZEP) (ABA1) [Source:NCBI gene (formerly Entrezgene);Acc:836838]
AT4G02990	BSM	1.65413	9.0846e-07	2.6182e-06	Mitochondrial transcription termination factor family protein [Source:NCBI gene (formerly Entrezgene);Acc:828116]
AT5G14320	EMB3137	-0.878997	9.1516e-07	2.6342e-06	Ribosomal protein S13/S18 family [Source:NCBI gene (formerly Entrezgene);Acc:831282]
AT3G05090	LRS1	0.885597	9.3227e-07	2.6801e-06	Transducin/WD40 repeat-like superfamily protein [Source:NCBI gene (formerly Entrezgene);Acc:819671]
AT2G46280	TRIP-1	2.46163	9.4001e-07	2.699e-06	TGF-beta receptor interacting protein 1 [Source:NCBI gene (formerly Entrezgene);Acc:819236]
AT2G47250	AT2G47250	1.15749	9.4513e-07	2.7103e-06	RNA helicase family protein [Source:NCBI gene (formerly Entrezgene);Acc:819338]
AT4G25730	AT4G25730	2.69247	9.5822e-07	2.7444e-06	FtsJ-like methyltransferase family protein [Source:NCBI gene (formerly Entrezgene);Acc:828678]
AT3G55440	TPI	2.10545	9.6091e-07	2.7487e-06	triosephosphate isomerase [Source:NCBI gene (formerly Entrezgene);Acc:824710]
AT2G31570	GPX2	1.73571	9.6368e-07	2.7532e-06	glutathione peroxidase 2 [Source:NCBI gene (formerly Entrezgene);Acc:817715]
AT5G15810	AT5G15810	1.09763	9.8077e-07	2.7958e-06	tRNA (guanine(26)-N(2))-dimethyltransferase [Source:NCBI gene (formerly Entrezgene);Acc:831438]
AT3G04930	AT3G04930	-1.55189	9.8103e-07	2.7958e-06	DNA-binding storekeeper protein-related transcriptional regulator [Source:NCBI gene (formerly Entrezgene);Acc:819653]
AT2G25870	AT2G25870	1.57676	9.9167e-07	2.8226e-06	haloacid dehalogenase-like hydrolase family protein [Source:NCBI gene (formerly Entrezgene);Acc:817128]
None	None	1.39946	1.0144e-06	2.8837e-06	None
AT1G76790	IGMT5	2.20038	1.0169e-06	2.8847e-06	O-methyltransferase family protein [Source:NCBI gene (formerly Entrezgene);Acc:844013]
AT5G55740	CRR21	0.888687	1.0172e-06	2.8847e-06	Tetratricopeptide repeat (TPR)-like superfamily protein [Source:NCBI gene (formerly Entrezgene);Acc:835668]
AT5G28040	AT5G28040	1.19001	1.0284e-06	2.9126e-06	DNA-binding storekeeper protein-related transcriptional regulator [Source:NCBI gene (formerly Entrezgene);Acc:832874]
AT2G39740	HESO1	-0.865577	1.0317e-06	2.9171e-06	Nucleotidyltransferase family protein [Source:NCBI gene (formerly Entrezgene);Acc:818559]
AT1G22060	AT1G22060	1.48821	1.0325e-06	2.9171e-06	sporulation-specific protein [Source:NCBI gene (formerly Entrezgene);Acc:838811]
AT2G47940	DEG2	1.4836	1.0384e-06	2.9301e-06	DEGP protease 2 [Source:NCBI gene (formerly Entrezgene);Acc:819406]
AT3G29160	KIN11	1.17842	1.0509e-06	2.9618e-06	SNF1 kinase homolog 11 [Source:NCBI gene (formerly Entrezgene);Acc:822566]
AT3G26730	AT3G26730	2.03839	1.0672e-06	3.0041e-06	RING/U-box superfamily protein [Source:NCBI gene (formerly Entrezgene);Acc:822285]
AT3G14010	CID4	1.85851	1.085e-06	3.0505e-06	CTC-interacting domain 4 [Source:NCBI gene (formerly Entrezgene);Acc:820615]
AT1G31817	NFD3	0.862947	1.0885e-06	3.0552e-06	Ribosomal L18p/L5e family protein [Source:NCBI gene (formerly Entrezgene);Acc:840071]
AT3G23780	NRPD2A	1.9542	1.0893e-06	3.0552e-06	nuclear RNA polymerase D2A [Source:NCBI gene (formerly Entrezgene);Acc:821960]
AT2G37130	AT2G37130	1.61908	1.1039e-06	3.0922e-06	Peroxidase superfamily protein [Source:NCBI gene (formerly Entrezgene);Acc:818289]
AT5G17770	CBR	-0.776556	1.1113e-06	3.1093e-06	NADH:cytochrome B5 reductase 1 [Source:NCBI gene (formerly Entrezgene);Acc:831645]
AT1G02500	SAM1	-1.63297	1.1161e-06	3.1187e-06	S-adenosylmethionine synthetase 1 [Source:NCBI gene (formerly Entrezgene);Acc:839501]
AT4G26010	AT4G26010	1.06237	1.1209e-06	3.1284e-06	Peroxidase superfamily protein [Source:NCBI gene (formerly Entrezgene);Acc:828707]
AT4G22690	CYP706A1	0.950174	1.1223e-06	3.1284e-06	cytochrome P450, family 706, subfamily A, polypeptide 1 [Source:NCBI gene (formerly Entrezgene);Acc:828365]
AT1G54310	AT1G54310	0.992104	1.1371e-06	3.1659e-06	S-adenosyl-L-methionine-dependent methyltransferases superfamily protein [Source:NCBI gene (formerly Entrezgene);Acc:841872]
AT4G04640	ATPC1	-0.995847	1.1403e-06	3.1711e-06	ATPase, F1 complex, gamma subunit protein [Source:NCBI gene (formerly Entrezgene);Acc:825797]
AT1G53880	AT1G53880	2.53077	1.1434e-06	3.1759e-06	translation initiation factor eIF-2B subunit alpha [Source:NCBI gene (formerly Entrezgene);Acc:841825]
AT3G09030	AT3G09030	-0.873962	1.1521e-06	3.1962e-06	BTB/POZ domain-containing protein [Source:NCBI gene (formerly Entrezgene);Acc:820055]
AT5G02840	LCL1	1.56779	1.1586e-06	3.2102e-06	LHY/CCA1-like 1 [Source:NCBI gene (formerly Entrezgene);Acc:831766]
AT1G21780	AT1G21780	2.6416	1.1607e-06	3.2123e-06	BTB/POZ domain-containing protein [Source:NCBI gene (formerly Entrezgene);Acc:838782]
AT2G03820	NMD3	-1.09862	1.1865e-06	3.2796e-06	nonsense-mediated mRNA decay NMD3 family protein [Source:NCBI gene (formerly Entrezgene);Acc:814908]
AT3G02260	BIG	1.32667	1.1942e-06	3.2971e-06	auxin transport protein (BIG) [Source:NCBI gene (formerly Entrezgene);Acc:820398]
AT1G34360	AT1G34360	2.78552	1.1988e-06	3.3058e-06	translation initiation factor 3 (IF-3) family protein [Source:NCBI gene (formerly Entrezgene);Acc:840338]
AT1G68370	ARG1	1.15523	1.2288e-06	3.3843e-06	Chaperone DnaJ-domain superfamily protein [Source:NCBI gene (formerly Entrezgene);Acc:843166]
AT5G05230	AT5G05230	1.07893	1.2307e-06	3.3856e-06	RING/U-box superfamily protein [Source:NCBI gene (formerly Entrezgene);Acc:830405]
AT2G25800	AT2G25800	1.48678	1.2358e-06	3.3955e-06	elongation factor Ts (DUF810) [Source:NCBI gene (formerly Entrezgene);Acc:817122]
AT4G00620	EMB3127	-1.72532	1.2454e-06	3.4161e-06	Amino acid dehydrogenase family protein [Source:NCBI gene (formerly Entrezgene);Acc:825824]
AT5G38020	AT5G38020	0.917057	1.2463e-06	3.4161e-06	S-adenosyl-L-methionine-dependent methyltransferases superfamily protein [Source:NCBI gene (formerly Entrezgene);Acc:833781]
AT2G22125	CSI1	1.32262	1.2706e-06	3.4787e-06	binding protein [Source:NCBI gene (formerly Entrezgene);Acc:816747]
AT5G66900	AT5G66900	-1.34257	1.2889e-06	3.5245e-06	Disease resistance protein (CC-NBS-LRR class) family [Source:NCBI gene (formerly Entrezgene);Acc:836824]
AT1G12800	AT1G12800	1.85442	1.3e-06	3.5507e-06	Nucleic acid-binding, OB-fold-like protein [Source:NCBI gene (formerly Entrezgene);Acc:837836]
AT4G24490	RGTA1	2.53007	1.3023e-06	3.5528e-06	RAB geranylgeranyl transferase alpha subunit 1 [Source:NCBI gene (formerly Entrezgene);Acc:828551]
AT2G43680	14 IQD	-1.81942	1.3133e-06	3.5785e-06	IQ-domain 14 [Source:NCBI gene (formerly Entrezgene);Acc:818970]
AT5G11670	NADP-ME2	3.18712	1.3308e-06	3.6219e-06	NADP-malic enzyme 2 [Source:NCBI gene (formerly Entrezgene);Acc:831039]
AT1G20970	AT1G20970	2.27878	1.3331e-06	3.6222e-06	calponin-like domain protein [Source:NCBI gene (formerly Entrezgene);Acc:838691]
AT4G16100	AT4G16100	1.38756	1.3341e-06	3.6222e-06	heat shock protein, putative (DUF789) [Source:NCBI gene (formerly Entrezgene);Acc:827296]
AT3G52340	SPP2	2.79182	1.3378e-06	3.6279e-06	sucrose-6F-phosphate phosphohydrolase 2 [Source:NCBI gene (formerly Entrezgene);Acc:824399]
AT5G45510	AT5G45510	0.856455	1.3458e-06	3.6454e-06	Leucine-rich repeat (LRR) family protein [Source:NCBI gene (formerly Entrezgene);Acc:834587]
AT3G09040	AT3G09040	1.34304	1.3479e-06	3.6467e-06	Pentatricopeptide repeat (PPR) superfamily protein [Source:NCBI gene (formerly Entrezgene);Acc:820057]
AT3G19820	DWF1	2.0818	1.3671e-06	3.6924e-06	cell elongation protein / DWARF1 / DIMINUTO (DIM) [Source:NCBI gene (formerly Entrezgene);Acc:821519]
AT3G14415	GOX2	1.47899	1.368e-06	3.6924e-06	Aldolase-type TIM barrel family protein [Source:NCBI gene (formerly Entrezgene);Acc:820664]
AT1G65260	PTAC4	2.43532	1.3879e-06	3.7417e-06	plastid transcriptionally active 4 [Source:NCBI gene (formerly Entrezgene);Acc:842833]
AT3G04880	DRT102	2.16817	1.4053e-06	3.7843e-06	DNA-damage-repair/toleration protein (DRT102) [Source:NCBI gene (formerly Entrezgene);Acc:819648]
AT1G79050	RECA1	1.2377	1.4181e-06	3.8143e-06	recA DNA recombination family protein [Source:NCBI gene (formerly Entrezgene);Acc:844246]
AT1G01260	AT1G01260	2.58825	1.4369e-06	3.8602e-06	basic helix-loop-helix (bHLH) DNA-binding superfamily protein [Source:NCBI gene (formerly Entrezgene);Acc:839545]
AT4G15390	AT4G15390	1.6898	1.4676e-06	3.9381e-06	HXXXD-type acyl-transferase family protein [Source:NCBI gene (formerly Entrezgene);Acc:827205]
AT1G03280	AT1G03280	0.906603	1.4828e-06	3.974e-06	Transcription factor TFIIE, alpha subunit [Source:NCBI gene (formerly Entrezgene);Acc:838581]
AT3G22270	AT3G22270	1.06001	1.4844e-06	3.974e-06	Topoisomerase II-associated protein PAT1 [Source:NCBI gene (formerly Entrezgene);Acc:821797]
AT1G48420	D-CDES	2.37153	1.4973e-06	4.0038e-06	D-cysteine desulfhydrase [Source:NCBI gene (formerly Entrezgene);Acc:841263]
AT5G48620	AT5G48620	1.22718	1.5027e-06	4.0136e-06	Disease resistance protein (CC-NBS-LRR class) family [Source:NCBI gene (formerly Entrezgene);Acc:834919]
AT5G18960	FRS12	1.023	1.5108e-06	4.0229e-06	FAR1-related sequence 12 [Source:NCBI gene (formerly Entrezgene);Acc:832014]
AT4G01690	PPOX	2.27639	1.5127e-06	4.0229e-06	Flavin containing amine oxidoreductase family [Source:NCBI gene (formerly Entrezgene);Acc:827991]
AT1G71040	LPR2	2.67369	1.5144e-06	4.0229e-06	Cupredoxin superfamily protein [Source:NCBI gene (formerly Entrezgene);Acc:843444]
AT3G01090	KIN10	1.83768	1.5146e-06	4.0229e-06	SNF1 kinase homolog 10 [Source:NCBI gene (formerly Entrezgene);Acc:821259]
AT4G28470	RPN1B	-0.848049	1.5149e-06	4.0229e-06	26S proteasome regulatory subunit S2 1B [Source:NCBI gene (formerly Entrezgene);Acc:828964]
AT3G18240	AT3G18240	1.22005	1.5326e-06	4.065e-06	Ribosomal protein S24/S35 [Source:NCBI gene (formerly Entrezgene);Acc:821352]
AT2G13540	ABH1	0.891664	1.5381e-06	4.0749e-06	ARM repeat superfamily protein [Source:NCBI gene (formerly Entrezgene);Acc:815840]
AT3G59470	AT3G59470	2.72884	1.5482e-06	4.0971e-06	Far-red impaired responsive (FAR1) family protein [Source:NCBI gene (formerly Entrezgene);Acc:825116]
AT5G63260	AT5G63260	2.82219	1.5623e-06	4.1297e-06	Zinc finger C-x8-C-x5-C-x3-H type family protein [Source:NCBI gene (formerly Entrezgene);Acc:836446]
ATCG00280	psbC	-1.0614	1.5913e-06	4.2014e-06	None
AT3G11940	RPS5A	1.69239	1.601e-06	4.2221e-06	ribosomal protein 5A [Source:NCBI gene (formerly Entrezgene);Acc:820367]
AT5G52650	AT5G52650	3.77212	1.6263e-06	4.2828e-06	RNA binding Plectin/S10 domain-containing protein [Source:NCBI gene (formerly Entrezgene);Acc:835342]
AT4G27700	AT4G27700	2.02799	1.6277e-06	4.2828e-06	Rhodanese/Cell cycle control phosphatase superfamily protein [Source:NCBI gene (formerly Entrezgene);Acc:828884]
AT4G30950	FAD6	1.15726	1.6315e-06	4.2879e-06	fatty acid desaturase 6 [Source:NCBI gene (formerly Entrezgene);Acc:829220]
AT2G02160	AT2G02160	-1.13348	1.6348e-06	4.2915e-06	CCCH-type zinc finger family protein [Source:NCBI gene (formerly Entrezgene);Acc:814747]
AT3G55070	AT3G55070	1.25624	1.6548e-06	4.3391e-06	LisH/CRA/RING-U-box domains-containing protein [Source:NCBI gene (formerly Entrezgene);Acc:824673]
AT2G30620	AT2G30620	1.15316	1.6801e-06	4.4003e-06	winged-helix DNA-binding transcription factor family protein [Source:NCBI gene (formerly Entrezgene);Acc:817612]
AT4G02480	AT4G02480	0.998382	1.7028e-06	4.4549e-06	AAA-type ATPase family protein [Source:NCBI gene (formerly Entrezgene);Acc:827979]
AT3G14330	AT3G14330	0.912038	1.711e-06	4.4713e-06	Tetratricopeptide repeat (TPR)-like superfamily protein [Source:NCBI gene (formerly Entrezgene);Acc:820653]
AT1G61690	AT1G61690	1.44269	1.728e-06	4.5105e-06	phosphoinositide binding protein [Source:NCBI gene (formerly Entrezgene);Acc:842466]
AT5G06450	AT5G06450	2.24475	1.7393e-06	4.5347e-06	Polynucleotidyl transferase, ribonuclease H-like superfamily protein [Source:NCBI gene (formerly Entrezgene);Acc:830533]
AT3G28290	AT14A	-1.01527	1.7458e-06	4.5465e-06	transmembrane protein, putative (DUF677) [Source:NCBI gene (formerly Entrezgene);Acc:822457]
AT3G28300	AT14A	1.48129	1.7724e-06	4.6041e-06	transmembrane protein, putative (DUF677) [Source:NCBI gene (formerly Entrezgene);Acc:822457]
AT2G20860	LIP1	0.6757	1.7734e-06	4.6041e-06	lipoic acid synthase 1 [Source:NCBI gene (formerly Entrezgene);Acc:816619]
AT1G79080	AT1G79080	-0.854188	1.7739e-06	4.6041e-06	Pentatricopeptide repeat (PPR) superfamily protein [Source:NCBI gene (formerly Entrezgene);Acc:844249]
AT3G53020	STV1	1.45236	1.7868e-06	4.6324e-06	Ribosomal protein L24e family protein [Source:NCBI gene (formerly Entrezgene);Acc:824468]
AT5G13520	AT5G13520	0.832178	1.7962e-06	4.6494e-06	peptidase M1 family protein [Source:NCBI gene (formerly Entrezgene);Acc:831196]
AT5G02310	PRT6	1.98596	1.7974e-06	4.6494e-06	proteolysis 6 [Source:NCBI gene (formerly Entrezgene);Acc:830916]
AT2G21660	GRP7	1.26205	1.8228e-06	4.7098e-06	cold, circadian rhythm, and rna binding 2 [Source:NCBI gene (formerly Entrezgene);Acc:816705]
AT4G29750	AT4G29750	2.30643	1.8334e-06	4.7318e-06	CRS1 / YhbY (CRM) domain-containing protein [Source:NCBI gene (formerly Entrezgene);Acc:829097]
AT1G50030	TOR	1.37861	1.8441e-06	4.754e-06	target of rapamycin [Source:NCBI gene (formerly Entrezgene);Acc:841427]
AT3G53990	AT3G53990	-0.795882	1.8465e-06	4.7549e-06	Adenine nucleotide alpha hydrolases-like superfamily protein [Source:NCBI gene (formerly Entrezgene);Acc:824566]
AT2G41870	AT2G41870	-0.843621	1.8645e-06	4.796e-06	Remorin family protein [Source:NCBI gene (formerly Entrezgene);Acc:818787]
AT3G48150	APC8	2.10231	1.8703e-06	4.8054e-06	anaphase-promoting complex subunit 8 [Source:NCBI gene (formerly Entrezgene);Acc:823970]
AT3G27750	EMB3123	-1.23381	1.8771e-06	4.8175e-06	PPR containing protein [Source:NCBI gene (formerly Entrezgene);Acc:822397]
AT1G34430	EMB3003	2.22493	1.8995e-06	4.8695e-06	2-oxoacid dehydrogenases acyltransferase family protein [Source:NCBI gene (formerly Entrezgene);Acc:840346]
AT1G63880	AT1G63880	-1.57573	1.9101e-06	4.8911e-06	Disease resistance protein (TIR-NBS-LRR class) family [Source:NCBI gene (formerly Entrezgene);Acc:842692]
AT5G16180	CRS1	1.36183	1.9122e-06	4.8911e-06	maize chloroplast splicing factor-like protein [Source:NCBI gene (formerly Entrezgene);Acc:831476]
AT2G39770	CYT1	-1.28183	1.9399e-06	4.9567e-06	Glucose-1-phosphate adenylyltransferase family protein [Source:NCBI gene (formerly Entrezgene);Acc:818562]
AT5G28740	AT5G28740	1.23385	1.9427e-06	4.9583e-06	Tetratricopeptide repeat (TPR)-like superfamily protein [Source:NCBI gene (formerly Entrezgene);Acc:832986]
AT3G13750	BGAL1	2.10021	1.963e-06	5.0045e-06	beta galactosidase 1 [Source:NCBI gene (formerly Entrezgene);Acc:820584]
AT5G04740	ACR12	1.30412	1.9721e-06	5.0169e-06	ACT domain-containing protein [Source:NCBI gene (formerly Entrezgene);Acc:830352]
AT3G19740	AT3G19740	1.15163	1.9741e-06	5.0169e-06	P-loop containing nucleoside triphosphate hydrolases superfamily protein [Source:NCBI gene (formerly Entrezgene);Acc:821511]
AT3G61130	GAUT1	1.4041	1.9744e-06	5.0169e-06	galacturonosyltransferase 1 [Source:NCBI gene (formerly Entrezgene);Acc:825285]
AT5G62260	AT5G62260	-1.01277	1.9873e-06	5.044e-06	AT hook motif DNA-binding family protein [Source:NCBI gene (formerly Entrezgene);Acc:836347]
AT1G22530	PATL2	1.19896	2.0001e-06	5.0708e-06	PATELLIN 2 [Source:NCBI gene (formerly Entrezgene);Acc:838859]
AT4G25550	AT4G25550	1.8898	2.0136e-06	5.0994e-06	Cleavage/polyadenylation specificity factor, 25kDa subunit [Source:NCBI gene (formerly Entrezgene);Acc:828660]
AT5G15020	SNL2	-0.917303	2.02e-06	5.11e-06	SIN3-like 2 [Source:NCBI gene (formerly Entrezgene);Acc:831354]
AT1G64710	AT1G64710	1.95214	2.0222e-06	5.11e-06	GroES-like zinc-binding alcohol dehydrogenase family protein [Source:NCBI gene (formerly Entrezgene);Acc:842779]
AT2G17420	NTRA	1.95781	2.0322e-06	5.1297e-06	NADPH-dependent thioredoxin reductase A [Source:NCBI gene (formerly Entrezgene);Acc:816248]
AT2G40690	GLY1	2.12572	2.0412e-06	5.1466e-06	NAD-dependent glycerol-3-phosphate dehydrogenase family protein [Source:NCBI gene (formerly Entrezgene);Acc:818664]
AT1G74320	AT1G74320	0.796545	2.0588e-06	5.1853e-06	Protein kinase superfamily protein [Source:NCBI gene (formerly Entrezgene);Acc:843772]
AT3G14110	FLU	0.941019	2.0643e-06	5.1935e-06	Tetratricopeptide repeat (TPR)-like superfamily protein [Source:NCBI gene (formerly Entrezgene);Acc:820628]
AT5G20990	B73	2.26095	2.0999e-06	5.2773e-06	molybdopterin biosynthesis CNX1 protein / molybdenum cofactor biosynthesis enzyme CNX1 (CNX1) [Source:NCBI gene (formerly Entrezgene);Acc:832224]
AT1G07110	F2KP	1.60074	2.1047e-06	5.2836e-06	fructose-2,6-bisphosphatase [Source:NCBI gene (formerly Entrezgene);Acc:837221]
AT5G50210	QS	1.61317	2.1138e-06	5.3006e-06	quinolinate synthase [Source:NCBI gene (formerly Entrezgene);Acc:835086]
AT5G11420	AT5G11420	-0.830006	2.1186e-06	5.3069e-06	transmembrane protein, putative (Protein of unknown function, DUF642) [Source:NCBI gene (formerly Entrezgene);Acc:831013]
ATCG01020	rpl32	1.77877	2.1381e-06	5.3499e-06	None
AT3G02200	AT3G02200	1.13807	2.1407e-06	5.3505e-06	Proteasome component (PCI) domain protein [Source:NCBI gene (formerly Entrezgene);Acc:821267]
AT5G09660	PMDH2	-0.721048	2.168e-06	5.413e-06	peroxisomal NAD-malate dehydrogenase 2 [Source:NCBI gene (formerly Entrezgene);Acc:830825]
AT3G21300	AT3G21300	1.77725	2.1715e-06	5.4158e-06	RNA methyltransferase family protein [Source:NCBI gene (formerly Entrezgene);Acc:821684]
None	None	0.68639	2.1869e-06	5.4483e-06	None
AT4G28250	EXPB3	1.18811	2.2099e-06	5.4996e-06	expansin B3 [Source:NCBI gene (formerly Entrezgene);Acc:828940]
AT5G08180	AT5G08180	-1.15631	2.2493e-06	5.5916e-06	Ribosomal protein L7Ae/L30e/S12e/Gadd45 family protein [Source:NCBI gene (formerly Entrezgene);Acc:830714]
AT4G14880	OASA1	1.89362	2.2865e-06	5.678e-06	O-acetylserine (thiol) lyase (OAS-TL) [Source:NCBI gene (formerly Entrezgene);Acc:827145]
AT3G46960	AT3G46960	-0.718028	2.3016e-06	5.7093e-06	RNA helicase, ATP-dependent, SK12/DOB1 protein [Source:NCBI gene (formerly Entrezgene);Acc:823849]
AT3G50590	AT3G50590	0.888765	2.3061e-06	5.7134e-06	Transducin/WD40 repeat-like superfamily protein [Source:NCBI gene (formerly Entrezgene);Acc:824223]
AT2G35030	AT2G35030	1.23231	2.3082e-06	5.7134e-06	Pentatricopeptide repeat (PPR) superfamily protein [Source:NCBI gene (formerly Entrezgene);Acc:818067]
AT4G20130	PTAC14	1.29312	2.3536e-06	5.8194e-06	plastid transcriptionally active 14 [Source:NCBI gene (formerly Entrezgene);Acc:827759]
AT5G14600	AT5G14600	1.63957	2.3581e-06	5.8244e-06	S-adenosyl-L-methionine-dependent methyltransferases superfamily protein [Source:NCBI gene (formerly Entrezgene);Acc:831312]
AT5G23570	SGS3	0.924132	2.3609e-06	5.8249e-06	XS domain-containing protein / XS zinc finger domain-containing protein-like protein [Source:NCBI gene (formerly Entrezgene);Acc:832422]
AT3G06430	PPR2	2.32659	2.3638e-06	5.8258e-06	Tetratricopeptide repeat (TPR)-like superfamily protein [Source:NCBI gene (formerly Entrezgene);Acc:819817]
AT1G07320	RPL4	0.727257	2.4233e-06	5.9615e-06	ribosomal protein L4 [Source:NCBI gene (formerly Entrezgene);Acc:837243]
AT2G37040	PAL1	1.26103	2.4241e-06	5.9615e-06	PHE ammonia lyase 1 [Source:NCBI gene (formerly Entrezgene);Acc:818280]
AT5G12430	TPR16	3.20994	2.4429e-06	6.0015e-06	Heat shock protein DnaJ with tetratricopeptide repeat-containing protein [Source:NCBI gene (formerly Entrezgene);Acc:831118]
AT2G39090	APC7	1.27105	2.473e-06	6.069e-06	tetratricopeptide repeat (TPR)-containing protein [Source:NCBI gene (formerly Entrezgene);Acc:818495]
AT4G17830	AT4G17830	-0.913404	2.5181e-06	6.1729e-06	Peptidase M20/M25/M40 family protein [Source:NCBI gene (formerly Entrezgene);Acc:827506]
AT1G32340	NHL8	1.83919	2.5216e-06	6.1751e-06	NDR1/HIN1-like 8 [Source:NCBI gene (formerly Entrezgene);Acc:840126]
AT3G27300	G6PD5	2.09834	2.5336e-06	6.1977e-06	glucose-6-phosphate dehydrogenase 5 [Source:NCBI gene (formerly Entrezgene);Acc:822349]
AT4G26870	AT4G26870	1.10304	2.5398e-06	6.2064e-06	Class II aminoacyl-tRNA and biotin synthetases superfamily protein [Source:NCBI gene (formerly Entrezgene);Acc:828794]
AT2G38700	MVD1	1.92185	2.5517e-06	6.2288e-06	mevalonate diphosphate decarboxylase 1 [Source:NCBI gene (formerly Entrezgene);Acc:818452]
AT3G50670	U1-70K	3.331	2.5714e-06	6.2702e-06	U1 small nuclear ribonucleoprotein-70K [Source:NCBI gene (formerly Entrezgene);Acc:824230]
AT3G18060	AT3G18060	2.02195	2.5942e-06	6.3139e-06	transducin family protein / WD-40 repeat family protein [Source:NCBI gene (formerly Entrezgene);Acc:821331]
AT5G64760	RPN5B	1.81413	2.5959e-06	6.3139e-06	regulatory particle non-ATPase subunit 5B [Source:NCBI gene (formerly Entrezgene);Acc:836597]
AT5G17410	AT5G17410	1.40623	2.5976e-06	6.3139e-06	Spc97 / Spc98 family of spindle pole body (SBP) component [Source:NCBI gene (formerly Entrezgene);Acc:831607]
AT4G38690	AT4G38690	1.05924	2.6132e-06	6.3451e-06	PLC-like phosphodiesterases superfamily protein [Source:NCBI gene (formerly Entrezgene);Acc:830025]
AT5G24490	AT5G24490	0.724228	2.6287e-06	6.3761e-06	30S ribosomal protein [Source:NCBI gene (formerly Entrezgene);Acc:832520]
AT5G64200	SC35	2.42849	2.646e-06	6.4095e-06	serine/arginine-rich splicing factor-like protein, putative [Source:NCBI gene (formerly Entrezgene);Acc:836541]
None	None	1.46703	2.6491e-06	6.4095e-06	None
AT5G42020	BIP2	2.07059	2.6509e-06	6.4095e-06	Heat shock protein 70 (Hsp 70) family protein [Source:NCBI gene (formerly Entrezgene);Acc:834207]
AT1G18150	ATMPK8	0.978865	2.6801e-06	6.4733e-06	Protein kinase superfamily protein [Source:NCBI gene (formerly Entrezgene);Acc:838394]
AT5G58040	FIP1[V]	3.40078	2.6938e-06	6.4996e-06	FIP1[V]-like protein [Source:NCBI gene (formerly Entrezgene);Acc:835916]
AT5G02940	AT5G02940	2.04409	2.7055e-06	6.5211e-06	ion channel POLLUX-like protein, putative (DUF1012) [Source:NCBI gene (formerly Entrezgene);Acc:831426]
AT5G27470	AT5G27470	3.24933	2.7324e-06	6.5789e-06	seryl-tRNA synthetase / serine-tRNA ligase [Source:NCBI gene (formerly Entrezgene);Acc:832806]
AT1G48830	AT1G48830	1.03423	2.7395e-06	6.5891e-06	Ribosomal protein S7e family protein [Source:NCBI gene (formerly Entrezgene);Acc:841305]
AT2G05920	AT2G05920	1.00081	2.7521e-06	6.6124e-06	Subtilase family protein [Source:NCBI gene (formerly Entrezgene);Acc:815145]
AT3G06650	ACLB-1	1.39269	2.7638e-06	6.6338e-06	ATP-citrate lyase B-1 [Source:NCBI gene (formerly Entrezgene);Acc:819845]
AT5G23060	CaS	2.16225	2.8848e-06	6.917e-06	calcium sensing receptor [Source:NCBI gene (formerly Entrezgene);Acc:832370]
AT5G21326	CIPK26	2.28497	2.912e-06	6.9749e-06	Ca2+regulated serine-threonine protein kinase family protein [Source:NCBI gene (formerly Entrezgene);Acc:832246]
AT3G03590	AT3G03590	-0.812275	2.9203e-06	6.9835e-06	SWIB/MDM2 domain superfamily protein [Source:NCBI gene (formerly Entrezgene);Acc:821215]
AT5G39960	AT5G39960	1.31963	2.9218e-06	6.9835e-06	GTP-binding protein [Source:NCBI gene (formerly Entrezgene);Acc:833993]
AT3G61240	AT3G61240	-0.919303	2.9248e-06	6.9835e-06	DEA(D/H)-box RNA helicase family protein [Source:NCBI gene (formerly Entrezgene);Acc:825296]
AT4G29010	AIM1	1.3222	2.9507e-06	7.0382e-06	Enoyl-CoA hydratase/isomerase family [Source:NCBI gene (formerly Entrezgene);Acc:829022]
AT1G72160	AT1G72160	1.51983	2.9816e-06	7.1046e-06	Sec14p-like phosphatidylinositol transfer family protein [Source:NCBI gene (formerly Entrezgene);Acc:843547]
AT4G39260	CCR1	1.34125	2.995e-06	7.1269e-06	cold, circadian rhythm, and RNA binding 1 [Source:NCBI gene (formerly Entrezgene);Acc:830082]
AT1G20580	AT1G20580	1.5448	2.9991e-06	7.1269e-06	Small nuclear ribonucleoprotein family protein [Source:NCBI gene (formerly Entrezgene);Acc:838647]
AT5G48160	OBE2	1.23921	3.0003e-06	7.1269e-06	potyvirus VPg interacting protein (DUF1423) [Source:NCBI gene (formerly Entrezgene);Acc:834868]
AT3G03780	MS2	1.74491	3.0048e-06	7.1303e-06	methionine synthase 2 [Source:NCBI gene (formerly Entrezgene);Acc:821147]
ATCG00770	rps8	2.23556	3.0262e-06	7.1735e-06	None
AT5G11260	HY5	0.695761	3.0347e-06	7.1864e-06	Basic-leucine zipper (bZIP) transcription factor family protein [Source:NCBI gene (formerly Entrezgene);Acc:830996]
AT2G05520	GRP-3	1.09609	3.0486e-06	7.2118e-06	glycine-rich protein 3 [Source:NCBI gene (formerly Entrezgene);Acc:815101]
AT4G02350	SEC15B	-1.39514	3.1234e-06	7.375e-06	exocyst complex component sec15B [Source:NCBI gene (formerly Entrezgene);Acc:828060]
AT5G46800	BOU	1.0304	3.124e-06	7.375e-06	Mitochondrial substrate carrier family protein [Source:NCBI gene (formerly Entrezgene);Acc:834724]
AT1G70770	AT1G70770	0.810573	3.129e-06	7.3791e-06	transmembrane protein (Protein of unknown function DUF2359, transmembrane) [Source:NCBI gene (formerly Entrezgene);Acc:843414]
AT1G50840	POLGAMMA2	1.37211	3.1503e-06	7.4218e-06	polymerase gamma 2 [Source:NCBI gene (formerly Entrezgene);Acc:841506]
None	None	2.34562	3.1728e-06	7.4671e-06	None
AT1G73060	LPA3	1.8832	3.2027e-06	7.5298e-06	Low PSII Accumulation 3 [Source:NCBI gene (formerly Entrezgene);Acc:843637]
ATCG01110	ndhH	0.971124	3.2441e-06	7.6194e-06	None
AT4G23100	GSH1	0.662073	3.2474e-06	7.6194e-06	glutamate-cysteine ligase [Source:NCBI gene (formerly Entrezgene);Acc:828409]
AT3G50000	CKA2	1.30466	3.2662e-06	7.6556e-06	casein kinase II, alpha chain 2 [Source:NCBI gene (formerly Entrezgene);Acc:824162]
AT4G25960	ABCB2	1.5729	3.2748e-06	7.668e-06	P-glycoprotein 2 [Source:NCBI gene (formerly Entrezgene);Acc:828702]
AT3G19130	RBP47B	0.705728	3.2966e-06	7.7111e-06	RNA-binding protein 47B [Source:NCBI gene (formerly Entrezgene);Acc:821447]
AT5G27850	AT5G27850	0.94403	3.3322e-06	7.7865e-06	Ribosomal protein L18e/L15 superfamily protein [Source:NCBI gene (formerly Entrezgene);Acc:832848]
AT1G73360	HDG11	1.32197	3.3527e-06	7.8264e-06	homeodomain GLABROUS 11 [Source:NCBI gene (formerly Entrezgene);Acc:843671]
AT1G32150	bZIP68	-0.693501	3.3982e-06	7.9246e-06	basic region/leucine zipper transcription factor 68 [Source:NCBI gene (formerly Entrezgene);Acc:840107]
AT3G20540	POLGAMMA1	-1.33233	3.4122e-06	7.9491e-06	polymerase gamma 1 [Source:NCBI gene (formerly Entrezgene);Acc:821600]
AT1G07920	AT1G07920	1.49029	3.4239e-06	7.9664e-06	GTP binding Elongation factor Tu family protein [Source:NCBI gene (formerly Entrezgene);Acc:837307]
AT1G07930	AT1G07930	2.44079	3.4265e-06	7.9664e-06	GTP binding Elongation factor Tu family protein [Source:NCBI gene (formerly Entrezgene);Acc:837308]
AT1G07940	AT1G07940	1.54508	3.4412e-06	7.9924e-06	GTP binding Elongation factor Tu family protein [Source:NCBI gene (formerly Entrezgene);Acc:837309]
AT5G60390	AT5G60390	0.834579	3.5195e-06	8.1659e-06	GTP binding Elongation factor Tu family protein [Source:NCBI gene (formerly Entrezgene);Acc:836161]
AT5G11060	KNAT4	1.32507	3.5622e-06	8.2492e-06	homeobox protein knotted-1-like 4 [Source:NCBI gene (formerly Entrezgene);Acc:830973]
AT5G17220	GSTF12	1.57661	3.5626e-06	8.2492e-06	glutathione S-transferase phi 12 [Source:NCBI gene (formerly Entrezgene);Acc:831586]
AT1G29930	CAB1	1.14634	3.5717e-06	8.2619e-06	chlorophyll A/B binding protein 1 [Source:NCBI gene (formerly Entrezgene);Acc:839871]
AT5G13630	GUN5	-0.6672	3.5892e-06	8.2943e-06	magnesium-chelatase subunit chlH, chloroplast, putative / Mg-protoporphyrin IX chelatase, putative (CHLH) [Source:NCBI gene (formerly Entrezgene);Acc:831207]
AT1G18080	ATARCA	1.77807	3.6195e-06	8.3558e-06	Transducin/WD40 repeat-like superfamily protein [Source:NCBI gene (formerly Entrezgene);Acc:838388]
AT4G33050	EDA39	1.25773	3.641e-06	8.397e-06	calmodulin-binding family protein [Source:NCBI gene (formerly Entrezgene);Acc:829442]
AT3G55280	RPL23AB	1.08892	3.6475e-06	8.398e-06	ribosomal protein L23AB [Source:NCBI gene (formerly Entrezgene);Acc:824694]
AT5G13780	AT5G13780	2.11376	3.6491e-06	8.398e-06	Acyl-CoA N-acyltransferases (NAT) superfamily protein [Source:NCBI gene (formerly Entrezgene);Acc:831223]
AT2G18390	TTN5	0.927496	3.6524e-06	8.398e-06	ADP-ribosylation factor family protein [Source:NCBI gene (formerly Entrezgene);Acc:816354]
AT4G18700	CIPK12	3.26796	3.6579e-06	8.4021e-06	CBL-interacting protein kinase 12 [Source:NCBI gene (formerly Entrezgene);Acc:827604]
None	None	1.77672	3.6656e-06	8.4115e-06	None
AT5G48790	AT5G48790	1.65552	3.6697e-06	8.4124e-06	LOW PSII ACCUMULATION protein (DUF1995) [Source:NCBI gene (formerly Entrezgene);Acc:834937]
AT4G30790	AT4G30790	1.58085	3.7819e-06	8.6611e-06	autophagy-like protein [Source:NCBI gene (formerly Entrezgene);Acc:829202]
AT5G15980	AT5G15980	1.15781	3.8261e-06	8.7534e-06	Pentatricopeptide repeat (PPR) superfamily protein [Source:NCBI gene (formerly Entrezgene);Acc:831455]
AT1G09620	AT1G09620	2.25191	3.902e-06	8.9183e-06	ATP binding/leucine-tRNA ligases/aminoacyl-tRNA ligase [Source:NCBI gene (formerly Entrezgene);Acc:837489]
AT5G54510	DFL1	1.2132	3.9335e-06	8.9812e-06	Auxin-responsive GH3 family protein [Source:NCBI gene (formerly Entrezgene);Acc:835539]
AT2G25730	AT2G25730	-1.67049	3.9571e-06	9.0262e-06	zinc finger FYVE domain protein [Source:NCBI gene (formerly Entrezgene);Acc:817114]
AT3G58120	BZIP61	1.79123	3.9628e-06	9.0302e-06	Basic-leucine zipper (bZIP) transcription factor family protein [Source:NCBI gene (formerly Entrezgene);Acc:824981]
AT5G61580	PFK4	-1.18183	4.052e-06	9.2245e-06	phosphofructokinase 4 [Source:NCBI gene (formerly Entrezgene);Acc:836279]
AT2G01140	PDE345	-0.828185	4.1253e-06	9.382e-06	Aldolase superfamily protein [Source:NCBI gene (formerly Entrezgene);Acc:814643]
AT5G22060	J2	1.74158	4.1598e-06	9.4498e-06	DNAJ homologue 2 [Source:NCBI gene (formerly Entrezgene);Acc:832267]
AT5G65220	AT5G65220	1.23251	4.1633e-06	9.4498e-06	Ribosomal L29 family protein [Source:NCBI gene (formerly Entrezgene);Acc:836647]
AT1G45201	TLL1	1.02035	4.2027e-06	9.5298e-06	triacylglycerol lipase-like 1 [Source:NCBI gene (formerly Entrezgene);Acc:841089]
AT2G38230	PDX1.1	1.21455	4.2428e-06	9.6112e-06	pyridoxine biosynthesis 1.1 [Source:NCBI gene (formerly Entrezgene);Acc:818402]
AT1G15280	AT1G15280	1.54966	4.2919e-06	9.7129e-06	CASC3/Barentsz eIF4AIII binding protein [Source:NCBI gene (formerly Entrezgene);Acc:838095]
AT1G01930	AT1G01930	0.676343	4.3547e-06	9.8388e-06	zinc finger protein-like protein [Source:NCBI gene (formerly Entrezgene);Acc:839310]
AT4G18950	AT4G18950	2.61026	4.3561e-06	9.8388e-06	Integrin-linked protein kinase family [Source:NCBI gene (formerly Entrezgene);Acc:827630]
AT4G24810	AT4G24810	1.25484	4.3785e-06	9.8795e-06	Protein kinase superfamily protein [Source:NCBI gene (formerly Entrezgene);Acc:828584]
AT1G54570	1,00 PES	-1.24105	4.3877e-06	9.8905e-06	Esterase/lipase/thioesterase family protein [Source:NCBI gene (formerly Entrezgene);Acc:841899]
AT2G27760	IPT2	-0.796187	4.3963e-06	9.9002e-06	tRNAisopentenyltransferase 2 [Source:NCBI gene (formerly Entrezgene);Acc:817322]
AT2G04865	AT2G04865	1.03943	4.4274e-06	9.9605e-06	Aminotransferase-like, plant mobile domain family protein [Source:NCBI gene (formerly Entrezgene);Acc:815033]
AT3G21200	PGR7	-0.955689	4.4349e-06	9.9677e-06	proton gradient regulation 7 [Source:NCBI gene (formerly Entrezgene);Acc:821673]
AT4G20330	AT4G20330	1.35078	4.4467e-06	9.9844e-06	Transcription initiation factor TFIIE, beta subunit [Source:NCBI gene (formerly Entrezgene);Acc:827781]
AT3G53710	AGD6	1.27988	4.5157e-06	1.0129e-05	ARF-GAP domain 6 [Source:NCBI gene (formerly Entrezgene);Acc:824538]
AT1G29030	AT1G29030	0.74779	4.5214e-06	1.0132e-05	Apoptosis inhibitory protein 5 (API5) [Source:NCBI gene (formerly Entrezgene);Acc:839777]
AT5G03940	CPSRP54	1.27221	4.5376e-06	1.0159e-05	chloroplast signal recognition particle 54 kDa subunit [Source:NCBI gene (formerly Entrezgene);Acc:830273]
AT4G26530	FBA5	4.23238	4.5551e-06	1.0188e-05	Aldolase superfamily protein [Source:NCBI gene (formerly Entrezgene);Acc:828759]
AT1G10700	PRS3	1.13148	4.6297e-06	1.034e-05	phosphoribosyl pyrophosphate (PRPP) synthase 3 [Source:NCBI gene (formerly Entrezgene);Acc:837613]
AT1G11720	SS3	1.83153	4.6322e-06	1.034e-05	starch synthase 3 [Source:NCBI gene (formerly Entrezgene);Acc:837716]
AT5G48300	ADG1	1.93812	4.6395e-06	1.0341e-05	ADP glucose pyrophosphorylase 1 [Source:NCBI gene (formerly Entrezgene);Acc:834883]
AT1G02120	VAD1	1.4163	4.6414e-06	1.0341e-05	GRAM domain family protein [Source:NCBI gene (formerly Entrezgene);Acc:839232]
AT4G36630	EMB2754	1.62833	4.6709e-06	1.0396e-05	Vacuolar sorting protein 39 [Source:NCBI gene (formerly Entrezgene);Acc:829815]
AT3G02530	AT3G02530	1.3979	4.6947e-06	1.0431e-05	TCP-1/cpn60 chaperonin family protein [Source:NCBI gene (formerly Entrezgene);Acc:821160]
AT2G11000	MAK10	-1.06132	4.6955e-06	1.0431e-05	MAK10 homologue [Source:NCBI gene (formerly Entrezgene);Acc:815566]
AT1G70320	UPL2	0.743447	4.7743e-06	1.0596e-05	ubiquitin-protein ligase 2 [Source:NCBI gene (formerly Entrezgene);Acc:843368]
AT4G20360	RABE1b	1.59001	4.8287e-06	1.0706e-05	RAB GTPase homolog E1B [Source:NCBI gene (formerly Entrezgene);Acc:827784]
AT3G17330	ECT6	1.74757	4.8348e-06	1.0709e-05	evolutionarily conserved C-terminal region 6 [Source:NCBI gene (formerly Entrezgene);Acc:820996]
AT1G64550	ABCF3	1.12736	4.8462e-06	1.0724e-05	ral control non-repressible 3 [Source:NCBI gene (formerly Entrezgene);Acc:842763]
AT1G77550	AT1G77550	-0.819435	4.887e-06	1.0804e-05	tubulin-tyrosine ligase [Source:NCBI gene (formerly Entrezgene);Acc:844091]
AT2G36460	FBA6	0.639371	4.8963e-06	1.0814e-05	Aldolase superfamily protein [Source:NCBI gene (formerly Entrezgene);Acc:818220]
AT1G63680	MURE	3.0372	4.9041e-06	1.0821e-05	ALBINO OR PALE-GREEN 13 [Source:NCBI gene (formerly Entrezgene);Acc:842672]
AT5G48180	NSP5	1.31085	4.9506e-06	1.0913e-05	nitrile specifier protein 5 [Source:NCBI gene (formerly Entrezgene);Acc:834871]
AT3G54110	PUMP1	1.3979	4.9689e-06	1.0943e-05	plant uncoupling mitochondrial protein 1 [Source:NCBI gene (formerly Entrezgene);Acc:824578]
AT4G00660	RH8	1.54459	5.0254e-06	1.1057e-05	RNAhelicase-like 8 [Source:NCBI gene (formerly Entrezgene);Acc:828042]
AT2G16950	TRN1	-0.851938	5.0389e-06	1.1076e-05	transportin 1 [Source:NCBI gene (formerly Entrezgene);Acc:816198]
AT1G03060	SPI	0.83745	5.0619e-06	1.1116e-05	BEACH-DOMAIN HOMOLOG A1 [Source:NCBI gene (formerly Entrezgene);Acc:839323]
AT5G55670	AT5G55670	0.657377	5.1418e-06	1.128e-05	RNA-binding (RRM/RBD/RNP motifs) family protein [Source:NCBI gene (formerly Entrezgene);Acc:835661]
AT1G17840	ABCG11	1.27982	5.1601e-06	1.131e-05	white-brown complex-like protein [Source:NCBI gene (formerly Entrezgene);Acc:838363]
AT5G47190	AT5G47190	2.20611	5.175e-06	1.1332e-05	Ribosomal protein L19 family protein [Source:NCBI gene (formerly Entrezgene);Acc:834765]
AT1G68830	7,00 STN	-1.41423	5.2109e-06	1.1399e-05	Serine/Threonine kinase domain protein [Source:NCBI gene (formerly Entrezgene);Acc:843215]
AT4G29380	VPS15	0.820751	5.2797e-06	1.1539e-05	protein kinase family protein / WD-40 repeat family protein [Source:NCBI gene (formerly Entrezgene);Acc:829059]
AT3G51150	AT3G51150	1.95617	5.2911e-06	1.1553e-05	ATP binding microtubule motor family protein [Source:NCBI gene (formerly Entrezgene);Acc:824279]
AT5G19485	AT5G19485	-0.880946	5.3123e-06	1.1588e-05	transferases/nucleotidyltransferase [Source:NCBI gene (formerly Entrezgene);Acc:3770677]
AT3G63170	FAP1	-0.645014	5.3284e-06	1.1612e-05	Chalcone-flavanone isomerase family protein [Source:NCBI gene (formerly Entrezgene);Acc:825492]
AT2G14120	DRP3B	-0.648637	5.3369e-06	1.162e-05	dynamin related protein [Source:NCBI gene (formerly Entrezgene);Acc:815898]
AT4G34020	DJ1C	-1.27348	5.3573e-06	1.1653e-05	Class I glutamine amidotransferase-like superfamily protein [Source:NCBI gene (formerly Entrezgene);Acc:829548]
AT5G17820	AT5G17820	1.17456	5.3928e-06	1.1719e-05	Peroxidase superfamily protein [Source:NCBI gene (formerly Entrezgene);Acc:831650]
AT5G35200	AT5G35200	1.96045	5.418e-06	1.1763e-05	ENTH/ANTH/VHS superfamily protein [Source:NCBI gene (formerly Entrezgene);Acc:833474]
AT3G11960	AT3G11960	1.29084	5.4326e-06	1.1783e-05	Cleavage and polyadenylation specificity factor (CPSF) A subunit protein [Source:NCBI gene (formerly Entrezgene);Acc:820369]
AT3G62240	AT3G62240	-0.816085	5.4662e-06	1.1845e-05	RING/U-box superfamily protein [Source:NCBI gene (formerly Entrezgene);Acc:825397]
AT5G15200	AT5G15200	-0.865749	5.473e-06	1.1849e-05	Ribosomal protein S4 [Source:NCBI gene (formerly Entrezgene);Acc:831372]
AT3G08510	PLC2	2.37585	5.4879e-06	1.187e-05	phospholipase C 2 [Source:NCBI gene (formerly Entrezgene);Acc:819999]
AT1G72970	HTH	1.68927	5.5003e-06	1.1885e-05	Glucose-methanol-choline (GMC) oxidoreductase family protein [Source:NCBI gene (formerly Entrezgene);Acc:843628]
AT2G21280	SULA	0.68286	5.6256e-06	1.214e-05	NAD(P)-binding Rossmann-fold superfamily protein [Source:NCBI gene (formerly Entrezgene);Acc:816667]
AT4G01850	SAM-2	1.83017	5.6287e-06	1.214e-05	S-adenosylmethionine synthetase 2 [Source:NCBI gene (formerly Entrezgene);Acc:826987]
AT2G24420	AT2G24420	-0.836576	5.6451e-06	1.2164e-05	DNA repair ATPase-like protein [Source:NCBI gene (formerly Entrezgene);Acc:816978]
AT4G10060	AT4G10060	1.55389	5.8078e-06	1.2503e-05	Beta-glucosidase, GBA2 type family protein [Source:NCBI gene (formerly Entrezgene);Acc:826597]
AT3G55360	CER10	-0.751881	5.8461e-06	1.2573e-05	3-oxo-5-alpha-steroid 4-dehydrogenase family protein [Source:NCBI gene (formerly Entrezgene);Acc:824702]
AT5G13570	DCP2	1.7432	5.9045e-06	1.2687e-05	decapping 2 [Source:NCBI gene (formerly Entrezgene);Acc:831201]
AT1G80460	NHO1	0.959357	5.9159e-06	1.27e-05	Actin-like ATPase superfamily protein [Source:NCBI gene (formerly Entrezgene);Acc:844385]
AT5G53310	AT5G53310	-0.744719	5.9537e-06	1.2769e-05	myosin heavy chain-like protein [Source:NCBI gene (formerly Entrezgene);Acc:835412]
AT1G44170	ALDH3H1	1.03882	5.9689e-06	1.279e-05	aldehyde dehydrogenase 3H1 [Source:NCBI gene (formerly Entrezgene);Acc:841020]
AT5G04360	LDA	1.51916	6.0538e-06	1.2959e-05	limit dextrinase [Source:NCBI gene (formerly Entrezgene);Acc:830315]
AT1G02170	MC1	0.912394	6.1361e-06	1.3124e-05	metacaspase 1 [Source:NCBI gene (formerly Entrezgene);Acc:839561]
None	None	-1.18103	6.1666e-06	1.3176e-05	None
AT5G64570	XYL4	1.19695	6.3343e-06	1.3522e-05	beta-D-xylosidase 4 [Source:NCBI gene (formerly Entrezgene);Acc:836578]
AT3G04650	AT3G04650	1.93049	6.3449e-06	1.3532e-05	FAD/NAD(P)-binding oxidoreductase family protein [Source:NCBI gene (formerly Entrezgene);Acc:819623]
AT5G43010	RPT4A	-1.25828	6.3792e-06	1.3593e-05	regulatory particle triple-A ATPase 4A [Source:NCBI gene (formerly Entrezgene);Acc:834316]
AT5G66470	AT5G66470	3.25697	6.5222e-06	1.3868e-05	GTP-binding protein Era-like protein [Source:NCBI gene (formerly Entrezgene);Acc:836779]
AT5G42250	AT5G42250	2.59962	6.526e-06	1.3868e-05	Zinc-binding alcohol dehydrogenase family protein [Source:NCBI gene (formerly Entrezgene);Acc:834230]
AT5G61060	HDA05	1.4196	6.5264e-06	1.3868e-05	histone deacetylase 5 [Source:NCBI gene (formerly Entrezgene);Acc:836227]
AT3G04260	PTAC3	1.19478	6.5888e-06	1.3987e-05	plastid transcriptionally active 3 [Source:NCBI gene (formerly Entrezgene);Acc:819581]
AT3G26630	AT3G26630	1.08004	6.7435e-06	1.4303e-05	Tetratricopeptide repeat (TPR)-like superfamily protein [Source:NCBI gene (formerly Entrezgene);Acc:822275]
AT1G10670	ACLA-1	2.01069	6.796e-06	1.4401e-05	ATP-citrate lyase A-1 [Source:NCBI gene (formerly Entrezgene);Acc:837610]
None	None	2.11721	6.8696e-06	1.453e-05	None
AT1G63000	NRS/ER	2.14673	6.8698e-06	1.453e-05	nucleotide-rhamnose synthase/epimerase-reductase [Source:NCBI gene (formerly Entrezgene);Acc:842603]
AT3G49720	AT3G49720	-0.831308	6.893e-06	1.4566e-05	transmembrane protein [Source:NCBI gene (formerly Entrezgene);Acc:824134]
AT1G20950	AT1G20950	-0.945928	6.9184e-06	1.4606e-05	Phosphofructokinase family protein [Source:NCBI gene (formerly Entrezgene);Acc:838689]
AT2G35390	AT2G35390	-0.972868	6.9679e-06	1.4697e-05	Phosphoribosyltransferase family protein [Source:NCBI gene (formerly Entrezgene);Acc:818106]
AT3G18500	AT3G18500	1.74564	7.0638e-06	1.4886e-05	DNAse I-like superfamily protein [Source:NCBI gene (formerly Entrezgene);Acc:821380]
AT1G21750	PDIL1-1	1.44976	7.0801e-06	1.4903e-05	PDI-like 1-1 [Source:NCBI gene (formerly Entrezgene);Acc:838779]
AT1G17470	DRG1	2.11055	7.085e-06	1.4903e-05	developmentally regulated G-protein 1 [Source:NCBI gene (formerly Entrezgene);Acc:838320]
AT1G31930	XLG3	1.52879	7.111e-06	1.4944e-05	extra-large GTP-binding protein 3 [Source:NCBI gene (formerly Entrezgene);Acc:840083]
AT5G04130	GYRB2	0.948369	7.1383e-06	1.4988e-05	DNA GYRASE B2 [Source:NCBI gene (formerly Entrezgene);Acc:830291]
AT3G25820	TPS-CIN	1.97522	7.1928e-06	1.5089e-05	terpene synthase-like sequence-1,8-cineole [Source:NCBI gene (formerly Entrezgene);Acc:822177]
AT3G25830	TPS-CIN	0.950596	7.2215e-06	1.5135e-05	terpene synthase-like sequence-1,8-cineole [Source:NCBI gene (formerly Entrezgene);Acc:822177]
AT3G51460	4,00 RHD	1.13338	7.2568e-06	1.5195e-05	Phosphoinositide phosphatase family protein [Source:NCBI gene (formerly Entrezgene);Acc:824309]
AT3G18790	AT3G18790	1.62752	7.3227e-06	1.5319e-05	pre-mRNA-splicing factor ISY1-like protein [Source:NCBI gene (formerly Entrezgene);Acc:821412]
AT1G08200	AXS2	-1.58001	7.5056e-06	1.5687e-05	UDP-D-apiose/UDP-D-xylose synthase 2 [Source:NCBI gene (formerly Entrezgene);Acc:837341]
AT3G15190	PRPS20	1.709	7.5171e-06	1.5697e-05	chloroplast 30S ribosomal protein S20 [Source:NCBI gene (formerly Entrezgene);Acc:820750]
AT5G66055	AKRP	0.784746	7.5268e-06	1.5703e-05	ankyrin repeat protein [Source:NCBI gene (formerly Entrezgene);Acc:836737]
AT4G38440	IYO	-1.05801	7.5635e-06	1.5765e-05	RPAP1-like, carboxy-terminal protein [Source:NCBI gene (formerly Entrezgene);Acc:830001]
AT3G06510	SFR2	1.27817	7.5736e-06	1.5769e-05	Glycosyl hydrolase superfamily protein [Source:NCBI gene (formerly Entrezgene);Acc:819829]
AT2G24050	eIFiso4G2	2.56883	7.5838e-06	1.5769e-05	MIF4G domain-containing protein / MA3 domain-containing protein [Source:NCBI gene (formerly Entrezgene);Acc:816939]
AT4G21705	AT4G21705	1.29604	7.586e-06	1.5769e-05	Tetratricopeptide repeat (TPR)-like superfamily protein [Source:NCBI gene (formerly Entrezgene);Acc:828258]
AT5G24340	AT5G24340	1.90757	7.6142e-06	1.5814e-05	3'-5' exonuclease domain-containing protein [Source:NCBI gene (formerly Entrezgene);Acc:832504]
AT5G43470	RPP8	1.18626	7.6516e-06	1.5877e-05	Disease resistance protein (CC-NBS-LRR class) family [Source:NCBI gene (formerly Entrezgene);Acc:834367]
AT3G05900	AT3G05900	1.15904	7.6716e-06	1.5904e-05	neurofilament protein-like protein [Source:NCBI gene (formerly Entrezgene);Acc:819759]
AT3G52180	SEX4	1.3958	7.7071e-06	1.5963e-05	dual specificity protein phosphatase (DsPTP1) family protein [Source:NCBI gene (formerly Entrezgene);Acc:824383]
AT1G70830	MLP28	1.13221	7.7424e-06	1.6022e-05	MLP-like protein 28 [Source:NCBI gene (formerly Entrezgene);Acc:843420]
AT5G65750	AT5G65750	0.907509	7.8011e-06	1.6114e-05	2-oxoglutarate dehydrogenase, E1 component [Source:NCBI gene (formerly Entrezgene);Acc:836704]
AT2G34970	AT2G34970	0.7659	7.8011e-06	1.6114e-05	Trimeric LpxA-like enzyme [Source:NCBI gene (formerly Entrezgene);Acc:818061]
AT2G32710	AT2G32710	-0.749605	7.8221e-06	1.6143e-05	Cyclin-dependent kinase inhibitor family protein [Source:NCBI gene (formerly Entrezgene);Acc:817831]
AT2G29760	OTP81	0.719641	7.8441e-06	1.6174e-05	Tetratricopeptide repeat (TPR)-like superfamily protein [Source:NCBI gene (formerly Entrezgene);Acc:817526]
AT5G17920	ATMS1	1.00055	7.9299e-06	1.6336e-05	Cobalamin-independent synthase family protein [Source:NCBI gene (formerly Entrezgene);Acc:831660]
AT1G30610	EMB2279	-0.80023	8.0083e-06	1.6483e-05	pentatricopeptide (PPR) repeat-containing protein [Source:NCBI gene (formerly Entrezgene);Acc:839941]
AT4G25080	CHLM	1.43333	8.0289e-06	1.6511e-05	magnesium-protoporphyrin IX methyltransferase [Source:NCBI gene (formerly Entrezgene);Acc:828611]
AT4G22350	AT4G22350	2.12613	8.0928e-06	1.6622e-05	Ubiquitin C-terminal hydrolases superfamily protein [Source:NCBI gene (formerly Entrezgene);Acc:828330]
AT4G15840	AT4G15840	-0.96244	8.0977e-06	1.6622e-05	BTB/POZ domain-containing protein [Source:NCBI gene (formerly Entrezgene);Acc:827265]
AT2G25980	AT2G25980	0.832147	8.1425e-06	1.6699e-05	Mannose-binding lectin superfamily protein [Source:NCBI gene (formerly Entrezgene);Acc:817139]
AT1G03687	AT1G03687	1.36078	8.2386e-06	1.6881e-05	DTW domain-containing protein [Source:NCBI gene (formerly Entrezgene);Acc:839052]
AT1G50500	HIT1	-0.591015	8.2902e-06	1.6972e-05	Membrane trafficking VPS53 family protein [Source:NCBI gene (formerly Entrezgene);Acc:841472]
AT5G01410	RSR4	0.750095	8.3781e-06	1.7137e-05	Aldolase-type TIM barrel family protein [Source:NCBI gene (formerly Entrezgene);Acc:831738]
AT1G72370	P40	0.867638	8.3874e-06	1.714e-05	40s ribosomal protein SA [Source:NCBI gene (formerly Entrezgene);Acc:843569]
AT3G27180	AT3G27180	1.45466	8.4584e-06	1.727e-05	S-adenosyl-L-methionine-dependent methyltransferases superfamily protein [Source:NCBI gene (formerly Entrezgene);Acc:822337]
AT2G22360	AT2G22360	0.89411	8.4834e-06	1.7306e-05	DNAJ heat shock family protein [Source:NCBI gene (formerly Entrezgene);Acc:816768]
AT1G27430	AT1G27430	1.02693	8.537e-06	1.74e-05	GYF domain-containing protein [Source:NCBI gene (formerly Entrezgene);Acc:839633]
AT5G63420	emb2746	1.84918	8.5942e-06	1.7486e-05	RNA-metabolising metallo-beta-lactamase family protein [Source:NCBI gene (formerly Entrezgene);Acc:836461]
AT4G34660	AT4G34660	0.806283	8.5946e-06	1.7486e-05	SH3 domain-containing protein [Source:NCBI gene (formerly Entrezgene);Acc:829618]
AT2G20190	CLASP	1.66174	8.8242e-06	1.7937e-05	CLIP-associated protein [Source:NCBI gene (formerly Entrezgene);Acc:816539]
AT1G08130	LIG1	1.18392	8.8445e-06	1.7963e-05	DNA ligase 1 [Source:NCBI gene (formerly Entrezgene);Acc:837333]
AT1G60780	HAP13	1.21292	8.8732e-06	1.8005e-05	Clathrin adaptor complexes medium subunit family protein [Source:NCBI gene (formerly Entrezgene);Acc:842372]
AT3G55160	AT3G55160	1.12506	8.8916e-06	1.8027e-05	thyroid adenoma-associated-like protein [Source:NCBI gene (formerly Entrezgene);Acc:824682]
AT1G07370	PCNA1	0.624417	9.0092e-06	1.8245e-05	proliferating cellular nuclear antigen 1 [Source:NCBI gene (formerly Entrezgene);Acc:837249]
AT1G11580	PMEPCRA	1.47293	9.0152e-06	1.8245e-05	methylesterase PCR A [Source:NCBI gene (formerly Entrezgene);Acc:837701]
AT5G62670	HA11	1.18804	9.066e-06	1.8332e-05	H[+]-ATPase 11 [Source:NCBI gene (formerly Entrezgene);Acc:836388]
AT2G25080	GPX1	1.70089	9.3883e-06	1.8954e-05	glutathione peroxidase 1 [Source:NCBI gene (formerly Entrezgene);Acc:817046]
AT5G02490	Hsp70-2	1.28124	9.3906e-06	1.8954e-05	Heat shock protein 70 (Hsp 70) family protein [Source:NCBI gene (formerly Entrezgene);Acc:831856]
AT2G31800	AT2G31800	0.936174	9.6717e-06	1.9505e-05	Integrin-linked protein kinase family [Source:NCBI gene (formerly Entrezgene);Acc:817737]
AT1G79500	AtkdsA1	0.950059	9.7052e-06	1.9555e-05	Aldolase-type TIM barrel family protein [Source:NCBI gene (formerly Entrezgene);Acc:844288]
AT1G76160	sks5	1.21897	9.8397e-06	1.9809e-05	SKU5 similar 5 [Source:NCBI gene (formerly Entrezgene);Acc:843948]
AT2G42910	AT2G42910	2.44429	9.8546e-06	1.9821e-05	Phosphoribosyltransferase family protein [Source:NCBI gene (formerly Entrezgene);Acc:818892]
AT4G23180	CRK10	-1.31611	1.001e-05	2.0116e-05	cysteine-rich RLK (RECEPTOR-like protein kinase) 10 [Source:NCBI gene (formerly Entrezgene);Acc:828417]
AT5G23540	AT5G23540	2.02488	1.0049e-05	2.0177e-05	Mov34/MPN/PAD-1 family protein [Source:NCBI gene (formerly Entrezgene);Acc:832420]
AT5G56320	EXPA14	1.64291	1.0174e-05	2.0411e-05	expansin A14 [Source:NCBI gene (formerly Entrezgene);Acc:835731]
AT1G51660	MKK4	1.64488	1.0254e-05	2.0552e-05	mitogen-activated protein kinase kinase 4 [Source:NCBI gene (formerly Entrezgene);Acc:841591]
AT3G52990	AT3G52990	1.5348	1.0355e-05	2.0736e-05	Pyruvate kinase family protein [Source:NCBI gene (formerly Entrezgene);Acc:824465]
AT5G46210	CUL4	1.31475	1.0393e-05	2.0788e-05	cullin4 [Source:NCBI gene (formerly Entrezgene);Acc:834663]
AT1G45249	ABF2	-1.22164	1.0398e-05	2.0788e-05	abscisic acid responsive elements-binding factor 2 [Source:NCBI gene (formerly Entrezgene);Acc:841095]
AT1G26550	AT1G26550	1.15988	1.0546e-05	2.1065e-05	FKBP-like peptidyl-prolyl cis-trans isomerase family protein [Source:NCBI gene (formerly Entrezgene);Acc:839195]
AT3G48500	PDE312	0.540705	1.0762e-05	2.1477e-05	Nucleic acid-binding, OB-fold-like protein [Source:NCBI gene (formerly Entrezgene);Acc:824009]
AT2G23080	CKA3	1.32429	1.0787e-05	2.1508e-05	Protein kinase superfamily protein [Source:NCBI gene (formerly Entrezgene);Acc:816838]
AT1G01610	GPAT4	-1.3439	1.0821e-05	2.1558e-05	glycerol-3-phosphate acyltransferase 4 [Source:NCBI gene (formerly Entrezgene);Acc:839297]
AT4G30190	HA2	-0.839533	1.0839e-05	2.1575e-05	H[+]-ATPase 2 [Source:NCBI gene (formerly Entrezgene);Acc:829142]
AT1G30580	AT1G30580	1.39968	1.0868e-05	2.1613e-05	GTP binding protein [Source:NCBI gene (formerly Entrezgene);Acc:839938]
AT5G53170	FTSH11	2.07263	1.0971e-05	2.18e-05	FTSH protease 11 [Source:NCBI gene (formerly Entrezgene);Acc:835398]
AT4G31340	AT4G31340	1.17657	1.1061e-05	2.1959e-05	myosin heavy chain-like protein [Source:NCBI gene (formerly Entrezgene);Acc:829261]
AT4G38160	pde191	1.46468	1.1179e-05	2.2174e-05	Mitochondrial transcription termination factor family protein [Source:NCBI gene (formerly Entrezgene);Acc:829972]
AT3G54540	ABCF4	1.81866	1.1213e-05	2.2223e-05	ral control non-repressible 4 [Source:NCBI gene (formerly Entrezgene);Acc:824619]
AT2G21300	AT2G21300	-0.649447	1.124e-05	2.2257e-05	ATP binding microtubule motor family protein [Source:NCBI gene (formerly Entrezgene);Acc:816669]
AT3G10370	6,00 SDP	1.99329	1.136e-05	2.2475e-05	FAD-dependent oxidoreductase family protein [Source:NCBI gene (formerly Entrezgene);Acc:820199]
AT4G36940	NAPRT1	1.34743	1.1473e-05	2.2679e-05	nicotinate phosphoribosyltransferase 1 [Source:NCBI gene (formerly Entrezgene);Acc:829848]
AT5G58470	TAF15b	1.76239	1.1627e-05	2.2964e-05	TBP-associated factor 15B [Source:NCBI gene (formerly Entrezgene);Acc:835960]
AT5G67150	AT5G67150	1.33075	1.177e-05	2.3227e-05	HXXXD-type acyl-transferase family protein [Source:NCBI gene (formerly Entrezgene);Acc:836850]
AT3G18740	RLK902	1.05147	1.1796e-05	2.3258e-05	Ribosomal protein L7Ae/L30e/S12e/Gadd45 family protein [Source:NCBI gene (formerly Entrezgene);Acc:821405]
AT2G32950	1 COP	1.41185	1.1935e-05	2.3512e-05	Transducin/WD40 repeat-like superfamily protein [Source:NCBI gene (formerly Entrezgene);Acc:817857]
AT3G10690	GYRA	0.949553	1.2001e-05	2.3622e-05	DNA GYRASE A [Source:NCBI gene (formerly Entrezgene);Acc:820238]
AT5G45620	AT5G45620	1.16701	1.2077e-05	2.3734e-05	Proteasome component (PCI) domain protein [Source:NCBI gene (formerly Entrezgene);Acc:834602]
AT3G09630	AT3G09630	1.41011	1.2079e-05	2.3734e-05	Ribosomal protein L4/L1 family [Source:NCBI gene (formerly Entrezgene);Acc:820120]
AT3G19450	ATCAD4	-0.548868	1.2177e-05	2.3906e-05	GroES-like zinc-binding alcohol dehydrogenase family protein [Source:NCBI gene (formerly Entrezgene);Acc:821479]
AT2G43460	AT2G43460	1.19632	1.2201e-05	2.3932e-05	Ribosomal L38e protein family [Source:NCBI gene (formerly Entrezgene);Acc:818947]
AT3G59540	AT3G59540	1.11297	1.2216e-05	2.3943e-05	Ribosomal L38e protein family [Source:NCBI gene (formerly Entrezgene);Acc:825123]
None	None	0.873339	1.2429e-05	2.4338e-05	None
AT1G05910	AT1G05910	1.27985	1.2513e-05	2.4483e-05	cell division cycle protein 48-related / CDC48-like protein [Source:NCBI gene (formerly Entrezgene);Acc:837101]
AT3G06580	GALK	1.76725	1.255e-05	2.4535e-05	Mevalonate/galactokinase family protein [Source:NCBI gene (formerly Entrezgene);Acc:819837]
AT1G12000	AT1G12000	1.35899	1.269e-05	2.4769e-05	Phosphofructokinase family protein [Source:NCBI gene (formerly Entrezgene);Acc:837752]
AT5G55230	MAP65-1	1.80226	1.2692e-05	2.4769e-05	microtubule-associated proteins 65-1 [Source:NCBI gene (formerly Entrezgene);Acc:835616]
AT5G27640	TIF3B1	1.30428	1.2703e-05	2.477e-05	translation initiation factor 3B1 [Source:NCBI gene (formerly Entrezgene);Acc:832826]
AT5G07940	AT5G07940	3.15244	1.2714e-05	2.477e-05	dentin sialophosphoprotein-like protein [Source:NCBI gene (formerly Entrezgene);Acc:830688]
AT5G67380	CKA1	1.31548	1.2791e-05	2.49e-05	casein kinase alpha 1 [Source:NCBI gene (formerly Entrezgene);Acc:836873]
AT4G24690	NBR1	-0.668528	1.2827e-05	2.4948e-05	ubiquitin-associated (UBA)/TS-N domain-containing protein / octicosapeptide/Phox/Bemp1 (PB1) domain-containing protein [Source:NCBI gene (formerly Entrezgene);Acc:828571]
AT1G29880	AT1G29880	-0.518719	1.2862e-05	2.4994e-05	glycyl-tRNA synthetase / glycine-tRNA ligase [Source:NCBI gene (formerly Entrezgene);Acc:839866]
AT1G51450	TRO	-1.4158	1.2987e-05	2.5196e-05	TRAUCO [Source:NCBI gene (formerly Entrezgene);Acc:841570]
AT5G48030	GFA2	1.06369	1.2987e-05	2.5196e-05	gametophytic factor 2 [Source:NCBI gene (formerly Entrezgene);Acc:834854]
AT1G44575	NPQ4	1.06448	1.3205e-05	2.5596e-05	Chlorophyll A-B binding family protein [Source:NCBI gene (formerly Entrezgene);Acc:841033]
AT5G64220	AT5G64220	1.70668	1.3247e-05	2.5656e-05	Calmodulin-binding transcription activator protein with CG-1 and Ankyrin domain [Source:NCBI gene (formerly Entrezgene);Acc:836543]
AT2G23390	AT2G23390	1.50915	1.3385e-05	2.5901e-05	acyl-CoA [Source:NCBI gene (formerly Entrezgene);Acc:816871]
AT1G18450	4,00 ARP	-0.763202	1.3594e-05	2.6284e-05	actin-related protein 4 [Source:NCBI gene (formerly Entrezgene);Acc:838425]
AT3G53700	MEE40	1.58017	1.3698e-05	2.6463e-05	Pentatricopeptide repeat (PPR) superfamily protein [Source:NCBI gene (formerly Entrezgene);Acc:824537]
AT5G46760	MYC3	-0.601567	1.3739e-05	2.652e-05	Basic helix-loop-helix (bHLH) DNA-binding family protein [Source:NCBI gene (formerly Entrezgene);Acc:834719]
AT3G62200	AT3G62200	-0.689526	1.3758e-05	2.6535e-05	Putative endonuclease or glycosyl hydrolase [Source:NCBI gene (formerly Entrezgene);Acc:825393]
AT4G16950	RPP5	1.94555	1.3843e-05	2.6676e-05	Disease resistance protein (TIR-NBS-LRR class) family [Source:NCBI gene (formerly Entrezgene);Acc:827403]
AT4G10320	AT4G10320	-0.630273	1.4002e-05	2.6959e-05	tRNA synthetase class I (I, L, M and V) family protein [Source:NCBI gene (formerly Entrezgene);Acc:826624]
AT3G25860	LTA2	-0.865073	1.4101e-05	2.7128e-05	2-oxoacid dehydrogenases acyltransferase family protein [Source:NCBI gene (formerly Entrezgene);Acc:822181]
AT3G46100	HRS1	1.15649	1.4147e-05	2.7191e-05	Histidyl-tRNA synthetase 1 [Source:NCBI gene (formerly Entrezgene);Acc:823753]
AT1G48350	EMB3105	-0.930928	1.4158e-05	2.7191e-05	Ribosomal L18p/L5e family protein [Source:NCBI gene (formerly Entrezgene);Acc:841255]
ATCG00740	rpoA	-0.799526	1.4203e-05	2.7254e-05	None
AT1G31440	AT1G31440	1.21517	1.4258e-05	2.7338e-05	SH3 domain-containing protein [Source:NCBI gene (formerly Entrezgene);Acc:840034]
AT5G15270	AT5G15270	1.70731	1.4344e-05	2.748e-05	RNA-binding KH domain-containing protein [Source:NCBI gene (formerly Entrezgene);Acc:831379]
AT3G11710	ATKRS-1	1.07126	1.4493e-05	2.7742e-05	lysyl-tRNA synthetase 1 [Source:NCBI gene (formerly Entrezgene);Acc:820343]
AT1G51600	ZML2	0.771136	1.4512e-05	2.7754e-05	ZIM-LIKE 2 [Source:NCBI gene (formerly Entrezgene);Acc:841585]
AT2G17380	AP19	2.7255	1.4569e-05	2.7841e-05	associated protein 19 [Source:NCBI gene (formerly Entrezgene);Acc:816245]
AT5G63680	AT5G63680	0.95137	1.4583e-05	2.7845e-05	Pyruvate kinase family protein [Source:NCBI gene (formerly Entrezgene);Acc:836488]
AT2G41740	VLN2	0.749141	1.4937e-05	2.8497e-05	villin 2 [Source:NCBI gene (formerly Entrezgene);Acc:818773]
AT4G14030	SBP1	2.57091	1.4954e-05	2.8506e-05	selenium-binding protein 1 [Source:NCBI gene (formerly Entrezgene);Acc:827039]
AT5G03880	AT5G03880	-0.530766	1.5038e-05	2.8642e-05	Thioredoxin family protein [Source:NCBI gene (formerly Entrezgene);Acc:831679]
AT5G18580	FASS	0.94445	1.5052e-05	2.8645e-05	tonneau 2 (TON2) [Source:NCBI gene (formerly Entrezgene);Acc:831976]
AT5G14660	PDF1B	-1.07556	1.5158e-05	2.8823e-05	peptide deformylase 1B [Source:NCBI gene (formerly Entrezgene);Acc:831318]
AT2G39900	WLIM2a	-1.32284	1.5238e-05	2.895e-05	GATA type zinc finger transcription factor family protein [Source:NCBI gene (formerly Entrezgene);Acc:818577]
AT5G45950	AT5G45950	1.43441	1.5606e-05	2.9626e-05	GDSL-like Lipase/Acylhydrolase superfamily protein [Source:NCBI gene (formerly Entrezgene);Acc:834635]
None	None	-0.981923	1.5794e-05	2.9958e-05	None
AT3G55400	OVA1	0.57274	1.5844e-05	3.0028e-05	methionyl-tRNA synthetase / methionine-tRNA ligase / MetRS (cpMetRS) [Source:NCBI gene (formerly Entrezgene);Acc:824706]
AT3G44340	CEF	1.11984	1.5894e-05	3.0098e-05	None
None	None	0.713631	1.5947e-05	3.0174e-05	None
AT1G70410	BCA4	-1.19853	1.61e-05	3.0438e-05	beta carbonic anhydrase 4 [Source:NCBI gene (formerly Entrezgene);Acc:843377]
AT4G00570	NAD-ME2	0.605145	1.6274e-05	3.0742e-05	NAD-dependent malic enzyme 2 [Source:NCBI gene (formerly Entrezgene);Acc:828222]
AT2G47620	SWI3A	1.18574	1.6432e-05	3.1014e-05	SWITCH/sucrose nonfermenting 3A [Source:NCBI gene (formerly Entrezgene);Acc:819375]
AT4G04040	MEE51	1.31193	1.6473e-05	3.1066e-05	Phosphofructokinase family protein [Source:NCBI gene (formerly Entrezgene);Acc:825716]
AT1G22440	AT1G22440	0.937382	1.6676e-05	3.1422e-05	Zinc-binding alcohol dehydrogenase family protein [Source:NCBI gene (formerly Entrezgene);Acc:838850]
AT2G30490	C4H	-0.801781	1.6698e-05	3.144e-05	cinnamate-4-hydroxylase [Source:NCBI gene (formerly Entrezgene);Acc:817599]
AT1G80770	PDE318	2.5046	1.6896e-05	3.1785e-05	P-loop containing nucleoside triphosphate hydrolases superfamily protein [Source:NCBI gene (formerly Entrezgene);Acc:844416]
AT1G14510	AL7	-0.80484	1.6957e-05	3.1868e-05	alfin-like 7 [Source:NCBI gene (formerly Entrezgene);Acc:838013]
AT5G19400	SMG7	0.859921	1.6968e-05	3.1868e-05	Telomerase activating protein Est1 [Source:NCBI gene (formerly Entrezgene);Acc:832060]
AT2G40030	NRPD1B	0.720067	1.7155e-05	3.2194e-05	nuclear RNA polymerase D1B [Source:NCBI gene (formerly Entrezgene);Acc:818591]
AT3G12780	1,00 PGK	1.48856	1.7194e-05	3.2241e-05	phosphoglycerate kinase 1 [Source:NCBI gene (formerly Entrezgene);Acc:820461]
AT5G52530	AT5G52530	-0.757582	1.7519e-05	3.2823e-05	dentin sialophosphoprotein-like protein [Source:NCBI gene (formerly Entrezgene);Acc:835329]
AT3G09210	PTAC13	1.28102	1.7661e-05	3.3063e-05	plastid transcriptionally active 13 [Source:NCBI gene (formerly Entrezgene);Acc:820077]
AT3G62910	APG3	-0.722346	1.7766e-05	3.3231e-05	Peptide chain release factor 1 [Source:NCBI gene (formerly Entrezgene);Acc:825466]
AT4G26410	AT4G26410	2.38059	1.7807e-05	3.3281e-05	chromosome-associated kinesin [Source:NCBI gene (formerly Entrezgene);Acc:828747]
AT3G24503	ALDH2C4	0.682803	1.8087e-05	3.3776e-05	aldehyde dehydrogenase 2C4 [Source:NCBI gene (formerly Entrezgene);Acc:822042]
AT2G14260	PIP	-1.48235	1.8313e-05	3.4171e-05	proline iminopeptidase [Source:NCBI gene (formerly Entrezgene);Acc:815913]
AT4G19210	ABCE2	1.24245	1.8475e-05	3.4446e-05	RNAse l inhibitor protein 2 [Source:NCBI gene (formerly Entrezgene);Acc:827661]
AT2G47510	FUM1	0.851876	1.8492e-05	3.4449e-05	fumarase 1 [Source:NCBI gene (formerly Entrezgene);Acc:819364]
AT2G33120	1,00 SAR	1.24235	1.854e-05	3.4511e-05	synaptobrevin-related protein 1 [Source:NCBI gene (formerly Entrezgene);Acc:817874]
AT3G45780	PHOT1	-1.1107	1.871e-05	3.4797e-05	phototropin 1 [Source:NCBI gene (formerly Entrezgene);Acc:823721]
AT5G10160	AT5G10160	1.00466	1.8724e-05	3.4797e-05	Thioesterase superfamily protein [Source:NCBI gene (formerly Entrezgene);Acc:830880]
AT1G01470	LEA14	1.72689	1.8907e-05	3.5109e-05	Late embryosis abundant protein [Source:NCBI gene (formerly Entrezgene);Acc:837071]
AT4G17770	TPS5	-0.676065	1.9049e-05	3.5344e-05	trehalose phosphatase/synthase 5 [Source:NCBI gene (formerly Entrezgene);Acc:827498]
AT5G24690	AT5G24690	-0.649219	1.9166e-05	3.5532e-05	plant/protein, putative (DUF3411) [Source:NCBI gene (formerly Entrezgene);Acc:832541]
AT2G20900	DGK5	0.876974	1.9308e-05	3.5766e-05	diacylglycerol kinase 5 [Source:NCBI gene (formerly Entrezgene);Acc:816624]
AT5G49910	cpHsc70-2	-0.651359	1.9373e-05	3.5859e-05	chloroplast heat shock protein 70-2 [Source:NCBI gene (formerly Entrezgene);Acc:835054]
AT1G67090	RBCS1A	-1.31148	1.9403e-05	3.5885e-05	ribulose bisphosphate carboxylase small chain 1A [Source:NCBI gene (formerly Entrezgene);Acc:843029]
AT1G15810	AT1G15810	1.33178	1.9533e-05	3.6095e-05	S15/NS1, RNA-binding protein [Source:NCBI gene (formerly Entrezgene);Acc:838150]
AT4G00490	2,00 BAM	1.1578	1.9637e-05	3.6259e-05	beta-amylase 2 [Source:NCBI gene (formerly Entrezgene);Acc:827959]
AT5G67630	AT5G67630	-0.984673	1.9659e-05	3.6271e-05	P-loop containing nucleoside triphosphate hydrolases superfamily protein [Source:NCBI gene (formerly Entrezgene);Acc:836899]
AT3G16630	KINESIN-13A	2.42145	1.9773e-05	3.6412e-05	P-loop containing nucleoside triphosphate hydrolases superfamily protein [Source:NCBI gene (formerly Entrezgene);Acc:820915]
AT3G63490	EMB3126	1.29832	1.9782e-05	3.6412e-05	Ribosomal protein L1p/L10e family [Source:NCBI gene (formerly Entrezgene);Acc:825524]
AT4G09040	AT4G09040	-0.713172	1.9783e-05	3.6412e-05	RNA-binding (RRM/RBD/RNP motifs) family protein [Source:NCBI gene (formerly Entrezgene);Acc:826483]
AT5G42820	U2AF35B	-0.683281	1.9817e-05	3.6444e-05	Zinc finger C-x8-C-x5-C-x3-H type family protein [Source:NCBI gene (formerly Entrezgene);Acc:834293]
AT1G14000	VIK	0.993585	1.9999e-05	3.6751e-05	VH1-interacting kinase [Source:NCBI gene (formerly Entrezgene);Acc:837960]
AT4G16190	AT4G16190	1.35416	2.0194e-05	3.7079e-05	Papain family cysteine protease [Source:NCBI gene (formerly Entrezgene);Acc:827311]
AT3G16060	AT3G16060	2.84661	2.0415e-05	3.7454e-05	ATP binding microtubule motor family protein [Source:NCBI gene (formerly Entrezgene);Acc:820851]
AT4G01070	GT72B1	-0.742126	2.0577e-05	3.7721e-05	UDP-Glycosyltransferase superfamily protein [Source:NCBI gene (formerly Entrezgene);Acc:827912]
AT3G07300	AT3G07300	-0.74945	2.0599e-05	3.7732e-05	NagB/RpiA/CoA transferase-like superfamily protein [Source:NCBI gene (formerly Entrezgene);Acc:819918]
AT1G63660	AT1G63660	0.718148	2.0724e-05	3.7931e-05	GMP synthase (glutamine-hydrolyzing), putative / glutamine amidotransferase [Source:NCBI gene (formerly Entrezgene);Acc:842670]
AT3G61480	AT3G61480	-1.38	2.0919e-05	3.8244e-05	Quinoprotein amine dehydrogenase, beta chain-like; RIC1-like guanyl-nucleotide exchange factor [Source:NCBI gene (formerly Entrezgene);Acc:825321]
AT3G19990	AT3G19990	1.66644	2.0928e-05	3.8244e-05	E3 ubiquitin-protein ligase [Source:NCBI gene (formerly Entrezgene);Acc:821537]
AT5G44380	AT5G44380	1.31567	2.0996e-05	3.8337e-05	FAD-binding Berberine family protein [Source:NCBI gene (formerly Entrezgene);Acc:834464]
AT2G39340	SAC3A	-0.608219	2.1161e-05	3.8608e-05	SAC3/GANP/Nin1/mts3/eIF-3 p25 family [Source:NCBI gene (formerly Entrezgene);Acc:818519]
AT1G22940	TH1	0.81879	2.1266e-05	3.8769e-05	thiamin biosynthesis protein [Source:NCBI gene (formerly Entrezgene);Acc:838901]
AT3G29090	PME31	-0.48997	2.1302e-05	3.8804e-05	pectin methylesterase 31 [Source:NCBI gene (formerly Entrezgene);Acc:822556]
AT2G17790	VPS35A	1.10761	2.1382e-05	3.8919e-05	vacuolar protein sorting-associated 35A-like protein [Source:NCBI gene (formerly Entrezgene);Acc:816289]
AT5G11200	UAP56b	0.988203	2.1608e-05	3.9298e-05	DEAD/DEAH box RNA helicase family protein [Source:NCBI gene (formerly Entrezgene);Acc:830990]
AT5G06290	2-Cys Prx B	-0.812006	2.1717e-05	3.9466e-05	2-cysteine peroxiredoxin B [Source:NCBI gene (formerly Entrezgene);Acc:830517]
AT2G20950	AT2G20950	0.948596	2.1957e-05	3.987e-05	phospholipase-like protein (PEARLI 4) family protein [Source:NCBI gene (formerly Entrezgene);Acc:816629]
AT1G09760	U2A'	0.74314	2.2229e-05	4.0331e-05	U2 small nuclear ribonucleoprotein A [Source:NCBI gene (formerly Entrezgene);Acc:837505]
AT3G53900	UPP	-1.36858	2.2635e-05	4.1036e-05	uracil phosphoribosyltransferase [Source:NCBI gene (formerly Entrezgene);Acc:824557]
AT1G07660	AT1G07660	0.60676	2.2698e-05	4.1117e-05	Histone superfamily protein [Source:NCBI gene (formerly Entrezgene);Acc:837279]
AT1G07820	AT1G07820	1.56449	2.2724e-05	4.1133e-05	Histone superfamily protein [Source:NCBI gene (formerly Entrezgene);Acc:837297]
AT2G28740	HIS4	1.27277	2.2876e-05	4.1374e-05	histone H4 [Source:NCBI gene (formerly Entrezgene);Acc:817423]
AT3G45930	AT3G45930	0.59083	2.2943e-05	4.1463e-05	Histone superfamily protein [Source:NCBI gene (formerly Entrezgene);Acc:823736]
AT3G46320	AT3G46320	-1.19776	2.3023e-05	4.1575e-05	Histone superfamily protein [Source:NCBI gene (formerly Entrezgene);Acc:823777]
AT3G53730	AT3G53730	-0.798939	2.3213e-05	4.1886e-05	Histone superfamily protein [Source:NCBI gene (formerly Entrezgene);Acc:824540]
AT5G59690	AT5G59690	1.28245	2.3549e-05	4.2458e-05	Histone superfamily protein [Source:NCBI gene (formerly Entrezgene);Acc:836090]
AT5G59970	AT5G59970	1.74486	2.3745e-05	4.2778e-05	Histone superfamily protein [Source:NCBI gene (formerly Entrezgene);Acc:836119]
AT3G54090	FLN1	0.937705	2.3857e-05	4.2934e-05	fructokinase-like 1 [Source:NCBI gene (formerly Entrezgene);Acc:824576]
AT4G30530	GGP1	0.631741	2.3869e-05	4.2934e-05	Class I glutamine amidotransferase-like superfamily protein [Source:NCBI gene (formerly Entrezgene);Acc:829176]
AT3G25770	AOC2	0.524793	2.3956e-05	4.3057e-05	allene oxide cyclase 2 [Source:NCBI gene (formerly Entrezgene);Acc:822168]
AT3G49600	UBP26	4.0906	2.4206e-05	4.3473e-05	ubiquitin-specific protease 26 [Source:NCBI gene (formerly Entrezgene);Acc:824122]
AT3G44300	NIT2	-0.488961	2.4852e-05	4.4597e-05	nitrilase 2 [Source:NCBI gene (formerly Entrezgene);Acc:823555]
AT2G44530	AT2G44530	-0.919301	2.489e-05	4.4623e-05	Phosphoribosyltransferase family protein [Source:NCBI gene (formerly Entrezgene);Acc:819061]
AT5G17330	GAD	1.91996	2.4905e-05	4.4623e-05	glutamate decarboxylase [Source:NCBI gene (formerly Entrezgene);Acc:831599]
AT3G55620	eIF6A	1.0005	2.5011e-05	4.4779e-05	Translation initiation factor IF6 [Source:NCBI gene (formerly Entrezgene);Acc:824728]
AT5G24840	AT5G24840	1.23488	2.5223e-05	4.5122e-05	tRNA (guanine-N-7) methyltransferase [Source:NCBI gene (formerly Entrezgene);Acc:832553]
AT1G23740	AOR	1.31436	2.5821e-05	4.6156e-05	Oxidoreductase, zinc-binding dehydrogenase family protein [Source:NCBI gene (formerly Entrezgene);Acc:838984]
AT1G71350	AT1G71350	1.34439	2.6415e-05	4.7181e-05	eukaryotic translation initiation factor SUI1 family protein [Source:NCBI gene (formerly Entrezgene);Acc:843476]
AT5G16070	AT5G16070	1.8805	2.6708e-05	4.7668e-05	TCP-1/cpn60 chaperonin family protein [Source:NCBI gene (formerly Entrezgene);Acc:831464]
AT1G23490	ARF1	1.43862	2.6947e-05	4.8057e-05	ADP-ribosylation factor 1 [Source:NCBI gene (formerly Entrezgene);Acc:838957]
AT1G70490	ARFA1D	-1.8234	2.7162e-05	4.8403e-05	Ras-related small GTP-binding family protein [Source:NCBI gene (formerly Entrezgene);Acc:843385]
AT2G37710	RLK	0.690253	2.7817e-05	4.9531e-05	receptor lectin kinase [Source:NCBI gene (formerly Entrezgene);Acc:818348]
AT3G53130	LUT1	0.88726	2.8197e-05	5.017e-05	Cytochrome P450 superfamily protein [Source:NCBI gene (formerly Entrezgene);Acc:824479]
AT2G30520	RPT2	-1.06668	2.8455e-05	5.0589e-05	Phototropic-responsive NPH3 family protein [Source:NCBI gene (formerly Entrezgene);Acc:817601]
AT5G36230	AT5G36230	1.46768	2.8633e-05	5.0866e-05	ARM repeat superfamily protein [Source:NCBI gene (formerly Entrezgene);Acc:833620]
AT5G51970	AT5G51970	-0.898134	2.9021e-05	5.1515e-05	GroES-like zinc-binding alcohol dehydrogenase family protein [Source:NCBI gene (formerly Entrezgene);Acc:835272]
AT5G15550	AT5G15550	-1.27039	2.9125e-05	5.1661e-05	Transducin/WD40 repeat-like superfamily protein [Source:NCBI gene (formerly Entrezgene);Acc:831408]
AT3G62530	AT3G62530	1.23242	2.9265e-05	5.1869e-05	ARM repeat superfamily protein [Source:NCBI gene (formerly Entrezgene);Acc:825427]
AT5G58490	AT5G58490	-0.668826	2.9459e-05	5.2173e-05	NAD(P)-binding Rossmann-fold superfamily protein [Source:NCBI gene (formerly Entrezgene);Acc:835962]
None	None	-0.841082	2.9724e-05	5.2601e-05	None
AT4G29130	HXK1	1.32417	2.9886e-05	5.2848e-05	hexokinase 1 [Source:NCBI gene (formerly Entrezgene);Acc:829034]
AT3G08850	RAPTOR1	0.557572	3.0205e-05	5.337e-05	Regulatory-associated protein of TOR 1 [Source:NCBI gene (formerly Entrezgene);Acc:820032]
AT1G43190	PTB3	-0.707944	3.0228e-05	5.337e-05	polypyrimidine tract-binding protein 3 [Source:NCBI gene (formerly Entrezgene);Acc:840918]
AT1G18500	MAML-4	1.20573	3.0451e-05	5.3723e-05	methylthioalkylmalate synthase-like 4 [Source:NCBI gene (formerly Entrezgene);Acc:838431]
AT5G04230	PAL3	0.763222	3.0489e-05	5.3748e-05	phenyl alanine ammonia-lyase 3 [Source:NCBI gene (formerly Entrezgene);Acc:830302]
AT1G45230	AT1G45230	0.511998	3.0623e-05	5.3942e-05	DCL protein (DUF3223) [Source:NCBI gene (formerly Entrezgene);Acc:841096]
AT1G62010	AT1G62010	1.75552	3.0781e-05	5.418e-05	Mitochondrial transcription termination factor family protein [Source:NCBI gene (formerly Entrezgene);Acc:842496]
AT1G21600	PTAC6	1.80847	3.1059e-05	5.4627e-05	plastid transcriptionally active 6 [Source:NCBI gene (formerly Entrezgene);Acc:838761]
AT4G05420	DDB1A	1.08165	3.1251e-05	5.4922e-05	damaged DNA binding protein 1A [Source:NCBI gene (formerly Entrezgene);Acc:825890]
AT3G04550	AT3G04550	0.935485	3.1537e-05	5.5382e-05	rubisco accumulation factor-like protein [Source:NCBI gene (formerly Entrezgene);Acc:819611]
AT3G07220	FHA2	-0.59087	3.1864e-05	5.5913e-05	SMAD/FHA domain-containing protein [Source:NCBI gene (formerly Entrezgene);Acc:819910]
AT4G11010	NDPK3	0.719535	3.2173e-05	5.6357e-05	nucleoside diphosphate kinase 3 [Source:NCBI gene (formerly Entrezgene);Acc:826702]
AT1G13280	AOC4	1.47689	3.2187e-05	5.6357e-05	allene oxide cyclase 4 [Source:NCBI gene (formerly Entrezgene);Acc:837888]
AT2G30880	SWAP70	-0.866495	3.219e-05	5.6357e-05	Pleckstrin homology (PH) domain-containing protein [Source:NCBI gene (formerly Entrezgene);Acc:817638]
AT5G57960	AT5G57960	-1.06375	3.2513e-05	5.6839e-05	GTP-binding protein, HflX [Source:NCBI gene (formerly Entrezgene);Acc:835907]
AT1G04810	AT1G04810	1.76478	3.2515e-05	5.6839e-05	26S proteasome regulatory complex, non-ATPase subcomplex, Rpn2/Psmd1 subunit [Source:NCBI gene (formerly Entrezgene);Acc:839409]
None	None	1.46125	3.2661e-05	5.7052e-05	None
AT3G03570	AT3G03570	0.603957	3.2752e-05	5.7167e-05	signal transducer, putative (DUF3550/UPF0682) [Source:NCBI gene (formerly Entrezgene);Acc:821234]
AT3G20370	AT3G20370	-0.498613	3.2809e-05	5.7223e-05	TRAF-like family protein [Source:NCBI gene (formerly Entrezgene);Acc:821582]
AT3G61820	AT3G61820	0.72941	3.2892e-05	5.7324e-05	Eukaryotic aspartyl protease family protein [Source:NCBI gene (formerly Entrezgene);Acc:825355]
AT3G21750	UGT71B1	1.85302	3.2919e-05	5.7328e-05	UDP-glucosyl transferase 71B1 [Source:NCBI gene (formerly Entrezgene);Acc:821729]
AT5G41790	CIP1	0.892644	3.2999e-05	5.7424e-05	COP1-interactive protein 1 [Source:NCBI gene (formerly Entrezgene);Acc:834184]
AT2G32060	AT2G32060	-0.894332	3.3392e-05	5.8036e-05	Ribosomal protein L7Ae/L30e/S12e/Gadd45 family protein [Source:NCBI gene (formerly Entrezgene);Acc:817766]
AT3G10700	GalAK	1.16225	3.3402e-05	5.8036e-05	galacturonic acid kinase [Source:NCBI gene (formerly Entrezgene);Acc:820239]
AT4G24330	AT4G24330	-1.0062	3.4351e-05	5.964e-05	None
AT3G25760	AOC1	1.40004	3.6038e-05	6.2523e-05	allene oxide cyclase 1 [Source:NCBI gene (formerly Entrezgene);Acc:822167]
AT5G10240	ASN3	-0.738544	3.6137e-05	6.2647e-05	asparagine synthetase 3 [Source:NCBI gene (formerly Entrezgene);Acc:830888]
AT1G08640	CJD1	-0.686094	3.6909e-05	6.3915e-05	Chloroplast J-like domain 1 [Source:NCBI gene (formerly Entrezgene);Acc:837386]
AT3G21240	4CL2	-0.939243	3.6924e-05	6.3915e-05	4-coumarate:CoA ligase 2 [Source:NCBI gene (formerly Entrezgene);Acc:821678]
AT3G11770	AT3G11770	0.521569	3.7254e-05	6.4437e-05	Polynucleotidyl transferase, ribonuclease H-like superfamily protein [Source:NCBI gene (formerly Entrezgene);Acc:820351]
AT1G05230	HDG2	0.686934	3.7505e-05	6.4822e-05	homeodomain GLABROUS 2 [Source:NCBI gene (formerly Entrezgene);Acc:839256]
AT1G71500	AT1G71500	1.3788	3.776e-05	6.5215e-05	Rieske (2Fe-2S) domain-containing protein [Source:NCBI gene (formerly Entrezgene);Acc:843491]
AT5G05890	AT5G05890	-1.10953	3.7966e-05	6.552e-05	UDP-Glycosyltransferase superfamily protein [Source:NCBI gene (formerly Entrezgene);Acc:830474]
AT3G11200	AL2	1.26344	3.8017e-05	6.5559e-05	alfin-like 2 [Source:NCBI gene (formerly Entrezgene);Acc:820290]
AT5G16370	AAE5	1.15565	3.8589e-05	6.6495e-05	acyl activating enzyme 5 [Source:NCBI gene (formerly Entrezgene);Acc:831498]
AT3G04870	ZDS	1.78198	3.8743e-05	6.6711e-05	zeta-carotene desaturase [Source:NCBI gene (formerly Entrezgene);Acc:819647]
AT1G48900	AT1G48900	0.638278	3.8979e-05	6.7067e-05	Signal recognition particle, SRP54 subunit protein [Source:NCBI gene (formerly Entrezgene);Acc:841312]
AT1G16280	RH36	1.56436	3.923e-05	6.7448e-05	RNA helicase 36 [Source:NCBI gene (formerly Entrezgene);Acc:838197]
AT4G38130	HD1	0.668086	3.9376e-05	6.765e-05	histone deacetylase 1 [Source:NCBI gene (formerly Entrezgene);Acc:829969]
AT3G14420	GOX1	-0.581692	3.9948e-05	6.8581e-05	Aldolase-type TIM barrel family protein [Source:NCBI gene (formerly Entrezgene);Acc:820665]
AT5G59160	TOPP2	-0.969504	4.0267e-05	6.9076e-05	type one serine/threonine protein phosphatase 2 [Source:NCBI gene (formerly Entrezgene);Acc:836034]
AT4G22890	PGR5-LIKE A	-0.847545	4.0908e-05	7.0124e-05	PGR5-LIKE A [Source:NCBI gene (formerly Entrezgene);Acc:828388]
AT1G26750	AT1G26750	-0.744198	4.2023e-05	7.1982e-05	None
AT4G33470	HDA14	-0.485779	4.2164e-05	7.2124e-05	histone deacetylase 14 [Source:NCBI gene (formerly Entrezgene);Acc:829484]
AT4G14090	AT4G14090	-0.894809	4.2169e-05	7.2124e-05	UDP-Glycosyltransferase superfamily protein [Source:NCBI gene (formerly Entrezgene);Acc:827046]
AT2G15430	NRPB3	1.54571	4.2347e-05	7.2373e-05	DNA-directed RNA polymerase family protein [Source:NCBI gene (formerly Entrezgene);Acc:816035]
AT1G11400	PYM	0.567626	4.2634e-05	7.2811e-05	partner of Y14-MAGO [Source:NCBI gene (formerly Entrezgene);Acc:837682]
AT1G70730	PGM2	0.542574	4.2701e-05	7.2871e-05	Phosphoglucomutase/phosphomannomutase family protein [Source:NCBI gene (formerly Entrezgene);Acc:843410]
AT5G49650	XK-2	-0.565185	4.3558e-05	7.4279e-05	xylulose kinase-2 [Source:NCBI gene (formerly Entrezgene);Acc:835027]
AT5G04430	BTR1L	0.780679	4.3634e-05	7.4322e-05	binding to TOMV RNA 1L (long form) [Source:NCBI gene (formerly Entrezgene);Acc:830322]
AT5G18190	AT5G18190	-0.643969	4.3649e-05	7.4322e-05	Protein kinase family protein [Source:NCBI gene (formerly Entrezgene);Acc:831937]
AT1G22410	AT1G22410	-0.885573	4.4327e-05	7.5421e-05	Class-II DAHP synthetase family protein [Source:NCBI gene (formerly Entrezgene);Acc:838847]
AT5G03430	AT5G03430	1.42343	4.4422e-05	7.5528e-05	phosphoadenosine phosphosulfate (PAPS) reductase family protein [Source:NCBI gene (formerly Entrezgene);Acc:831843]
AT3G13920	EIF4A1	-1.14566	4.4606e-05	7.5747e-05	eukaryotic translation initiation factor 4A1 [Source:NCBI gene (formerly Entrezgene);Acc:820605]
AT1G60710	ATB2	1.65092	4.4617e-05	7.5747e-05	NAD(P)-linked oxidoreductase superfamily protein [Source:NCBI gene (formerly Entrezgene);Acc:842365]
AT5G62310	IRE	-0.67788	4.477e-05	7.5951e-05	AGC (cAMP-dependent, cGMP-dependent and protein kinase C) kinase family protein [Source:NCBI gene (formerly Entrezgene);Acc:836352]
AT4G24510	CER2	1.77159	4.4827e-05	7.5991e-05	HXXXD-type acyl-transferase family protein [Source:NCBI gene (formerly Entrezgene);Acc:828553]
AT4G33540	AT4G33540	0.605301	4.4999e-05	7.6226e-05	metallo-beta-lactamase family protein [Source:NCBI gene (formerly Entrezgene);Acc:829493]
AT4G34740	ASE2	1.87097	4.536e-05	7.678e-05	GLN phosphoribosyl pyrophosphate amidotransferase 2 [Source:NCBI gene (formerly Entrezgene);Acc:829626]
AT1G62750	SCO1	0.741333	4.5419e-05	7.6824e-05	Translation elongation factor EFG/EF2 protein [Source:NCBI gene (formerly Entrezgene);Acc:842573]
AT3G02760	AT3G02760	-1.05975	4.5929e-05	7.7609e-05	Class II aaRS and biotin synthetases superfamily protein [Source:NCBI gene (formerly Entrezgene);Acc:820930]
AT5G39410	AT5G39410	1.37868	4.595e-05	7.7609e-05	Saccharopine dehydrogenase [Source:NCBI gene (formerly Entrezgene);Acc:833937]
AT3G27060	TSO2	-0.49933	4.6108e-05	7.7818e-05	Ferritin/ribonucleotide reductase-like family protein [Source:NCBI gene (formerly Entrezgene);Acc:822324]
AT3G43590	AT3G43590	1.83389	4.6166e-05	7.7858e-05	zinc knuckle (CCHC-type) family protein [Source:NCBI gene (formerly Entrezgene);Acc:823456]
AT1G61730	AT1G61730	0.994583	4.6285e-05	7.795e-05	DNA-binding storekeeper protein-related transcriptional regulator [Source:NCBI gene (formerly Entrezgene);Acc:842470]
AT5G14520	AT5G14520	1.29226	4.6288e-05	7.795e-05	pescadillo-like protein [Source:NCBI gene (formerly Entrezgene);Acc:831303]
AT5G19760	AT5G19760	0.565056	4.6932e-05	7.8977e-05	Mitochondrial substrate carrier family protein [Source:NCBI gene (formerly Entrezgene);Acc:832096]
AT1G10580	AT1G10580	-1.01432	4.7712e-05	8.023e-05	Transducin/WD40 repeat-like superfamily protein [Source:NCBI gene (formerly Entrezgene);Acc:837599]
AT1G73110	AT1G73110	-0.481002	4.7747e-05	8.0231e-05	P-loop containing nucleoside triphosphate hydrolases superfamily protein [Source:NCBI gene (formerly Entrezgene);Acc:843642]
AT1G12350	COAB	0.951362	4.7852e-05	8.0348e-05	4-phospho-panto-thenoylcysteine synthetase [Source:NCBI gene (formerly Entrezgene);Acc:837789]
AT3G58500	PP2A-4	1.19154	4.8298e-05	8.1037e-05	protein phosphatase 2A-4 [Source:NCBI gene (formerly Entrezgene);Acc:825019]
AT4G34920	AT4G34920	1.47764	4.8904e-05	8.1994e-05	PLC-like phosphodiesterases superfamily protein [Source:NCBI gene (formerly Entrezgene);Acc:829644]
AT2G17340	AT2G17340	1.81782	4.899e-05	8.2078e-05	pantothenate kinase [Source:NCBI gene (formerly Entrezgene);Acc:816241]
AT3G10050	1,000 OMR	1.98436	4.9141e-05	8.2271e-05	L-O-methylthreonine resistant 1 [Source:NCBI gene (formerly Entrezgene);Acc:820166]
AT4G09670	AT4G09670	-0.472548	4.9395e-05	8.2637e-05	Oxidoreductase family protein [Source:NCBI gene (formerly Entrezgene);Acc:826553]
AT4G31480	AT4G31480	0.80283	5.0084e-05	8.3728e-05	Coatomer, beta subunit [Source:NCBI gene (formerly Entrezgene);Acc:829275]
AT1G55490	CPN60B	0.57742	5.012e-05	8.3728e-05	chaperonin 60 beta [Source:NCBI gene (formerly Entrezgene);Acc:841996]
AT5G23310	FSD3	1.30053	5.0214e-05	8.3824e-05	Fe superoxide dismutase 3 [Source:NCBI gene (formerly Entrezgene);Acc:832395]
AT1G48600	PMEAMT	-0.505888	5.0424e-05	8.4113e-05	S-adenosyl-L-methionine-dependent methyltransferases superfamily protein [Source:NCBI gene (formerly Entrezgene);Acc:841281]
AT5G58870	ftsh9	1.62255	5.0798e-05	8.4676e-05	FTSH protease 9 [Source:NCBI gene (formerly Entrezgene);Acc:836004]
AT5G35360	CAC2	-1.3371	5.1461e-05	8.5718e-05	acetyl Co-enzyme a carboxylase biotin carboxylase subunit [Source:NCBI gene (formerly Entrezgene);Acc:833497]
AT2G27820	PD1	-1.07284	5.193e-05	8.6381e-05	prephenate dehydratase 1 [Source:NCBI gene (formerly Entrezgene);Acc:817329]
AT1G13980	GN	1.53918	5.1934e-05	8.6381e-05	sec7 domain-containing protein [Source:NCBI gene (formerly Entrezgene);Acc:837958]
AT4G24620	PGI1	-0.433127	5.1993e-05	8.6416e-05	phosphoglucose isomerase 1 [Source:NCBI gene (formerly Entrezgene);Acc:828564]
AT4G36690	ATU2AF65A	-0.558213	5.312e-05	8.8201e-05	U2 snRNP auxilliary factor, large subunit, splicing factor [Source:NCBI gene (formerly Entrezgene);Acc:829822]
AT5G43940	HOT5	0.907949	5.3144e-05	8.8201e-05	GroES-like zinc-binding dehydrogenase family protein [Source:NCBI gene (formerly Entrezgene);Acc:834417]
AT1G04860	UBP2	-0.598148	5.336e-05	8.8469e-05	ubiquitin-specific protease 2 [Source:NCBI gene (formerly Entrezgene);Acc:839397]
AT5G66190	FNR1	1.35109	5.3382e-05	8.8469e-05	ferredoxin-NADP[+]-oxidoreductase 1 [Source:NCBI gene (formerly Entrezgene);Acc:836751]
AT2G41060	AT2G41060	-0.699344	5.3597e-05	8.8761e-05	RNA-binding (RRM/RBD/RNP motifs) family protein [Source:NCBI gene (formerly Entrezgene);Acc:818705]
AT5G14040	PHT3;1	2.67418	5.44e-05	9.0026e-05	phosphate transporter 3;1 [Source:NCBI gene (formerly Entrezgene);Acc:831252]
AT5G49020	PRMT4A	-0.8837	5.4584e-05	9.0266e-05	protein arginine methyltransferase 4A [Source:NCBI gene (formerly Entrezgene);Acc:834961]
AT1G13110	CYP71B7	-1.26907	5.487e-05	9.0674e-05	cytochrome P450, family 71 subfamily B, polypeptide 7 [Source:NCBI gene (formerly Entrezgene);Acc:837868]
AT1G12900	GAPA-2	-0.591785	5.6194e-05	9.2795e-05	glyceraldehyde 3-phosphate dehydrogenase A subunit 2 [Source:NCBI gene (formerly Entrezgene);Acc:837848]
AT1G52360	AT1G52360	-0.678313	5.6539e-05	9.3297e-05	Coatomer, beta' subunit [Source:NCBI gene (formerly Entrezgene);Acc:841666]
AT1G04190	TPR3	0.409467	5.7251e-05	9.4404e-05	Tetratricopeptide repeat (TPR)-like superfamily protein [Source:NCBI gene (formerly Entrezgene);Acc:839442]
AT5G26710	AT5G26710	0.734336	5.7613e-05	9.4933e-05	Glutamyl/glutaminyl-tRNA synthetase, class Ic [Source:NCBI gene (formerly Entrezgene);Acc:832718]
AT4G01800	AGY1	1.27348	5.7928e-05	9.5384e-05	Albino or Glassy Yellow 1 [Source:NCBI gene (formerly Entrezgene);Acc:827922]
AT1G56700	AT1G56700	1.03632	5.8338e-05	9.5991e-05	Peptidase C15, pyroglutamyl peptidase I-like protein [Source:NCBI gene (formerly Entrezgene);Acc:842126]
AT1G35580	CINV1	1.19465	5.8556e-05	9.628e-05	cytosolic invertase 1 [Source:NCBI gene (formerly Entrezgene);Acc:840454]
AT2G26140	ftsh4	-0.813291	5.8684e-05	9.6421e-05	FTSH protease 4 [Source:NCBI gene (formerly Entrezgene);Acc:817154]
AT1G26830	CUL3	-1.13384	5.9238e-05	9.7262e-05	cullin 3 [Source:NCBI gene (formerly Entrezgene);Acc:839226]
AT4G24780	AT4G24780	-0.814711	5.9811e-05	9.8132e-05	Pectin lyase-like superfamily protein [Source:NCBI gene (formerly Entrezgene);Acc:828580]
AT5G08610	PDE340	0.925675	6.0494e-05	9.9183e-05	P-loop containing nucleoside triphosphate hydrolases superfamily protein [Source:NCBI gene (formerly Entrezgene);Acc:830762]
AT5G10010	AT5G10010	0.718419	6.0654e-05	9.9373e-05	myosin-H heavy protein [Source:NCBI gene (formerly Entrezgene);Acc:830863]
AT5G08570	AT5G08570	0.418791	6.0847e-05	9.9619e-05	Pyruvate kinase family protein [Source:NCBI gene (formerly Entrezgene);Acc:830758]
AT5G59420	ORP3C	1.1242	6.1352e-05	0.00010037	OSBP(oxysterol binding protein)-related protein 3C [Source:NCBI gene (formerly Entrezgene);Acc:836061]
AT2G38280	FAC1	-0.458736	6.1451e-05	0.00010046	AMP deaminase, putative / myoadenylate deaminase [Source:NCBI gene (formerly Entrezgene);Acc:818408]
AT5G58100	AT5G58100	0.520805	6.2305e-05	0.00010176	transmembrane protein [Source:NCBI gene (formerly Entrezgene);Acc:835922]
AT1G69830	AMY3	1.02212	6.2332e-05	0.00010176	alpha-amylase-like 3 [Source:NCBI gene (formerly Entrezgene);Acc:843319]
AT5G23420	HMGB6	0.430818	6.2739e-05	0.00010235	high-mobility group box 6 [Source:NCBI gene (formerly Entrezgene);Acc:832408]
AT1G70580	AOAT2	1.22388	6.435e-05	0.00010491	alanine-2-oxoglutarate aminotransferase 2 [Source:NCBI gene (formerly Entrezgene);Acc:843395]
AT2G20630	PIA1	1.03874	6.4924e-05	0.00010577	PP2C induced by AVRRPM1 [Source:NCBI gene (formerly Entrezgene);Acc:816590]
AT1G08260	TIL1	-0.604219	6.5529e-05	0.00010668	DNA polymerase epsilon catalytic subunit [Source:NCBI gene (formerly Entrezgene);Acc:837346]
AT2G43820	UGT74F2	0.5254	6.6449e-05	0.0001081	UDP-glucosyltransferase 74F2 [Source:NCBI gene (formerly Entrezgene);Acc:818986]
AT1G62380	ACO2	1.9954	6.722e-05	0.00010927	ACC oxidase 2 [Source:NCBI gene (formerly Entrezgene);Acc:842536]
None	None	0.788765	6.7615e-05	0.00010984	None
AT4G14160	AT4G14160	1.55978	6.7898e-05	0.00011022	Sec23/Sec24 protein transport family protein [Source:NCBI gene (formerly Entrezgene);Acc:827055]
AT1G64520	RPN12a	0.919532	6.869e-05	0.00011143	regulatory particle non-ATPase 12A [Source:NCBI gene (formerly Entrezgene);Acc:842760]
AT2G27860	AXS1	1.26752	6.9794e-05	0.00011314	UDP-D-apiose/UDP-D-xylose synthase 1 [Source:NCBI gene (formerly Entrezgene);Acc:817332]
AT5G12940	AT5G12940	-0.470285	7.0237e-05	0.00011378	Leucine-rich repeat (LRR) family protein [Source:NCBI gene (formerly Entrezgene);Acc:831134]
AT1G62640	KAS III	-0.834307	7.1903e-05	0.00011639	3-ketoacyl-acyl carrier protein synthase III [Source:NCBI gene (formerly Entrezgene);Acc:842561]
AT5G39080	AT5G39080	0.471151	7.2978e-05	0.00011805	HXXXD-type acyl-transferase family protein [Source:NCBI gene (formerly Entrezgene);Acc:833900]
None	None	1.02845	7.33e-05	0.00011849	None
AT5G20960	AO1	3.24188	7.3482e-05	0.0001187	aldehyde oxidase 1 [Source:NCBI gene (formerly Entrezgene);Acc:832221]
AT5G58440	SNX2a	-0.448377	7.4268e-05	0.00011988	sorting nexin 2A [Source:NCBI gene (formerly Entrezgene);Acc:835957]
AT5G12470	AT5G12470	-0.392684	7.4841e-05	0.00012072	UvrABC system C protein, putative (DUF3411) [Source:NCBI gene (formerly Entrezgene);Acc:831122]
AT4G39420	AT4G39420	1.8929	7.5945e-05	0.00012242	spatacsin carboxy-terminus protein [Source:NCBI gene (formerly Entrezgene);Acc:830097]
AT4G36480	LCB1	-0.992763	7.707e-05	0.00012405	long-chain base1 [Source:NCBI gene (formerly Entrezgene);Acc:829800]
AT2G37550	AGD7	1.43927	7.7083e-05	0.00012405	ARF-GAP domain 7 [Source:NCBI gene (formerly Entrezgene);Acc:818331]
AT1G78680	GGH2	-0.40364	7.7118e-05	0.00012405	gamma-glutamyl hydrolase 2 [Source:NCBI gene (formerly Entrezgene);Acc:844204]
AT4G02860	AT4G02860	0.532614	7.7195e-05	0.00012408	Phenazine biosynthesis PhzC/PhzF protein [Source:NCBI gene (formerly Entrezgene);Acc:828159]
AT4G11820	HMGS	-0.835039	7.8078e-05	0.00012542	hydroxymethylglutaryl-CoA synthase / HMG-CoA synthase / 3-hydroxy-3-methylglutaryl coenzyme A synthase [Source:NCBI gene (formerly Entrezgene);Acc:826788]
AT1G08410	AT1G08410	0.809755	7.8275e-05	0.00012565	P-loop containing nucleoside triphosphate hydrolases superfamily protein [Source:NCBI gene (formerly Entrezgene);Acc:837361]
AT4G15110	CYP97B3	-0.764614	7.8936e-05	0.00012662	cytochrome P450, family 97, subfamily B, polypeptide 3 [Source:NCBI gene (formerly Entrezgene);Acc:827177]
AT1G50450	AT1G50450	-1.54663	7.9169e-05	0.00012689	Saccharopine dehydrogenase [Source:NCBI gene (formerly Entrezgene);Acc:841467]
AT4G34555	AT4G34555	0.659387	7.9215e-05	0.00012689	Ribosomal protein S25 family protein [Source:NCBI gene (formerly Entrezgene);Acc:829607]
AT4G33090	APM1	0.983944	7.9806e-05	0.00012775	aminopeptidase M1 [Source:NCBI gene (formerly Entrezgene);Acc:829446]
AT4G21800	QQT2	1.20332	8.0385e-05	0.00012858	P-loop containing nucleoside triphosphate hydrolases superfamily protein [Source:NCBI gene (formerly Entrezgene);Acc:828268]
AT2G47680	AT2G47680	-0.555162	8.2899e-05	0.00013251	zinc finger (CCCH type) helicase family protein [Source:NCBI gene (formerly Entrezgene);Acc:819381]
AT4G24280	cpHsc70-1	1.07789	8.413e-05	0.00013439	chloroplast heat shock protein 70-1 [Source:NCBI gene (formerly Entrezgene);Acc:828531]
AT5G45650	AT5G45650	0.993787	8.5324e-05	0.0001362	subtilase family protein [Source:NCBI gene (formerly Entrezgene);Acc:834605]
AT1G78580	TPS1	0.821393	8.6754e-05	0.00013838	trehalose-6-phosphate synthase [Source:NCBI gene (formerly Entrezgene);Acc:844194]
AT2G41680	NTRC	1.46369	8.7088e-05	0.00013882	NADPH-dependent thioredoxin reductase C [Source:NCBI gene (formerly Entrezgene);Acc:818766]
AT5G01530	LHCB4.1	-1.05045	8.9009e-05	0.00014178	light harvesting complex photosystem II [Source:NCBI gene (formerly Entrezgene);Acc:830325]
AT1G70180	AT1G70180	-1.46773	8.9911e-05	0.00014303	Sterile alpha motif (SAM) domain-containing protein [Source:NCBI gene (formerly Entrezgene);Acc:843354]
AT5G12370	SEC10	0.97095	8.9914e-05	0.00014303	exocyst complex component sec10 [Source:NCBI gene (formerly Entrezgene);Acc:831112]
ATCG00650	rps18	2.54594	9.1932e-05	0.00014614	None
AT2G30970	ASP1	0.938637	9.2838e-05	0.00014747	aspartate aminotransferase 1 [Source:NCBI gene (formerly Entrezgene);Acc:817648]
AT3G26020	AT3G26020	1.16637	9.3455e-05	0.00014835	Protein phosphatase 2A regulatory B subunit family protein [Source:NCBI gene (formerly Entrezgene);Acc:822199]
AT4G09650	ATPD	0.918175	9.3715e-05	0.00014866	F-type H+-transporting ATPase subunit delta [Source:NCBI gene (formerly Entrezgene);Acc:826551]
AT1G23310	GGT1	-0.559981	9.4304e-05	0.00014949	glutamate:glyoxylate aminotransferase [Source:NCBI gene (formerly Entrezgene);Acc:838940]
AT3G62030	ROC4	-1.26539	9.4968e-05	0.00015044	rotamase CYP 4 [Source:NCBI gene (formerly Entrezgene);Acc:825376]
AT1G55150	RH20	1.16458	9.5528e-05	0.0001511	DEA(D/H)-box RNA helicase family protein [Source:NCBI gene (formerly Entrezgene);Acc:841958]
AT1G79270	ECT8	1.13447	9.5539e-05	0.0001511	evolutionarily conserved C-terminal region 8 [Source:NCBI gene (formerly Entrezgene);Acc:844267]
AT3G43600	AAO2	0.99949	9.5582e-05	0.0001511	aldehyde oxidase 2 [Source:NCBI gene (formerly Entrezgene);Acc:823457]
AT1G29900	CARB	0.57809	9.6383e-05	0.00015226	carbamoyl phosphate synthetase B [Source:NCBI gene (formerly Entrezgene);Acc:839868]
AT5G02870	AT5G02870	2.43699	9.9011e-05	0.00015623	Ribosomal protein L4/L1 family [Source:NCBI gene (formerly Entrezgene);Acc:831756]
AT2G20610	1,00 SUR	-0.58602	9.9031e-05	0.00015623	Tyrosine transaminase family protein [Source:NCBI gene (formerly Entrezgene);Acc:816585]
AT2G42880	MPK20	-0.984402	9.9221e-05	0.00015642	MAP kinase 20 [Source:NCBI gene (formerly Entrezgene);Acc:818888]
AT1G78900	VHA-A	-1.68272	0.00010074	0.00015872	vacuolar ATP synthase subunit A [Source:NCBI gene (formerly Entrezgene);Acc:844228]
AT2G17510	EMB2763	-0.820963	0.00010237	0.00016117	ribonuclease II family protein [Source:NCBI gene (formerly Entrezgene);Acc:816257]
AT2G01350	QPT	-0.712421	0.00010368	0.00016312	quinolinate phoshoribosyltransferase [Source:NCBI gene (formerly Entrezgene);Acc:814663]
AT4G39980	DHS1	1.35676	0.00010482	0.0001648	3-deoxy-D-arabino-heptulosonate 7-phosphate synthase 1 [Source:NCBI gene (formerly Entrezgene);Acc:830159]
AT3G48420	AT3G48420	0.74895	0.00010539	0.00016558	Haloacid dehalogenase-like hydrolase (HAD) superfamily protein [Source:NCBI gene (formerly Entrezgene);Acc:824000]
AT3G11630	AT3G11630	1.04945	0.00010566	0.00016589	Thioredoxin superfamily protein [Source:NCBI gene (formerly Entrezgene);Acc:820335]
AT3G51800	ATG2	-0.403032	0.00010719	0.00016818	metallopeptidase M24 family protein [Source:NCBI gene (formerly Entrezgene);Acc:824343]
AT4G14360	AT4G14360	-0.833567	0.00010793	0.00016922	S-adenosyl-L-methionine-dependent methyltransferases superfamily protein [Source:NCBI gene (formerly Entrezgene);Acc:827079]
AT5G49360	BXL1	0.484444	0.00010806	0.00016931	beta-xylosidase 1 [Source:NCBI gene (formerly Entrezgene);Acc:834996]
AT2G39930	ISA1	-0.416451	0.0001086	0.00017004	isoamylase 1 [Source:NCBI gene (formerly Entrezgene);Acc:818580]
AT4G01050	TROL	0.921448	0.00011052	0.00017293	thylakoid rhodanese-like protein [Source:NCBI gene (formerly Entrezgene);Acc:827921]
AT4G37640	ACA2	-0.956232	0.00011133	0.00017408	calcium ATPase 2 [Source:NCBI gene (formerly Entrezgene);Acc:829918]
AT1G79560	FTSH12	0.424121	0.0001123	0.00017548	FTSH protease 12 [Source:NCBI gene (formerly Entrezgene);Acc:844294]
AT4G25210	AT4G25210	1.25733	0.00011241	0.00017553	DNA-binding storekeeper protein-related transcriptional regulator [Source:NCBI gene (formerly Entrezgene);Acc:828624]
AT3G09810	IDH-VI	-0.81933	0.0001127	0.00017587	isocitrate dehydrogenase VI [Source:NCBI gene (formerly Entrezgene);Acc:820139]
AT4G11600	GPX6	-0.740975	0.00011301	0.00017624	glutathione peroxidase 6 [Source:NCBI gene (formerly Entrezgene);Acc:826765]
AT5G65430	GRF8	1.49013	0.00011334	0.00017662	ral regulatory factor 8 [Source:NCBI gene (formerly Entrezgene);Acc:836668]
AT2G41100	TCH3	1.26108	0.00011427	0.00017796	Calcium-binding EF hand family protein [Source:NCBI gene (formerly Entrezgene);Acc:818709]
AT5G49530	AT5G49530	-0.691575	0.0001164	0.00018115	SIN-like family protein [Source:NCBI gene (formerly Entrezgene);Acc:835014]
AT3G26618	ERF1-3	-0.660355	0.00011668	0.00018143	eukaryotic release factor 1-3 [Source:NCBI gene (formerly Entrezgene);Acc:822273]
AT5G62410	SMC2	0.725906	0.00011674	0.00018143	structural maintenance of chromosomes 2 [Source:NCBI gene (formerly Entrezgene);Acc:836362]
AT3G02870	VTC4	-0.470345	0.00011753	0.00018254	Inositol monophosphatase family protein [Source:NCBI gene (formerly Entrezgene);Acc:821206]
AT4G14710	ATARD2	-1.37118	0.00011874	0.00018429	RmlC-like cupins superfamily protein [Source:NCBI gene (formerly Entrezgene);Acc:827122]
AT4G02510	TOC159	1.4155	0.0001192	0.00018488	translocon at the outer envelope membrane of chloroplasts 159 [Source:NCBI gene (formerly Entrezgene);Acc:827934]
AT1G12360	KEU	1.0935	0.00011979	0.00018567	Sec1/munc18-like (SM) proteins superfamily [Source:NCBI gene (formerly Entrezgene);Acc:837791]
AT1G55320	AAE18	-1.04299	0.00012149	0.00018818	acyl-activating enzyme 18 [Source:NCBI gene (formerly Entrezgene);Acc:841977]
AT5G06140	SNX1	1.14432	0.00012195	0.00018876	sorting nexin 1 [Source:NCBI gene (formerly Entrezgene);Acc:830501]
AT3G01460	MBD9	-0.623135	0.00012312	0.00019044	methyl-CPG-binding domain 9 [Source:NCBI gene (formerly Entrezgene);Acc:821132]
AT3G16400	NSP1	-0.349953	0.00012505	0.0001933	nitrile specifier protein 1 [Source:NCBI gene (formerly Entrezgene);Acc:820887]
AT1G64740	TUA1	1.37381	0.00012555	0.00019395	alpha-1 tubulin [Source:NCBI gene (formerly Entrezgene);Acc:842782]
AT2G30170	PBCP	1.15755	0.00012601	0.00019452	Protein phosphatase 2C family protein [Source:NCBI gene (formerly Entrezgene);Acc:817569]
AT5G44340	TUB4	-0.374387	0.00012699	0.00019589	tubulin beta chain 4 [Source:NCBI gene (formerly Entrezgene);Acc:834459]
AT4G39330	CAD9	1.21651	0.00012756	0.00019664	cinnamyl alcohol dehydrogenase 9 [Source:NCBI gene (formerly Entrezgene);Acc:830088]
AT1G54220	AT1G54220	1.39192	0.00013147	0.00020255	Dihydrolipoamide acetyltransferase, long form protein [Source:NCBI gene (formerly Entrezgene);Acc:841863]
AT1G05190	emb2394	-0.562564	0.00013337	0.00020532	Ribosomal protein L6 family [Source:NCBI gene (formerly Entrezgene);Acc:839273]
AT1G68530	KCS6	0.373069	0.00013792	0.00021219	3-ketoacyl-CoA synthase 6 [Source:NCBI gene (formerly Entrezgene);Acc:843182]
AT1G11660	AT1G11660	0.805793	0.00014143	0.00021745	heat shock protein 70 (Hsp 70) family protein [Source:NCBI gene (formerly Entrezgene);Acc:837710]
AT3G62360	AT3G62360	1.01987	0.00014246	0.00021888	Carbohydrate-binding-like fold [Source:NCBI gene (formerly Entrezgene);Acc:825409]
AT1G78850	AT1G78850	0.490885	0.00014841	0.00022787	D-mannose binding lectin protein with Apple-like carbohydrate-binding domain-containing protein [Source:NCBI gene (formerly Entrezgene);Acc:844222]
AT3G15950	NAI2	0.452719	0.0001486	0.00022802	DNA topoisomerase-like protein [Source:NCBI gene (formerly Entrezgene);Acc:820839]
AT4G19530	AT4G19530	1.01746	0.00015182	0.0002328	disease resistance protein (TIR-NBS-LRR class) family [Source:NCBI gene (formerly Entrezgene);Acc:827695]
AT1G31070	GlcNAc1pUT1	-0.56014	0.0001522	0.00023323	N-acetylglucosamine-1-phosphate uridylyltransferase 1 [Source:NCBI gene (formerly Entrezgene);Acc:839993]
AT4G18240	SS4	-0.973469	0.00015308	0.00023442	starch synthase 4 [Source:NCBI gene (formerly Entrezgene);Acc:827550]
AT4G39960	AT4G39960	0.338316	0.00015478	0.00023686	Molecular chaperone Hsp40/DnaJ family protein [Source:NCBI gene (formerly Entrezgene);Acc:830157]
AT1G65010	AT1G65010	-1.10461	0.00015848	0.00024236	WEB family protein (DUF827) [Source:NCBI gene (formerly Entrezgene);Acc:842809]
AT3G58140	AT3G58140	-0.827538	0.00015912	0.00024318	phenylalanyl-tRNA synthetase class IIc family protein [Source:NCBI gene (formerly Entrezgene);Acc:824983]
AT3G20740	FIE	0.730178	0.00015961	0.00024376	Transducin/WD40 repeat-like superfamily protein [Source:NCBI gene (formerly Entrezgene);Acc:821622]
AT2G20960	pEARLI4	0.378938	0.00016005	0.00024428	phospholipase-like protein (PEARLI 4) family protein [Source:NCBI gene (formerly Entrezgene);Acc:816630]
AT5G60160	AT5G60160	1.34002	0.00016277	0.00024825	Zn-dependent exopeptidases superfamily protein [Source:NCBI gene (formerly Entrezgene);Acc:836138]
AT1G80480	PTAC17	0.867236	0.00016301	0.00024847	plastid transcriptionally active 17 [Source:NCBI gene (formerly Entrezgene);Acc:844387]
AT3G06010	ATCHR12	-1.47402	0.00016382	0.00024954	SNF2/Brahma-type chromatin-remodeling protein CHR12 [Source:NCBI gene (formerly Entrezgene);Acc:819772]
AT5G24300	SS1	0.683893	0.00016491	0.00025103	Glycogen/starch synthases, ADP-glucose type [Source:NCBI gene (formerly Entrezgene);Acc:832497]
AT1G43690	AT1G43690	1.06979	0.00016548	0.00025173	ubiquitin interaction motif-containing protein [Source:NCBI gene (formerly Entrezgene);Acc:840956]
AT1G64090	RTNLB3	-0.733088	0.00016568	0.00025187	Reticulan like protein B3 [Source:NCBI gene (formerly Entrezgene);Acc:842713]
AT5G05470	EIF2 ALPHA	-0.85693	0.0001668	0.0002534	eukaryotic translation initiation factor 2 alpha subunit [Source:NCBI gene (formerly Entrezgene);Acc:830430]
AT4G33010	GLDP1	0.526023	0.00016727	0.00025394	glycine decarboxylase P-protein 1 [Source:NCBI gene (formerly Entrezgene);Acc:829438]
AT3G13150	AT3G13150	-0.867264	0.00016753	0.00025417	Tetratricopeptide repeat (TPR)-like superfamily protein [Source:NCBI gene (formerly Entrezgene);Acc:820503]
AT5G16730	AT5G16730	1.35168	0.00016794	0.00025463	weak chloroplast movement under blue light protein (DUF827) [Source:NCBI gene (formerly Entrezgene);Acc:831536]
AT5G26570	PWD	0.465555	0.00016895	0.00025599	chloroplastidic phosphoglucan, water dikinase (ATGWD3) [Source:NCBI gene (formerly Entrezgene);Acc:832706]
AT1G04430	AT1G04430	-1.9765	0.00017006	0.0002575	S-adenosyl-L-methionine-dependent methyltransferases superfamily protein [Source:NCBI gene (formerly Entrezgene);Acc:839522]
AT5G66570	PSBO1	0.363491	0.00017243	0.00026092	PS II oxygen-evolving complex 1 [Source:NCBI gene (formerly Entrezgene);Acc:836789]
AT1G18070	AT1G18070	-0.71874	0.00017326	0.000262	Translation elongation factor EF1A/initiation factor IF2gamma family protein [Source:NCBI gene (formerly Entrezgene);Acc:838387]
AT2G34640	PTAC12	0.911854	0.00017489	0.00026429	plastid transcriptionally active 12 [Source:NCBI gene (formerly Entrezgene);Acc:818029]
AT1G09270	IMPA-4	1.37744	0.00017712	0.00026749	importin alpha [Source:NCBI gene (formerly Entrezgene);Acc:837448]
AT5G38520	AT5G38520	-0.357101	0.00017728	0.00026755	alpha/beta-Hydrolases superfamily protein [Source:NCBI gene (formerly Entrezgene);Acc:833840]
AT3G48990	AAE3	-0.347434	0.00017833	0.00026895	AMP-dependent synthetase and ligase family protein [Source:NCBI gene (formerly Entrezgene);Acc:824060]
AT3G14890	AT3G14890	0.630688	0.00017949	0.00027053	phosphoesterase [Source:NCBI gene (formerly Entrezgene);Acc:820718]
AT2G28450	AT2G28450	0.935504	0.00018316	0.00027589	zinc finger (CCCH-type) family protein [Source:NCBI gene (formerly Entrezgene);Acc:817393]
None	None	-0.484409	0.00018431	0.00027743	None
AT1G71270	POK	-0.728873	0.00018574	0.0002794	Vps52 / Sac2 family [Source:NCBI gene (formerly Entrezgene);Acc:843468]
AT3G09840	CDC48	-0.989766	0.00018599	0.00027959	cell division cycle 48 [Source:NCBI gene (formerly Entrezgene);Acc:820142]
AT1G42970	GAPB	0.994828	0.00018826	0.00028282	glyceraldehyde-3-phosphate dehydrogenase B subunit [Source:NCBI gene (formerly Entrezgene);Acc:840895]
AT1G76680	OPR1	0.577186	0.00019094	0.00028666	12-oxophytodienoate reductase 1 [Source:NCBI gene (formerly Entrezgene);Acc:844001]
AT4G30160	VLN4	1.15379	0.00019253	0.00028885	villin 4 [Source:NCBI gene (formerly Entrezgene);Acc:829139]
AT5G63620	AT5G63620	0.842702	0.00019306	0.00028946	GroES-like zinc-binding alcohol dehydrogenase family protein [Source:NCBI gene (formerly Entrezgene);Acc:836482]
AT3G14067	AT3G14067	0.469375	0.00019373	0.00029028	Subtilase family protein [Source:NCBI gene (formerly Entrezgene);Acc:820621]
AT1G54520	AT1G54520	0.968498	0.00019431	0.00029096	myelin-associated oligodendrocyte basic protein [Source:NCBI gene (formerly Entrezgene);Acc:841894]
AT3G12050	AT3G12050	1.10913	0.00019798	0.00029626	Aha1 domain-containing protein [Source:NCBI gene (formerly Entrezgene);Acc:820379]
AT1G77760	NIA1	-1.27679	0.0001996	0.0002985	nitrate reductase 1 [Source:NCBI gene (formerly Entrezgene);Acc:844112]
AT2G46170	AT2G46170	0.463146	0.00020374	0.00030448	Reticulon family protein [Source:NCBI gene (formerly Entrezgene);Acc:819224]
AT5G11330	AT5G11330	0.538933	0.00020533	0.00030666	FAD/NAD(P)-binding oxidoreductase family protein [Source:NCBI gene (formerly Entrezgene);Acc:831004]
AT2G29080	ftsh3	-0.478331	0.00020762	0.00030988	FTSH protease 3 [Source:NCBI gene (formerly Entrezgene);Acc:817456]
AT3G03710	RIF10	0.79645	0.00020782	0.00030998	polyribonucleotide nucleotidyltransferase [Source:NCBI gene (formerly Entrezgene);Acc:821181]
AT5G46290	KASI	-0.519468	0.00021347	0.0003182	3-ketoacyl-acyl carrier protein synthase I [Source:NCBI gene (formerly Entrezgene);Acc:834671]
AT5G64250	AT5G64250	0.597334	0.00021566	0.00032108	Aldolase-type TIM barrel family protein [Source:NCBI gene (formerly Entrezgene);Acc:836546]
AT5G26210	AL4	0.721734	0.00021568	0.00032108	alfin-like 4 [Source:NCBI gene (formerly Entrezgene);Acc:832690]
AT5G38410	RBCS3B	0.758263	0.00021768	0.00032383	Ribulose bisphosphate carboxylase (small chain) family protein [Source:NCBI gene (formerly Entrezgene);Acc:833828]
AT5G19690	STT3A	-0.566007	0.00021823	0.00032445	staurosporin and temperature sensitive 3-like A [Source:NCBI gene (formerly Entrezgene);Acc:832089]
AT5G52580	AT5G52580	-0.395733	0.0002215	0.0003291	RabGAP/TBC domain-containing protein [Source:NCBI gene (formerly Entrezgene);Acc:835335]
AT1G17100	HBP1	-0.548152	0.00022193	0.00032952	SOUL heme-binding family protein [Source:NCBI gene (formerly Entrezgene);Acc:838280]
AT3G06950	AT3G06950	0.98396	0.00022498	0.00033384	Pseudouridine synthase family protein [Source:NCBI gene (formerly Entrezgene);Acc:819880]
AT2G44350	ATCS	1.14913	0.0002258	0.00033484	Citrate synthase family protein [Source:NCBI gene (formerly Entrezgene);Acc:819042]
AT3G49010	BBC1	0.866122	0.00023	0.00034084	breast basic conserved 1 [Source:NCBI gene (formerly Entrezgene);Acc:824062]
AT3G51050	AT3G51050	0.951078	0.00023343	0.0003457	FG-GAP repeat-containing protein [Source:NCBI gene (formerly Entrezgene);Acc:824269]
AT1G23180	AT1G23180	0.946707	0.00023377	0.00034599	ARM repeat superfamily protein [Source:NCBI gene (formerly Entrezgene);Acc:838926]
AT1G16350	AT1G16350	-0.414677	0.00023476	0.00034723	Aldolase-type TIM barrel family protein [Source:NCBI gene (formerly Entrezgene);Acc:838204]
AT5G42270	VAR1	1.10985	0.00023645	0.0003495	FtsH extracellular protease family [Source:NCBI gene (formerly Entrezgene);Acc:834232]
AT4G31160	DCAF1	0.305385	0.0002387	0.0003526	DDB1-CUL4 associated factor 1 [Source:NCBI gene (formerly Entrezgene);Acc:829244]
AT5G50850	MAB1	-1.10647	0.00024198	0.00035721	Transketolase family protein [Source:NCBI gene (formerly Entrezgene);Acc:835157]
AT3G29360	UGD2	0.460433	0.00024451	0.00036071	UDP-glucose 6-dehydrogenase family protein [Source:NCBI gene (formerly Entrezgene);Acc:822594]
AT4G37000	ACD2	0.469421	0.00024622	0.00036301	accelerated cell death 2 (ACD2) [Source:NCBI gene (formerly Entrezgene);Acc:829854]
AT1G30360	ERD4	0.539359	0.00024683	0.00036367	Early-responsive to dehydration stress protein (ERD4) [Source:NCBI gene (formerly Entrezgene);Acc:839916]
AT4G33650	DRP3A	0.668046	0.0002506	0.00036899	dynamin-related protein 3A [Source:NCBI gene (formerly Entrezgene);Acc:829506]
AT1G07720	KCS3	-0.933646	0.00025114	0.00036955	3-ketoacyl-CoA synthase 3 [Source:NCBI gene (formerly Entrezgene);Acc:837286]
AT3G27925	DEG1	1.04607	0.00025651	0.00037721	DegP protease 1 [Source:NCBI gene (formerly Entrezgene);Acc:822416]
AT4G31120	SKB1	1.78354	0.00025795	0.00037909	SHK1 binding protein 1 [Source:NCBI gene (formerly Entrezgene);Acc:829240]
AT2G43640	AT2G43640	0.815781	0.00025825	0.00037928	Signal recognition particle, SRP9/SRP14 subunit [Source:NCBI gene (formerly Entrezgene);Acc:818966]
None	None	1.41941	0.00026232	0.00038501	None
AT5G66420	AT5G66420	-0.499614	0.00026459	0.00038809	TIM-barrel signal transduction protein [Source:NCBI gene (formerly Entrezgene);Acc:836774]
AT4G32180	PANK2	-0.578897	0.00026678	0.00039107	pantothenate kinase 2 [Source:NCBI gene (formerly Entrezgene);Acc:829351]
AT5G42790	PAF1	0.919531	0.00026904	0.00039412	proteasome alpha subunit F1 [Source:NCBI gene (formerly Entrezgene);Acc:834290]
AT3G57890	AT3G57890	1.42384	0.00027076	0.00039639	Tubulin binding cofactor C domain-containing protein [Source:NCBI gene (formerly Entrezgene);Acc:824958]
ATCG00350	psaA	1.44943	0.00027238	0.0003985	None
AT1G36280	AT1G36280	0.9481	0.00027255	0.00039851	L-Aspartase-like family protein [Source:NCBI gene (formerly Entrezgene);Acc:840534]
AT3G08940	LHCB4.2	-0.552301	0.00027559	0.00040269	light harvesting complex photosystem II [Source:NCBI gene (formerly Entrezgene);Acc:820043]
AT3G02090	MPPBETA	0.441726	0.00028392	0.00041459	Insulinase (Peptidase family M16) protein [Source:NCBI gene (formerly Entrezgene);Acc:821084]
AT2G07690	MCM5	-0.444405	0.00028455	0.00041525	Minichromosome maintenance (MCM2/3/5) family protein [Source:NCBI gene (formerly Entrezgene);Acc:815415]
AT4G37870	PCK1	-0.53098	0.00028706	0.00041866	phosphoenolpyruvate carboxykinase 1 [Source:NCBI gene (formerly Entrezgene);Acc:829943]
AT2G27680	AT2G27680	-0.38846	0.00029156	0.00042495	NAD(P)-linked oxidoreductase superfamily protein [Source:NCBI gene (formerly Entrezgene);Acc:817314]
AT2G36390	SBE2.1	-0.743295	0.00029435	0.00042875	starch branching enzyme 2.1 [Source:NCBI gene (formerly Entrezgene);Acc:818212]
AT1G09770	CDC5	1.08063	0.00029732	0.00043269	cell division cycle 5 [Source:NCBI gene (formerly Entrezgene);Acc:837506]
AT5G08050	AT5G08050	0.618913	0.00029744	0.00043269	wiskott-aldrich syndrome family protein, putative (DUF1118) [Source:NCBI gene (formerly Entrezgene);Acc:830699]
AT2G40660	AT2G40660	-0.402545	0.00030042	0.00043676	Nucleic acid-binding, OB-fold-like protein [Source:NCBI gene (formerly Entrezgene);Acc:818661]
AT5G06680	SPC98	-0.61629	0.00030131	0.00043777	spindle pole body component 98 [Source:NCBI gene (formerly Entrezgene);Acc:830557]
AT3G55610	P5CS2	0.574666	0.00030683	0.00044539	delta 1-pyrroline-5-carboxylate synthase 2 [Source:NCBI gene (formerly Entrezgene);Acc:824727]
AT3G13490	OVA5	1.07946	0.00030694	0.00044539	Lysyl-tRNA synthetase, class II [Source:NCBI gene (formerly Entrezgene);Acc:820551]
AT2G26250	KCS10	0.593968	0.00031159	0.00045185	3-ketoacyl-CoA synthase 10 [Source:NCBI gene (formerly Entrezgene);Acc:817165]
AT2G40840	DPE2	-0.498056	0.00032243	0.00046727	disproportionating enzyme 2 [Source:NCBI gene (formerly Entrezgene);Acc:818682]
AT2G31170	SYCO ARATH	1.17364	0.00032416	0.00046948	Cysteinyl-tRNA synthetase, class Ia family protein [Source:NCBI gene (formerly Entrezgene);Acc:817673]
AT4G27130	AT4G27130	-0.872661	0.00032893	0.00047609	Translation initiation factor SUI1 family protein [Source:NCBI gene (formerly Entrezgene);Acc:828821]
AT5G56900	AT5G56900	1.78492	0.00033163	0.00047969	CwfJ-like family protein / zinc finger (CCCH-type) family protein [Source:NCBI gene (formerly Entrezgene);Acc:835792]
AT3G24530	AT3G24530	0.318897	0.0003322	0.00048021	AAA-type ATPase family protein / ankyrin repeat family protein [Source:NCBI gene (formerly Entrezgene);Acc:822048]
AT5G08560	AT5G08560	-0.518861	0.00033573	0.00048501	transducin family protein / WD-40 repeat family protein [Source:NCBI gene (formerly Entrezgene);Acc:830756]
AT4G20890	TUB9	-0.82663	0.00034684	0.00050076	tubulin beta-9 chain [Source:NCBI gene (formerly Entrezgene);Acc:827837]
AT3G17970	TOC64-III	1.40889	0.00034776	0.00050152	translocon at the outer membrane of chloroplasts 64-III [Source:NCBI gene (formerly Entrezgene);Acc:819660]
ATCG00520	ycf4	-0.426695	0.00034781	0.00050152	None
AT1G26460	AT1G26460	-0.531171	0.00034967	0.00050388	Tetratricopeptide repeat (TPR)-like superfamily protein [Source:NCBI gene (formerly Entrezgene);Acc:839187]
AT5G58230	MSI1	0.550928	0.00035337	0.00050889	Transducin/WD40 repeat-like superfamily protein [Source:NCBI gene (formerly Entrezgene);Acc:835935]
AT3G61140	FUS6	-0.406471	0.00035363	0.00050895	COP9 signalosome complex subunit 1 [Source:NCBI gene (formerly Entrezgene);Acc:825286]
AT3G08010	ATAB2	0.540372	0.00036081	0.00051896	RNA binding protein [Source:NCBI gene (formerly Entrezgene);Acc:819992]
AT4G03550	GSL05	-0.789197	0.00036134	0.00051939	glucan synthase-like 5 [Source:NCBI gene (formerly Entrezgene);Acc:825650]
AT3G27830	RPL12-A	-0.376179	0.00036175	0.00051967	ribosomal protein L12-A [Source:NCBI gene (formerly Entrezgene);Acc:822403]
AT3G13060	ECT5	-0.389548	0.00036394	0.00052247	evolutionarily conserved C-terminal region 5 [Source:NCBI gene (formerly Entrezgene);Acc:820492]
AT1G77180	SKIP	0.423751	0.00036452	0.00052299	chromatin protein family [Source:NCBI gene (formerly Entrezgene);Acc:844055]
AT1G74030	ENO1	0.785992	0.00036907	0.00052918	enolase 1 [Source:NCBI gene (formerly Entrezgene);Acc:843741]
AT5G55220	AT5G55220	0.426015	0.00037488	0.00053718	trigger factor type chaperone family protein [Source:NCBI gene (formerly Entrezgene);Acc:835615]
AT4G04770	ABCI8	0.323229	0.00038344	0.0005491	ATP binding cassette protein 1 [Source:NCBI gene (formerly Entrezgene);Acc:825814]
AT5G10920	AT5G10920	-0.523511	0.00038722	0.00055417	L-Aspartase-like family protein [Source:NCBI gene (formerly Entrezgene);Acc:830959]
AT1G80360	AT1G80360	-0.36003	0.00038756	0.00055431	Pyridoxal phosphate (PLP)-dependent transferases superfamily protein [Source:NCBI gene (formerly Entrezgene);Acc:844376]
AT5G13370	AT5G13370	-0.854838	0.00039566	0.00056554	Auxin-responsive GH3 family protein [Source:NCBI gene (formerly Entrezgene);Acc:831178]
AT2G44760	AT2G44760	1.02431	0.00039659	0.00056652	dihydroorotate dehydrogenase (DUF3598) [Source:NCBI gene (formerly Entrezgene);Acc:819085]
AT1G02840	SR34	-0.836442	0.00040065	0.00057197	RNA-binding (RRM/RBD/RNP motifs) family protein [Source:NCBI gene (formerly Entrezgene);Acc:839262]
AT4G15560	CLA1	0.953835	0.00040244	0.00057416	Deoxyxylulose-5-phosphate synthase [Source:NCBI gene (formerly Entrezgene);Acc:827230]
AT1G17290	AlaAT1	0.740601	0.00040973	0.00058421	alanine aminotransferas [Source:NCBI gene (formerly Entrezgene);Acc:838301]
AT5G04530	KCS19	-0.519892	0.00041784	0.00059539	3-ketoacyl-CoA synthase 19 [Source:NCBI gene (formerly Entrezgene);Acc:830332]
AT3G12345	AT3G12345	0.387706	0.00042359	0.00060321	FKBP-type peptidyl-prolyl cis-trans isomerase [Source:NCBI gene (formerly Entrezgene);Acc:3768848]
AT1G73990	SPPA	-0.463107	0.00042605	0.00060634	signal peptide peptidase [Source:NCBI gene (formerly Entrezgene);Acc:843737]
AT5G07870	AT5G07870	0.471391	0.00042929	0.00061035	HXXXD-type acyl-transferase family protein [Source:NCBI gene (formerly Entrezgene);Acc:830680]
AT4G00400	GPAT8	-0.892945	0.0004294	0.00061035	glycerol-3-phosphate acyltransferase 8 [Source:NCBI gene (formerly Entrezgene);Acc:828140]
AT1G20010	TUB5	-0.774896	0.00043615	0.00061956	tubulin beta-5 chain [Source:NCBI gene (formerly Entrezgene);Acc:838590]
AT1G32730	AT1G32730	0.932678	0.00044248	0.00062816	electron carrier/iron ion-binding protein [Source:NCBI gene (formerly Entrezgene);Acc:840167]
None	None	0.551432	0.00044516	0.00063159	None
AT3G53110	LOS4	-0.585074	0.00044971	0.00063765	P-loop containing nucleoside triphosphate hydrolases superfamily protein [Source:NCBI gene (formerly Entrezgene);Acc:824477]
AT3G57410	VLN3	-0.50928	0.00045058	0.00063848	villin 3 [Source:NCBI gene (formerly Entrezgene);Acc:824908]
AT5G11770	AT5G11770	-0.333517	0.000469	0.00066417	NADH-ubiquinone oxidoreductase 20 kDa subunit [Source:NCBI gene (formerly Entrezgene);Acc:831049]
AT1G53120	AT1G53120	0.546986	0.00047769	0.00067607	RNA-binding S4 domain-containing protein [Source:NCBI gene (formerly Entrezgene);Acc:841746]
AT2G43750	OASB	0.627865	0.0004825	0.00068246	O-acetylserine (thiol) lyase B [Source:NCBI gene (formerly Entrezgene);Acc:818978]
AT2G13360	AGT	1.60656	0.00048318	0.00068275	alanine:glyoxylate aminotransferase [Source:NCBI gene (formerly Entrezgene);Acc:815822]
AT2G19670	PRMT1A	1.73841	0.00048331	0.00068275	protein arginine methyltransferase 1A [Source:NCBI gene (formerly Entrezgene);Acc:816486]
AT4G04720	CPK21	0.364011	0.00048368	0.00068286	calcium-dependent protein kinase 21 [Source:NCBI gene (formerly Entrezgene);Acc:825807]
AT1G05520	AT1G05520	1.39719	0.00049491	0.00069828	Sec23/Sec24 protein transport family protein [Source:NCBI gene (formerly Entrezgene);Acc:837054]
AT1G51690	B ALPHA	0.772576	0.0004968	0.00070052	protein phosphatase 2A 55 kDa regulatory subunit B alpha [Source:NCBI gene (formerly Entrezgene);Acc:841594]
AT4G24940	SAE1A	0.590347	0.00049746	0.00070102	SUMO-activating enzyme 1A [Source:NCBI gene (formerly Entrezgene);Acc:828596]
AT5G64300	GCH	0.289848	0.00050164	0.00070648	GTP cyclohydrolase II [Source:NCBI gene (formerly Entrezgene);Acc:836551]
AT4G35100	PIP3	-0.739664	0.00050803	0.00071504	plasma membrane intrinsic protein 3 [Source:NCBI gene (formerly Entrezgene);Acc:829662]
AT1G03160	FZL	-0.545749	0.00051752	0.00072795	FZO-like protein [Source:NCBI gene (formerly Entrezgene);Acc:839566]
AT5G18660	PCB2	0.722901	0.00052067	0.00073194	NAD(P)-binding Rossmann-fold superfamily protein [Source:NCBI gene (formerly Entrezgene);Acc:831984]
AT1G54100	ALDH7B4	0.316393	0.00052462	0.00073703	aldehyde dehydrogenase 7B4 [Source:NCBI gene (formerly Entrezgene);Acc:841849]
AT1G35720	ANNAT1	0.399277	0.00052826	0.0007417	annexin 1 [Source:NCBI gene (formerly Entrezgene);Acc:840476]
AT5G12200	PYD2	-0.540592	0.00053998	0.00075768	pyrimidine 2 [Source:NCBI gene (formerly Entrezgene);Acc:831093]
AT5G14580	AT5G14580	-0.594257	0.00054122	0.00075897	polyribonucleotide nucleotidyltransferase [Source:NCBI gene (formerly Entrezgene);Acc:831309]
AT4G25130	PMSR4	-0.629675	0.00054236	0.0007601	peptide met sulfoxide reductase 4 [Source:NCBI gene (formerly Entrezgene);Acc:828616]
AT3G56430	AT3G56430	1.09014	0.00055084	0.00077151	import inner membrane translocase subunit [Source:NCBI gene (formerly Entrezgene);Acc:824810]
AT5G24650	AT5G24650	0.33473	0.00055367	0.000775	Mitochondrial import inner membrane translocase subunit Tim17/Tim22/Tim23 family protein [Source:NCBI gene (formerly Entrezgene);Acc:832536]
AT5G02250	EMB2730	-0.591381	0.00055405	0.00077506	Ribonuclease II/R family protein [Source:NCBI gene (formerly Entrezgene);Acc:830864]
AT1G44835	AT1G44835	-0.891019	0.00055962	0.00078237	YbaK/aminoacyl-tRNA synthetase-associated domain-containing protein [Source:NCBI gene (formerly Entrezgene);Acc:841048]
AT2G36530	LOS2	-0.853259	0.00056234	0.0007857	Enolase [Source:NCBI gene (formerly Entrezgene);Acc:818226]
AT3G42050	AT3G42050	0.762451	0.00057167	0.00079825	vacuolar ATP synthase subunit H family protein [Source:NCBI gene (formerly Entrezgene);Acc:823170]
AT4G08870	ARGAH2	0.405498	0.00058064	0.00081029	Arginase/deacetylase superfamily protein [Source:NCBI gene (formerly Entrezgene);Acc:826458]
AT2G37620	ACT1	0.825306	0.0005895	0.00082214	actin 1 [Source:NCBI gene (formerly Entrezgene);Acc:818339]
AT3G53750	ACT3	-0.440235	0.00059232	0.00082558	actin 3 [Source:NCBI gene (formerly Entrezgene);Acc:824542]
AT5G28460	AT5G28460	-0.730129	0.00059453	0.00082816	Pentatricopeptide repeat (PPR) superfamily protein [Source:NCBI gene (formerly Entrezgene);Acc:832933]
AT5G23630	PDR2	1.10218	0.00059686	0.0008309	phosphate deficiency response 2 [Source:NCBI gene (formerly Entrezgene);Acc:832428]
AT5G53180	PTB2	0.850296	0.00060116	0.00083638	polypyrimidine tract-binding protein 2 [Source:NCBI gene (formerly Entrezgene);Acc:835399]
AT3G59400	GUN4	0.775851	0.00060248	0.00083771	protein GENOMES UNCOUPLED 4 [Source:NCBI gene (formerly Entrezgene);Acc:825109]
AT1G79690	NUDT3	0.346417	0.00060432	0.00083976	nudix hydrolase homolog 3 [Source:NCBI gene (formerly Entrezgene);Acc:844308]
AT2G45060	AT2G45060	0.972275	0.00060864	0.00084525	alanine-tRNA ligase [Source:NCBI gene (formerly Entrezgene);Acc:819113]
AT1G42550	PMI1	0.761265	0.00062599	0.00086882	plastid movement impaired1 [Source:NCBI gene (formerly Entrezgene);Acc:840860]
AT3G10360	PUM4	1.13771	0.00064277	0.00089157	pumilio 4 [Source:NCBI gene (formerly Entrezgene);Acc:820198]
AT4G20830	AT4G20830	0.706169	0.0006445	0.00089344	FAD-binding Berberine family protein [Source:NCBI gene (formerly Entrezgene);Acc:827831]
AT1G23190	PGM3	0.920419	0.00064521	0.00089388	Phosphoglucomutase/phosphomannomutase family protein [Source:NCBI gene (formerly Entrezgene);Acc:838927]
AT4G33630	EX1	-0.656463	0.00065281	0.00090385	UvrB/UvrC domain protein (DUF3506) [Source:NCBI gene (formerly Entrezgene);Acc:829504]
AT1G49040	SCD1	-0.340716	0.00065585	0.00090752	stomatal cytokinesis defective / SCD1 protein (SCD1) [Source:NCBI gene (formerly Entrezgene);Acc:841327]
AT3G23620	AT3G23620	-0.758306	0.00066014	0.00091291	Ribosomal RNA processing Brix domain protein [Source:NCBI gene (formerly Entrezgene);Acc:821942]
AT2G27190	PAP12	-0.307799	0.00066568	0.00092001	purple acid phosphatase 12 [Source:NCBI gene (formerly Entrezgene);Acc:817261]
AT5G09810	ACT7	0.532244	0.00067532	0.00093278	actin 7 [Source:NCBI gene (formerly Entrezgene);Acc:830841]
AT2G22250	AAT	1.06968	0.00069112	0.00095403	aspartate aminotransferase [Source:NCBI gene (formerly Entrezgene);Acc:816758]
AT3G49430	SR34a	-1.18199	0.00069298	0.00095602	SER/ARG-rich protein 34A [Source:NCBI gene (formerly Entrezgene);Acc:824105]
AT4G35090	CAT2	-0.371939	0.00071537	0.00098631	catalase 2 [Source:NCBI gene (formerly Entrezgene);Acc:829661]
AT3G52470	AT3G52470	0.447638	0.00072	0.00099211	Late embryosis abundant (LEA) hydroxyproline-rich glycoprotein family [Source:NCBI gene (formerly Entrezgene);Acc:824412]
AT5G67220	AT5G67220	-0.34645	0.000724	0.00099702	FMN-linked oxidoreductases superfamily protein [Source:NCBI gene (formerly Entrezgene);Acc:836857]
AT3G60440	AT3G60440	0.382129	0.00074257	0.00102129	Phosphoglycerate mutase family protein [Source:NCBI gene (formerly Entrezgene);Acc:825215]
AT5G39320	UDG4	0.557031	0.0007427	0.00102129	UDP-glucose 6-dehydrogenase family protein [Source:NCBI gene (formerly Entrezgene);Acc:833928]
AT3G04340	emb2458	0.581298	0.00074296	0.00102129	FtsH extracellular protease family [Source:NCBI gene (formerly Entrezgene);Acc:819589]
AT1G76810	AT1G76810	0.370199	0.00074358	0.00102154	eukaryotic translation initiation factor 2 (eIF-2) family protein [Source:NCBI gene (formerly Entrezgene);Acc:844015]
AT1G75270	DHAR2	0.52796	0.00075015	0.00102994	dehydroascorbate reductase 2 [Source:NCBI gene (formerly Entrezgene);Acc:843864]
AT5G28050	AT5G28050	-0.281511	0.0007533	0.00103365	Cytidine/deoxycytidylate deaminase family protein [Source:NCBI gene (formerly Entrezgene);Acc:832875]
AT3G29590	AT5MAT	0.496667	0.0007714	0.00105785	HXXXD-type acyl-transferase family protein [Source:NCBI gene (formerly Entrezgene);Acc:822623]
AT2G27600	SKD1	0.592752	0.00077334	0.00105988	AAA-type ATPase family protein [Source:NCBI gene (formerly Entrezgene);Acc:817306]
AT4G02570	CUL1	-0.789831	0.00079744	0.00109181	cullin 1 [Source:NCBI gene (formerly Entrezgene);Acc:825648]
AT4G19170	NCED4	0.38753	0.00079759	0.00109181	nine-cis-epoxycarotenoid dioxygenase 4 [Source:NCBI gene (formerly Entrezgene);Acc:827655]
AT1G32500	ABCI7	-0.34033	0.00080235	0.00109768	non-intrinsic ABC protein 6 [Source:NCBI gene (formerly Entrezgene);Acc:840144]
AT1G14810	AT1G14810	1.99503	0.00080378	0.00109898	semialdehyde dehydrogenase family protein [Source:NCBI gene (formerly Entrezgene);Acc:838046]
AT5G67385	AT5G67385	-0.352108	0.00080719	0.00110299	Phototropic-responsive NPH3 family protein [Source:NCBI gene (formerly Entrezgene);Acc:836874]
AT1G24190	SNL3	0.247264	0.00081309	0.00111032	SIN3-like 3 [Source:NCBI gene (formerly Entrezgene);Acc:839032]
AT1G59890	SNL5	0.254778	0.00081353	0.00111032	SIN3-like 5 [Source:NCBI gene (formerly Entrezgene);Acc:842283]
AT4G10340	LHCB5	-0.417692	0.0008222	0.0011215	light harvesting complex of photosystem II 5 [Source:NCBI gene (formerly Entrezgene);Acc:826626]
ATCG00780	rpl14	0.775209	0.00083487	0.0011381	None
AT1G48480	RKL1	0.413608	0.00083979	0.00114413	receptor-like kinase 1 [Source:NCBI gene (formerly Entrezgene);Acc:841269]
AT1G37130	NIA2	0.480984	0.00084375	0.00114883	nitrate reductase 2 [Source:NCBI gene (formerly Entrezgene);Acc:840630]
AT1G64400	LACS3	0.905795	0.00084869	0.00115488	AMP-dependent synthetase and ligase family protein [Source:NCBI gene (formerly Entrezgene);Acc:842748]
AT4G32160	AT4G32160	1.10897	0.00085457	0.00116219	Phox (PX) domain-containing protein [Source:NCBI gene (formerly Entrezgene);Acc:829348]
AT1G09780	iPGAM1	0.838729	0.00085623	0.00116377	Phosphoglycerate mutase, 2,3-bisphosphoglycerate-independent [Source:NCBI gene (formerly Entrezgene);Acc:837507]
AT1G72550	AT1G72550	0.328798	0.00085982	0.00116795	tRNA synthetase beta subunit family protein [Source:NCBI gene (formerly Entrezgene);Acc:843587]
AT5G16810	AT5G16810	0.414332	0.00086625	0.00117598	Protein kinase superfamily protein [Source:NCBI gene (formerly Entrezgene);Acc:831544]
AT3G25230	ROF1	0.997505	0.00087829	0.00119163	rotamase FKBP 1 [Source:NCBI gene (formerly Entrezgene);Acc:822117]
AT3G05560	AT3G05560	0.90001	0.00088881	0.00120519	Ribosomal L22e protein family [Source:NCBI gene (formerly Entrezgene);Acc:819722]
AT3G28720	AT3G28720	-0.591001	0.00088973	0.00120572	transmembrane protein [Source:NCBI gene (formerly Entrezgene);Acc:822504]
AT2G47650	UXS4	0.292602	0.00089744	0.00121546	UDP-xylose synthase 4 [Source:NCBI gene (formerly Entrezgene);Acc:819378]
AT5G08590	SNRK2.1	0.294044	0.00090223	0.00122123	SNF1-related protein kinase 2.1 [Source:NCBI gene (formerly Entrezgene);Acc:830760]
ATCG00470	atpE	0.689039	0.00090801	0.00122833	None
AT5G47810	PFK2	-0.772851	0.00091094	0.00123157	phosphofructokinase 2 [Source:NCBI gene (formerly Entrezgene);Acc:834832]
AT5G54440	CLUB	0.708166	0.00093149	0.00125861	CLUB [Source:NCBI gene (formerly Entrezgene);Acc:835532]
AT2G39010	PIP2E	0.77524	0.00095037	0.00128336	plasma membrane intrinsic protein 2E [Source:NCBI gene (formerly Entrezgene);Acc:818487]
AT5G11520	ASP3	1.56136	0.00095902	0.00129428	aspartate aminotransferase 3 [Source:NCBI gene (formerly Entrezgene);Acc:831024]
AT1G13440	GAPC2	-0.66969	0.00096137	0.00129669	glyceraldehyde-3-phosphate dehydrogenase C2 [Source:NCBI gene (formerly Entrezgene);Acc:837904]
AT3G22110	PAC1	0.238439	0.00096554	0.00130156	20S proteasome alpha subunit C1 [Source:NCBI gene (formerly Entrezgene);Acc:821774]
AT2G33210	HSP60-2	0.463545	0.00097208	0.00130961	heat shock protein 60-2 [Source:NCBI gene (formerly Entrezgene);Acc:817883]
AT5G42950	AT5G42950	0.349776	0.00098037	0.00131999	GYF domain-containing protein [Source:NCBI gene (formerly Entrezgene);Acc:834307]
AT4G32520	SHM3	-0.619997	0.00100036	0.00134613	serine hydroxymethyltransferase 3 [Source:NCBI gene (formerly Entrezgene);Acc:829387]
AT3G24430	HCF101	0.347583	0.00100197	0.0013475	ATP binding protein [Source:NCBI gene (formerly Entrezgene);Acc:822033]
AT3G07670	AT3G07670	0.809946	0.00100364	0.00134895	Rubisco methyltransferase family protein [Source:NCBI gene (formerly Entrezgene);Acc:819958]
AT1G15130	AT1G15130	0.675139	0.00100709	0.00135279	Endosomal targeting BRO1-like domain-containing protein [Source:NCBI gene (formerly Entrezgene);Acc:838077]
AT4G27230	HTA2	-0.667489	0.00101297	0.00135991	histone H2A 2 [Source:NCBI gene (formerly Entrezgene);Acc:828831]
AT1G50200	ALATS	-0.542019	0.0010137	0.00136009	Alanyl-tRNA synthetase [Source:NCBI gene (formerly Entrezgene);Acc:841442]
AT5G16715	EMB2247	0.437152	0.00102032	0.00136817	protein EMBRYO DEFECTIVE 2247 [Source:NCBI gene (formerly Entrezgene);Acc:831533]
AT4G26300	emb1027	-0.681688	0.00102449	0.00137295	Arginyl-tRNA synthetase, class Ic [Source:NCBI gene (formerly Entrezgene);Acc:828736]
AT1G07890	APX1	-0.248562	0.00103264	0.00138308	ascorbate peroxidase 1 [Source:NCBI gene (formerly Entrezgene);Acc:837304]
AT4G33360	FLDH	-0.535428	0.00103906	0.00139086	NAD(P)-binding Rossmann-fold superfamily protein [Source:NCBI gene (formerly Entrezgene);Acc:829473]
AT4G02030	AT4G02030	-0.764106	0.00104539	0.00139851	Vps51/Vps67 family (components of vesicular transport) protein [Source:NCBI gene (formerly Entrezgene);Acc:828155]
AT1G28490	61 SYP	0.377561	0.0010477	0.0014008	syntaxin of plants 61 [Source:NCBI gene (formerly Entrezgene);Acc:839749]
AT3G03050	CSLD3	0.421091	0.00106672	0.0014254	cellulose synthase-like D3 [Source:NCBI gene (formerly Entrezgene);Acc:821148]
AT1G33360	AT1G33360	-0.506313	0.00107574	0.00143662	ATP-dependent Clp protease [Source:NCBI gene (formerly Entrezgene);Acc:840230]
AT4G35790	PLDDELTA	-0.490827	0.00108753	0.00145152	phospholipase D delta [Source:NCBI gene (formerly Entrezgene);Acc:829733]
AT3G16220	AT3G16220	0.902157	0.00109611	0.00146211	Putative eukaryotic LigT [Source:NCBI gene (formerly Entrezgene);Acc:820868]
AT4G13930	SHM4	1.66271	0.0010971	0.00146259	serine hydroxymethyltransferase 4 [Source:NCBI gene (formerly Entrezgene);Acc:827027]
AT3G53420	PIP2A	-1.03208	0.00109782	0.00146269	plasma membrane intrinsic protein 2A [Source:NCBI gene (formerly Entrezgene);Acc:824510]
AT3G19480	AT3G19480	0.521698	0.00111315	0.00148226	D-3-phosphoglycerate dehydrogenase [Source:NCBI gene (formerly Entrezgene);Acc:821482]
AT3G21110	PUR7	0.363771	0.00113028	0.00150421	purin 7 [Source:NCBI gene (formerly Entrezgene);Acc:821663]
AT1G75210	AT1G75210	0.97036	0.00114031	0.00151667	HAD-superfamily hydrolase, subfamily IG, 5'-nucleotidase [Source:NCBI gene (formerly Entrezgene);Acc:843858]
AT2G39800	P5CS1	0.622741	0.001148	0.00152602	delta1-pyrroline-5-carboxylate synthase 1 [Source:NCBI gene (formerly Entrezgene);Acc:818566]
AT2G24820	TIC55-II	-1.01086	0.00118517	0.00157452	translocon at the inner envelope membrane of chloroplasts 55-II [Source:NCBI gene (formerly Entrezgene);Acc:817019]
AT5G28500	AT5G28500	0.362008	0.00118772	0.00157699	rubisco accumulation factor-like protein [Source:NCBI gene (formerly Entrezgene);Acc:832943]
AT5G56710	AT5G56710	0.281686	0.00121268	0.0016092	Ribosomal protein L31e family protein [Source:NCBI gene (formerly Entrezgene);Acc:835772]
AT3G23300	AT3G23300	-0.645359	0.00121966	0.00161753	S-adenosyl-L-methionine-dependent methyltransferases superfamily protein [Source:NCBI gene (formerly Entrezgene);Acc:821910]
AT4G01990	AT4G01990	-0.513861	0.00122223	0.00162	Tetratricopeptide repeat (TPR)-like superfamily protein [Source:NCBI gene (formerly Entrezgene);Acc:828172]
AT5G15490	UGD3	-0.244212	0.00122861	0.00162752	UDP-glucose 6-dehydrogenase family protein [Source:NCBI gene (formerly Entrezgene);Acc:831402]
AT3G52750	FTSZ2-2	-0.660285	0.00124825	0.00165258	Tubulin/FtsZ family protein [Source:NCBI gene (formerly Entrezgene);Acc:824441]
AT2G17630	AT2G17630	-0.620487	0.00125201	0.0016566	Pyridoxal phosphate (PLP)-dependent transferases superfamily protein [Source:NCBI gene (formerly Entrezgene);Acc:816270]
AT5G15610	AT5G15610	0.661608	0.00125827	0.00166385	Proteasome component (PCI) domain protein [Source:NCBI gene (formerly Entrezgene);Acc:831413]
AT5G23010	MAM1	-0.347389	0.00125909	0.00166385	methylthioalkylmalate synthase 1 [Source:NCBI gene (formerly Entrezgene);Acc:832365]
AT4G12650	AT4G12650	0.927811	0.00125966	0.00166385	Endomembrane protein 70 protein family [Source:NCBI gene (formerly Entrezgene);Acc:826878]
AT1G69200	FLN2	0.409533	0.00128023	0.00169005	fructokinase-like protein [Source:NCBI gene (formerly Entrezgene);Acc:843251]
AT1G56500	AT1G56500	0.249269	0.00128112	0.00169016	haloacid dehalogenase-like hydrolase family protein [Source:NCBI gene (formerly Entrezgene);Acc:842103]
AT2G26080	GLDP2	1.03265	0.00128178	0.00169016	glycine decarboxylase P-protein 2 [Source:NCBI gene (formerly Entrezgene);Acc:817149]
AT5G36210	AT5G36210	0.264497	0.00128271	0.00169041	alpha/beta-Hydrolases superfamily protein [Source:NCBI gene (formerly Entrezgene);Acc:833618]
AT2G23420	NAPRT2	-1.12482	0.00129911	0.00171104	nicotinate phosphoribosyltransferase 2 [Source:NCBI gene (formerly Entrezgene);Acc:816874]
AT3G08590	iPGAM2	0.281523	0.00131465	0.00173051	Phosphoglycerate mutase, 2,3-bisphosphoglycerate-independent [Source:NCBI gene (formerly Entrezgene);Acc:820006]
AT5G59290	UXS3	-0.452998	0.00133268	0.00175324	UDP-glucuronic acid decarboxylase 3 [Source:NCBI gene (formerly Entrezgene);Acc:836047]
AT5G27410	AT5G27410	-0.76386	0.00134416	0.00176733	D-aminoacid aminotransferase-like PLP-dependent enzymes superfamily protein [Source:NCBI gene (formerly Entrezgene);Acc:832800]
AT5G57655	AT5G57655	0.269388	0.00134711	0.0017702	xylose isomerase family protein [Source:NCBI gene (formerly Entrezgene);Acc:835871]
AT1G06290	ACX3	0.311689	0.00135232	0.00177603	acyl-CoA oxidase 3 [Source:NCBI gene (formerly Entrezgene);Acc:837140]
AT4G27640	AT4G27640	-0.539382	0.00135932	0.0017842	ARM repeat superfamily protein [Source:NCBI gene (formerly Entrezgene);Acc:828875]
AT2G39940	COI1	0.455308	0.00136037	0.00178456	RNI-like superfamily protein [Source:NCBI gene (formerly Entrezgene);Acc:818581]
AT1G32060	PRK	0.368407	0.00136377	0.001788	phosphoribulokinase [Source:NCBI gene (formerly Entrezgene);Acc:840098]
AT3G16420	PBP1	0.487807	0.00137517	0.00180192	PYK10-binding protein 1 [Source:NCBI gene (formerly Entrezgene);Acc:820890]
AT2G18020	EMB2296	-0.763402	0.0013824	0.00181036	Ribosomal protein L2 family [Source:NCBI gene (formerly Entrezgene);Acc:816314]
AT4G20960	PyrD	0.554591	0.00138368	0.001811	Cytidine/deoxycytidylate deaminase family protein [Source:NCBI gene (formerly Entrezgene);Acc:827843]
AT1G20330	SMT2	0.29544	0.00140312	0.0018354	sterol methyltransferase 2 [Source:NCBI gene (formerly Entrezgene);Acc:838621]
AT1G48520	GATB	1.27554	0.00142595	0.00186421	GLU-ADT subunit B [Source:NCBI gene (formerly Entrezgene);Acc:841273]
AT5G16010	AT5G16010	0.422866	0.00146863	0.00191891	3-oxo-5-alpha-steroid 4-dehydrogenase family protein [Source:NCBI gene (formerly Entrezgene);Acc:831458]
AT4G39910	UBP3	0.623558	0.00147283	0.00192331	ubiquitin-specific protease 3 [Source:NCBI gene (formerly Entrezgene);Acc:830150]
AT3G06930	PRMT4B	0.241742	0.00148129	0.00193325	protein arginine methyltransferase 4B [Source:NCBI gene (formerly Entrezgene);Acc:819878]
AT1G51820	AT1G51820	0.622734	0.00148486	0.00193681	Leucine-rich repeat protein kinase family protein [Source:NCBI gene (formerly Entrezgene);Acc:841609]
AT5G05200	AT5G05200	-0.245416	0.00149793	0.00195275	Protein kinase superfamily protein [Source:NCBI gene (formerly Entrezgene);Acc:830402]
AT4G37980	ELI3-1	0.497642	0.00152488	0.00198676	cinnamyl alcohol dehydrogenase 7 [Source:NCBI gene (formerly Entrezgene);Acc:829954]
AT5G40870	UK/UPRT1	0.367937	0.00153381	0.00199725	uridine kinase/uracil phosphoribosyltransferase 1 [Source:NCBI gene (formerly Entrezgene);Acc:834088]
AT3G63460	AT3G63460	-0.633442	0.00156804	0.00204042	transducin family protein / WD-40 repeat family protein [Source:NCBI gene (formerly Entrezgene);Acc:825521]
AT5G66530	AT5G66530	0.559253	0.00156874	0.00204042	Galactose mutarotase-like superfamily protein [Source:NCBI gene (formerly Entrezgene);Acc:836785]
AT3G04790	EMB3119	-0.660984	0.00159261	0.0020703	Ribose 5-phosphate isomerase, type A protein [Source:NCBI gene (formerly Entrezgene);Acc:819639]
AT1G09430	ACLA-3	-0.3084	0.00161788	0.00210085	ATP-citrate lyase A-3 [Source:NCBI gene (formerly Entrezgene);Acc:837466]
None	None	0.270106	0.00161794	0.00210085	None
AT2G44640	AT2G44640	-0.849988	0.00163098	0.00211659	TRIGALACTOSYLDIACYLGLYCEROL-like protein [Source:NCBI gene (formerly Entrezgene);Acc:819072]
AT5G64050	ERS	0.30016	0.00165736	0.00214961	glutamate tRNA synthetase [Source:NCBI gene (formerly Entrezgene);Acc:836526]
AT3G63520	CCD1	0.271675	0.00168296	0.00218158	carotenoid cleavage dioxygenase 1 [Source:NCBI gene (formerly Entrezgene);Acc:825527]
AT2G20990	SYTA	-0.38158	0.00169207	0.00219215	synaptotagmin A [Source:NCBI gene (formerly Entrezgene);Acc:816633]
None	None	0.664138	0.00170009	0.00220131	None
AT5G46790	PYL1	-0.305668	0.00170489	0.00220627	PYR1-like 1 [Source:NCBI gene (formerly Entrezgene);Acc:834722]
AT2G45810	AT2G45810	0.933784	0.0017106	0.00221242	DEA(D/H)-box RNA helicase family protein [Source:NCBI gene (formerly Entrezgene);Acc:819189]
AT4G34490	CAP1	0.797314	0.0017142	0.00221583	cyclase associated protein 1 [Source:NCBI gene (formerly Entrezgene);Acc:829600]
AT5G54750	AT5G54750	-0.433959	0.00175924	0.00227277	Transport protein particle (TRAPP) component [Source:NCBI gene (formerly Entrezgene);Acc:835565]
AT1G57720	AT1G57720	1.03286	0.00176195	0.00227499	Translation elongation factor EF1B, gamma chain [Source:NCBI gene (formerly Entrezgene);Acc:842147]
AT1G12470	AT1G12470	0.349907	0.00176568	0.00227852	zinc ion binding protein [Source:NCBI gene (formerly Entrezgene);Acc:837804]
AT1G79440	ALDH5F1	-0.55891	0.00178418	0.0023011	aldehyde dehydrogenase 5F1 [Source:NCBI gene (formerly Entrezgene);Acc:844282]
AT1G15690	AVP1	-0.664196	0.00179957	0.00231965	Inorganic H pyrophosphatase family protein [Source:NCBI gene (formerly Entrezgene);Acc:838138]
AT3G48110	EDD1	-0.364949	0.00182679	0.00235341	glycine-tRNA ligase [Source:NCBI gene (formerly Entrezgene);Acc:823966]
AT4G31390	ACDO1	0.711389	0.00190596	0.00245403	Protein kinase superfamily protein [Source:NCBI gene (formerly Entrezgene);Acc:829266]
AT3G23640	HGL1	0.699099	0.0019335	0.00248809	heteroglycan glucosidase 1 [Source:NCBI gene (formerly Entrezgene);Acc:821944]
AT1G52280	RABG3d	0.395712	0.00194461	0.00250099	RAB GTPase homolog G3D [Source:NCBI gene (formerly Entrezgene);Acc:841658]
AT2G06850	XTH4	-0.293619	0.00195958	0.00251883	xyloglucan endotransglucosylase/hydrolase 4 [Source:NCBI gene (formerly Entrezgene);Acc:815247]
AT4G36680	AT4G36680	-0.769211	0.0019905	0.00255714	Tetratricopeptide repeat (TPR)-like superfamily protein [Source:NCBI gene (formerly Entrezgene);Acc:829821]
AT3G09740	71 SYP	-0.544739	0.00199814	0.00256552	syntaxin of plants 71 [Source:NCBI gene (formerly Entrezgene);Acc:820132]
AT2G40290	AT2G40290	-0.481157	0.00204124	0.00261941	Eukaryotic translation initiation factor 2 subunit 1 [Source:NCBI gene (formerly Entrezgene);Acc:818621]
AT5G44090	AT5G44090	0.902569	0.00207583	0.0026623	Calcium-binding EF-hand family protein [Source:NCBI gene (formerly Entrezgene);Acc:834432]
AT4G34640	SQS1	0.617288	0.0020844	0.00267075	squalene synthase 1 [Source:NCBI gene (formerly Entrezgene);Acc:829616]
AT1G31230	AK-HSDH I	0.295045	0.00208474	0.00267075	aspartate kinase-homoserine dehydrogenase i [Source:NCBI gene (formerly Entrezgene);Acc:840011]
AT1G06410	TPS7	0.304658	0.00209067	0.00267685	trehalose-phosphatase/synthase 7 [Source:NCBI gene (formerly Entrezgene);Acc:837152]
AT2G34560	CCP1	1.09169	0.00213137	0.00272744	P-loop containing nucleoside triphosphate hydrolases superfamily protein [Source:NCBI gene (formerly Entrezgene);Acc:818020]
AT5G11580	AT5G11580	0.648064	0.00215251	0.00275296	Regulator of chromosome condensation (RCC1) family protein [Source:NCBI gene (formerly Entrezgene);Acc:831030]
AT1G43710	EMB1075	-0.888869	0.00215646	0.00275647	Pyridoxal phosphate (PLP)-dependent transferases superfamily protein [Source:NCBI gene (formerly Entrezgene);Acc:840958]
AT3G23530	AT3G23530	0.839626	0.00216122	0.00276102	Cyclopropane-fatty-acyl-phospholipid synthase [Source:NCBI gene (formerly Entrezgene);Acc:821932]
AT4G13180	AT4G13180	-0.321469	0.00217603	0.0027784	NAD(P)-binding Rossmann-fold superfamily protein [Source:NCBI gene (formerly Entrezgene);Acc:826932]
AT2G04030	CR88	-0.46593	0.00218423	0.00278732	Chaperone protein htpG family protein [Source:NCBI gene (formerly Entrezgene);Acc:814930]
AT4G36810	GGPPS1	0.512194	0.00219474	0.00279917	None
AT3G11130	AT3G11130	0.647981	0.00222726	0.00283907	Clathrin, heavy chain [Source:NCBI gene (formerly Entrezgene);Acc:820284]
AT1G10510	emb2004	-0.627306	0.00223474	0.00284703	RNI-like superfamily protein [Source:NCBI gene (formerly Entrezgene);Acc:837591]
AT1G09310	AT1G09310	-0.374657	0.0022641	0.00288284	plant/protein (Protein of unknown function, DUF538) [Source:NCBI gene (formerly Entrezgene);Acc:837452]
AT4G27500	PPI1	-0.354932	0.00228949	0.00291354	proton pump interactor 1 [Source:NCBI gene (formerly Entrezgene);Acc:828859]
AT1G49430	LACS2	0.810094	0.00230893	0.00293667	long-chain acyl-CoA synthetase 2 [Source:NCBI gene (formerly Entrezgene);Acc:841367]
AT1G79550	PGK	-0.240809	0.00241354	0.00306802	phosphoglycerate kinase [Source:NCBI gene (formerly Entrezgene);Acc:844293]
AT1G20693	HMGB2	0.381315	0.00241562	0.00306896	high mobility group B2 [Source:NCBI gene (formerly Entrezgene);Acc:838658]
AT4G37120	SMP2	-0.636197	0.00243286	0.00308915	Pre-mRNA splicing Prp18-interacting factor [Source:NCBI gene (formerly Entrezgene);Acc:829866]
AT4G23630	BTI1	-0.265748	0.00244313	0.00310049	VIRB2-interacting protein 1 [Source:NCBI gene (formerly Entrezgene);Acc:828463]
AT3G16370	AT3G16370	-0.258591	0.00249952	0.00317029	GDSL-like Lipase/Acylhydrolase superfamily protein [Source:NCBI gene (formerly Entrezgene);Acc:820884]
AT3G15290	AT3G15290	0.459968	0.00256072	0.00324612	3-hydroxyacyl-CoA dehydrogenase family protein [Source:NCBI gene (formerly Entrezgene);Acc:820760]
AT1G77120	ADH1	0.445152	0.00257257	0.00325934	alcohol dehydrogenase 1 [Source:NCBI gene (formerly Entrezgene);Acc:844047]
AT3G01340	AT3G01340	0.441549	0.00259143	0.00328143	Transducin/WD40 repeat-like superfamily protein [Source:NCBI gene (formerly Entrezgene);Acc:821216]
AT2G43950	OEP37	-0.886388	0.0026594	0.00336564	chloroplast outer envelope protein 37 [Source:NCBI gene (formerly Entrezgene);Acc:819000]
AT5G22330	RIN1	0.708633	0.00266796	0.00337461	P-loop containing nucleoside triphosphate hydrolases superfamily protein [Source:NCBI gene (formerly Entrezgene);Acc:832293]
AT3G07160	GSL10	0.634839	0.00270291	0.00341694	glucan synthase-like 10 [Source:NCBI gene (formerly Entrezgene);Acc:819903]
AT3G43300	ATMIN7	-0.465277	0.00271961	0.00343616	HOPM interactor 7 [Source:NCBI gene (formerly Entrezgene);Acc:823405]
AT1G62600	AT1G62600	-0.410339	0.00276578	0.00349258	Flavin-binding monooxygenase family protein [Source:NCBI gene (formerly Entrezgene);Acc:842557]
AT3G47520	MDH	0.430561	0.002768	0.00349346	malate dehydrogenase [Source:NCBI gene (formerly Entrezgene);Acc:823906]
AT5G58330	AT5G58330	0.579791	0.00280744	0.00354129	lactate/malate dehydrogenase family protein [Source:NCBI gene (formerly Entrezgene);Acc:835945]
AT5G47210	AT5G47210	0.252902	0.0028316	0.00356981	Hyaluronan / mRNA binding family [Source:NCBI gene (formerly Entrezgene);Acc:834767]
AT3G23820	GAE6	-0.437352	0.00292876	0.00369027	UDP-D-glucuronate 4-epimerase 6 [Source:NCBI gene (formerly Entrezgene);Acc:821965]
AT4G34200	EDA9	0.543728	0.00297015	0.00374037	D-3-phosphoglycerate dehydrogenase [Source:NCBI gene (formerly Entrezgene);Acc:829568]
AT3G48870	HSP93-III	-0.586777	0.00298729	0.00375989	Clp ATPase [Source:NCBI gene (formerly Entrezgene);Acc:824048]
AT2G07707	AT2G07707	-0.755495	0.00299922	0.00377285	Plant mitochondrial ATPase, F0 complex, subunit 8 protein [Source:NCBI gene (formerly Entrezgene);Acc:815382]
ATMG00480	AT2G07707	0.647554	0.00304713	0.00383101	Plant mitochondrial ATPase, F0 complex, subunit 8 protein [Source:NCBI gene (formerly Entrezgene);Acc:815382]
AT1G18660	AT1G18660	0.33002	0.00309699	0.00389157	zinc finger (C3HC4-type RING finger) family protein [Source:NCBI gene (formerly Entrezgene);Acc:838447]
AT2G22780	PMDH1	-0.236516	0.00310631	0.00390114	peroxisomal NAD-malate dehydrogenase 1 [Source:NCBI gene (formerly Entrezgene);Acc:816808]
AT1G35470	RanBPM	-0.848507	0.00311592	0.00391108	SPla/RYanodine receptor (SPRY) domain-containing protein [Source:NCBI gene (formerly Entrezgene);Acc:840440]
AT1G76030	VAB1	0.255321	0.00312727	0.00392318	ATPase, V1 complex, subunit B protein [Source:NCBI gene (formerly Entrezgene);Acc:843934]
AT3G48000	ALDH2B4	0.564318	0.00314692	0.00394568	aldehyde dehydrogenase 2B4 [Source:NCBI gene (formerly Entrezgene);Acc:823955]
AT1G54410	AT1G54410	0.609519	0.00323673	0.00405606	dehydrin family protein [Source:NCBI gene (formerly Entrezgene);Acc:841883]
AT5G52520	OVA6	0.461309	0.00325946	0.00408232	Class II aaRS and biotin synthetases superfamily protein [Source:NCBI gene (formerly Entrezgene);Acc:835328]
AT5G14260	AT5G14260	-0.207323	0.00328351	0.0041102	Rubisco methyltransferase family protein [Source:NCBI gene (formerly Entrezgene);Acc:831276]
AT5G48960	AT5G48960	-0.227893	0.00331002	0.00414113	HAD-superfamily hydrolase, subfamily IG, 5'-nucleotidase [Source:NCBI gene (formerly Entrezgene);Acc:834954]
AT2G28000	CPN60A	0.511845	0.00331402	0.00414388	chaperonin-60alpha [Source:NCBI gene (formerly Entrezgene);Acc:817344]
AT1G31330	PSAF	-0.307227	0.00332266	0.00415242	photosystem I subunit F [Source:NCBI gene (formerly Entrezgene);Acc:840021]
AT2G25450	AT2G25450	0.277728	0.0033483	0.00418219	2-oxoglutarate (2OG) and Fe(II)-dependent oxygenase superfamily protein [Source:NCBI gene (formerly Entrezgene);Acc:817083]
AT5G48540	AT5G48540	-0.225613	0.00338741	0.00422874	receptor-like protein kinase-related family protein [Source:NCBI gene (formerly Entrezgene);Acc:834910]
AT5G14250	13 COP	0.583169	0.00342422	0.00427238	Proteasome component (PCI) domain protein [Source:NCBI gene (formerly Entrezgene);Acc:831275]
AT3G54860	ATVPS33	0.302565	0.00343135	0.00427895	Sec1/munc18-like (SM) proteins superfamily [Source:NCBI gene (formerly Entrezgene);Acc:824651]
AT2G30950	VAR2	0.471582	0.00349997	0.00436214	FtsH extracellular protease family [Source:NCBI gene (formerly Entrezgene);Acc:817646]
AT3G53430	AT3G53430	-0.312034	0.00354928	0.0044212	Ribosomal protein L11 family protein [Source:NCBI gene (formerly Entrezgene);Acc:824511]
AT5G15450	CLPB3	-0.441189	0.00364054	0.00453242	casein lytic proteinase B3 [Source:NCBI gene (formerly Entrezgene);Acc:831398]
AT2G30870	GSTF10	-0.423609	0.00365961	0.0045537	glutathione S-transferase PHI 10 [Source:NCBI gene (formerly Entrezgene);Acc:817637]
AT4G10790	AT4G10790	0.64615	0.00370248	0.00460455	UBX domain-containing protein [Source:NCBI gene (formerly Entrezgene);Acc:826675]
AT5G53350	CLPX	-0.300051	0.00373168	0.00463834	CLP protease regulatory subunit X [Source:NCBI gene (formerly Entrezgene);Acc:835416]
AT5G25610	RD22	-0.577396	0.00380573	0.00472784	BURP domain-containing protein [Source:NCBI gene (formerly Entrezgene);Acc:832636]
AT5G26830	AT5G26830	0.329214	0.00383856	0.00476604	Threonyl-tRNA synthetase [Source:NCBI gene (formerly Entrezgene);Acc:832741]
AT5G19150	AT5G19150	-0.69223	0.00389985	0.00483952	pfkB-like carbohydrate kinase family protein [Source:NCBI gene (formerly Entrezgene);Acc:832035]
AT2G27020	PAG1	0.229087	0.00391635	0.00485738	20S proteasome alpha subunit G1 [Source:NCBI gene (formerly Entrezgene);Acc:817244]
AT1G10900	AT1G10900	-0.255454	0.00396157	0.00491081	Phosphatidylinositol-4-phosphate 5-kinase family protein [Source:NCBI gene (formerly Entrezgene);Acc:837633]
AT5G51820	PGM	-0.530852	0.00398445	0.00493651	phosphoglucomutase [Source:NCBI gene (formerly Entrezgene);Acc:835257]
AT5G11900	AT5G11900	0.8656	0.00402556	0.00498475	Translation initiation factor SUI1 family protein [Source:NCBI gene (formerly Entrezgene);Acc:831063]
AT5G50530	AT5G50530	0.245811	0.00407855	0.00504765	CBS / octicosapeptide/Phox/Bemp1 (PB1) domains-containing protein [Source:NCBI gene (formerly Entrezgene);Acc:835121]
AT5G50640	AT5G50640	0.469875	0.00410966	0.00508341	CBS/octicosapeptide/phox/Bemp1 domain protein [Source:NCBI gene (formerly Entrezgene);Acc:835133]
AT3G52930	FBA8	0.555814	0.0041259	0.00510075	Aldolase superfamily protein [Source:NCBI gene (formerly Entrezgene);Acc:824459]
AT2G25070	AT2G25070	1.70635	0.00416335	0.00514428	Protein phosphatase 2C family protein [Source:NCBI gene (formerly Entrezgene);Acc:817045]
AT1G04510	MAC3A	0.631144	0.00420302	0.00519051	MOS4-associated complex 3A [Source:NCBI gene (formerly Entrezgene);Acc:839503]
AT5G21060	AT5G21060	0.419918	0.00421591	0.00520363	Glyceraldehyde-3-phosphate dehydrogenase-like family protein [Source:NCBI gene (formerly Entrezgene);Acc:832230]
AT4G33680	AGD2	-0.348327	0.00432482	0.00533519	Pyridoxal phosphate (PLP)-dependent transferases superfamily protein [Source:NCBI gene (formerly Entrezgene);Acc:829510]
AT2G19570	CDA1	0.274561	0.00442827	0.00545987	cytidine deaminase 1 [Source:NCBI gene (formerly Entrezgene);Acc:816476]
AT2G13440	AT2G13440	-0.235162	0.00448822	0.00553081	glucose-inhibited division family A protein [Source:NCBI gene (formerly Entrezgene);Acc:815830]
AT2G45540	AT2G45540	0.352352	0.00452826	0.00557716	WD-40 repeat family protein / beige-like protein [Source:NCBI gene (formerly Entrezgene);Acc:819162]
AT5G14720	AT5G14720	-0.595805	0.00456852	0.00562374	Protein kinase superfamily protein [Source:NCBI gene (formerly Entrezgene);Acc:831324]
AT1G11890	SEC22	0.301826	0.00462234	0.00568694	Synaptobrevin family protein [Source:NCBI gene (formerly Entrezgene);Acc:837737]
AT1G32220	AT1G32220	0.95157	0.00464641	0.00571349	NAD(P)-binding Rossmann-fold superfamily protein [Source:NCBI gene (formerly Entrezgene);Acc:840114]
AT5G36880	ACS	0.246301	0.00465718	0.00572368	acetyl-CoA synthetase [Source:NCBI gene (formerly Entrezgene);Acc:833655]
AT2G15290	TIC21	0.532802	0.00483907	0.00594403	translocon at inner membrane of chloroplasts 21 [Source:NCBI gene (formerly Entrezgene);Acc:816018]
AT2G05990	MOD1	-0.481368	0.00485402	0.00595922	NAD(P)-binding Rossmann-fold superfamily protein [Source:NCBI gene (formerly Entrezgene);Acc:815152]
AT5G19940	AT5G19940	-0.363222	0.00493993	0.00606144	Plastid-lipid associated protein PAP / fibrillin family protein [Source:NCBI gene (formerly Entrezgene);Acc:832116]
AT1G13270	MAP1C	0.208799	0.00511844	0.00627713	methionine aminopeptidase 1B [Source:NCBI gene (formerly Entrezgene);Acc:837887]
AT5G50230	AT5G50230	-0.217972	0.00516677	0.00633302	Transducin/WD40 repeat-like superfamily protein [Source:NCBI gene (formerly Entrezgene);Acc:835088]
AT3G01310	AT3G01310	0.336386	0.00533185	0.00653187	Phosphoglycerate mutase-like family protein [Source:NCBI gene (formerly Entrezgene);Acc:821297]
AT1G65930	cICDH	-0.407241	0.00537799	0.00658488	cytosolic NADP+-dependent isocitrate dehydrogenase [Source:NCBI gene (formerly Entrezgene);Acc:842905]
AT5G49980	AFB5	0.238215	0.00539644	0.00660396	auxin F-box protein 5 [Source:NCBI gene (formerly Entrezgene);Acc:835062]
AT3G61220	SDR1	0.272605	0.00549468	0.0067206	NAD(P)-binding Rossmann-fold superfamily protein [Source:NCBI gene (formerly Entrezgene);Acc:825294]
AT1G07250	UGT71C4	-0.276175	0.00550228	0.00672631	UDP-glucosyl transferase 71C4 [Source:NCBI gene (formerly Entrezgene);Acc:837236]
AT1G56110	NOP56	0.179489	0.00567407	0.00693263	NOP56-like pre RNA processing ribonucleoprotein [Source:NCBI gene (formerly Entrezgene);Acc:842063]
AT1G03310	DBE1	0.713697	0.00569219	0.00695107	debranching enzyme 1 [Source:NCBI gene (formerly Entrezgene);Acc:839531]
AT2G16570	ASE1	-0.455343	0.005703	0.00696057	GLN phosphoribosyl pyrophosphate amidotransferase 1 [Source:NCBI gene (formerly Entrezgene);Acc:816156]
AT1G01960	EDA10	-0.418739	0.00578036	0.00705125	SEC7-like guanine nucleotide exchange family protein [Source:NCBI gene (formerly Entrezgene);Acc:839301]
AT4G29720	PAO5	0.375684	0.00588457	0.00717455	polyamine oxidase 5 [Source:NCBI gene (formerly Entrezgene);Acc:829093]
AT1G54270	EIF4A-2	0.543935	0.00597634	0.00728257	eif4a-2 [Source:NCBI gene (formerly Entrezgene);Acc:841868]
AT3G22960	PKP-ALPHA	-0.519037	0.00606219	0.00738327	Pyruvate kinase family protein [Source:NCBI gene (formerly Entrezgene);Acc:821870]
AT1G02100	SBI1	-0.639911	0.00633364	0.00770979	Leucine carboxyl methyltransferase [Source:NCBI gene (formerly Entrezgene);Acc:837541]
AT5G65250	AT5G65250	-0.748287	0.0063678	0.00774727	transmembrane protein [Source:NCBI gene (formerly Entrezgene);Acc:836650]
AT3G05970	LACS6	-0.276714	0.00642907	0.00781767	long-chain acyl-CoA synthetase 6 [Source:NCBI gene (formerly Entrezgene);Acc:819767]
AT3G14940	PPC3	-0.36303	0.00645841	0.00784919	phosphoenolpyruvate carboxylase 3 [Source:NCBI gene (formerly Entrezgene);Acc:820723]
AT3G13570	SCL30A	-0.607675	0.00676935	0.00822274	SC35-like splicing factor 30A [Source:NCBI gene (formerly Entrezgene);Acc:820559]
AT1G06680	PSBP-1	0.345605	0.00685164	0.0083183	photosystem II subunit P-1 [Source:NCBI gene (formerly Entrezgene);Acc:837178]
AT3G54300	VAMP727	-0.227759	0.00698734	0.00847856	vesicle-associated membrane protein 727 [Source:NCBI gene (formerly Entrezgene);Acc:824597]
AT2G40060	CLC2	0.385977	0.00699765	0.00848659	Clathrin light chain protein [Source:NCBI gene (formerly Entrezgene);Acc:818594]
AT5G62600	MOS14	0.874682	0.00703824	0.00853131	ARM repeat superfamily protein [Source:NCBI gene (formerly Entrezgene);Acc:836381]
AT5G15090	VDAC3	0.75829	0.00707672	0.00857343	voltage dependent anion channel 3 [Source:NCBI gene (formerly Entrezgene);Acc:831361]
AT4G30000	AT4G30000	0.750824	0.00711701	0.0086177	Dihydropterin pyrophosphokinase / Dihydropteroate synthase [Source:NCBI gene (formerly Entrezgene);Acc:829123]
AT4G16155	AT4G16155	0.171463	0.00723261	0.00875306	dihydrolipoamide dehydrogenase [Source:NCBI gene (formerly Entrezgene);Acc:827307]
AT5G57850	ADCL	0.453573	0.00723865	0.00875575	D-aminoacid aminotransferase-like PLP-dependent enzymes superfamily protein [Source:NCBI gene (formerly Entrezgene);Acc:835895]
AT1G31500	AT1G31500	0.369205	0.00728697	0.00880957	DNAse I-like superfamily protein [Source:NCBI gene (formerly Entrezgene);Acc:840040]
AT3G14930	HEME1	-0.556159	0.00748636	0.00904586	Uroporphyrinogen decarboxylase [Source:NCBI gene (formerly Entrezgene);Acc:820722]
AT3G23750	AT3G23750	0.20347	0.00750103	0.00905881	Leucine-rich repeat protein kinase family protein [Source:NCBI gene (formerly Entrezgene);Acc:821957]
AT1G26670	VTI1B	-0.397277	0.00755223	0.00911586	Vesicle transport v-SNARE family protein [Source:NCBI gene (formerly Entrezgene);Acc:839208]
AT4G33030	SQD1	0.191296	0.00764144	0.00921869	sulfoquinovosyldiacylglycerol 1 [Source:NCBI gene (formerly Entrezgene);Acc:829440]
AT5G15400	AT5G15400	0.334228	0.00765131	0.00922575	U-box domain-containing protein [Source:NCBI gene (formerly Entrezgene);Acc:831392]
AT4G16340	SPK1	-0.172227	0.00780367	0.00940453	guanyl-nucleotide exchange factors;GTPase binding;GTP binding protein [Source:NCBI gene (formerly Entrezgene);Acc:827328]
AT4G37800	XTH7	-0.157713	0.00780847	0.00940538	xyloglucan endotransglucosylase/hydrolase 7 [Source:NCBI gene (formerly Entrezgene);Acc:829936]
AT2G36250	FTSZ2-1	-0.257555	0.00783828	0.00943634	Tubulin/FtsZ family protein [Source:NCBI gene (formerly Entrezgene);Acc:818197]
AT3G13870	3,00 RHD	-0.6989	0.00799399	0.00961875	Root hair defective 3 GTP-binding protein (RHD3) [Source:NCBI gene (formerly Entrezgene);Acc:820600]
AT3G15730	PLDALPHA1	-0.352757	0.00810204	0.00974366	phospholipase D alpha 1 [Source:NCBI gene (formerly Entrezgene);Acc:820816]
AT1G49540	ELP2	0.429909	0.00813353	0.0097764	elongator protein 2 [Source:NCBI gene (formerly Entrezgene);Acc:841378]
AT4G13430	IIL1	0.221513	0.00818642	0.00983483	isopropyl malate isomerase large subunit 1 [Source:NCBI gene (formerly Entrezgene);Acc:826975]
AT1G04690	KAB1	-0.270061	0.00821428	0.00986315	potassium channel beta subunit 1 [Source:NCBI gene (formerly Entrezgene);Acc:839450]
AT3G57560	NAGK	0.190179	0.00839816	0.0100787	N-acetyl-l-glutamate kinase [Source:NCBI gene (formerly Entrezgene);Acc:824923]
AT5G65010	ASN2	-0.247283	0.00843591	0.0101187	asparagine synthetase 2 [Source:NCBI gene (formerly Entrezgene);Acc:836625]
AT3G27740	CARA	-0.415981	0.00846377	0.0101468	carbamoyl phosphate synthetase A [Source:NCBI gene (formerly Entrezgene);Acc:822396]
AT1G60550	ECHID	-0.329087	0.00848771	0.0101702	enoyl-CoA hydratase/isomerase D [Source:NCBI gene (formerly Entrezgene);Acc:842350]
AT2G34250	AT2G34250	-0.189992	0.00851981	0.0102033	SecY protein transport family protein [Source:NCBI gene (formerly Entrezgene);Acc:817986]
AT3G61440	CYSC1	0.457743	0.00854043	0.0102227	cysteine synthase C1 [Source:NCBI gene (formerly Entrezgene);Acc:825317]
AT3G09940	MDHAR	0.439733	0.00863426	0.0103296	monodehydroascorbate reductase [Source:NCBI gene (formerly Entrezgene);Acc:820155]
AT2G10940	AT2G10940	0.711724	0.00870649	0.0104106	Bifunctional inhibitor/lipid-transfer protein/seed storage 2S albumin superfamily protein [Source:NCBI gene (formerly Entrezgene);Acc:815558]
AT1G20450	ERD10	-0.518617	0.00875219	0.0104598	Dehydrin family protein [Source:NCBI gene (formerly Entrezgene);Acc:838633]
AT1G13320	PP2AA3	0.992641	0.00891077	0.0106438	protein phosphatase 2A subunit A3 [Source:NCBI gene (formerly Entrezgene);Acc:837892]
AT5G35630	GS2	0.18679	0.00893122	0.0106627	glutamine synthetase 2 [Source:NCBI gene (formerly Entrezgene);Acc:833535]
AT1G01090	PDH-E1 ALPHA	-0.320702	0.00913834	0.0109043	pyruvate dehydrogenase E1 alpha [Source:NCBI gene (formerly Entrezgene);Acc:839429]
AT5G66280	1,00 GMD	0.205755	0.00919813	0.0109699	GDP-D-mannose 4,6-dehydratase 1 [Source:NCBI gene (formerly Entrezgene);Acc:836760]
AT3G08030	AT3G08030	0.245683	0.00940601	0.011212	DNA-directed RNA polymerase subunit beta (Protein of unknown function, DUF642) [Source:NCBI gene (formerly Entrezgene);Acc:819994]
AT1G67700	AT1G67700	-0.288908	0.0094168	0.0112191	multidrug resistance protein [Source:NCBI gene (formerly Entrezgene);Acc:843095]
AT3G02520	GRF7	-0.27733	0.00949222	0.0113031	ral regulatory factor 7 [Source:NCBI gene (formerly Entrezgene);Acc:821060]
AT1G09640	AT1G09640	-0.349983	0.00952373	0.0113347	Translation elongation factor EF1B, gamma chain [Source:NCBI gene (formerly Entrezgene);Acc:837491]
AT1G10760	SEX1	-0.318286	0.00981688	0.0116776	Pyruvate phosphate dikinase, PEP/pyruvate binding domain-containing protein [Source:NCBI gene (formerly Entrezgene);Acc:837619]
AT3G63260	ATMRK1	-0.249897	0.00991242	0.0117851	Protein kinase superfamily protein [Source:NCBI gene (formerly Entrezgene);Acc:825501]
AT1G09020	SNF4	0.606638	0.00991929	0.0117872	sucrose nonfermenting-like protein [Source:NCBI gene (formerly Entrezgene);Acc:837423]
AT5G17990	TRP1	-0.225529	0.00996701	0.0118378	tryptophan biosynthesis 1 [Source:NCBI gene (formerly Entrezgene);Acc:831666]
AT4G37930	SHM1	0.410332	0.0100732	0.0119577	serine transhydroxymethyltransferase 1 [Source:NCBI gene (formerly Entrezgene);Acc:829949]
AT3G10940	LSF2	0.345398	0.010299	0.0122194	dual specificity protein phosphatase (DsPTP1) family protein [Source:NCBI gene (formerly Entrezgene);Acc:820265]
AT4G24550	AT4G24550	0.358335	0.0104142	0.0123497	Clathrin adaptor complexes medium subunit family protein [Source:NCBI gene (formerly Entrezgene);Acc:828557]
AT3G54960	PDIL1-3	0.340469	0.0104974	0.012442	PDI-like 1-3 [Source:NCBI gene (formerly Entrezgene);Acc:824661]
AT3G22845	AT3G22845	-0.33457	0.0106488	0.012615	emp24/gp25L/p24 family/GOLD family protein [Source:NCBI gene (formerly Entrezgene);Acc:821856]
AT5G49810	MMT	-0.144894	0.0106636	0.0126259	methionine S-methyltransferase [Source:NCBI gene (formerly Entrezgene);Acc:835044]
AT3G22200	POP2	-0.329908	0.0106746	0.0126324	Pyridoxal phosphate (PLP)-dependent transferases superfamily protein [Source:NCBI gene (formerly Entrezgene);Acc:821784]
AT1G04530	TPR4	0.227288	0.011159	0.0131989	Tetratricopeptide repeat (TPR)-like superfamily protein [Source:NCBI gene (formerly Entrezgene);Acc:839500]
AT3G09820	ADK1	0.63088	0.0114509	0.0135372	adenosine kinase 1 [Source:NCBI gene (formerly Entrezgene);Acc:820140]
AT5G47200	RAB1A	-0.271029	0.0116086	0.0137165	RAB GTPase homolog 1A [Source:NCBI gene (formerly Entrezgene);Acc:834766]
ATCG00480	atpB	-1.01942	0.0119414	0.0141025	None
AT2G35040	AT2G35040	-0.245883	0.0119844	0.014146	AICARFT/IMPCHase bienzyme family protein [Source:NCBI gene (formerly Entrezgene);Acc:818069]
AT1G56070	LOS1	-0.243928	0.012005	0.014163	Ribosomal protein S5/Elongation factor G/III/V family protein [Source:NCBI gene (formerly Entrezgene);Acc:842058]
AT2G46370	JAR1	0.340204	0.0120399	0.0141969	Auxin-responsive GH3 family protein [Source:NCBI gene (formerly Entrezgene);Acc:819244]
AT3G48720	DCF	0.390364	0.01213	0.0142958	HXXXD-type acyl-transferase family protein [Source:NCBI gene (formerly Entrezgene);Acc:824033]
AT4G34350	HDR	-0.232522	0.0121801	0.0143475	4-hydroxy-3-methylbut-2-enyl diphosphate reductase [Source:NCBI gene (formerly Entrezgene);Acc:829585]
AT2G05170	VPS11	0.373156	0.0122636	0.0144334	vacuolar protein sorting 11 [Source:NCBI gene (formerly Entrezgene);Acc:815065]
AT3G58560	AT3G58560	0.83824	0.0122655	0.0144334	DNAse I-like superfamily protein [Source:NCBI gene (formerly Entrezgene);Acc:825025]
AT2G33340	MAC3B	-0.205568	0.0126549	0.014884	MOS4-associated complex 3B [Source:NCBI gene (formerly Entrezgene);Acc:817897]
AT1G15500	ATNTT2	0.397833	0.0126777	0.0149031	TLC ATP/ADP transporter [Source:NCBI gene (formerly Entrezgene);Acc:838120]
AT3G15090	AT3G15090	0.336769	0.0126925	0.0149129	GroES-like zinc-binding alcohol dehydrogenase family protein [Source:NCBI gene (formerly Entrezgene);Acc:820739]
AT4G19006	AT4G19006	2.28979	0.0129463	0.0152007	Proteasome component (PCI) domain protein [Source:NCBI gene (formerly Entrezgene);Acc:827638]
AT1G78570	RHM1	-0.273308	0.0129507	0.0152007	rhamnose biosynthesis 1 [Source:NCBI gene (formerly Entrezgene);Acc:844193]
AT3G12670	emb2742	0.134797	0.0130237	0.0152786	CTP synthase family protein [Source:NCBI gene (formerly Entrezgene);Acc:820447]
AT3G62600	ATERDJ3B	0.162425	0.0130703	0.0153254	DNAJ heat shock family protein [Source:NCBI gene (formerly Entrezgene);Acc:825434]
AT2G42600	PPC2	0.248068	0.0132901	0.0155751	phosphoenolpyruvate carboxylase 2 [Source:NCBI gene (formerly Entrezgene);Acc:818860]
AT3G19760	EIF4A-III	-0.237679	0.0133295	0.0156134	eukaryotic initiation factor 4A-III [Source:NCBI gene (formerly Entrezgene);Acc:821513]
AT1G24280	G6PD3	0.228243	0.0139977	0.0163877	glucose-6-phosphate dehydrogenase 3 [Source:NCBI gene (formerly Entrezgene);Acc:839044]
AT5G53480	AT5G53480	0.437219	0.0144499	0.0169085	ARM repeat superfamily protein [Source:NCBI gene (formerly Entrezgene);Acc:835429]
AT5G44070	CAD1	0.758881	0.0147564	0.0172584	phytochelatin synthase 1 (PCS1) [Source:NCBI gene (formerly Entrezgene);Acc:834430]
AT5G22510	INV-E	0.434508	0.0150385	0.0175794	alkaline/neutral invertase [Source:NCBI gene (formerly Entrezgene);Acc:832312]
AT1G80350	ERH3	0.343098	0.015197	0.0177556	P-loop containing nucleoside triphosphate hydrolases superfamily protein [Source:NCBI gene (formerly Entrezgene);Acc:844375]
AT3G26650	GAPA	-0.154029	0.0153221	0.0178926	glyceraldehyde 3-phosphate dehydrogenase A subunit [Source:NCBI gene (formerly Entrezgene);Acc:822277]
AT1G31730	AT1G31730	0.295816	0.0153441	0.0179092	Adaptin family protein [Source:NCBI gene (formerly Entrezgene);Acc:840060]
AT1G11860	AT1G11860	-0.267928	0.0154367	0.0180082	Glycine cleavage T-protein family [Source:NCBI gene (formerly Entrezgene);Acc:837733]
AT1G66270	BGLU21	-0.393988	0.0157086	0.018316	Glycosyl hydrolase superfamily protein [Source:NCBI gene (formerly Entrezgene);Acc:842944]
AT1G68010	HPR	-0.193726	0.0161755	0.018851	hydroxypyruvate reductase [Source:NCBI gene (formerly Entrezgene);Acc:843129]
AT2G24580	AT2G24580	0.294963	0.0162026	0.0188729	FAD-dependent oxidoreductase family protein [Source:NCBI gene (formerly Entrezgene);Acc:816994]
ATCG00120	atpA	-0.275215	0.0165096	0.0192207	None
AT1G52510	AT1G52510	1.14563	0.0165938	0.019309	alpha/beta-Hydrolases superfamily protein [Source:NCBI gene (formerly Entrezgene);Acc:841682]
AT4G34240	ALDH3I1	-0.320775	0.0166288	0.01934	aldehyde dehydrogenase 3I1 [Source:NCBI gene (formerly Entrezgene);Acc:829573]
AT1G17370	UBP1B	0.392211	0.0173744	0.0201968	oligouridylate binding protein 1B [Source:NCBI gene (formerly Entrezgene);Acc:838309]
AT1G74260	PUR4	-0.420221	0.0174001	0.0202165	purine biosynthesis 4 [Source:NCBI gene (formerly Entrezgene);Acc:843766]
AT1G22430	AT1G22430	0.340473	0.0176958	0.0205497	GroES-like zinc-binding dehydrogenase family protein [Source:NCBI gene (formerly Entrezgene);Acc:838849]
AT4G11260	SGT1B	0.19615	0.0182108	0.021137	phosphatase-like protein [Source:NCBI gene (formerly Entrezgene);Acc:826728]
AT5G59540	AT5G59540	0.14195	0.0184219	0.0213713	2-oxoglutarate (2OG) and Fe(II)-dependent oxygenase superfamily protein [Source:NCBI gene (formerly Entrezgene);Acc:836073]
AT4G09000	GRF1	0.23188	0.018438	0.0213791	ral regulatory factor 1 [Source:NCBI gene (formerly Entrezgene);Acc:826479]
AT1G03630	POR C	0.96113	0.01849	0.0214286	protochlorophyllide oxidoreductase C [Source:NCBI gene (formerly Entrezgene);Acc:839009]
AT5G15650	RGP2	0.487083	0.0188827	0.0218727	reversibly glycosylated polypeptide 2 [Source:NCBI gene (formerly Entrezgene);Acc:831419]
AT1G33680	AT1G33680	0.422634	0.0189717	0.0219648	KH domain-containing protein [Source:NCBI gene (formerly Entrezgene);Acc:840259]
AT5G20720	CPN20	0.295807	0.0191979	0.0222155	chaperonin 20 [Source:NCBI gene (formerly Entrezgene);Acc:832195]
AT1G04080	PRP39	-0.226413	0.0192171	0.0222264	Tetratricopeptide repeat (TPR)-like superfamily protein [Source:NCBI gene (formerly Entrezgene);Acc:839314]
None	None	0.62861	0.0193776	0.0224008	None
AT5G22350	ELM1	0.202213	0.0196714	0.022729	fission ELM1-like protein (DUF1022) [Source:NCBI gene (formerly Entrezgene);Acc:832295]
AT3G12700	NANA	0.164721	0.020086	0.0231963	Eukaryotic aspartyl protease family protein [Source:NCBI gene (formerly Entrezgene);Acc:820452]
AT5G66120	AT5G66120	0.195137	0.0201617	0.0232721	3-dehydroquinate synthase [Source:NCBI gene (formerly Entrezgene);Acc:836744]
AT5G13650	SVR3	0.126282	0.0209001	0.0241123	elongation factor family protein [Source:NCBI gene (formerly Entrezgene);Acc:831209]
AT4G25440	ZFWD1	0.419501	0.0211454	0.024383	zinc finger WD40 repeat protein 1 [Source:NCBI gene (formerly Entrezgene);Acc:828649]
AT3G59770	SAC9	-0.13035	0.021183	0.0244141	sacI homology domain-containing protein / WW domain-containing protein [Source:NCBI gene (formerly Entrezgene);Acc:825146]
AT5G52920	PKP-BETA1	0.3361	0.0213684	0.0246155	plastidic pyruvate kinase beta subunit 1 [Source:NCBI gene (formerly Entrezgene);Acc:835369]
AT3G25580	AT3G25580	-0.450479	0.0217776	0.0250743	Thioredoxin superfamily protein [Source:NCBI gene (formerly Entrezgene);Acc:822145]
AT1G23900	GAMMA-ADAPTIN 1	-0.183035	0.022028	0.0253498	gamma-adaptin 1 [Source:NCBI gene (formerly Entrezgene);Acc:839001]
AT5G05170	CEV1	0.235594	0.0229658	0.0264158	Cellulose synthase family protein [Source:NCBI gene (formerly Entrezgene);Acc:830399]
AT3G08530	AT3G08530	0.334955	0.0230985	0.0265552	Clathrin, heavy chain [Source:NCBI gene (formerly Entrezgene);Acc:820001]
AT1G53310	PPC1	-0.248135	0.0233683	0.0268519	phosphoenolpyruvate carboxylase 1 [Source:NCBI gene (formerly Entrezgene);Acc:841765]
[truncated: 298 more rows]

## Sheet: ECT2-mCh_WT vs. DeltaN8
AGI	Gene	log2(FC)	p-value	adj. p-value	Gene Description
AT3G04260.1	PTAC3	-2.48419	1.11317e-09	6.84597e-07	plastid transcriptionally active 3 [Source:NCBI gene (formerly Entrezgene);Acc:819581]
ATCG00490.1	RBCL	2.20317	1.69326e-08	4.39572e-06	None
AT2G28000.1	CPN60A	3.24264	2.14425e-08	4.39572e-06	chaperonin-60alpha [Source:NCBI gene (formerly Entrezgene);Acc:817344]
AT4G08410.2	AT4G08410	-2.64264	8.10037e-08	1.02791e-05	Proline-rich extensin-like family protein [Source:NCBI gene (formerly Entrezgene);Acc:826400]
AT2G02790.1	29 IQD	1.30938	8.35697e-08	1.02791e-05	IQ-domain 29 [Source:NCBI gene (formerly Entrezgene);Acc:814808]
ATCG00810.1	RPL22	2.85294	2.56469e-07	2.61091e-05	None
AT5G20990.1	B73	-4.48821	3.27681e-07	2.61091e-05	molybdopterin biosynthesis CNX1 protein / molybdenum cofactor biosynthesis enzyme CNX1 (CNX1) [Source:NCBI gene (formerly Entrezgene);Acc:832224]
AT4G28080.1	AT4G28080	-3.73827	3.76665e-07	2.61091e-05	Tetratricopeptide repeat (TPR)-like superfamily protein [Source:NCBI gene (formerly Entrezgene);Acc:828923]
AT1G51980.1	AT1G51980	3.80343	3.82084e-07	2.61091e-05	Insulinase (Peptidase family M16) protein [Source:NCBI gene (formerly Entrezgene);Acc:841627]
AT4G21110.2	AT4G21110	-0.860659	1.22081e-06	7.50797e-05	G10 family protein [Source:NCBI gene (formerly Entrezgene);Acc:827859]
AT1G30380.1	PSAK	-1.22507	4.85175e-06	0.000271257	photosystem I subunit K [Source:NCBI gene (formerly Entrezgene);Acc:839918]
AT1G67090.1	RBCS1A	3.73839	8.62456e-06	0.000442009	ribulose bisphosphate carboxylase small chain 1A [Source:NCBI gene (formerly Entrezgene);Acc:843029]
AT1G70070.1	EMB25	3.07736	1.02228e-05	0.000483616	DEAD/DEAH box helicase [Source:NCBI gene (formerly Entrezgene);Acc:843343]
AT5G40490.1	AT5G40490	-1.07079	1.39544e-05	0.000612995	RNA-binding (RRM/RBD/RNP motifs) family protein [Source:NCBI gene (formerly Entrezgene);Acc:834047]
AT3G22120.2	CWLP	-3.31029	2.32726e-05	0.000909319	cell wall-plasma membrane linker protein [Source:NCBI gene (formerly Entrezgene);Acc:821775]
AT2G33210.1	HSP60-2	1.53008	2.36571e-05	0.000909319	heat shock protein 60-2 [Source:NCBI gene (formerly Entrezgene);Acc:817883]
ATCG00660.1	RPL20	1.64692	2.91944e-05	0.00105615	None
AT5G18180.1	AT5G18180	2.10363	3.61079e-05	0.00123369	H/ACA ribonucleoprotein complex, subunit Gar1/Naf1 protein [Source:NCBI gene (formerly Entrezgene);Acc:831936]
AT3G23450.4	AT3G23450	1.4176	3.90757e-05	0.00126482	transmembrane protein [Source:NCBI gene (formerly Entrezgene);Acc:3768908]
AT1G76010.2	AT1G76010	1.99393	4.43947e-05	0.00136514	Alba DNA/RNA-binding protein [Source:NCBI gene (formerly Entrezgene);Acc:843932]
AT5G27850.1	AT5G27850	1.76601	4.99709e-05	0.00146343	Ribosomal protein L18e/L15 superfamily protein [Source:NCBI gene (formerly Entrezgene);Acc:832848]
AT5G38410.3	RBCS3B	3.71568	5.60857e-05	0.00154502	Ribulose bisphosphate carboxylase (small chain) family protein [Source:NCBI gene (formerly Entrezgene);Acc:833828]
AT1G56110.1	NOP56	1.0114	5.77813e-05	0.00154502	NOP56-like pre RNA processing ribonucleoprotein [Source:NCBI gene (formerly Entrezgene);Acc:842063]
AT1G55490.5	CPN60B	3.19975	6.15059e-05	0.00157609	chaperonin 60 beta [Source:NCBI gene (formerly Entrezgene);Acc:841996]
AT3G13460.1	ECT2	-1.18619	6.42928e-05	0.0015816	evolutionarily conserved C-terminal region 2 [Source:NCBI gene (formerly Entrezgene);Acc:820548]
AT2G43680.1	14 IQD	-0.647445	7.32718e-05	0.00173316	IQ-domain 14 [Source:NCBI gene (formerly Entrezgene);Acc:818970]
AT2G43770.1	AT2G43770	2.63753	0.000124546	0.00283689	Transducin/WD40 repeat-like superfamily protein [Source:NCBI gene (formerly Entrezgene);Acc:818980]
AT5G38430.1	RBCS1B	1.58702	0.000144901	0.00318264	Ribulose bisphosphate carboxylase (small chain) family protein [Source:NCBI gene (formerly Entrezgene);Acc:833830]
AT1G80070.1	SUS2	3.36143	0.000152667	0.0032376	Pre-mRNA-processing-splicing factor [Source:NCBI gene (formerly Entrezgene);Acc:844347]
AT3G57150.1	NAP57	3.29626	0.00016286	0.00333863	homologue of NAP57 [Source:NCBI gene (formerly Entrezgene);Acc:824882]
AT3G02090.2	MPPBETA	-0.50269	0.000193248	0.00383379	Insulinase (Peptidase family M16) protein [Source:NCBI gene (formerly Entrezgene);Acc:821084]
AT4G34830.1	MRL1	2.63084	0.000206504	0.00396874	Pentatricopeptide repeat (PPR) superfamily protein [Source:NCBI gene (formerly Entrezgene);Acc:829635]
AT5G20290.1	AT5G20290	0.688391	0.000232888	0.00426089	Ribosomal protein S8e family protein [Source:NCBI gene (formerly Entrezgene);Acc:832151]
AT3G13470.1	Cpn60beta2	2.93313	0.000235561	0.00426089	TCP-1/cpn60 chaperonin family protein [Source:NCBI gene (formerly Entrezgene);Acc:820549]
AT2G34160.1	AT2G34160	3.45678	0.000253694	0.00445777	Alba DNA/RNA-binding protein [Source:NCBI gene (formerly Entrezgene);Acc:817977]
AT1G78820.1	AT1G78820	-2.80881	0.000356325	0.00608721	D-mannose binding lectin protein with Apple-like carbohydrate-binding domain-containing protein [Source:NCBI gene (formerly Entrezgene);Acc:844219]
AT4G33520.1	PAA1	-2.24709	0.000395766	0.00657827	P-type ATP-ase 1 [Source:NCBI gene (formerly Entrezgene);Acc:829490]
AT3G16420.1	PBP1	-1.89044	0.000429265	0.00694731	PYK10-binding protein 1 [Source:NCBI gene (formerly Entrezgene);Acc:820890]
ATCG00280.1	PSBC	-1.27923	0.000465813	0.00734551	None
AT1G58380.1	XW6	1.40534	0.000493698	0.00742369	Ribosomal protein S5 family protein [Source:NCBI gene (formerly Entrezgene);Acc:842207]
AT1G29250.1	AT1G29250	1.97213	0.000496712	0.00742369	Alba DNA/RNA-binding protein [Source:NCBI gene (formerly Entrezgene);Acc:839799]
AT4G31780.3	MGD1	2.28463	0.000506983	0.00742369	monogalactosyl diacylglycerol synthase 1 [Source:NCBI gene (formerly Entrezgene);Acc:829306]
AT3G02060.1	AT3G02060	-0.649723	0.000551908	0.00789357	DEAD/DEAH box helicase [Source:NCBI gene (formerly Entrezgene);Acc:821294]
AT5G46800.3	BOU	-1.56396	0.000611499	0.0085471	Mitochondrial substrate carrier family protein [Source:NCBI gene (formerly Entrezgene);Acc:834724]
AT5G42660.1	AT5G42660	-0.428903	0.000663306	0.00906518	DNA-directed RNA polymerase subunit beta (DUF616) [Source:NCBI gene (formerly Entrezgene);Acc:834275]
AT1G48110.1	ECT7	-1.78946	0.00108105	0.0143485	evolutionarily conserved C-terminal region 7 [Source:NCBI gene (formerly Entrezgene);Acc:841229]
AT3G48500.2	PDE312	-0.403022	0.00110211	0.0143485	Nucleic acid-binding, OB-fold-like protein [Source:NCBI gene (formerly Entrezgene);Acc:824009]
AT1G17580.1	MYA1	2.08873	0.00111988	0.0143485	myosin 1 [Source:NCBI gene (formerly Entrezgene);Acc:838333]
AT2G47610.1	AT2G47610	1.49402	0.00129461	0.0162487	Ribosomal protein L7Ae/L30e/S12e/Gadd45 family protein [Source:NCBI gene (formerly Entrezgene);Acc:819374]
AT2G33340.1	MAC3B	2.72883	0.00153683	0.0189031	MOS4-associated complex 3B [Source:NCBI gene (formerly Entrezgene);Acc:817897]
AT5G56500.2	Cpn60beta3	2.5279	0.00162415	0.0195854	TCP-1/cpn60 chaperonin family protein [Source:NCBI gene (formerly Entrezgene);Acc:835751]
AT5G20720.1	CPN20	2.52204	0.00171885	0.0199929	chaperonin 20 [Source:NCBI gene (formerly Entrezgene);Acc:832195]
AT5G23060.1	CaS	1.26376	0.00172297	0.0199929	calcium sensing receptor [Source:NCBI gene (formerly Entrezgene);Acc:832370]
AT1G49760.1	8 PAB	-1.20156	0.00181308	0.020649	poly(A) binding protein 8 [Source:NCBI gene (formerly Entrezgene);Acc:841399]
AT3G26060.2	PRXQ	-2.04856	0.00212199	0.0237277	Thioredoxin superfamily protein [Source:NCBI gene (formerly Entrezgene);Acc:822203]
AT4G20360.1	RABE1b	-1.92719	0.00222215	0.0243915	RAB GTPase homolog E1B [Source:NCBI gene (formerly Entrezgene);Acc:827784]
AT4G15900.1	PRL1	-0.38456	0.00226068	0.0243915	pleiotropic regulatory locus 1 [Source:NCBI gene (formerly Entrezgene);Acc:827272]
AT1G68850.1	AT1G68850	-1.9665	0.0023331	0.024603	Peroxidase superfamily protein [Source:NCBI gene (formerly Entrezgene);Acc:843218]
AT1G09340.2	CRB	-1.6176	0.00236029	0.024603	chloroplast RNA binding protein [Source:NCBI gene (formerly Entrezgene);Acc:837455]
AT1G71770.2	5 PAB	-6.022	0.00258821	0.0265291	poly(A)-binding protein 5 [Source:NCBI gene (formerly Entrezgene);Acc:843507]
AT3G46040.1	RPS15AD	1.20686	0.00298661	0.0301109	ribosomal protein S15A D [Source:NCBI gene (formerly Entrezgene);Acc:823747]
AT2G48080.1	AT2G48080	0.924051	0.00312303	0.0309785	oxidoreductase, 2OG-Fe(II) oxygenase family protein [Source:NCBI gene (formerly Entrezgene);Acc:819420]
AT1G14380.3	28 IQD	1.1289	0.00326711	0.0315597	IQ-domain 28 [Source:NCBI gene (formerly Entrezgene);Acc:838000]
AT4G34670.1	AT4G34670	-0.915067	0.00331999	0.0315597	Ribosomal protein S3Ae [Source:NCBI gene (formerly Entrezgene);Acc:829619]
AT3G12610.1	DRT100	-1.45697	0.00333558	0.0315597	Leucine-rich repeat (LRR) family protein [Source:NCBI gene (formerly Entrezgene);Acc:820441]
AT3G13060.2	ECT5	-2.28131	0.00340549	0.0316308	evolutionarily conserved C-terminal region 5 [Source:NCBI gene (formerly Entrezgene);Acc:820492]
AT1G26230.1	Cpn60beta4	2.84859	0.00344595	0.0316308	TCP-1/cpn60 chaperonin family protein [Source:NCBI gene (formerly Entrezgene);Acc:839164]
AT1G42970.1	GAPB	-1.43333	0.00357948	0.0323733	glyceraldehyde-3-phosphate dehydrogenase B subunit [Source:NCBI gene (formerly Entrezgene);Acc:840895]
AT1G20220.1	AT1G20220	1.41079	0.00376337	0.0335431	Alba DNA/RNA-binding protein [Source:NCBI gene (formerly Entrezgene);Acc:838610]
AT4G24280.1	cpHsc70-1	-0.779881	0.0040297	0.0354038	chloroplast heat shock protein 70-1 [Source:NCBI gene (formerly Entrezgene);Acc:828531]
AT1G18500.1	MAML-4	2.08421	0.0048345	0.0418763	methylthioalkylmalate synthase-like 4 [Source:NCBI gene (formerly Entrezgene);Acc:838431]
AT1G33140.1	PGY2	1.70239	0.00509652	0.0433297	Ribosomal protein L6 family [Source:NCBI gene (formerly Entrezgene);Acc:840211]
AT3G04920.1	AT3G04920	1.01923	0.00514321	0.0433297	Ribosomal protein S24e family protein [Source:NCBI gene (formerly Entrezgene);Acc:819652]
AT5G43900.3	MYA2	1.57325	0.00531055	0.0441277	myosin 2 [Source:NCBI gene (formerly Entrezgene);Acc:834412]
AT5G35970.1	AT5G35970	1.97844	0.00538143	0.0441277	P-loop containing nucleoside triphosphate hydrolases superfamily protein [Source:NCBI gene (formerly Entrezgene);Acc:833589]
AT3G47650.1	AT3G47650	1.64605	0.00571483	0.0459646	DnaJ/Hsp40 cysteine-rich domain superfamily protein [Source:NCBI gene (formerly Entrezgene);Acc:823919]
AT4G37800.1	XTH7	-0.986572	0.00575492	0.0459646	xyloglucan endotransglucosylase/hydrolase 7 [Source:NCBI gene (formerly Entrezgene);Acc:829936]
AT4G13940.1	HOG1	-1.17635	0.00586659	0.0462558	S-adenosyl-L-homocysteine hydrolase [Source:NCBI gene (formerly Entrezgene);Acc:827028]
AT3G01500.2	CA1	-1.91785	0.00625212	0.0486715	carbonic anhydrase 1 [Source:NCBI gene (formerly Entrezgene);Acc:821134]
AT3G50000.1	CKA2	2.61138	0.00648018	0.0498164	casein kinase II, alpha chain 2 [Source:NCBI gene (formerly Entrezgene);Acc:824162]
ATCG01300.1	RPL23.2	1.13794	0.00704444	0.0534855	None
AT5G25230.1	AT5G25230	1.45591	0.00787942	0.0590956	Ribosomal protein S5/Elongation factor G/III/V family protein [Source:NCBI gene (formerly Entrezgene);Acc:832594]
ATCG00120.1	ATPA	-1.38798	0.00856959	0.0628477	None
AT5G02500.1	HSC70-1	-0.816686	0.00867215	0.0628477	heat shock cognate protein 70-1 [Source:NCBI gene (formerly Entrezgene);Acc:831020]
AT3G54210.1	AT3G54210	2.17585	0.00868626	0.0628477	Ribosomal protein L17 family protein [Source:NCBI gene (formerly Entrezgene);Acc:824588]
AT3G14290.1	PAE2	-1.64739	0.00885064	0.0631537	20S proteasome alpha subunit E2 [Source:NCBI gene (formerly Entrezgene);Acc:820649]
AT5G67380.1	CKA1	1.9611	0.00893394	0.0631537	casein kinase alpha 1 [Source:NCBI gene (formerly Entrezgene);Acc:836873]
AT3G23990.1	HSP60	1.29803	0.00915595	0.0639876	heat shock protein 60 [Source:NCBI gene (formerly Entrezgene);Acc:821983]
AT1G67730.1	KCR1	1.99275	0.00954963	0.065989	beta-ketoacyl reductase 1 [Source:NCBI gene (formerly Entrezgene);Acc:843098]
AT5G62200.1	AT5G62200	-1.59138	0.00992876	0.0668053	Embryo-specific protein 3, (ATS3) [Source:NCBI gene (formerly Entrezgene);Acc:836341]
AT1G51400.1	AT1G51400	-1.09832	0.0101846	0.0668053	Photosystem II 5 kD protein [Source:NCBI gene (formerly Entrezgene);Acc:841564]
AT5G45680.1	FKBP13	-1.39061	0.0102128	0.0668053	FK506-binding protein 13 [Source:NCBI gene (formerly Entrezgene);Acc:834607]
AT2G18740.1	AT2G18740	-1.54539	0.0102723	0.0668053	Small nuclear ribonucleoprotein family protein [Source:NCBI gene (formerly Entrezgene);Acc:816389]
AT2G38040.2	CAC3	-1.32155	0.010289	0.0668053	acetyl Co-enzyme a carboxylase carboxyltransferase alpha subunit [Source:NCBI gene (formerly Entrezgene);Acc:818382]
AT1G09760.1	U2A'	-1.30544	0.0103195	0.0668053	U2 small nuclear ribonucleoprotein A [Source:NCBI gene (formerly Entrezgene);Acc:837505]
AT2G36530.1	LOS2	-0.681557	0.010669	0.0683484	Enolase [Source:NCBI gene (formerly Entrezgene);Acc:818226]
AT4G25130.1	PMSR4	-1.32053	0.010871	0.0684996	peptide met sulfoxide reductase 4 [Source:NCBI gene (formerly Entrezgene);Acc:828616]
AT2G42740.1	RPL16A	0.47994	0.0109276	0.0684996	ribosomal protein large subunit 16A [Source:NCBI gene (formerly Entrezgene);Acc:818874]
AT1G06950.1	TIC110	0.531427	0.0110268	0.0684996	translocon at the inner envelope membrane of chloroplasts 110 [Source:NCBI gene (formerly Entrezgene);Acc:837205]
AT5G42310.1	AT5G42310	-1.48713	0.011288	0.0687733	Pentatricopeptide repeat (PPR-like) superfamily protein [Source:NCBI gene (formerly Entrezgene);Acc:834236]
AT3G04840.1	AT3G04840	1.04749	0.0113475	0.0687733	Ribosomal protein S3Ae [Source:NCBI gene (formerly Entrezgene);Acc:819644]
AT5G02310.3	PRT6	-1.26815	0.0114262	0.0687733	proteolysis 6 [Source:NCBI gene (formerly Entrezgene);Acc:830916]
AT4G27500.1	PPI1	1.7376	0.0115275	0.0687733	proton pump interactor 1 [Source:NCBI gene (formerly Entrezgene);Acc:828859]
AT2G20490.1	NOP10	2.58745	0.0116444	0.0687733	nucleolar RNA-binding Nop10p family protein [Source:NCBI gene (formerly Entrezgene);Acc:816569]
AT3G13860.1	HSP60-3A	1.15138	0.0118104	0.0687733	heat shock protein 60-3A [Source:NCBI gene (formerly Entrezgene);Acc:820599]
AT5G15520.1	AT5G15520	0.71838	0.0118536	0.0687733	Ribosomal protein S19e family protein [Source:NCBI gene (formerly Entrezgene);Acc:831405]
AT1G56070.3	LOS1	-0.563349	0.0130302	0.0743298	Ribosomal protein S5/Elongation factor G/III/V family protein [Source:NCBI gene (formerly Entrezgene);Acc:842058]
AT1G17860.1	AT1G17860	-1.26048	0.013053	0.0743298	None
AT3G62600.1	ATERDJ3B	0.889198	0.0137776	0.0777359	DNAJ heat shock family protein [Source:NCBI gene (formerly Entrezgene);Acc:825434]
AT3G09260.1	PYK10	0.956311	0.0143696	0.080322	Glycosyl hydrolase superfamily protein [Source:NCBI gene (formerly Entrezgene);Acc:820082]
AT5G28500.1	AT5G28500	0.904233	0.0144971	0.080322	rubisco accumulation factor-like protein [Source:NCBI gene (formerly Entrezgene);Acc:832943]
AT2G15400.1	NRPE3B	-0.939716	0.0151315	0.083088	DNA-directed RNA polymerase family protein [Source:NCBI gene (formerly Entrezgene);Acc:816032]
AT4G02940.1	AT4G02940	-0.806476	0.0160736	0.08748	oxidoreductase, 2OG-Fe(II) oxygenase family protein [Source:NCBI gene (formerly Entrezgene);Acc:828132]
AT1G35680.1	RPL21C	0.806871	0.0169512	0.0911475	Ribosomal protein L21 [Source:NCBI gene (formerly Entrezgene);Acc:840472]
AT1G11430.1	MORF9	-0.533515	0.017109	0.0911475	plastid developmental protein DAG [Source:NCBI gene (formerly Entrezgene);Acc:837685]
AT3G07050.1	NSN1	1.16345	0.0171921	0.0911475	GTP-binding family protein [Source:NCBI gene (formerly Entrezgene);Acc:819890]
AT5G27770.1	AT5G27770	-1.65545	0.0176874	0.0922457	Ribosomal L22e protein family [Source:NCBI gene (formerly Entrezgene);Acc:832839]
ATCG01130.1	YCF1.2	1.34671	0.0176992	0.0922457	None
AT3G17020.1	AT3G17020	-1.15419	0.0181058	0.0935719	Adenine nucleotide alpha hydrolases-like superfamily protein [Source:NCBI gene (formerly Entrezgene);Acc:820958]
AT5G52840.1	AT5G52840	-0.577577	0.0195056	0.0995335	NADH-ubiquinone oxidoreductase-like protein [Source:NCBI gene (formerly Entrezgene);Acc:835361]
AT5G08180.1	AT5G08180	1.67858	0.019583	0.0995335	Ribosomal protein L7Ae/L30e/S12e/Gadd45 family protein [Source:NCBI gene (formerly Entrezgene);Acc:830714]
AT1G45145.1	TRX5	1.59085	0.0205195	0.103438	thioredoxin H-type 5 [Source:NCBI gene (formerly Entrezgene);Acc:841082]
AT3G60820.2	PBF1	-1.60392	0.0210971	0.105486	N-terminal nucleophile aminohydrolases (Ntn hydrolases) superfamily protein [Source:NCBI gene (formerly Entrezgene);Acc:825253]
AT3G14415.2	GOX2	-0.930493	0.0212908	0.105596	Aldolase-type TIM barrel family protein [Source:NCBI gene (formerly Entrezgene);Acc:820664]
AT4G16440.1	NAR1	-1.07579	0.0215478	0.106015	ferredoxin hydrogenase [Source:NCBI gene (formerly Entrezgene);Acc:827338]
AT5G48900.1	AT5G48900	1.60774	0.0219053	0.106919	Pectin lyase-like superfamily protein [Source:NCBI gene (formerly Entrezgene);Acc:834948]
AT2G36870.1	XTH32	2.21021	0.0221396	0.107211	xyloglucan endotransglucosylase/hydrolase 32 [Source:NCBI gene (formerly Entrezgene);Acc:818259]
AT3G15360.1	TRX-M4	-1.20954	0.0236102	0.11344	thioredoxin M-type 4 [Source:NCBI gene (formerly Entrezgene);Acc:820775]
AT1G01300.1	AT1G01300	1.8749	0.0243223	0.115623	Eukaryotic aspartyl protease family protein [Source:NCBI gene (formerly Entrezgene);Acc:839375]
AT4G38970.1	FBA2	-1.70593	0.0244407	0.115623	fructose-bisphosphate aldolase 2 [Source:NCBI gene (formerly Entrezgene);Acc:830052]
AT1G50320.1	THX	-1.76484	0.0246891	0.115907	thioredoxin X [Source:NCBI gene (formerly Entrezgene);Acc:841454]
AT1G45130.1	BGAL5	-2.13848	0.0264559	0.12326	beta-galactosidase 5 [Source:NCBI gene (formerly Entrezgene);Acc:841080]
AT5G40370.1	GRXC2	-1.21588	0.0269225	0.123664	Glutaredoxin family protein [Source:NCBI gene (formerly Entrezgene);Acc:834035]
AT1G20580.1	AT1G20580	0.631811	0.0271379	0.123664	Small nuclear ribonucleoprotein family protein [Source:NCBI gene (formerly Entrezgene);Acc:838647]
AT3G52500.1	AT3G52500	-0.578302	0.0271935	0.123664	Eukaryotic aspartyl protease family protein [Source:NCBI gene (formerly Entrezgene);Acc:824415]
AT3G50370.2	AT3G50370	-0.735574	0.0273468	0.123664	None
AT3G18740.1	RLK902	0.209922	0.0280029	0.125482	Ribosomal protein L7Ae/L30e/S12e/Gadd45 family protein [Source:NCBI gene (formerly Entrezgene);Acc:821405]
AT5G64260.1	EXL2	1.07232	0.0281569	0.125482	EXORDIUM like 2 [Source:NCBI gene (formerly Entrezgene);Acc:836547]
AT5G09810.1	ACT7	-1.00162	0.0289213	0.127961	actin 7 [Source:NCBI gene (formerly Entrezgene);Acc:830841]
AT2G43150.1	AT2G43150	-0.445197	0.0299253	0.131457	Proline-rich extensin-like family protein [Source:NCBI gene (formerly Entrezgene);Acc:818917]
AT2G45820.1	AT2G45820	0.29726	0.0302081	0.131759	Remorin family protein [Source:NCBI gene (formerly Entrezgene);Acc:819190]
AT5G07090.1	AT5G07090	1.21517	0.0308171	0.132837	Ribosomal protein S4 (RPS4A) family protein [Source:NCBI gene (formerly Entrezgene);Acc:830600]
AT1G61520.3	LHCA3	1.47825	0.0308873	0.132837	PSI type III chlorophyll a/b-binding protein [Source:NCBI gene (formerly Entrezgene);Acc:842446]
AT1G14320.1	SAC52	1.15314	0.0312438	0.133437	Ribosomal protein L16p/L10e family protein [Source:NCBI gene (formerly Entrezgene);Acc:837993]
AT1G59610.1	DL3	1.52432	0.0336098	0.142552	dynamin-like 3 [Source:NCBI gene (formerly Entrezgene);Acc:842251]
AT3G13920.5	EIF4A1	-1.04171	0.0347823	0.145238	eukaryotic translation initiation factor 4A1 [Source:NCBI gene (formerly Entrezgene);Acc:820605]
AT1G07310.1	AT1G07310	-2.27201	0.0348795	0.145238	Calcium-dependent lipid-binding (CaLB domain) family protein [Source:NCBI gene (formerly Entrezgene);Acc:837242]
AT2G44120.2	AT2G44120	1.70591	0.0349515	0.145238	Ribosomal protein L30/L7 family protein [Source:NCBI gene (formerly Entrezgene);Acc:819018]
AT5G23900.1	AT5G23900	0.51714	0.0354513	0.145783	Ribosomal protein L13e family protein [Source:NCBI gene (formerly Entrezgene);Acc:832455]
AT5G42790.1	PAF1	-0.702303	0.0355569	0.145783	proteasome alpha subunit F1 [Source:NCBI gene (formerly Entrezgene);Acc:834290]
AT5G64040.1	PSAN	-1.09771	0.0365068	0.148687	photosystem I reaction center subunit PSI-N, chloroplast, putative / PSI-N, putative (PSAN) [Source:NCBI gene (formerly Entrezgene);Acc:836525]
AT2G31610.1	AT2G31610	1.56649	0.0367529	0.148704	Ribosomal protein S3 family protein [Source:NCBI gene (formerly Entrezgene);Acc:817719]
AT1G18450.1	4 ARP	-1.31631	0.0374816	0.150083	actin-related protein 4 [Source:NCBI gene (formerly Entrezgene);Acc:838425]
AT2G18020.1	EMB2296	1.24995	0.0376362	0.150083	Ribosomal protein L2 family [Source:NCBI gene (formerly Entrezgene);Acc:816314]
AT3G09440.4	AT3G09440	-0.915759	0.0378259	0.150083	Heat shock protein 70 (Hsp 70) family protein [Source:NCBI gene (formerly Entrezgene);Acc:820102]
AT2G39460.1	RPL23AA	1.2477	0.0392787	0.154463	ribosomal protein L23AA [Source:NCBI gene (formerly Entrezgene);Acc:818531]
AT3G07030.5	AT3G07030	2.01205	0.0394319	0.154463	Alba DNA/RNA-binding protein [Source:NCBI gene (formerly Entrezgene);Acc:3768790]
AT5G61770.3	PPAN	0.589827	0.0397107	0.15457	PETER PAN-like protein [Source:NCBI gene (formerly Entrezgene);Acc:836299]
AT3G61130.1	GAUT1	0.563961	0.0400877	0.155056	galacturonosyltransferase 1 [Source:NCBI gene (formerly Entrezgene);Acc:825285]
AT5G20490.2	XIK	0.897752	0.0404572	0.155507	myosin family protein with Dil [Source:NCBI gene (formerly Entrezgene);Acc:832171]
AT3G10690.1	GYRA	2.0566	0.040941	0.15639	DNA GYRASE A [Source:NCBI gene (formerly Entrezgene);Acc:820238]
AT1G80750.1	AT1G80750	-0.651959	0.0414643	0.157411	Ribosomal protein L30/L7 family protein [Source:NCBI gene (formerly Entrezgene);Acc:844414]
AT1G50570.2	AT1G50570	-0.711944	0.0421463	0.159018	Calcium-dependent lipid-binding (CaLB domain) family protein [Source:NCBI gene (formerly Entrezgene);Acc:841478]
ATCG00770.1	RPS8	0.80141	0.0426623	0.159984	None
AT1G47128.1	RD21A	-0.772636	0.0442809	0.165047	Granulin repeat cysteine protease family protein [Source:NCBI gene (formerly Entrezgene);Acc:841122]
AT2G38750.1	ANNAT4	1.16289	0.0457536	0.169509	annexin 4 [Source:NCBI gene (formerly Entrezgene);Acc:818457]
AT5G23740.1	RPS11-BETA	0.950033	0.0461685	0.170022	ribosomal protein S11-beta [Source:NCBI gene (formerly Entrezgene);Acc:832439]
AT1G67430.1	AT1G67430	-0.770245	0.0471945	0.172766	Ribosomal protein L22p/L17e family protein [Source:NCBI gene (formerly Entrezgene);Acc:843063]
AT4G19410.2	AT4G19410	-0.892322	0.0478333	0.174068	Pectinacetylesterase family protein [Source:NCBI gene (formerly Entrezgene);Acc:827682]
AT1G78900.2	VHA-A	-0.548063	0.0482128	0.174417	vacuolar ATP synthase subunit A [Source:NCBI gene (formerly Entrezgene);Acc:844228]
AT2G47110.1	UBQ6	-0.541116	0.0488443	0.174808	ubiquitin 6 [Source:NCBI gene (formerly Entrezgene);Acc:819323]
AT3G18580.1	AT3G18580	1.39802	0.0488894	0.174808	Nucleic acid-binding, OB-fold-like protein [Source:NCBI gene (formerly Entrezgene);Acc:821389]
AT5G14260.1	AT5G14260	-1.56678	0.0497042	0.176694	Rubisco methyltransferase family protein [Source:NCBI gene (formerly Entrezgene);Acc:831276]
AT4G11600.1	GPX6	-1.52317	0.0522532	0.184688	glutathione peroxidase 6 [Source:NCBI gene (formerly Entrezgene);Acc:826765]
AT3G24503.1	ALDH2C4	-1.47022	0.0527422	0.185351	aldehyde dehydrogenase 2C4 [Source:NCBI gene (formerly Entrezgene);Acc:822042]
AT5G14800.1	P5CR	1.74049	0.0536203	0.187008	pyrroline-5- carboxylate (P5C) reductase [Source:NCBI gene (formerly Entrezgene);Acc:831332]
AT5G26742.2	emb1138	1.29837	0.0538217	0.187008	DEAD box RNA helicase (RH3) [Source:NCBI gene (formerly Entrezgene);Acc:832713]
AT1G09770.1	CDC5	0.947632	0.0547289	0.189091	cell division cycle 5 [Source:NCBI gene (formerly Entrezgene);Acc:837506]
AT5G16130.1	AT5G16130	2.18466	0.0555124	0.190727	Ribosomal protein S7e family protein [Source:NCBI gene (formerly Entrezgene);Acc:831470]
AT1G47500.1	RBP47C'	-0.568971	0.0578088	0.197513	RNA-binding protein 47C' [Source:NCBI gene (formerly Entrezgene);Acc:841159]
AT4G03520.1	ATHM2	-0.922026	0.0603164	0.204943	Thioredoxin superfamily protein [Source:NCBI gene (formerly Entrezgene);Acc:825653]
AT2G04270.5	RNEE/G	-0.953591	0.0611346	0.206581	RNAse E/G-like protein [Source:NCBI gene (formerly Entrezgene);Acc:814965]
AT1G26880.1	AT1G26880	0.709427	0.0629043	0.2114	Ribosomal protein L34e superfamily protein [Source:NCBI gene (formerly Entrezgene);Acc:838331]
AT4G08280.2	AT4G08280	-1.32796	0.0635646	0.212458	Thioredoxin superfamily protein [Source:NCBI gene (formerly Entrezgene);Acc:826382]
AT4G39980.1	DHS1	-1.09246	0.0641	0.213089	3-deoxy-D-arabino-heptulosonate 7-phosphate synthase 1 [Source:NCBI gene (formerly Entrezgene);Acc:830159]
AT4G12520.1	AT4G12520	-1.30652	0.0653475	0.216068	Bifunctional inhibitor/lipid-transfer protein/seed storage 2S albumin superfamily protein [Source:NCBI gene (formerly Entrezgene);Acc:826864]
AT3G47520.1	MDH	-1.33788	0.0672896	0.220531	malate dehydrogenase [Source:NCBI gene (formerly Entrezgene);Acc:823906]
AT2G39730.1	RCA	-1.02731	0.0678966	0.220531	rubisco activase [Source:NCBI gene (formerly Entrezgene);Acc:818558]
AT1G61730.1	AT1G61730	1.40975	0.0681675	0.220531	DNA-binding storekeeper protein-related transcriptional regulator [Source:NCBI gene (formerly Entrezgene);Acc:842470]
AT5G28540.1	BIP1	-1.26596	0.0684012	0.220531	heat shock protein 70 (Hsp 70) family protein [Source:NCBI gene (formerly Entrezgene);Acc:832950]
AT2G43970.1	LARP6b	0.837359	0.0684902	0.220531	RNA-binding protein [Source:NCBI gene (formerly Entrezgene);Acc:819002]
AT5G19780.1	TUA5	0.748482	0.0698692	0.2238	tubulin alpha-5 [Source:NCBI gene (formerly Entrezgene);Acc:832098]
AT1G04910.1	AT1G04910	-0.141214	0.0708804	0.223896	O-fucosyltransferase family protein [Source:NCBI gene (formerly Entrezgene);Acc:839373]
AT4G16150.1	AT4G16150	1.73125	0.0709622	0.223896	None
AT5G18380.1	AT5G18380	1.42024	0.0709915	0.223896	Ribosomal protein S5 domain 2-like superfamily protein [Source:NCBI gene (formerly Entrezgene);Acc:831956]
ATCG00905.1	RPS12C	0.84043	0.0721625	0.226249	None
AT5G17920.1	ATMS1	1.05332	0.0724733	0.226249	Cobalamin-independent synthase family protein [Source:NCBI gene (formerly Entrezgene);Acc:831660]
AT1G47540.2	AT1G47540	-1.01116	0.0794455	0.246762	Scorpion toxin-like knottin superfamily protein [Source:NCBI gene (formerly Entrezgene);Acc:841163]
AT1G62020.1	AT1G62020	-0.222222	0.0803667	0.24837	Coatomer, alpha subunit [Source:NCBI gene (formerly Entrezgene);Acc:842497]
AT4G27440.1	PORB	-1.02398	0.0807958	0.248447	protochlorophyllide oxidoreductase B [Source:NCBI gene (formerly Entrezgene);Acc:828853]
AT4G27740.1	AT4G27740	-0.725178	0.0819691	0.250801	Yippee family putative zinc-binding protein [Source:NCBI gene (formerly Entrezgene);Acc:828888]
AT5G09590.1	MTHSC70-2	-0.640485	0.0855537	0.260473	mitochondrial HSO70 2 [Source:NCBI gene (formerly Entrezgene);Acc:830818]
AT2G05220.2	AT2G05220	-0.767673	0.0869985	0.263567	Ribosomal S17 family protein [Source:NCBI gene (formerly Entrezgene);Acc:815070]
AT1G78850.1	AT1G78850	-1.01188	0.0901024	0.270375	D-mannose binding lectin protein with Apple-like carbohydrate-binding domain-containing protein [Source:NCBI gene (formerly Entrezgene);Acc:844222]
AT5G06690.1	WCRKC1	-0.166053	0.0911749	0.270375	WCRKC thioredoxin 1 [Source:NCBI gene (formerly Entrezgene);Acc:830558]
AT2G05620.1	PGR5	-0.564976	0.0911828	0.270375	proton gradient regulation 5 [Source:NCBI gene (formerly Entrezgene);Acc:815111]
AT3G52960.1	AT3G52960	-1.62013	0.0911997	0.270375	Thioredoxin superfamily protein [Source:NCBI gene (formerly Entrezgene);Acc:824462]
AT2G34480.2	AT2G34480	0.68079	0.0915713	0.270375	Ribosomal protein L18ae/LX family protein [Source:NCBI gene (formerly Entrezgene);Acc:818011]
AT1G53280.1	DJ1B	-1.14173	0.0918835	0.270375	Class I glutamine amidotransferase-like superfamily protein [Source:NCBI gene (formerly Entrezgene);Acc:841762]
AT4G25630.1	FIB2	0.748807	0.0925251	0.270966	fibrillarin 2 [Source:NCBI gene (formerly Entrezgene);Acc:828668]
AT5G54280.2	ATM2	-0.358196	0.0932198	0.271707	myosin 2 [Source:NCBI gene (formerly Entrezgene);Acc:835516]
ATCG00160.1	RPS2	1.02442	0.0966099	0.28026	None
AT2G15620.1	NIR1	-0.733305	0.101261	0.292374	nitrite reductase 1 [Source:NCBI gene (formerly Entrezgene);Acc:816055]
AT4G35090.1	CAT2	-1.16516	0.101763	0.292451	catalase 2 [Source:NCBI gene (formerly Entrezgene);Acc:829661]
AT1G66240.1	ATX1	-1.10808	0.102575	0.293414	homolog of anti-oxidant 1 [Source:NCBI gene (formerly Entrezgene);Acc:842940]
AT4G31700.1	RPS6	0.896277	0.103413	0.293614	ribosomal protein S6 [Source:NCBI gene (formerly Entrezgene);Acc:829298]
AT4G37510.1	AT4G37510	2.13109	0.1036	0.293614	Ribonuclease III family protein [Source:NCBI gene (formerly Entrezgene);Acc:829906]
AT4G14030.1	SBP1	0.951198	0.104642	0.294171	selenium-binding protein 1 [Source:NCBI gene (formerly Entrezgene);Acc:827039]
AT5G02870.1	AT5G02870	0.552845	0.104754	0.294171	Ribosomal protein L4/L1 family [Source:NCBI gene (formerly Entrezgene);Acc:831756]
AT1G04680.1	AT1G04680	-0.37937	0.10542	0.294695	Pectin lyase-like superfamily protein [Source:NCBI gene (formerly Entrezgene);Acc:839452]
AT3G09630.1	AT3G09630	0.558017	0.10641	0.296088	Ribosomal protein L4/L1 family [Source:NCBI gene (formerly Entrezgene);Acc:820120]
AT3G48930.1	EMB1080	1.04441	0.106931	0.296088	Nucleic acid-binding, OB-fold-like protein [Source:NCBI gene (formerly Entrezgene);Acc:824054]
AT4G00100.1	RPS13A	1.29743	0.107362	0.296088	ribosomal protein S13A [Source:NCBI gene (formerly Entrezgene);Acc:828167]
AT3G15660.2	GRX4	-1.62836	0.110295	0.30282	glutaredoxin 4 [Source:NCBI gene (formerly Entrezgene);Acc:820809]
AT4G32470.1	AT4G32470	1.7353	0.1126	0.307176	Cytochrome bd ubiquinol oxidase, 14kDa subunit [Source:NCBI gene (formerly Entrezgene);Acc:829382]
AT4G16720.1	AT4G16720	0.664834	0.112881	0.307176	Ribosomal protein L23/L15e family protein [Source:NCBI gene (formerly Entrezgene);Acc:827375]
AT3G47370.3	AT3G47370	-0.793058	0.114655	0.310629	Ribosomal protein S10p/S20e family protein [Source:NCBI gene (formerly Entrezgene);Acc:823891]
AT1G78630.1	emb1473	1.05055	0.115771	0.312277	Ribosomal protein L13 family protein [Source:NCBI gene (formerly Entrezgene);Acc:844199]
AT5G28740.1	AT5G28740	1.14329	0.116602	0.312797	Tetratricopeptide repeat (TPR)-like superfamily protein [Source:NCBI gene (formerly Entrezgene);Acc:832986]
AT4G09730.1	RH39	-0.354766	0.116981	0.312797	RH39 [Source:NCBI gene (formerly Entrezgene);Acc:826559]
AT1G52930.1	AT1G52930	0.261955	0.120547	0.320937	Ribosomal RNA processing Brix domain protein [Source:NCBI gene (formerly Entrezgene);Acc:841726]
AT2G28720.1	AT2G28720	-0.882607	0.123252	0.326724	Histone superfamily protein [Source:NCBI gene (formerly Entrezgene);Acc:817421]
AT1G72370.1	P40	0.808792	0.125647	0.331644	40s ribosomal protein SA [Source:NCBI gene (formerly Entrezgene);Acc:843569]
AT3G21055.2	PSBTN	-1.05277	0.126733	0.331771	photosystem II subunit T [Source:NCBI gene (formerly Entrezgene);Acc:821657]
AT1G09590.1	AT1G09590	0.815857	0.126774	0.331771	Translation protein SH3-like family protein [Source:NCBI gene (formerly Entrezgene);Acc:837486]
AT5G16715.1	EMB2247	-0.701356	0.127812	0.333069	protein EMBRYO DEFECTIVE 2247 [Source:NCBI gene (formerly Entrezgene);Acc:831533]
AT3G16940.1	AT3G16940	1.19024	0.128975	0.334681	calmodulin-binding transcription activator [Source:NCBI gene (formerly Entrezgene);Acc:820950]
AT5G04600.1	AT5G04600	-0.156048	0.130676	0.336417	RNA-binding (RRM/RBD/RNP motifs) family protein [Source:NCBI gene (formerly Entrezgene);Acc:830337]
AT1G43560.1	ty2	-2.05005	0.131456	0.336417	thioredoxin Y2 [Source:NCBI gene (formerly Entrezgene);Acc:840939]
AT3G60750.1	AT3G60750	-0.571776	0.131487	0.336417	Transketolase [Source:NCBI gene (formerly Entrezgene);Acc:825246]
AT3G04620.1	DAN1	-0.295261	0.131832	0.336417	Alba DNA/RNA-binding protein [Source:NCBI gene (formerly Entrezgene);Acc:819620]
AT1G20620.1	CAT3	-0.335052	0.133547	0.339386	catalase 3 [Source:NCBI gene (formerly Entrezgene);Acc:838651]
AT4G20890.1	TUB9	-0.598986	0.135907	0.343961	tubulin beta-9 chain [Source:NCBI gene (formerly Entrezgene);Acc:827837]
ATCG00650.1	RPS18	-1.43523	0.138322	0.348309	None
AT3G51190.1	AT3G51190	0.891632	0.139035	0.348309	Ribosomal protein L2 family [Source:NCBI gene (formerly Entrezgene);Acc:824282]
AT2G45180.1	AT2G45180	-1.1333	0.139402	0.348309	Bifunctional inhibitor/lipid-transfer protein/seed storage 2S albumin superfamily protein [Source:NCBI gene (formerly Entrezgene);Acc:819126]
AT5G07440.2	GDH2	-0.729192	0.139908	0.348309	glutamate dehydrogenase 2 [Source:NCBI gene (formerly Entrezgene);Acc:830635]
AT5G44120.3	CRA1	-1.24012	0.140456	0.348309	RmlC-like cupins superfamily protein [Source:NCBI gene (formerly Entrezgene);Acc:834435]
AT5G65350.1	HTR11	-0.896948	0.141029	0.348325	histone 3 11 [Source:NCBI gene (formerly Entrezgene);Acc:836660]
AT1G14710.1	AT1G14710	-0.793852	0.14222	0.349862	hydroxyproline-rich glycoprotein family protein [Source:NCBI gene (formerly Entrezgene);Acc:838036]
AT1G66260.2	AT1G66260	1.235	0.146704	0.359454	RNA-binding (RRM/RBD/RNP motifs) family protein [Source:NCBI gene (formerly Entrezgene);Acc:842943]
AT5G44180.3	RLT2	-1.69783	0.151577	0.36992	Homeodomain-like transcriptional regulator [Source:NCBI gene (formerly Entrezgene);Acc:834441]
AT1G77180.2	SKIP	1.20627	0.152322	0.37027	chromatin protein family [Source:NCBI gene (formerly Entrezgene);Acc:844055]
AT5G21326.1	CIPK26	-0.32331	0.157919	0.382363	Ca2+regulated serine-threonine protein kinase family protein [Source:NCBI gene (formerly Entrezgene);Acc:832246]
AT3G20820.1	AT3G20820	0.936382	0.160406	0.386861	Leucine-rich repeat (LRR) family protein [Source:NCBI gene (formerly Entrezgene);Acc:821630]
AT3G07110.2	AT3G07110	0.748832	0.163535	0.392867	Ribosomal protein L13 family protein [Source:NCBI gene (formerly Entrezgene);Acc:819897]
AT5G27640.2	TIF3B1	0.738787	0.165057	0.394982	translation initiation factor 3B1 [Source:NCBI gene (formerly Entrezgene);Acc:832826]
AT5G44340.1	TUB4	0.353163	0.167111	0.396936	tubulin beta chain 4 [Source:NCBI gene (formerly Entrezgene);Acc:834459]
ATCG00790.1	RPL16	0.841782	0.167165	0.396936	None
AT5G48760.2	AT5G48760	0.253489	0.172607	0.408282	Ribosomal protein L13 family protein [Source:NCBI gene (formerly Entrezgene);Acc:834934]
AT5G62390.1	BAG7	1.34965	0.174989	0.412331	BCL-2-associated athano 7 [Source:NCBI gene (formerly Entrezgene);Acc:836360]
AT1G65930.1	cICDH	-1.22653	0.178318	0.417144	cytosolic NADP+-dependent isocitrate dehydrogenase [Source:NCBI gene (formerly Entrezgene);Acc:842905]
AT4G33470.1	HDA14	-0.679983	0.179432	0.417144	histone deacetylase 14 [Source:NCBI gene (formerly Entrezgene);Acc:829484]
AT5G42080.4	DL1	1.40191	0.179445	0.417144	dynamin-like protein [Source:NCBI gene (formerly Entrezgene);Acc:834213]
AT2G23350.1	4 PAB	-0.847906	0.180259	0.417144	poly(A) binding protein 4 [Source:NCBI gene (formerly Entrezgene);Acc:816867]
AT5G28060.1	AT5G28060	-0.390086	0.180423	0.417144	Ribosomal protein S24e family protein [Source:NCBI gene (formerly Entrezgene);Acc:832878]
ATCG00900.1	RPS7.1	0.97621	0.183461	0.422579	None
AT3G09500.1	AT3G09500	-0.635412	0.187652	0.430619	Ribosomal L29 family protein [Source:NCBI gene (formerly Entrezgene);Acc:820107]
AT2G41475.1	AT2G41475	0.681097	0.189163	0.432474	Embryo-specific protein 3, (ATS3) [Source:NCBI gene (formerly Entrezgene);Acc:6240499]
AT5G15200.1	AT5G15200	0.892973	0.190181	0.432791	Ribosomal protein S4 [Source:NCBI gene (formerly Entrezgene);Acc:831372]
AT5G16930.1	AT5G16930	0.745626	0.19071	0.432791	AAA-type ATPase family protein [Source:NCBI gene (formerly Entrezgene);Acc:831556]
AT3G06400.3	CHR11	1.38302	0.197501	0.446556	chromatin-remodeling protein 11 [Source:NCBI gene (formerly Entrezgene);Acc:819814]
AT3G11964.2	AT3G11964	0.641626	0.203015	0.457214	RIBOSOMAL RNA PROCESSING 5 [Source:NCBI gene (formerly Entrezgene);Acc:820370]
AT3G14990.1	DJ1A	-0.62484	0.203702	0.457214	Class I glutamine amidotransferase-like superfamily protein [Source:NCBI gene (formerly Entrezgene);Acc:820728]
AT4G10340.1	LHCB5	-2.39751	0.206707	0.462273	light harvesting complex of photosystem II 5 [Source:NCBI gene (formerly Entrezgene);Acc:826626]
AT1G49240.1	ACT8	-0.678366	0.208539	0.463861	actin 8 [Source:NCBI gene (formerly Entrezgene);Acc:841347]
AT1G12000.1	AT1G12000	-0.165838	0.208926	0.463861	Phosphofructokinase family protein [Source:NCBI gene (formerly Entrezgene);Acc:837752]
AT4G12390.1	PME1	1.25752	0.211601	0.468111	pectin methylesterase inhibitor 1 [Source:NCBI gene (formerly Entrezgene);Acc:826848]
AT3G02150.2	PTF1	-0.809323	0.219707	0.4843	plastid transcription factor 1 [Source:NCBI gene (formerly Entrezgene);Acc:821061]
AT2G20450.1	AT2G20450	-0.417489	0.224234	0.490376	Ribosomal protein L14 [Source:NCBI gene (formerly Entrezgene);Acc:816564]
AT5G35590.1	PAA1	-0.682205	0.224692	0.490376	proteasome alpha subunit A1 [Source:NCBI gene (formerly Entrezgene);Acc:833524]
AT3G03960.1	AT3G03960	-0.237505	0.224855	0.490376	TCP-1/cpn60 chaperonin family protein [Source:NCBI gene (formerly Entrezgene);Acc:819549]
AT4G30190.2	HA2	0.240346	0.226959	0.49066	H[+]-ATPase 2 [Source:NCBI gene (formerly Entrezgene);Acc:829142]
AT1G33240.1	GTL1	-0.912959	0.227707	0.49066	GT-2-like 1 [Source:NCBI gene (formerly Entrezgene);Acc:840218]
AT3G05910.1	AT3G05910	-1.4379	0.228937	0.49066	Pectinacetylesterase family protein [Source:NCBI gene (formerly Entrezgene);Acc:819760]
AT5G07350.2	Tudor1	-0.423896	0.228971	0.49066	TUDOR-SN protein 1 [Source:NCBI gene (formerly Entrezgene);Acc:830626]
AT5G56030.2	HSP81-2	0.841111	0.228975	0.49066	heat shock protein 81-2 [Source:NCBI gene (formerly Entrezgene);Acc:835701]
AT3G57490.1	AT3G57490	-0.120297	0.231619	0.493011	Ribosomal protein S5 family protein [Source:NCBI gene (formerly Entrezgene);Acc:824916]
AT1G69620.1	RPL34	0.867712	0.231675	0.493011	ribosomal protein L34 [Source:NCBI gene (formerly Entrezgene);Acc:843298]
AT3G23820.1	GAE6	2.31628	0.233182	0.494507	UDP-D-glucuronate 4-epimerase 6 [Source:NCBI gene (formerly Entrezgene);Acc:821965]
AT1G45000.1	AT1G45000	-0.559384	0.23438	0.495339	AAA-type ATPase family protein [Source:NCBI gene (formerly Entrezgene);Acc:841065]
AT2G33800.1	EMB3113	0.722964	0.237723	0.500684	Ribosomal protein S5 family protein [Source:NCBI gene (formerly Entrezgene);Acc:817947]
ATCG00860.1	YCF2.1	-0.453982	0.2386	0.500816	None
AT5G12250.1	TUB6	-0.731345	0.241447	0.503421	beta-6 tubulin [Source:NCBI gene (formerly Entrezgene);Acc:831100]
AT5G20010.1	RAN-1	0.385256	0.241847	0.503421	RAS-related nuclear protein-1 [Source:NCBI gene (formerly Entrezgene);Acc:832123]
AT3G52140.4	NOXY38	-0.521051	0.242297	0.503421	tetratricopeptide repeat (TPR)-containing protein [Source:NCBI gene (formerly Entrezgene);Acc:824378]
AT1G74050.1	AT1G74050	0.778258	0.249378	0.51466	Ribosomal protein L6 family protein [Source:NCBI gene (formerly Entrezgene);Acc:843744]
AT5G46290.1	KASI	-0.921485	0.24938	0.51466	3-ketoacyl-acyl carrier protein synthase I [Source:NCBI gene (formerly Entrezgene);Acc:834671]
AT4G27160.1	SESA3	1.56342	0.255582	0.525696	seed storage albumin 3 [Source:NCBI gene (formerly Entrezgene);Acc:828824]
AT1G74470.1	AT1G74470	0.691675	0.262178	0.537464	Pyridine nucleotide-disulfide oxidoreductase family protein [Source:NCBI gene (formerly Entrezgene);Acc:843788]
AT1G03680.1	THM1	-0.72042	0.263858	0.537765	thioredoxin M-type 1 [Source:NCBI gene (formerly Entrezgene);Acc:839436]
AT5G51550.1	EXL3	-0.455836	0.264073	0.537765	EXORDIUM like 3 [Source:NCBI gene (formerly Entrezgene);Acc:835229]
AT4G34110.1	2 PAB	-0.63759	0.26587	0.539637	poly(A) binding protein 2 [Source:NCBI gene (formerly Entrezgene);Acc:829557]
AT5G08280.1	HEMC	-0.725183	0.268283	0.542744	hydroxymethylbilane synthase [Source:NCBI gene (formerly Entrezgene);Acc:830724]
AT4G22380.1	AT4G22380	0.813679	0.271098	0.54664	Ribosomal protein L7Ae/L30e/S12e/Gadd45 family protein [Source:NCBI gene (formerly Entrezgene);Acc:828333]
AT5G14740.1	CA2	-0.519361	0.274354	0.550806	carbonic anhydrase 2 [Source:NCBI gene (formerly Entrezgene);Acc:831326]
AT3G07810.2	AT3G07810	-0.539808	0.275721	0.550806	RNA-binding (RRM/RBD/RNP motifs) family protein [Source:NCBI gene (formerly Entrezgene);Acc:819972]
AT5G08680.1	AT5G08680	-0.624687	0.276374	0.550806	ATP synthase alpha/beta family protein [Source:NCBI gene (formerly Entrezgene);Acc:830769]
AT5G56720.1	c-NAD-MDH3	-0.744595	0.276747	0.550806	Lactate/malate dehydrogenase family protein [Source:NCBI gene (formerly Entrezgene);Acc:835773]
AT3G51600.1	LTP5	-0.842089	0.285176	0.564676	lipid transfer protein 5 [Source:NCBI gene (formerly Entrezgene);Acc:824323]
AT3G13670.1	AT3G13670	-0.250045	0.285552	0.564676	Protein kinase family protein [Source:NCBI gene (formerly Entrezgene);Acc:820572]
AT3G53870.1	AT3G53870	0.815	0.28722	0.566154	Ribosomal protein S3 family protein [Source:NCBI gene (formerly Entrezgene);Acc:824554]
AT5G51750.1	SBT1.3	-0.800823	0.290444	0.57068	subtilase 1.3 [Source:NCBI gene (formerly Entrezgene);Acc:835249]
AT3G28940.1	AT3G28940	-0.665577	0.292279	0.571288	AIG2-like (avirulence induced family protein [Source:NCBI gene (formerly Entrezgene);Acc:822530]
AT1G23280.1	AT1G23280	-0.418945	0.292611	0.571288	MAK16 protein-like protein [Source:NCBI gene (formerly Entrezgene);Acc:838937]
AT1G04270.1	RPS15	-0.990877	0.296668	0.577376	cytosolic ribosomal protein S15 [Source:NCBI gene (formerly Entrezgene);Acc:839564]
AT5G65930.3	ZWI	1.09953	0.298262	0.578647	kinesin-like calmodulin-binding protein (ZWICHEL) [Source:NCBI gene (formerly Entrezgene);Acc:836723]
AT5G37720.1	ALY4	0.590304	0.303633	0.586235	ALWAYS EARLY 4 [Source:NCBI gene (formerly Entrezgene);Acc:833750]
ATCG00190.1	RPOB	-0.790433	0.30408	0.586235	None
AT1G29670.2	AT1G29670	-0.642069	0.3051	0.586363	GDSL-like Lipase/Acylhydrolase superfamily protein [Source:NCBI gene (formerly Entrezgene);Acc:839844]
AT3G25530.1	GLYR1	-1.02956	0.306328	0.58689	glyoxylate reductase 1 [Source:NCBI gene (formerly Entrezgene);Acc:822139]
AT1G14830.1	DL1C	1.07816	0.307688	0.587665	DYNAMIN-like 1C [Source:NCBI gene (formerly Entrezgene);Acc:838048]
AT2G47730.2	GSTF8	-0.565054	0.309713	0.588526	glutathione S-transferase phi 8 [Source:NCBI gene (formerly Entrezgene);Acc:819386]
AT5G61060.2	HDA05	-0.553557	0.311511	0.588526	histone deacetylase 5 [Source:NCBI gene (formerly Entrezgene);Acc:836227]
AT2G38540.1	LP1	-0.621168	0.311913	0.588526	lipid transfer protein 1 [Source:NCBI gene (formerly Entrezgene);Acc:818436]
AT3G10530.1	AT3G10530	-0.455859	0.311967	0.588526	Transducin/WD40 repeat-like superfamily protein [Source:NCBI gene (formerly Entrezgene);Acc:820218]
AT1G04110.1	1 SDD	-0.533487	0.314177	0.590883	Subtilase family protein [Source:NCBI gene (formerly Entrezgene);Acc:839287]
AT5G43745.1	AT5G43745	-0.656147	0.31783	0.593762	ion channel POLLUX-like protein, putative (DUF1012) [Source:NCBI gene (formerly Entrezgene);Acc:834395]
ATCG00330.1	RPS14	0.573072	0.319936	0.593762	None
AT2G04160.1	AIR3	-0.537634	0.320485	0.593762	Subtilisin-like serine endopeptidase family protein [Source:NCBI gene (formerly Entrezgene);Acc:814953]
AT3G25520.3	ATL5	0.498256	0.320496	0.593762	ribosomal protein L5 [Source:NCBI gene (formerly Entrezgene);Acc:822138]
AT1G20960.1	emb1507	0.705091	0.320535	0.593762	U5 small nuclear ribonucleoprotein helicase [Source:NCBI gene (formerly Entrezgene);Acc:838690]
AT3G15460.1	AT3G15460	-0.755679	0.323135	0.59678	Ribosomal RNA processing Brix domain protein [Source:NCBI gene (formerly Entrezgene);Acc:820785]
AT4G09320.1	NDPK1	-0.528064	0.324393	0.597311	nucleoside diphosphate kinase [Source:NCBI gene (formerly Entrezgene);Acc:826515]
AT5G16400.1	TRXF2	-0.436588	0.325651	0.597838	thioredoxin F2 [Source:NCBI gene (formerly Entrezgene);Acc:831501]
AT3G04340.1	emb2458	0.757541	0.329917	0.601732	FtsH extracellular protease family [Source:NCBI gene (formerly Entrezgene);Acc:819589]
AT5G44780.1	MORF4	-0.499224	0.33087	0.601732	high molecular weight subunit-like glutenin [Source:NCBI gene (formerly Entrezgene);Acc:834507]
AT2G03720.2	MRH6	-0.682316	0.330944	0.601732	Adenine nucleotide alpha hydrolases-like superfamily protein [Source:NCBI gene (formerly Entrezgene);Acc:814899]
AT3G47490.4	AT3G47490	-0.154131	0.331686	0.601732	HNH endonuclease [Source:NCBI gene (formerly Entrezgene);Acc:823903]
AT4G27170.1	SESA4	0.52827	0.336996	0.609392	seed storage albumin 4 [Source:NCBI gene (formerly Entrezgene);Acc:828825]
AT3G02730.1	TRXF1	-0.729069	0.337891	0.609392	thioredoxin F-type 1 [Source:NCBI gene (formerly Entrezgene);Acc:821260]
AT4G32260.1	PDE334	-0.659112	0.339938	0.611292	ATPase, F0 complex, subunit B/B', bacterial/chloroplast [Source:NCBI gene (formerly Entrezgene);Acc:829359]
AT1G04820.1	TUA4	-0.57909	0.343022	0.61504	tubulin alpha-4 chain [Source:NCBI gene (formerly Entrezgene);Acc:839405]
AT3G18390.1	EMB1865	0.477977	0.347539	0.621326	CRS1 / YhbY (CRM) domain-containing protein [Source:NCBI gene (formerly Entrezgene);Acc:821368]
AT1G47550.2	SEC3A	-0.202219	0.35029	0.62443	exocyst complex component sec3A [Source:NCBI gene (formerly Entrezgene);Acc:841164]
AT3G45030.1	AT3G45030	-0.771272	0.355209	0.631368	Ribosomal protein S10p/S20e family protein [Source:NCBI gene (formerly Entrezgene);Acc:823638]
ATCG01120.1	RPS15	0.902584	0.357941	0.634238	None
AT1G04160.1	XIB	0.078231	0.358886	0.634238	myosin XI B [Source:NCBI gene (formerly Entrezgene);Acc:839246]
AT3G62870.1	AT3G62870	0.241599	0.3606	0.635442	Ribosomal protein L7Ae/L30e/S12e/Gadd45 family protein [Source:NCBI gene (formerly Entrezgene);Acc:825462]
AT4G34980.1	SLP2	0.104756	0.366745	0.643358	subtilisin-like serine protease 2 [Source:NCBI gene (formerly Entrezgene);Acc:829650]
AT5G50150.1	AT5G50150	-0.62315	0.367185	0.643358	NEP-interacting protein, putative (DUF239) [Source:NCBI gene (formerly Entrezgene);Acc:835080]
AT1G77940.1	AT1G77940	0.968795	0.369772	0.643422	Ribosomal protein L7Ae/L30e/S12e/Gadd45 family protein [Source:NCBI gene (formerly Entrezgene);Acc:844129]
AT3G22110.1	PAC1	0.223042	0.370953	0.643422	20S proteasome alpha subunit C1 [Source:NCBI gene (formerly Entrezgene);Acc:821774]
AT4G02790.1	EMB3129	0.777899	0.371427	0.643422	GTP-binding family protein [Source:NCBI gene (formerly Entrezgene);Acc:828174]
AT5G51110.1	AT5G51110	-1.44271	0.372912	0.643422	Transcriptional coactivator/pterin dehydratase [Source:NCBI gene (formerly Entrezgene);Acc:835185]
AT3G52930.1	FBA8	-0.431333	0.373158	0.643422	Aldolase superfamily protein [Source:NCBI gene (formerly Entrezgene);Acc:824459]
AT2G09990.1	AT2G09990	0.668794	0.374323	0.643422	Ribosomal protein S5 domain 2-like superfamily protein [Source:NCBI gene (formerly Entrezgene);Acc:815456]
AT5G22330.1	RIN1	0.460788	0.374545	0.643422	P-loop containing nucleoside triphosphate hydrolases superfamily protein [Source:NCBI gene (formerly Entrezgene);Acc:832293]
AT1G01320.1	AT1G01320	-0.608526	0.376952	0.645754	Tetratricopeptide repeat (TPR)-like superfamily protein [Source:NCBI gene (formerly Entrezgene);Acc:839293]
AT3G53560.2	AT3G53560	-0.91634	0.379631	0.648536	Tetratricopeptide repeat (TPR)-like superfamily protein [Source:NCBI gene (formerly Entrezgene);Acc:824524]
AT3G14310.1	PME3	0.330888	0.381964	0.650715	pectin methylesterase 3 [Source:NCBI gene (formerly Entrezgene);Acc:820651]
AT1G07920.1	AT1G07920	0.354507	0.384417	0.653085	GTP binding Elongation factor Tu family protein [Source:NCBI gene (formerly Entrezgene);Acc:837307]
AT1G30460.1	CPSF30	0.329944	0.391329	0.660462	cleavage and polyadenylation specificity factor 30 [Source:NCBI gene (formerly Entrezgene);Acc:839925]
AT3G27380.2	SDH2-1	-0.440126	0.392625	0.660462	succinate dehydrogenase 2-1 [Source:NCBI gene (formerly Entrezgene);Acc:822359]
AT5G64330.1	NPH3	0.499587	0.392663	0.660462	Phototropic-responsive NPH3 family protein [Source:NCBI gene (formerly Entrezgene);Acc:836554]
AT2G21330.1	FBA1	-0.625745	0.393056	0.660462	fructose-bisphosphate aldolase 1 [Source:NCBI gene (formerly Entrezgene);Acc:816672]
AT1G61580.1	RPL3B	0.249472	0.397272	0.665729	R-protein L3 B [Source:NCBI gene (formerly Entrezgene);Acc:842454]
AT3G49830.1	AT3G49830	0.20906	0.400812	0.669835	P-loop containing nucleoside triphosphate hydrolases superfamily protein [Source:NCBI gene (formerly Entrezgene);Acc:824145]
AT4G30440.1	GAE1	0.537627	0.402302	0.670504	UDP-D-glucuronate 4-epimerase 1 [Source:NCBI gene (formerly Entrezgene);Acc:829167]
AT5G50460.1	AT5G50460	-0.348729	0.404902	0.672982	secE/sec61-gamma protein transport protein [Source:NCBI gene (formerly Entrezgene);Acc:835114]
AT4G36250.1	ALDH3F1	0.367973	0.405978	0.672982	aldehyde dehydrogenase 3F1 [Source:NCBI gene (formerly Entrezgene);Acc:829782]
AT3G18600.1	AT3G18600	-0.270332	0.407374	0.673155	P-loop containing nucleoside triphosphate hydrolases superfamily protein [Source:NCBI gene (formerly Entrezgene);Acc:821391]
AT1G72610.1	GER1	0.647622	0.408271	0.673155	germin-like protein 1 [Source:NCBI gene (formerly Entrezgene);Acc:843593]
AT2G47400.1	CP12-1	-0.799254	0.410185	0.674502	CP12 domain-containing protein 1 [Source:NCBI gene (formerly Entrezgene);Acc:819353]
AT5G55670.1	AT5G55670	-0.180668	0.413922	0.678832	RNA-binding (RRM/RBD/RNP motifs) family protein [Source:NCBI gene (formerly Entrezgene);Acc:835661]
AT5G63420.1	emb2746	0.546455	0.415452	0.679528	RNA-metabolising metallo-beta-lactamase family protein [Source:NCBI gene (formerly Entrezgene);Acc:836461]
AT1G52980.1	AtNug2	-0.665355	0.421387	0.687409	GTP-binding family protein [Source:NCBI gene (formerly Entrezgene);Acc:841731]
AT4G04640.1	ATPC1	-0.287489	0.423486	0.688789	ATPase, F1 complex, gamma subunit protein [Source:NCBI gene (formerly Entrezgene);Acc:825797]
AT2G38530.1	LTP2	-0.45092	0.424473	0.688789	lipid transfer protein 2 [Source:NCBI gene (formerly Entrezgene);Acc:818435]
AT5G26860.1	LON1	0.816462	0.426441	0.689862	lon protease 1 [Source:NCBI gene (formerly Entrezgene);Acc:832744]
AT1G12310.1	AT1G12310	0.90804	0.427964	0.689862	Calcium-binding EF-hand family protein [Source:NCBI gene (formerly Entrezgene);Acc:837785]
AT2G36130.1	AT2G36130	-0.390497	0.4285	0.689862	Cyclophilin-like peptidyl-prolyl cis-trans isomerase family protein [Source:NCBI gene (formerly Entrezgene);Acc:818186]
AT5G13030.1	AT5G13030	-0.600319	0.430112	0.69065	selenoprotein O [Source:NCBI gene (formerly Entrezgene);Acc:831143]
AT3G55360.1	CER10	0.966763	0.432829	0.693203	3-oxo-5-alpha-steroid 4-dehydrogenase family protein [Source:NCBI gene (formerly Entrezgene);Acc:824702]
AT3G62410.1	CP12-2	-0.657663	0.435684	0.695962	CP12 domain-containing protein 2 [Source:NCBI gene (formerly Entrezgene);Acc:825414]
AT5G02960.1	AT5G02960	-0.773675	0.441289	0.70309	Ribosomal protein S12/S23 family protein [Source:NCBI gene (formerly Entrezgene);Acc:831724]
AT1G07080.1	AT1G07080	-0.483579	0.443527	0.703511	Thioredoxin superfamily protein [Source:NCBI gene (formerly Entrezgene);Acc:837219]
AT4G00230.1	XSP1	-0.33198	0.444055	0.703511	xylem serine peptidase 1 [Source:NCBI gene (formerly Entrezgene);Acc:827949]
AT1G02780.1	emb2386	0.597275	0.444985	0.703511	Ribosomal protein L19e family protein [Source:NCBI gene (formerly Entrezgene);Acc:839407]
AT3G05060.1	AT3G05060	0.923078	0.451712	0.711046	NOP56-like pre RNA processing ribonucleoprotein [Source:NCBI gene (formerly Entrezgene);Acc:819668]
AT4G01560.1	MEE49	0.0467456	0.452063	0.711046	Ribosomal RNA processing Brix domain protein [Source:NCBI gene (formerly Entrezgene);Acc:828136]
AT2G01250.1	AT2G01250	0.53494	0.45481	0.712163	Ribosomal protein L30/L7 family protein [Source:NCBI gene (formerly Entrezgene);Acc:814652]
AT1G02500.1	SAM1	-0.429113	0.455273	0.712163	S-adenosylmethionine synthetase 1 [Source:NCBI gene (formerly Entrezgene);Acc:839501]
AT1G01080.2	AT1G01080	0.617686	0.456248	0.712163	RNA-binding (RRM/RBD/RNP motifs) family protein [Source:NCBI gene (formerly Entrezgene);Acc:839463]
AT2G01140.1	PDE345	-0.200062	0.458464	0.713811	Aldolase superfamily protein [Source:NCBI gene (formerly Entrezgene);Acc:814643]
AT5G67360.1	12 ARA	-1.3428	0.461566	0.715998	Subtilase family protein [Source:NCBI gene (formerly Entrezgene);Acc:836871]
AT3G61260.1	AT3G61260	-0.817742	0.463449	0.715998	Remorin family protein [Source:NCBI gene (formerly Entrezgene);Acc:825298]
AT1G32060.1	PRK	-0.119512	0.463702	0.715998	phosphoribulokinase [Source:NCBI gene (formerly Entrezgene);Acc:840098]
AT1G67680.1	AT1G67680	0.984178	0.464526	0.715998	SRP72 RNA-binding domain-containing protein [Source:NCBI gene (formerly Entrezgene);Acc:843093]
AT2G26280.1	CID7	-0.283136	0.468693	0.720615	CTC-interacting domain 7 [Source:NCBI gene (formerly Entrezgene);Acc:817168]
AT3G13180.1	AT3G13180	-0.475276	0.470427	0.721477	NOL1/NOP2/sun family protein / antitermination NusB domain-containing protein [Source:NCBI gene (formerly Entrezgene);Acc:820508]
AT1G74970.1	RPS9	0.423587	0.47359	0.724522	ribosomal protein S9 [Source:NCBI gene (formerly Entrezgene);Acc:843836]
AT2G36160.1	AT2G36160	0.460304	0.476325	0.726898	Ribosomal protein S11 family protein [Source:NCBI gene (formerly Entrezgene);Acc:818188]
AT1G07360.1	MAC5A	0.214898	0.479124	0.72936	CCCH-type zinc fingerfamily protein with RNA-binding domain-containing protein [Source:NCBI gene (formerly Entrezgene);Acc:837248]
AT3G45900.1	AT3G45900	0.043275	0.480556	0.729733	Ribonuclease P protein subunit P38-like protein [Source:NCBI gene (formerly Entrezgene);Acc:823733]
AT4G28520.1	CRU3	-0.585644	0.490329	0.742739	cruciferin 3 [Source:NCBI gene (formerly Entrezgene);Acc:828970]
AT3G44110.1	J3	0.335624	0.491738	0.743044	DNAJ homologue 3 [Source:NCBI gene (formerly Entrezgene);Acc:823531]
AT5G46630.1	AT5G46630	0.708987	0.49528	0.746561	Clathrin adaptor complexes medium subunit family protein [Source:NCBI gene (formerly Entrezgene);Acc:834706]
AT1G48410.3	AGO1	0.0926596	0.496995	0.747315	Stabilizer of iron transporter SufD / Polynucleotidyl transferase [Source:NCBI gene (formerly Entrezgene);Acc:841262]
AT5G51100.1	FSD2	-0.206307	0.499187	0.74878	Fe superoxide dismutase 2 [Source:NCBI gene (formerly Entrezgene);Acc:835183]
AT5G53860.4	emb2737	0.338683	0.502356	0.751145	embryo defective 2737 [Source:NCBI gene (formerly Entrezgene);Acc:835467]
AT5G03850.1	AT5G03850	-0.100311	0.503206	0.751145	Nucleic acid-binding, OB-fold-like protein [Source:NCBI gene (formerly Entrezgene);Acc:831692]
AT1G18660.4	AT1G18660	-0.373755	0.509782	0.756868	zinc finger (C3HC4-type RING finger) family protein [Source:NCBI gene (formerly Entrezgene);Acc:838447]
AT4G37930.1	SHM1	-0.434153	0.510003	0.756868	serine transhydroxymethyltransferase 1 [Source:NCBI gene (formerly Entrezgene);Acc:829949]
AT1G28290.1	AGP31	0.403593	0.510845	0.756868	arabinogalactan protein 31 [Source:NCBI gene (formerly Entrezgene);Acc:839723]
AT3G06810.1	IBR3	0.434077	0.51369	0.756868	acyl-CoA dehydrogenase-like protein [Source:NCBI gene (formerly Entrezgene);Acc:819865]
AT1G76300.1	SmD3	0.0770214	0.51405	0.756868	snRNP core protein SMD3 [Source:NCBI gene (formerly Entrezgene);Acc:843963]
AT2G20270.2	AT2G20270	-0.470958	0.514424	0.756868	Thioredoxin superfamily protein [Source:NCBI gene (formerly Entrezgene);Acc:816546]
AT5G27120.1	AT5G27120	0.242375	0.517735	0.759922	NOP56-like pre RNA processing ribonucleoprotein [Source:NCBI gene (formerly Entrezgene);Acc:832770]
AT5G59870.1	HTA6	0.278721	0.519783	0.760716	histone H2A 6 [Source:NCBI gene (formerly Entrezgene);Acc:836109]
AT5G42980.1	TRX3	0.815737	0.52075	0.760716	thioredoxin 3 [Source:NCBI gene (formerly Entrezgene);Acc:834313]
AT3G49720.1	AT3G49720	-0.628675	0.527195	0.768305	transmembrane protein [Source:NCBI gene (formerly Entrezgene);Acc:824134]
AT4G09800.1	RPS18C	0.438262	0.529624	0.768765	S18 ribosomal protein [Source:NCBI gene (formerly Entrezgene);Acc:826569]
AT3G26650.1	GAPA	0.749126	0.53001	0.768765	glyceraldehyde 3-phosphate dehydrogenase A subunit [Source:NCBI gene (formerly Entrezgene);Acc:822277]
AT5G10160.1	AT5G10160	0.454466	0.531627	0.769296	Thioesterase superfamily protein [Source:NCBI gene (formerly Entrezgene);Acc:830880]
AT3G43810.2	CAM7	0.344455	0.543408	0.784498	calmodulin 7 [Source:NCBI gene (formerly Entrezgene);Acc:823492]
AT3G15000.1	RIP1	0.0698118	0.547159	0.788063	cobalt ion binding protein [Source:NCBI gene (formerly Entrezgene);Acc:820729]
AT5G35180.4	AT5G35180	-0.272374	0.550071	0.790406	ENHANCED DISEASE RESISTANCE protein (DUF1336) [Source:NCBI gene (formerly Entrezgene);Acc:833472]
AT4G39090.1	RD19	-0.57512	0.552125	0.791508	Papain family cysteine protease [Source:NCBI gene (formerly Entrezgene);Acc:830064]
AT1G10290.1	ADL6	0.988743	0.556902	0.796499	dynamin-like protein 6 [Source:NCBI gene (formerly Entrezgene);Acc:837568]
AT5G20935.1	CRR42	-0.444042	0.560338	0.799555	DUF3148 family protein [Source:NCBI gene (formerly Entrezgene);Acc:832218]
AT2G31810.1	AT2G31810	0.0471237	0.565564	0.803368	ACT domain-containing small subunit of acetolactate synthase protein [Source:NCBI gene (formerly Entrezgene);Acc:817738]
AT5G59970.2	AT5G59970	0.367024	0.565623	0.803368	Histone superfamily protein [Source:NCBI gene (formerly Entrezgene);Acc:836119]
ATCG00380.1	RPS4	0.382277	0.581351	0.823803	None
AT4G02840.2	AT4G02840	0.410212	0.584715	0.826667	Small nuclear ribonucleoprotein family protein [Source:NCBI gene (formerly Entrezgene);Acc:828163]
AT1G31330.1	PSAF	-0.236296	0.587871	0.829222	photosystem I subunit F [Source:NCBI gene (formerly Entrezgene);Acc:840021]
AT4G30930.1	NFD1	0.0316766	0.59144	0.83104	Ribosomal protein L21 [Source:NCBI gene (formerly Entrezgene);Acc:829217]
AT2G20060.1	AT2G20060	0.077784	0.593093	0.83104	Ribosomal protein L4/L1 family [Source:NCBI gene (formerly Entrezgene);Acc:816525]
AT3G49010.7	BBC1	0.44678	0.593214	0.83104	breast basic conserved 1 [Source:NCBI gene (formerly Entrezgene);Acc:824062]
AT4G25550.1	AT4G25550	0.559108	0.596806	0.83359	Cleavage/polyadenylation specificity factor, 25kDa subunit [Source:NCBI gene (formerly Entrezgene);Acc:828660]
AT1G79560.1	FTSH12	0.512448	0.598371	0.83359	FTSH protease 12 [Source:NCBI gene (formerly Entrezgene);Acc:844294]
ATCG00170.1	RPOC2	0.318042	0.600007	0.83359	None
AT4G39960.2	AT4G39960	0.172382	0.60164	0.83359	Molecular chaperone Hsp40/DnaJ family protein [Source:NCBI gene (formerly Entrezgene);Acc:830157]
AT5G65010.1	ASN2	-0.329848	0.601811	0.83359	asparagine synthetase 2 [Source:NCBI gene (formerly Entrezgene);Acc:836625]
AT3G18790.1	AT3G18790	-0.0844113	0.60722	0.839192	pre-mRNA-splicing factor ISY1-like protein [Source:NCBI gene (formerly Entrezgene);Acc:821412]
AT4G15000.1	AT4G15000	0.297799	0.610088	0.841265	Ribosomal L27e protein family [Source:NCBI gene (formerly Entrezgene);Acc:827159]
AT2G20020.1	CAF1	0.201962	0.613443	0.842977	RNA-binding CRS1 / YhbY (CRM) domain-containing protein [Source:NCBI gene (formerly Entrezgene);Acc:816521]
AT1G30680.1	AT1G30680	-0.241785	0.616963	0.842977	toprim domain-containing protein [Source:NCBI gene (formerly Entrezgene);Acc:839948]
AT1G10590.3	AT1G10590	0.413495	0.617774	0.842977	Nucleic acid-binding, OB-fold-like protein [Source:NCBI gene (formerly Entrezgene);Acc:837601]
AT3G04400.1	emb2171	0.17034	0.620557	0.842977	Ribosomal protein L14p/L23e family protein [Source:NCBI gene (formerly Entrezgene);Acc:819595]
AT2G40360.1	AT2G40360	0.264565	0.621225	0.842977	Transducin/WD40 repeat-like superfamily protein [Source:NCBI gene (formerly Entrezgene);Acc:818629]
AT5G11240.1	AT5G11240	0.0991324	0.6219	0.842977	transducin family protein / WD-40 repeat family protein [Source:NCBI gene (formerly Entrezgene);Acc:830994]
AT1G74850.1	PTAC2	0.21372	0.622879	0.842977	plastid transcriptionally active 2 [Source:NCBI gene (formerly Entrezgene);Acc:843824]
AT2G25080.1	GPX1	-0.523971	0.623566	0.842977	glutathione peroxidase 1 [Source:NCBI gene (formerly Entrezgene);Acc:817046]
AT1G16470.2	1 PAB	-0.519445	0.623666	0.842977	proteasome subunit PAB1 [Source:NCBI gene (formerly Entrezgene);Acc:838217]
AT2G43030.1	AT2G43030	-0.338305	0.626959	0.84557	Ribosomal protein L3 family protein [Source:NCBI gene (formerly Entrezgene);Acc:818905]
AT2G10940.1	AT2G10940	-0.395928	0.631818	0.846406	Bifunctional inhibitor/lipid-transfer protein/seed storage 2S albumin superfamily protein [Source:NCBI gene (formerly Entrezgene);Acc:815558]
AT1G18540.1	AT1G18540	0.395306	0.632533	0.846406	Ribosomal protein L6 family protein [Source:NCBI gene (formerly Entrezgene);Acc:838435]
AT1G51060.1	HTA10	-0.734857	0.632917	0.846406	histone H2A 10 [Source:NCBI gene (formerly Entrezgene);Acc:841528]
AT3G05590.1	RPL18	0.674362	0.633084	0.846406	ribosomal protein L18 [Source:NCBI gene (formerly Entrezgene);Acc:819725]
AT2G44210.2	AT2G44210	-0.375725	0.640086	0.85391	carboxyl-terminal peptidase (DUF239) [Source:NCBI gene (formerly Entrezgene);Acc:819029]
AT5G22780.2	AT5G22780	0.341723	0.642067	0.85391	Adaptor protein complex AP-2, alpha subunit [Source:NCBI gene (formerly Entrezgene);Acc:832341]
ATCG00750.1	RPS11	-0.247429	0.643272	0.85391	None
AT3G49910.1	AT3G49910	0.197099	0.644723	0.85391	Translation protein SH3-like family protein [Source:NCBI gene (formerly Entrezgene);Acc:824153]
AT5G39850.1	AT5G39850	0.3182	0.645639	0.85391	Ribosomal protein S4 [Source:NCBI gene (formerly Entrezgene);Acc:833981]
AT5G61970.1	AT5G61970	0.287668	0.64928	0.854463	signal recognition particle-related / SRP-like protein [Source:NCBI gene (formerly Entrezgene);Acc:836318]
AT1G73260.1	KTI1	-0.25394	0.650278	0.854463	kunitz trypsin inhibitor 1 [Source:NCBI gene (formerly Entrezgene);Acc:843660]
AT5G05170.1	CEV1	0.0262784	0.65135	0.854463	Cellulose synthase family protein [Source:NCBI gene (formerly Entrezgene);Acc:830399]
AT5G50850.1	MAB1	-0.321608	0.651615	0.854463	Transketolase family protein [Source:NCBI gene (formerly Entrezgene);Acc:835157]
AT5G16140.1	AT5G16140	0.229873	0.656664	0.858497	Peptidyl-tRNA hydrolase family protein [Source:NCBI gene (formerly Entrezgene);Acc:831471]
ATCG01310.1	RPL2.2	-0.342087	0.657483	0.858497	None
AT3G24830.1	AT3G24830	0.333849	0.662585	0.863325	Ribosomal protein L13 family protein [Source:NCBI gene (formerly Entrezgene);Acc:822081]
AT1G62820.1	AT1G62820	0.751479	0.66462	0.863707	Calcium-binding EF-hand family protein [Source:NCBI gene (formerly Entrezgene);Acc:842581]
AT5G27270.1	EMB976	0.168601	0.665687	0.863707	Tetratricopeptide repeat (TPR)-like superfamily protein [Source:NCBI gene (formerly Entrezgene);Acc:832785]
AT3G04550.1	AT3G04550	-0.0504443	0.673601	0.870287	rubisco accumulation factor-like protein [Source:NCBI gene (formerly Entrezgene);Acc:819611]
AT4G36130.1	AT4G36130	-0.224566	0.673719	0.870287	Ribosomal protein L2 family [Source:NCBI gene (formerly Entrezgene);Acc:829770]
AT5G43870.1	AT5G43870	0.0388484	0.675003	0.870287	auxin canalization protein (DUF828) [Source:NCBI gene (formerly Entrezgene);Acc:834409]
AT5G62690.1	TUB2	0.113848	0.679947	0.872032	tubulin beta chain 2 [Source:NCBI gene (formerly Entrezgene);Acc:836390]
AT5G61780.1	Tudor2	-0.221085	0.680253	0.872032	TUDOR-SN protein 2 [Source:NCBI gene (formerly Entrezgene);Acc:836300]
AT1G67750.1	AT1G67750	-0.0708	0.681776	0.872032	Pectate lyase family protein [Source:NCBI gene (formerly Entrezgene);Acc:843100]
AT2G29550.1	TUB7	0.434767	0.682911	0.872032	tubulin beta-7 chain [Source:NCBI gene (formerly Entrezgene);Acc:817504]
AT3G03920.1	AT3G03920	-0.29581	0.683836	0.872032	H/ACA ribonucleoprotein complex, subunit Gar1/Naf1 protein [Source:NCBI gene (formerly Entrezgene);Acc:821062]
AT3G19960.2	ATM1	0.287322	0.684864	0.872032	myosin 1 [Source:NCBI gene (formerly Entrezgene);Acc:821534]
AT3G09200.1	AT3G09200	-0.247924	0.690841	0.877825	Ribosomal protein L10 family protein [Source:NCBI gene (formerly Entrezgene);Acc:820076]
AT2G33450.1	PRPL28	0.235691	0.693967	0.879979	Ribosomal L28 family [Source:NCBI gene (formerly Entrezgene);Acc:817910]
AT2G27020.2	PAG1	0.217312	0.696232	0.881034	20S proteasome alpha subunit G1 [Source:NCBI gene (formerly Entrezgene);Acc:817244]
AT3G18165.1	MOS4	0.436825	0.69928	0.881394	modifier of snc1,4 [Source:NCBI gene (formerly Entrezgene);Acc:821343]
AT3G57990.1	AT3G57990	0.0231335	0.699383	0.881394	None
AT5G64580.1	EMB3144	-0.202445	0.705362	0.887112	AAA-type ATPase family protein [Source:NCBI gene (formerly Entrezgene);Acc:836579]
AT1G15480.1	AT1G15480	-0.0216288	0.706949	0.887294	Tetratricopeptide repeat (TPR)-like superfamily protein [Source:NCBI gene (formerly Entrezgene);Acc:838118]
ATCG00480.1	PB	-0.290578	0.714028	0.894353	None
AT3G60190.1	DL1E	0.549328	0.720859	0.900333	DYNAMIN-like 1E [Source:NCBI gene (formerly Entrezgene);Acc:825189]
ATCG00740.1	RPOA	-0.418541	0.722528	0.900333	None
AT5G40950.1	RPL27	0.202403	0.723194	0.900333	ribosomal protein large subunit 27 [Source:NCBI gene (formerly Entrezgene);Acc:834097]
AT3G53970.1	AT3G53970	0.23389	0.725034	0.9008	proteasome inhibitor-like protein [Source:NCBI gene (formerly Entrezgene);Acc:824564]
AT3G15950.1	NAI2	0.131938	0.729549	0.901791	DNA topoisomerase-like protein [Source:NCBI gene (formerly Entrezgene);Acc:820839]
AT2G41840.1	AT2G41840	-0.412163	0.729566	0.901791	Ribosomal protein S5 family protein [Source:NCBI gene (formerly Entrezgene);Acc:818784]
AT1G65980.1	TPX1	0.127687	0.73023	0.901791	thioredoxin-dependent peroxidase 1 [Source:NCBI gene (formerly Entrezgene);Acc:842910]
AT4G00080.1	UNE11	-0.0193372	0.735607	0.90661	Plant invertase/pectin methylesterase inhibitor superfamily protein [Source:NCBI gene (formerly Entrezgene);Acc:828192]
AT1G15250.1	AT1G15250	-0.0271886	0.7373	0.906879	Zinc-binding ribosomal protein family protein [Source:NCBI gene (formerly Entrezgene);Acc:838092]
AT3G15190.1	PRPS20	-0.229264	0.742441	0.908944	chloroplast 30S ribosomal protein S20 [Source:NCBI gene (formerly Entrezgene);Acc:820750]
AT1G28420.1	HB-1	-0.179615	0.742899	0.908944	homeobox-1 [Source:NCBI gene (formerly Entrezgene);Acc:839740]
AT4G28450.1	AT4G28450	0.067219	0.744204	0.908944	WD repeat and SOF domain-containing protein 1 [Source:NCBI gene (formerly Entrezgene);Acc:828962]
AT5G54910.1	AT5G54910	-0.0819133	0.745024	0.908944	DEA(D/H)-box RNA helicase family protein [Source:NCBI gene (formerly Entrezgene);Acc:835582]
AT5G02490.1	Hsp70-2	0.215145	0.746369	0.908944	Heat shock protein 70 (Hsp 70) family protein [Source:NCBI gene (formerly Entrezgene);Acc:831856]
AT1G76080.1	CDSP32	-0.174028	0.758924	0.922408	chloroplastic drought-induced stress protein of 32 kD [Source:NCBI gene (formerly Entrezgene);Acc:843940]
AT3G43240.1	AT3G43240	-0.162944	0.763061	0.925606	ARID/BRIGHT DNA-binding domain-containing protein [Source:NCBI gene (formerly Entrezgene);Acc:823399]
AT4G08950.1	EXO	-0.160618	0.76588	0.927198	Phosphate-responsive 1 family protein [Source:NCBI gene (formerly Entrezgene);Acc:826473]
AT4G18100.1	AT4G18100	-0.269307	0.768611	0.928675	Ribosomal protein L32e [Source:NCBI gene (formerly Entrezgene);Acc:827535]
AT1G29320.2	AT1G29320	-0.0260356	0.771853	0.930763	Transducin/WD40 repeat-like superfamily protein [Source:NCBI gene (formerly Entrezgene);Acc:839806]
AT1G23290.1	RPL27AB	-0.18793	0.775496	0.933247	Ribosomal protein L18e/L15 superfamily protein [Source:NCBI gene (formerly Entrezgene);Acc:838938]
AT4G28730.1	GrxC5	0.301018	0.778706	0.933247	Glutaredoxin family protein [Source:NCBI gene (formerly Entrezgene);Acc:828994]
AT3G16460.1	JAL34	-0.173993	0.778869	0.933247	Mannose-binding lectin superfamily protein [Source:NCBI gene (formerly Entrezgene);Acc:820894]
AT4G23100.3	GSH1	0.0662219	0.779982	0.933247	glutamate-cysteine ligase [Source:NCBI gene (formerly Entrezgene);Acc:828409]
AT2G19870.1	AT2G19870	0.276635	0.783695	0.935869	tRNA/rRNA methyltransferase (SpoU) family protein [Source:NCBI gene (formerly Entrezgene);Acc:816506]
AT1G20010.1	TUB5	-0.153306	0.789495	0.939495	tubulin beta-5 chain [Source:NCBI gene (formerly Entrezgene);Acc:838590]
AT2G23070.1	AT2G23070	-0.0353958	0.790095	0.939495	Protein kinase superfamily protein [Source:NCBI gene (formerly Entrezgene);Acc:816837]
AT5G14520.1	AT5G14520	0.240091	0.791314	0.939495	pescadillo-like protein [Source:NCBI gene (formerly Entrezgene);Acc:831303]
AT3G08580.2	AAC1	-0.0822276	0.796512	0.942304	ADP/ATP carrier 1 [Source:NCBI gene (formerly Entrezgene);Acc:820005]
AT1G12900.5	GAPA-2	0.238485	0.797363	0.942304	glyceraldehyde 3-phosphate dehydrogenase A subunit 2 [Source:NCBI gene (formerly Entrezgene);Acc:837848]
AT5G18820.1	Cpn60alpha2	0.22923	0.798277	0.942304	TCP-1/cpn60 chaperonin family protein [Source:NCBI gene (formerly Entrezgene);Acc:832000]
AT5G40580.1	PBB2	-0.104259	0.811549	0.953268	20S proteasome beta subunit PBB2 [Source:NCBI gene (formerly Entrezgene);Acc:834056]
AT3G14067.1	AT3G14067	-0.339341	0.812143	0.953268	Subtilase family protein [Source:NCBI gene (formerly Entrezgene);Acc:820621]
AT1G41880.2	AT1G41880	0.135073	0.814288	0.953268	Ribosomal protein L35Ae family protein [Source:NCBI gene (formerly Entrezgene);Acc:840799]
AT2G47470.1	UNE5	-0.188586	0.81521	0.953268	thioredoxin family protein [Source:NCBI gene (formerly Entrezgene);Acc:819360]
AT1G10510.1	emb2004	0.226541	0.81579	0.953268	RNI-like superfamily protein [Source:NCBI gene (formerly Entrezgene);Acc:837591]
AT4G17640.1	CKB2	-0.152117	0.816865	0.953268	casein kinase II beta chain 2 [Source:NCBI gene (formerly Entrezgene);Acc:827484]
AT4G21710.1	NRPB2	0.0806533	0.82686	0.963104	DNA-directed RNA polymerase family protein [Source:NCBI gene (formerly Entrezgene);Acc:828259]
AT3G21540.1	AT3G21540	-0.0840293	0.830976	0.963882	transducin family protein / WD-40 repeat family protein [Source:NCBI gene (formerly Entrezgene);Acc:821708]
AT2G44710.1	AT2G44710	-0.24323	0.830983	0.963882	RNA-binding (RRM/RBD/RNP motifs) family protein [Source:NCBI gene (formerly Entrezgene);Acc:819079]
ATCG00470.1	ATPE	-0.236117	0.833796	0.963882	None
AT3G02450.1	AT3G02450	0.0639312	0.833797	0.963882	cell division protein ftsH [Source:NCBI gene (formerly Entrezgene);Acc:821139]
AT2G20990.3	SYTA	-0.0112723	0.84204	0.970077	synaptotagmin A [Source:NCBI gene (formerly Entrezgene);Acc:816633]
AT4G25210.1	AT4G25210	0.182239	0.843567	0.970077	DNA-binding storekeeper protein-related transcriptional regulator [Source:NCBI gene (formerly Entrezgene);Acc:828624]
AT5G61140.2	AT5G61140	0.011137	0.843888	0.970077	U5 small nuclear ribonucleoprotein helicase [Source:NCBI gene (formerly Entrezgene);Acc:836235]
AT1G07890.5	APX1	0.142368	0.84773	0.972675	ascorbate peroxidase 1 [Source:NCBI gene (formerly Entrezgene);Acc:837304]
AT3G56650.1	PPD6	-0.154927	0.852886	0.975307	thylakoid lumenal protein (Mog1/PsbP/DUF1795-like photosystem II reaction center PsbP family protein) [Source:NCBI gene (formerly Entrezgene);Acc:824832]
AT1G02150.1	AT1G02150	-0.125265	0.853195	0.975307	Tetratricopeptide repeat (TPR)-like superfamily protein [Source:NCBI gene (formerly Entrezgene);Acc:839577]
AT3G16290.1	EMB2083	-0.0147539	0.856713	0.977511	AAA-type ATPase family protein [Source:NCBI gene (formerly Entrezgene);Acc:820876]
AT3G02350.1	GAUT9	0.0629678	0.858344	0.977559	galacturonosyltransferase 9 [Source:NCBI gene (formerly Entrezgene);Acc:820474]
AT1G17340.1	AT1G17340	-0.00960725	0.864894	0.983198	Phosphoinositide phosphatase family protein [Source:NCBI gene (formerly Entrezgene);Acc:838305]
AT1G66580.1	SAG24	-0.123614	0.869941	0.984833	senescence associated 24 [Source:NCBI gene (formerly Entrezgene);Acc:842976]
AT3G04120.1	GAPC1	-0.0846466	0.870763	0.984833	glyceraldehyde-3-phosphate dehydrogenase C subunit 1 [Source:NCBI gene (formerly Entrezgene);Acc:819567]
AT3G56340.1	AT3G56340	0.0953918	0.871137	0.984833	Ribosomal protein S26e family protein [Source:NCBI gene (formerly Entrezgene);Acc:824801]
AT2G26250.1	KCS10	-0.0673646	0.878892	0.988187	3-ketoacyl-CoA synthase 10 [Source:NCBI gene (formerly Entrezgene);Acc:817165]
AT5G19390.2	AT5G19390	-0.00853344	0.879755	0.988187	Rho GTPase activation protein (RhoGAP) with PH domain-containing protein [Source:NCBI gene (formerly Entrezgene);Acc:832059]
AT3G05020.1	ACP1	-0.104011	0.880462	0.988187	acyl carrier protein 1 [Source:NCBI gene (formerly Entrezgene);Acc:819664]
AT3G58660.1	AT3G58660	-0.110612	0.880846	0.988187	Ribosomal protein L1p/L10e family [Source:NCBI gene (formerly Entrezgene);Acc:825035]
AT1G50920.1	AT1G50920	-0.0118813	0.882138	0.988187	Nucleolar GTP-binding protein [Source:NCBI gene (formerly Entrezgene);Acc:841514]
AT1G80930.1	AT1G80930	-0.0105511	0.884392	0.988911	MIF4G domain-containing protein / MA3 domain-containing protein [Source:NCBI gene (formerly Entrezgene);Acc:844433]
AT4G28710.1	XIH	0.0738685	0.889284	0.991071	Myosin family protein with Dil domain-containing protein [Source:NCBI gene (formerly Entrezgene);Acc:828991]
AT3G12490.2	CYSB	0.119742	0.889546	0.991071	cystatin B [Source:NCBI gene (formerly Entrezgene);Acc:820428]
AT4G12600.2	AT4G12600	-0.109967	0.901166	0.997051	Ribosomal protein L7Ae/L30e/S12e/Gadd45 family protein [Source:NCBI gene (formerly Entrezgene);Acc:826873]
AT1G10580.1	AT1G10580	-0.0454813	0.903853	0.997051	Transducin/WD40 repeat-like superfamily protein [Source:NCBI gene (formerly Entrezgene);Acc:837599]
AT3G22230.1	AT3G22230	-0.0783409	0.906933	0.997051	Ribosomal L27e protein family [Source:NCBI gene (formerly Entrezgene);Acc:821787]
AT3G11130.1	AT3G11130	-0.0582064	0.907924	0.997051	Clathrin, heavy chain [Source:NCBI gene (formerly Entrezgene);Acc:820284]
AT5G58420.1	AT5G58420	0.0139172	0.910964	0.997051	Ribosomal protein S4 (RPS4A) family protein [Source:NCBI gene (formerly Entrezgene);Acc:835955]
AT4G38680.1	GRP2	-0.00557112	0.919618	0.997051	glycine rich protein 2 [Source:NCBI gene (formerly Entrezgene);Acc:830024]
AT2G23820.2	AT2G23820	-0.0277078	0.919851	0.997051	Metal-dependent phosphohydrolase [Source:NCBI gene (formerly Entrezgene);Acc:816914]
AT1G72440.1	EDA25	0.00609181	0.920193	0.997051	CCAAT-binding factor [Source:NCBI gene (formerly Entrezgene);Acc:843576]
AT4G03280.1	PETC	0.0339775	0.92146	0.997051	photosynthetic electron transfer C [Source:NCBI gene (formerly Entrezgene);Acc:827996]
AT1G66200.3	GSR2	0.00532948	0.924513	0.997051	None
AT2G37270.1	RPS5B	0.0961751	0.926372	0.997051	ribosomal protein 5B [Source:NCBI gene (formerly Entrezgene);Acc:818304]
AT2G38770.1	EMB2765	-0.112016	0.92727	0.997051	P-loop containing nucleoside triphosphate hydrolases superfamily protein [Source:NCBI gene (formerly Entrezgene);Acc:818459]
AT5G39980.1	AT5G39980	0.00586454	0.927935	0.997051	Tetratricopeptide repeat (TPR)-like superfamily protein [Source:NCBI gene (formerly Entrezgene);Acc:833995]
AT2G31570.1	GPX2	-0.0552931	0.929574	0.997051	glutathione peroxidase 2 [Source:NCBI gene (formerly Entrezgene);Acc:817715]
AT5G58330.1	AT5G58330	-0.0988243	0.931137	0.997051	lactate/malate dehydrogenase family protein [Source:NCBI gene (formerly Entrezgene);Acc:835945]
AT1G43170.1	RP1	0.0373609	0.932844	0.997051	ribosomal protein 1 [Source:NCBI gene (formerly Entrezgene);Acc:840916]
AT3G15590.2	AT3G15590	-0.00590781	0.933703	0.997051	Tetratricopeptide repeat (TPR)-like superfamily protein [Source:NCBI gene (formerly Entrezgene);Acc:820799]
AT5G64740.1	CESA6	0.0043643	0.93816	0.997051	cellulose synthase 6 [Source:NCBI gene (formerly Entrezgene);Acc:836595]
AT1G15200.3	AT1G15200	-0.00595914	0.939621	0.997051	protein-protein interaction regulator family protein [Source:NCBI gene (formerly Entrezgene);Acc:838086]
AT3G06480.1	AT3G06480	-0.00616948	0.940369	0.997051	DEAD box RNA helicase family protein [Source:NCBI gene (formerly Entrezgene);Acc:819825]
AT2G41800.1	AT2G41800	-0.00499447	0.94236	0.997051	imidazolonepropionase (Protein of unknown function, DUF642) [Source:NCBI gene (formerly Entrezgene);Acc:818779]
AT3G53740.4	AT3G53740	-0.0434968	0.943804	0.997051	Ribosomal protein L36e family protein [Source:NCBI gene (formerly Entrezgene);Acc:824541]
AT4G02990.1	BSM	-0.00473457	0.944812	0.997051	Mitochondrial transcription termination factor family protein [Source:NCBI gene (formerly Entrezgene);Acc:828116]
AT5G13000.1	GSL12	-0.00504725	0.944909	0.997051	glucan synthase-like 12 [Source:NCBI gene (formerly Entrezgene);Acc:831140]
AT1G04510.1	MAC3A	-0.0459204	0.945221	0.997051	MOS4-associated complex 3A [Source:NCBI gene (formerly Entrezgene);Acc:839503]
AT2G46280.1	TRIP-1	0.0271255	0.945741	0.997051	TGF-beta receptor interacting protein 1 [Source:NCBI gene (formerly Entrezgene);Acc:819236]
AT5G19990.1	RPT6A	0.0682784	0.948525	0.997051	regulatory particle triple-A ATPase 6A [Source:NCBI gene (formerly Entrezgene);Acc:832121]
AT1G28510.1	AT1G28510	-0.0271326	0.949164	0.997051	Optic atrophy 3 protein (OPA3) [Source:NCBI gene (formerly Entrezgene);Acc:839751]
AT3G17040.1	HCF107	-0.0546103	0.949259	0.997051	high chlorophyll fluorescent 107 [Source:NCBI gene (formerly Entrezgene);Acc:820961]
AT5G63120.2	AT5G63120	-0.0041196	0.950835	0.997051	P-loop containing nucleoside triphosphate hydrolases superfamily protein [Source:NCBI gene (formerly Entrezgene);Acc:836432]
AT2G47990.1	SWA1	-0.00414635	0.950973	0.997051	transducin family protein / WD-40 repeat family protein [Source:NCBI gene (formerly Entrezgene);Acc:819411]
AT2G36620.1	RPL24A	-0.023179	0.953044	0.997051	ribosomal protein L24 [Source:NCBI gene (formerly Entrezgene);Acc:818234]
AT5G10360.1	EMB3010	-0.045651	0.953707	0.997051	Ribosomal protein S6e [Source:NCBI gene (formerly Entrezgene);Acc:830900]
AT2G30270.1	AT2G30270	0.00344035	0.95603	0.997051	LURP-one-like protein (DUF567) [Source:NCBI gene (formerly Entrezgene);Acc:817577]
AT3G60250.1	CKB3	-0.00424867	0.956909	0.997051	casein kinase II beta chain 3 [Source:NCBI gene (formerly Entrezgene);Acc:825196]
AT3G20670.1	HTA13	-0.00347695	0.957948	0.997051	histone H2A 13 [Source:NCBI gene (formerly Entrezgene);Acc:821614]
AT4G27090.1	AT4G27090	-0.0612564	0.96499	0.997051	Ribosomal protein L14 [Source:NCBI gene (formerly Entrezgene);Acc:828817]
AT4G31985.1	AT4G31985	-0.00497524	0.96764	0.997051	Ribosomal protein L39 family protein [Source:NCBI gene (formerly Entrezgene);Acc:829329]
AT1G70410.2	BCA4	0.0744989	0.968222	0.997051	beta carbonic anhydrase 4 [Source:NCBI gene (formerly Entrezgene);Acc:843377]
AT2G41100.4	TCH3	0.00234333	0.971276	0.997051	Calcium-binding EF hand family protein [Source:NCBI gene (formerly Entrezgene);Acc:818709]
AT5G02610.2	AT5G02610	0.0161241	0.971462	0.997051	Ribosomal L29 family protein [Source:NCBI gene (formerly Entrezgene);Acc:831853]
AT1G02170.1	MC1	-0.0204837	0.971895	0.997051	metacaspase 1 [Source:NCBI gene (formerly Entrezgene);Acc:839561]
AT1G13690.1	ATE1	0.00210968	0.97407	0.997051	ATPase E1 [Source:NCBI gene (formerly Entrezgene);Acc:837930]
AT3G25140.1	QUA1	0.0228759	0.974205	0.997051	Nucleotide-diphospho-sugar transferases superfamily protein [Source:NCBI gene (formerly Entrezgene);Acc:822105]
AT1G43190.1	PTB3	0.0264187	0.975434	0.997051	polypyrimidine tract-binding protein 3 [Source:NCBI gene (formerly Entrezgene);Acc:840918]
AT1G08880.1	H2AXA	-0.0023711	0.975474	0.997051	Histone superfamily protein [Source:NCBI gene (formerly Entrezgene);Acc:837409]
AT4G03430.3	EMB2770	-0.0136629	0.976601	0.997051	pre-mRNA splicing factor-like protein [Source:NCBI gene (formerly Entrezgene);Acc:827925]
ATCG00780.1	RPL14	-0.0254683	0.976784	0.997051	None
AT1G27400.1	AT1G27400	0.027067	0.976835	0.997051	Ribosomal protein L22p/L17e family protein [Source:NCBI gene (formerly Entrezgene);Acc:839630]
AT4G17060.1	FIP2	-0.00140103	0.980113	0.997051	FRIGIDA interacting protein 2 [Source:NCBI gene (formerly Entrezgene);Acc:827414]
AT3G17390.1	MTO3	-0.0205054	0.982511	0.997051	S-adenosylmethionine synthetase family protein [Source:NCBI gene (formerly Entrezgene);Acc:821003]
AT1G42440.1	AT1G42440	-0.0011865	0.985196	0.997051	pre-rRNA-processing TSR1-like protein [Source:NCBI gene (formerly Entrezgene);Acc:840848]
AT3G23780.2	NRPD2A	0.00131863	0.98642	0.997051	nuclear RNA polymerase D2A [Source:NCBI gene (formerly Entrezgene);Acc:821960]
AT3G29310.1	AT3G29310	-0.000945285	0.986601	0.997051	calmodulin-binding protein-like protein [Source:NCBI gene (formerly Entrezgene);Acc:822589]
AT5G26180.3	AT5G26180	-0.00107194	0.98666	0.997051	S-adenosyl-L-methionine-dependent methyltransferases superfamily protein [Source:NCBI gene (formerly Entrezgene);Acc:832687]
AT4G17140.3	AT4G17140	0.00110751	0.987105	0.997051	pleckstrin homology (PH) domain-containing protein [Source:NCBI gene (formerly Entrezgene);Acc:827424]
AT1G23400.1	CAF2	0.0111847	0.987558	0.997051	RNA-binding CRS1 / YhbY (CRM) domain-containing protein [Source:NCBI gene (formerly Entrezgene);Acc:838948]
AT1G61990.2	AT1G61990	0.000751145	0.990616	0.997051	Mitochondrial transcription termination factor family protein [Source:NCBI gene (formerly Entrezgene);Acc:842494]
AT3G10380.1	SEC8	-0.000655939	0.991438	0.997051	subunit of exocyst complex 8 [Source:NCBI gene (formerly Entrezgene);Acc:820201]
AT5G03040.3	iqd2	0.000598407	0.992188	0.997051	IQ-domain 2 [Source:NCBI gene (formerly Entrezgene);Acc:831696]
AT1G63160.1	RFC2	-0.000235313	0.996926	0.999457	replication factor C 2 [Source:NCBI gene (formerly Entrezgene);Acc:842620]
AT3G24670.1	AT3G24670	0.000211141	0.997832	0.999457	Pectin lyase-like superfamily protein [Source:NCBI gene (formerly Entrezgene);Acc:822063]
AT1G06220.3	MEE5	0.000391716	0.999481	0.999481	Ribosomal protein S5/Elongation factor G/III/V family protein [Source:NCBI gene (formerly Entrezgene);Acc:837131]

## Sheet: ECT2-mCh_WT vs. YAIM
AGI	Gene	log2(FC)	p-value	adj. p-value	Gene Description
AT3G61690.3	NTP8	2.62579	8.95616e-10	6.599e-07	nucleotidyltransferase [Source:NCBI gene (formerly Entrezgene);Acc:825342]
AT2G44710.1		4.6674	1.78423e-09	6.599e-07	RNA-binding (RRM/RBD/RNP motifs) family protein [Source:NCBI gene (formerly Entrezgene);Acc:819079]
AT1G78260.1		3.26686	2.34811e-09	6.599e-07	RNA-binding (RRM/RBD/RNP motifs) family protein [Source:NCBI gene (formerly Entrezgene);Acc:844161]
AT1G22330.1		2.46983	2.83828e-09	6.599e-07	RNA-binding (RRM/RBD/RNP motifs) family protein [Source:NCBI gene (formerly Entrezgene);Acc:838839]
AT5G49220.1		3.04508	8.36836e-09	1.55652e-06	None
AT1G07310.1		4.58041	1.74102e-08	2.69858e-06	Calcium-dependent lipid-binding (CaLB domain) family protein [Source:NCBI gene (formerly Entrezgene);Acc:837242]
AT3G53460.4	CP29	3.7361	2.83173e-08	3.76216e-06	chloroplast RNA-binding protein 29 [Source:NCBI gene (formerly Entrezgene);Acc:824514]
AT5G20200.1		4.01744	9.68572e-08	1.12597e-05	nucleoporin-like protein [Source:NCBI gene (formerly Entrezgene);Acc:832143]
AT5G26742.2	RH3	3.76205	3.92804e-07	3.69491e-05	DEAD box RNA helicase (RH3) [Source:NCBI gene (formerly Entrezgene);Acc:832713]
AT2G40590.1	RPS26A	1.64119	4.41942e-07	3.69491e-05	Ribosomal protein S26e family protein [Source:NCBI gene (formerly Entrezgene);Acc:818654]
AT3G03940.1	PPK3	4.60313	4.56058e-07	3.69491e-05	Protein kinase family protein [Source:NCBI gene (formerly Entrezgene);Acc:819551]
AT5G44020.1	MRH10.13	-2.17581	4.76762e-07	3.69491e-05	HAD superfamily, subfamily IIIB acid phosphatase [Source:NCBI gene (formerly Entrezgene);Acc:834425]
AT5G44800.1	CHR4	2.45634	7.66263e-07	5.28915e-05	chromatin remodeling 4 [Source:NCBI gene (formerly Entrezgene);Acc:834510]
AT3G06480.1	RH40	2.30586	7.96216e-07	5.28915e-05	DEAD box RNA helicase family protein [Source:NCBI gene (formerly Entrezgene);Acc:819825]
AT2G40300.1	FER4	1.94022	9.92742e-07	5.94024e-05	ferritin 4 [Source:NCBI gene (formerly Entrezgene);Acc:818622]
AT4G12390.1	PME1	1.10914	1.02469e-06	5.94024e-05	pectin methylesterase inhibitor 1 [Source:NCBI gene (formerly Entrezgene);Acc:826848]
AT3G25150.2		4.74917	1.08585e-06	5.94024e-05	Nuclear transport factor 2 (NTF2) family protein with RNA binding (RRM-RBD-RNP motifs) domain-containing protein [Source:NCBI gene (formerly Entrezgene);Acc:822106]
AT1G27400.1	RPL17A	0.919237	1.35191e-06	6.98485e-05	Ribosomal protein L22p/L17e family protein [Source:NCBI gene (formerly Entrezgene);Acc:839630]
AT3G50370.2		1.37638	1.67195e-06	8.18375e-05	None
AT5G09660.4	PMDH2	1.72903	2.02901e-06	9.43488e-05	peroxisomal NAD-malate dehydrogenase 2 [Source:NCBI gene (formerly Entrezgene);Acc:830825]
AT2G45740.2	PEX11D	1.14877	2.65408e-06	0.000117538	peroxin 11D [Source:NCBI gene (formerly Entrezgene);Acc:819182]
AT2G43150.1	EXT21	-1.32353	2.81774e-06	0.000119114	Proline-rich extensin-like family protein [Source:NCBI gene (formerly Entrezgene);Acc:818917]
AT4G28080.1	REC2	2.37766	3.0013e-06	0.000121357	Tetratricopeptide repeat (TPR)-like superfamily protein [Source:NCBI gene (formerly Entrezgene);Acc:828923]
AT4G02520.1	GSTF2	0.828196	3.20727e-06	0.000124282	glutathione S-transferase PHI 2 [Source:NCBI gene (formerly Entrezgene);Acc:827931]
AT5G20490.2	XI-K	1.49684	3.50148e-06	0.000130255	myosin family protein with Dil [Source:NCBI gene (formerly Entrezgene);Acc:832171]
AT3G56310.1	AGAL3	-0.90589	3.99982e-06	0.000143071	Melibiase family protein [Source:NCBI gene (formerly Entrezgene);Acc:824798]
AT1G69200.1	FLN2	1.50168	4.24163e-06	0.000146101	fructokinase-like protein [Source:NCBI gene (formerly Entrezgene);Acc:843251]
AT2G21870.1		-0.878392	4.41039e-06	0.000146488	MALE GAMETOPHYTE DEFECTIVE 1 [Source:NCBI gene (formerly Entrezgene);Acc:816723]
ATCG00740.1	rpoA	1.71012	4.91662e-06	0.000151199	None
AT5G38410.1	RBCS-3B	-1.41425	4.96659e-06	0.000151199	Ribulose bisphosphate carboxylase (small chain) family protein [Source:NCBI gene (formerly Entrezgene);Acc:833828]
AT5G23900.1	RPL13D	0.778782	5.17406e-06	0.000151199	Ribosomal protein L13e family protein [Source:NCBI gene (formerly Entrezgene);Acc:832455]
AT1G23310.1	GGAT1	0.915984	5.20254e-06	0.000151199	glutamate:glyoxylate aminotransferase [Source:NCBI gene (formerly Entrezgene);Acc:838940]
AT4G03110.1	BRN1	1.41554	5.49214e-06	0.000154779	RNA-binding protein-defense related 1 [Source:NCBI gene (formerly Entrezgene);Acc:828090]
AT1G74850.1	PTAC2	0.810832	6.28677e-06	0.000171962	plastid transcriptionally active 2 [Source:NCBI gene (formerly Entrezgene);Acc:843824]
AT1G67090.1	RBCS-1A	-1.42645	8.17647e-06	0.0002167	ribulose bisphosphate carboxylase small chain 1A [Source:NCBI gene (formerly Entrezgene);Acc:843029]
AT1G72150.1	PATL1	1.1015	8.45444e-06	0.0002167	PATELLIN 1 [Source:NCBI gene (formerly Entrezgene);Acc:843546]
AT4G36130.1	RPL8C	0.745411	8.62139e-06	0.0002167	Ribosomal protein L2 family [Source:NCBI gene (formerly Entrezgene);Acc:829770]
AT5G37600.1	GLN1-1	3.03501	9.19454e-06	0.000225024	None
AT5G01530.1	LHCB4.1	0.728362	1.041e-05	0.000244194	light harvesting complex photosystem II [Source:NCBI gene (formerly Entrezgene);Acc:830325]
AT1G32790.2	CID11	1.95624	1.0503e-05	0.000244194	CTC-interacting domain 11 [Source:NCBI gene (formerly Entrezgene);Acc:840173]
AT3G49390.3	CID10	2.72241	1.10501e-05	0.000245331	CTC-interacting domain 10 [Source:NCBI gene (formerly Entrezgene);Acc:824101]
AT4G10610.1	CID12	2.80369	1.10795e-05	0.000245331	CTC-interacting domain 12 [Source:NCBI gene (formerly Entrezgene);Acc:826653]
AT5G67500.1	VDAC2	-1.22347	1.16393e-05	0.000251733	voltage dependent anion channel 2 [Source:NCBI gene (formerly Entrezgene);Acc:836886]
AT1G12780.1	UGE1	-1.83133	1.2001e-05	0.000253657	UDP-D-glucose/UDP-D-galactose 4-epimerase 1 [Source:NCBI gene (formerly Entrezgene);Acc:837834]
ATCG01310.1	rpl2-A; rpl2-B	0.93454	1.25614e-05	0.000259603	None
ATCG00490.1	rbcL	-1.19229	1.30984e-05	0.000264816	None
ATCG01110.1	ndhH	-1.20591	1.44208e-05	0.000285349	None
AT1G15930.1	RPS12A	-0.881609	1.49535e-05	0.000288621	Ribosomal protein L7Ae/L30e/S12e/Gadd45 family protein [Source:NCBI gene (formerly Entrezgene);Acc:838163]
ATCG00790.1	rpl16	1.27212	1.52069e-05	0.000288621	None
AT5G18380.1	RPS16C	0.733497	1.63506e-05	0.000304121	Ribosomal protein S5 domain 2-like superfamily protein [Source:NCBI gene (formerly Entrezgene);Acc:831956]
AT5G01600.1	FER1	1.14376	1.69115e-05	0.000308386	ferretin 1 [Source:NCBI gene (formerly Entrezgene);Acc:831720]
AT3G04260.1	PTAC3	1.29216	1.8384e-05	0.000328045	plastid transcriptionally active 3 [Source:NCBI gene (formerly Entrezgene);Acc:819581]
AT1G51980.1	MPPalpha1	-2.20174	1.89631e-05	0.000328045	Insulinase (Peptidase family M16) protein [Source:NCBI gene (formerly Entrezgene);Acc:841627]
AT5G52530.2		1.51288	1.90478e-05	0.000328045	dentin sialophosphoprotein-like protein [Source:NCBI gene (formerly Entrezgene);Acc:835329]
AT3G18035.1	HON4	0.920272	2.03813e-05	0.000344629	winged-helix DNA-binding transcription factor family protein [Source:NCBI gene (formerly Entrezgene);Acc:821328]
AT1G49600.3	RBP47A	-1.3462	2.14099e-05	0.000355557	RNA-binding protein 47A [Source:NCBI gene (formerly Entrezgene);Acc:841384]
AT4G02940.1	ALKBH10B	1.55783	2.57965e-05	0.00042089	oxidoreductase, 2OG-Fe(II) oxygenase family protein [Source:NCBI gene (formerly Entrezgene);Acc:828132]
ATCG00170.1	rpoC2	1.53248	2.78802e-05	0.000447044	None
AT5G47930.1	RPS27D	-0.580064	2.94865e-05	0.000464788	Zinc-binding ribosomal protein family protein [Source:NCBI gene (formerly Entrezgene);Acc:834844]
AT3G04620.1	DAN1	0.744697	3.05612e-05	0.000473699	Alba DNA/RNA-binding protein [Source:NCBI gene (formerly Entrezgene);Acc:819620]
AT1G23290.1	RPL27AB	0.676167	3.19262e-05	0.000486743	Ribosomal protein L18e/L15 superfamily protein [Source:NCBI gene (formerly Entrezgene);Acc:838938]
AT4G38510.5	VAB2	-0.645637	3.27135e-05	0.000486821	ATPase, V1 complex, subunit B protein [Source:NCBI gene (formerly Entrezgene);Acc:830008]
AT2G34640.1	PTAC12	0.746875	3.29782e-05	0.000486821	plastid transcriptionally active 12 [Source:NCBI gene (formerly Entrezgene);Acc:818029]
AT1G08090.1	NRT2.1	-0.666601	3.44232e-05	0.000500212	nitrate transporter 2:1 [Source:NCBI gene (formerly Entrezgene);Acc:837327]
AT4G31700.1	RPS6A	0.975389	3.56715e-05	0.000510378	ribosomal protein S6 [Source:NCBI gene (formerly Entrezgene);Acc:829298]
AT2G45960.3	PIP1B	0.670667	3.65513e-05	0.000515041	plasma membrane intrinsic protein 1B [Source:NCBI gene (formerly Entrezgene);Acc:819204]
AT3G20010.4	FRG1	-0.87963	3.91726e-05	0.000543739	SNF2 domain-containing protein / helicase domain-containing protein / zinc finger protein-like protein [Source:NCBI gene (formerly Entrezgene);Acc:821539]
AT2G20020.1		1.69109	4.27749e-05	0.00058501	RNA-binding CRS1 / YhbY (CRM) domain-containing protein [Source:NCBI gene (formerly Entrezgene);Acc:816521]
AT1G04510.1	PRP19A	1.11367	4.85073e-05	0.000653794	MOS4-associated complex 3A [Source:NCBI gene (formerly Entrezgene);Acc:839503]
AT3G15000.1	MORF8	0.950278	5.18442e-05	0.000688788	cobalt ion binding protein [Source:NCBI gene (formerly Entrezgene);Acc:820729]
AT1G35680.1	RPL21	0.76849	5.4002e-05	0.00070735	Ribosomal protein L21 [Source:NCBI gene (formerly Entrezgene);Acc:840472]
AT1G11650.2	RBP45B	-1.09027	5.65512e-05	0.000730453	RNA-binding (RRM/RBD/RNP motifs) family protein [Source:NCBI gene (formerly Entrezgene);Acc:837708]
ATCG00905.1	rps12; rps12'	1.35813	6.25135e-05	0.000788691	None
AT5G54270.1	LHCB3	-0.654091	6.28292e-05	0.000788691	light-harvesting chlorophyll B-binding protein 3 [Source:NCBI gene (formerly Entrezgene);Acc:835515]
AT5G38430.1	RBCS-1B	-1.19628	6.36041e-05	0.000788691	Ribulose bisphosphate carboxylase (small chain) family protein [Source:NCBI gene (formerly Entrezgene);Acc:833830]
AT3G04840.1	RPS3AA	0.637936	6.76697e-05	0.000827775	Ribosomal protein S3Ae [Source:NCBI gene (formerly Entrezgene);Acc:819644]
AT3G53520.4	UXS1	-0.604481	6.85362e-05	0.000827775	UDP-glucuronic acid decarboxylase 1 [Source:NCBI gene (formerly Entrezgene);Acc:824520]
AT4G10470.2		0.931785	7.1431e-05	0.000851677	None
AT3G63500.2	OBE4	1.55597	7.65699e-05	0.000901392	fibronectin type III domain protein (DUF1423) [Source:NCBI gene (formerly Entrezgene);Acc:825525]
AT3G27380.2	SDH2-1	-0.696493	7.88537e-05	0.000916674	succinate dehydrogenase 2-1 [Source:NCBI gene (formerly Entrezgene);Acc:822359]
AT3G13460.2	ECT2	-0.89806	8.15197e-05	0.000935967	evolutionarily conserved C-terminal region 2 [Source:NCBI gene (formerly Entrezgene);Acc:820548]
AT1G15280.2	BTZ2	0.657599	8.27259e-05	0.000938233	CASC3/Barentsz eIF4AIII binding protein [Source:NCBI gene (formerly Entrezgene);Acc:838095]
AT5G18620.2	CHR17	2.20939	8.64111e-05	0.000957981	chromatin remodeling factor17 [Source:NCBI gene (formerly Entrezgene);Acc:831980]
AT3G45030.1	RPS20A; RPS20C	-0.755218	8.65273e-05	0.000957981	Ribosomal protein S10p/S20e family protein [Source:NCBI gene (formerly Entrezgene);Acc:823638]
ATCG00660.1	rpl20	0.997404	8.92546e-05	0.00097655	None
AT1G67730.1	KCR1	0.718027	9.1622e-05	0.000990365	beta-ketoacyl reductase 1 [Source:NCBI gene (formerly Entrezgene);Acc:843098]
AT3G60770.1	RPS13A	0.720691	9.28595e-05	0.000990365	Ribosomal protein S13/S15 [Source:NCBI gene (formerly Entrezgene);Acc:825248]
AT2G02100.1	PDF2.2	-0.60262	9.3712e-05	0.000990365	low-molecular-weight cysteine-rich 69 [Source:NCBI gene (formerly Entrezgene);Acc:814741]
AT4G37510.1	RNC1	1.43522	9.72738e-05	0.00101646	Ribonuclease III family protein [Source:NCBI gene (formerly Entrezgene);Acc:829906]
AT1G30360.1	ERD4	0.603115	0.000107996	0.00111596	Early-responsive to dehydration stress protein (ERD4) [Source:NCBI gene (formerly Entrezgene);Acc:839916]
AT5G49910.1	HSP70-7	-0.81379	0.000111312	0.00113441	chloroplast heat shock protein 70-2 [Source:NCBI gene (formerly Entrezgene);Acc:835054]
AT3G49010.7	RPL13B	0.835275	0.000112221	0.00113441	breast basic conserved 1 [Source:NCBI gene (formerly Entrezgene);Acc:824062]
AT3G11930.3		-1.24126	0.000115964	0.00114874	Adenine nucleotide alpha hydrolases-like superfamily protein [Source:NCBI gene (formerly Entrezgene);Acc:820366]
AT1G23800.1	ALDH2B7	-1.18385	0.000116399	0.00114874	aldehyde dehydrogenase 2B7 [Source:NCBI gene (formerly Entrezgene);Acc:838991]
AT4G30270.1	XTH24	0.631628	0.000117344	0.00114874	xyloglucan endotransglucosylase/hydrolase 24 [Source:NCBI gene (formerly Entrezgene);Acc:829150]
AT5G42020.3	BIP2	-0.736629	0.000123568	0.00119707	Heat shock protein 70 (Hsp 70) family protein [Source:NCBI gene (formerly Entrezgene);Acc:834207]
AT1G30460.1	CPSF30	1.23418	0.000126919	0.00121685	cleavage and polyadenylation specificity factor 30 [Source:NCBI gene (formerly Entrezgene);Acc:839925]
AT1G24330.2	PUB6	3.4178	0.000137307	0.00130302	ARM repeat superfamily protein [Source:NCBI gene (formerly Entrezgene);Acc:839049]
AT1G19570.1	DHAR1	-1.04798	0.00013938	0.00130933	dehydroascorbate reductase [Source:NCBI gene (formerly Entrezgene);Acc:838544]
AT1G80410.2	NAA15	-1.13381	0.000143472	0.00133429	tetratricopeptide repeat (TPR)-containing protein [Source:NCBI gene (formerly Entrezgene);Acc:844381]
AT3G57150.1	CBF5	1.16988	0.000163073	0.00149381	homologue of NAP57 [Source:NCBI gene (formerly Entrezgene);Acc:824882]
AT2G32060.2	RPS12C	-0.794466	0.000163838	0.00149381	Ribosomal protein L7Ae/L30e/S12e/Gadd45 family protein [Source:NCBI gene (formerly Entrezgene);Acc:817766]
AT3G02090.2		-1.17621	0.000165965	0.00149852	Insulinase (Peptidase family M16) protein [Source:NCBI gene (formerly Entrezgene);Acc:821084]
AT4G25890.1	RPP3A	-1.09129	0.000172034	0.00153838	60S acidic ribosomal protein family [Source:NCBI gene (formerly Entrezgene);Acc:828695]
AT4G18100.1	RPL32A	0.837199	0.000174931	0.00154939	Ribosomal protein L32e [Source:NCBI gene (formerly Entrezgene);Acc:827535]
AT1G24050.1		-0.699175	0.000183827	0.00161061	RNA-processing, Lsm domain-containing protein [Source:NCBI gene (formerly Entrezgene);Acc:839017]
ATCG00160.1	rps2	1.42509	0.000188191	0.00161061	None
AT4G35250.1	HCF244	1.56774	0.000188259	0.00161061	NAD(P)-binding Rossmann-fold superfamily protein [Source:NCBI gene (formerly Entrezgene);Acc:829678]
AT3G56340.1	RPS26C	1.55093	0.000189209	0.00161061	Ribosomal protein S26e family protein [Source:NCBI gene (formerly Entrezgene);Acc:824801]
AT2G38750.1	ANN4	1.79258	0.000190503	0.00161061	annexin 4 [Source:NCBI gene (formerly Entrezgene);Acc:818457]
AT1G49970.1	CLPR1	-0.99002	0.000192979	0.00161264	CLP protease proteolytic subunit 1 [Source:NCBI gene (formerly Entrezgene);Acc:841420]
AT5G10360.1	RPS6B	0.73851	0.00019421	0.00161264	Ribosomal protein S6e [Source:NCBI gene (formerly Entrezgene);Acc:830900]
AT1G12900.5	GAPA-2	-0.509475	0.000199498	0.00164189	glyceraldehyde 3-phosphate dehydrogenase A subunit 2 [Source:NCBI gene (formerly Entrezgene);Acc:837848]
AT1G01090.1	PDH-E1 ALPHA	-0.79573	0.000203865	0.00165728	pyruvate dehydrogenase E1 alpha [Source:NCBI gene (formerly Entrezgene);Acc:839429]
AT5G53440.1	MYN8.5	0.782901	0.000204933	0.00165728	LOW protein: zinc finger CCCH domain protein [Source:NCBI gene (formerly Entrezgene);Acc:835425]
AT3G06810.1	IBR3	0.956069	0.000218102	0.00173559	acyl-CoA dehydrogenase-like protein [Source:NCBI gene (formerly Entrezgene);Acc:819865]
AT2G18020.1	RPL8A	0.574785	0.000218348	0.00173559	Ribosomal protein L2 family [Source:NCBI gene (formerly Entrezgene);Acc:816314]
AT1G78370.1	GSTU20	-0.847162	0.000222314	0.00175213	glutathione S-transferase TAU 20 [Source:NCBI gene (formerly Entrezgene);Acc:844173]
AT5G48760.2	RPL13AD	2.04336	0.000224824	0.00175703	Ribosomal protein L13 family protein [Source:NCBI gene (formerly Entrezgene);Acc:834934]
AT2G02130.1	PDF2.3	1.49028	0.000229337	0.00177736	low-molecular-weight cysteine-rich 68 [Source:NCBI gene (formerly Entrezgene);Acc:814744]
AT4G27000.1	RBP45C	-1.02205	0.000243371	0.00187054	RNA-binding (RRM/RBD/RNP motifs) family protein [Source:NCBI gene (formerly Entrezgene);Acc:828808]
AT1G29350.1		-0.589158	0.000245707	0.00187301	RNA polymerase II degradation factor-like protein (DUF1296) [Source:NCBI gene (formerly Entrezgene);Acc:839809]
AT1G78630.1	RPL13	1.41746	0.000256157	0.00191205	Ribosomal protein L13 family protein [Source:NCBI gene (formerly Entrezgene);Acc:844199]
AT3G18390.1	EMB1865	0.673371	0.000256886	0.00191205	CRS1 / YhbY (CRM) domain-containing protein [Source:NCBI gene (formerly Entrezgene);Acc:821368]
AT5G59970.2		0.507251	0.000256995	0.00191205	Histone superfamily protein [Source:NCBI gene (formerly Entrezgene);Acc:836119]
AT5G44180.3	RLT2	4.21115	0.000265011	0.00195604	Homeodomain-like transcriptional regulator [Source:NCBI gene (formerly Entrezgene);Acc:834441]
AT1G43170.1	ARP1	0.76672	0.000267484	0.00195874	ribosomal protein 1 [Source:NCBI gene (formerly Entrezgene);Acc:840916]
AT5G35630.2	GLN2	0.979909	0.000272599	0.0019806	glutamine synthetase 2 [Source:NCBI gene (formerly Entrezgene);Acc:833535]
AT1G12310.1	CML13	1.49873	0.000277834	0.00200299	Calcium-binding EF-hand family protein [Source:NCBI gene (formerly Entrezgene);Acc:837785]
AT2G13360.1	AGT1	0.822951	0.000289307	0.00204075	alanine:glyoxylate aminotransferase [Source:NCBI gene (formerly Entrezgene);Acc:815822]
AT2G44120.2		0.760568	0.000289819	0.00204075	Ribosomal protein L30/L7 family protein [Source:NCBI gene (formerly Entrezgene);Acc:819018]
AT5G10450.4		-0.797858	0.000290545	0.00204075	G-box regulating factor 6 [Source:NCBI gene (formerly Entrezgene);Acc:830909]
AT3G43240.1	ARID4	2.17066	0.000291849	0.00204075	ARID/BRIGHT DNA-binding domain-containing protein [Source:NCBI gene (formerly Entrezgene);Acc:823399]
AT1G06680.1	PSBP1	-0.53784	0.000294066	0.00204091	photosystem II subunit P-1 [Source:NCBI gene (formerly Entrezgene);Acc:837178]
AT3G52500.1	F22O6_120	-0.727384	0.000303307	0.00208945	Eukaryotic aspartyl protease family protein [Source:NCBI gene (formerly Entrezgene);Acc:824415]
AT5G65720.1	NIFS1	-0.55017	0.000310446	0.00210759	nitrogen fixation S (NIFS)-like 1 [Source:NCBI gene (formerly Entrezgene);Acc:836701]
AT4G24280.1	HSP70-6	-0.933881	0.000310472	0.00210759	chloroplast heat shock protein 70-1 [Source:NCBI gene (formerly Entrezgene);Acc:828531]
AT5G46840.1	MZA15.26	0.809477	0.000318367	0.00213668	RNA-binding (RRM/RBD/RNP motifs) family protein [Source:NCBI gene (formerly Entrezgene);Acc:834728]
AT5G20290.1	RPS8A	0.51499	0.000319354	0.00213668	Ribosomal protein S8e family protein [Source:NCBI gene (formerly Entrezgene);Acc:832151]
AT4G11010.1	NDPK3	-1.05257	0.000326087	0.00215604	nucleoside diphosphate kinase 3 [Source:NCBI gene (formerly Entrezgene);Acc:826702]
AT5G22330.1	RIN1	0.850394	0.000327064	0.00215604	P-loop containing nucleoside triphosphate hydrolases superfamily protein [Source:NCBI gene (formerly Entrezgene);Acc:832293]
AT1G70550.1		-1.15709	0.000329202	0.00215604	NEP-interacting protein, putative (DUF239) [Source:NCBI gene (formerly Entrezgene);Acc:843392]
AT5G54770.1	THI1	-0.66603	0.00034166	0.00222198	thiazole biosynthetic enzyme, chloroplast (ARA6) (THI1) (THI4) [Source:NCBI gene (formerly Entrezgene);Acc:835567]
AT2G44730.1		0.858876	0.000348891	0.00224809	Alcohol dehydrogenase transcription factor Myb/SANT-like family protein [Source:NCBI gene (formerly Entrezgene);Acc:819080]
AT1G18450.1	ARP4	0.581319	0.000350508	0.00224809	actin-related protein 4 [Source:NCBI gene (formerly Entrezgene);Acc:838425]
AT2G01140.1	FBA3	-0.716483	0.000355447	0.00225952	Aldolase superfamily protein [Source:NCBI gene (formerly Entrezgene);Acc:814643]
AT3G61430.2	PIP1-1	0.663373	0.00035715	0.00225952	plasma membrane intrinsic protein 1A [Source:NCBI gene (formerly Entrezgene);Acc:825316]
AT3G13460.1	ECT2	-0.809495	0.000368775	0.00229528	evolutionarily conserved C-terminal region 2 [Source:NCBI gene (formerly Entrezgene);Acc:820548]
AT3G03920.1		1.82542	0.000370593	0.00229528	H/ACA ribonucleoprotein complex, subunit Gar1/Naf1 protein [Source:NCBI gene (formerly Entrezgene);Acc:821062]
AT1G56110.1	NOP56	0.628458	0.000372127	0.00229528	NOP56-like pre RNA processing ribonucleoprotein [Source:NCBI gene (formerly Entrezgene);Acc:842063]
AT1G59870.1	ABCG36	0.614785	0.000372675	0.00229528	ABC-2 and Plant PDR ABC-type transporter family protein [Source:NCBI gene (formerly Entrezgene);Acc:842281]
AT2G34430.1	LHB1B1	-0.571036	0.000378797	0.00230777	light-harvesting chlorophyll-protein complex II subunit B1 [Source:NCBI gene (formerly Entrezgene);Acc:818006]
AT4G00860.1	ATOZI1	-0.820308	0.000379666	0.00230777	monopolar spindle protein (DUF1138) [Source:NCBI gene (formerly Entrezgene);Acc:826213]
AT1G47500.1	RBP47C'	-0.911838	0.000382788	0.00231164	RNA-binding protein 47C' [Source:NCBI gene (formerly Entrezgene);Acc:841159]
AT1G13190.1		0.811823	0.000397374	0.00238424	RNA-binding (RRM/RBD/RNP motifs) family protein [Source:NCBI gene (formerly Entrezgene);Acc:837877]
ATCG00650.1	rps18	1.32823	0.000422299	0.00251755	None
AT1G17860.1	KTI5	-0.699804	0.0004262	0.00252463	None
AT1G65930.1	CICDH	-0.40921	0.000449123	0.00264357	cytosolic NADP+-dependent isocitrate dehydrogenase [Source:NCBI gene (formerly Entrezgene);Acc:842905]
AT1G09810.1	ECT11	-1.00023	0.000455662	0.00266519	evolutionarily conserved C-terminal region 11 [Source:NCBI gene (formerly Entrezgene);Acc:837511]
AT3G49910.1	RPL26A	0.505431	0.000466793	0.00271324	Translation protein SH3-like family protein [Source:NCBI gene (formerly Entrezgene);Acc:824153]
AT4G05420.1	DDB1A	-0.423924	0.000470743	0.0027192	damaged DNA binding protein 1A [Source:NCBI gene (formerly Entrezgene);Acc:825890]
AT2G47110.1	RPS27AB	-0.527979	0.000474082	0.00272158	ubiquitin 6 [Source:NCBI gene (formerly Entrezgene);Acc:819323]
AT5G47010.1	UPF1	-1.15979	0.000501579	0.00286177	RNA helicase [Source:NCBI gene (formerly Entrezgene);Acc:834747]
AT5G62200.1	ATS3B	0.978696	0.000512147	0.00290425	Embryo-specific protein 3, (ATS3) [Source:NCBI gene (formerly Entrezgene);Acc:836341]
AT3G04120.1	GAPC1	-0.689133	0.000527899	0.0029738	glyceraldehyde-3-phosphate dehydrogenase C subunit 1 [Source:NCBI gene (formerly Entrezgene);Acc:819567]
AT4G29410.2	RPL28C	0.838825	0.000530808	0.0029738	Ribosomal L28e protein family [Source:NCBI gene (formerly Entrezgene);Acc:829062]
AT4G21590.1	ENDO3	-0.527117	0.000536845	0.00298962	endonuclease 3 [Source:NCBI gene (formerly Entrezgene);Acc:828245]
AT1G14810.1		-0.580665	0.000555469	0.0030737	semialdehyde dehydrogenase family protein [Source:NCBI gene (formerly Entrezgene);Acc:838046]
AT4G34670.1	RPS3AB	0.836301	0.000560431	0.0030737	Ribosomal protein S3Ae [Source:NCBI gene (formerly Entrezgene);Acc:829619]
AT2G20260.1	PSAE2	-0.770192	0.00056235	0.0030737	photosystem I subunit E-2 [Source:NCBI gene (formerly Entrezgene);Acc:816545]
ATCG00480.1	atpB	-0.548635	0.000565242	0.0030737	None
AT3G13580.1	RPL7D	0.933561	0.000571705	0.0030737	Ribosomal protein L30/L7 family protein [Source:NCBI gene (formerly Entrezgene);Acc:820560]
AT4G30190.2	HA2	0.45174	0.000571774	0.0030737	H[+]-ATPase 2 [Source:NCBI gene (formerly Entrezgene);Acc:829142]
AT1G29920.1	LHCB1.1	-0.585927	0.000587928	0.00314237	chlorophyll A/B-binding protein 2 [Source:NCBI gene (formerly Entrezgene);Acc:839870]
AT5G37510.2	EMB1467	-0.794621	0.000603703	0.00320825	NADH-ubiquinone dehydrogenase [Source:NCBI gene (formerly Entrezgene);Acc:833729]
AT5G45390.1	CLPP4	-0.805319	0.000609929	0.00321697	CLP protease P4 [Source:NCBI gene (formerly Entrezgene);Acc:834575]
AT1G09770.1	CDC5	1.98225	0.000612262	0.00321697	cell division cycle 5 [Source:NCBI gene (formerly Entrezgene);Acc:837506]
AT1G32580.1	MORF5	1.25119	0.000623087	0.00324956	plastid developmental protein DAG [Source:NCBI gene (formerly Entrezgene);Acc:840152]
AT5G50850.1	PDH2	-0.653655	0.000625452	0.00324956	Transketolase family protein [Source:NCBI gene (formerly Entrezgene);Acc:835157]
AT4G14800.1	PBD2	-1.34701	0.000630186	0.00325596	20S proteasome beta subunit D2 [Source:NCBI gene (formerly Entrezgene);Acc:827135]
AT3G13460.4	ECT2	-0.803605	0.000644085	0.00330939	evolutionarily conserved C-terminal region 2 [Source:NCBI gene (formerly Entrezgene);Acc:820548]
AT5G40580.1	PBB2	-0.751003	0.000650992	0.0033265	20S proteasome beta subunit PBB2 [Source:NCBI gene (formerly Entrezgene);Acc:834056]
AT2G05380.3	GRP3S	-1.1138	0.000654989	0.00332863	glycine-rich protein 3 short [Source:NCBI gene (formerly Entrezgene);Acc:815086]
AT2G34480.1	RPL18AB	0.771236	0.000662594	0.00334898	Ribosomal protein L18ae/LX family protein [Source:NCBI gene (formerly Entrezgene);Acc:818011]
AT3G55750.1	RPL35AD	0.660413	0.000676498	0.00339553	Ribosomal protein L35Ae family protein [Source:NCBI gene (formerly Entrezgene);Acc:824741]
AT1G03880.1	CRB	-3.52279	0.000679106	0.00339553	cruciferin 2 [Source:NCBI gene (formerly Entrezgene);Acc:839383]
AT4G24680.1		1.84078	0.000693188	0.00343957	modifier of snc1 [Source:NCBI gene (formerly Entrezgene);Acc:828570]
AT5G02960.1	RPS23B	1.28317	0.00069531	0.00343957	Ribosomal protein S12/S23 family protein [Source:NCBI gene (formerly Entrezgene);Acc:831724]
AT3G09260.1	BGLU23	-0.450273	0.000699905	0.00344398	Glycosyl hydrolase superfamily protein [Source:NCBI gene (formerly Entrezgene);Acc:820082]
AT2G41840.1	RPS2C	0.824678	0.000713699	0.00347725	Ribosomal protein S5 family protein [Source:NCBI gene (formerly Entrezgene);Acc:818784]
AT3G53890.2	RPS21B	-0.579429	0.000714145	0.00347725	Ribosomal protein S21e [Source:NCBI gene (formerly Entrezgene);Acc:824556]
AT1G09590.1	RPL21A; RPL21C	0.704566	0.000753949	0.00365194	Translation protein SH3-like family protein [Source:NCBI gene (formerly Entrezgene);Acc:837486]
AT3G25520.3	RPL5A	0.695098	0.00076475	0.00367503	ribosomal protein L5 [Source:NCBI gene (formerly Entrezgene);Acc:822138]
AT5G45775.2	RPL11B; RPL11C; RPL11D	0.680873	0.000766619	0.00367503	Ribosomal L5P family protein [Source:NCBI gene (formerly Entrezgene);Acc:834617]
AT5G19510.1		0.90597	0.0007779	0.00370998	Translation elongation factor EF1B/ribosomal protein S6 family protein [Source:NCBI gene (formerly Entrezgene);Acc:832071]
AT5G47210.1	RGGC	-1.34241	0.000799229	0.00379226	Hyaluronan / mRNA binding family [Source:NCBI gene (formerly Entrezgene);Acc:834767]
AT3G14420.1	GLO1	0.533421	0.000805815	0.0038041	Aldolase-type TIM barrel family protein [Source:NCBI gene (formerly Entrezgene);Acc:820665]
AT1G03475.1	CPX1	-0.912803	0.000858918	0.00403431	Coproporphyrinogen III oxidase [Source:NCBI gene (formerly Entrezgene);Acc:839489]
AT1G07920.1	A1	-0.387718	0.000912009	0.00426215	GTP binding Elongation factor Tu family protein [Source:NCBI gene (formerly Entrezgene);Acc:837307]
AT5G27700.1	RPS21C	-0.537456	0.000918779	0.00426976	Ribosomal protein S21e [Source:NCBI gene (formerly Entrezgene);Acc:832832]
AT4G20440.1	SMB	0.784849	0.000922819	0.00426976	small nuclear ribonucleoprotein associated protein B [Source:NCBI gene (formerly Entrezgene);Acc:827792]
AT1G65980.1	PRXIIB	-0.431158	0.00101061	0.00465279	thioredoxin-dependent peroxidase 1 [Source:NCBI gene (formerly Entrezgene);Acc:842910]
AT4G25550.1	CFIS2	1.01789	0.00102143	0.00467947	Cleavage/polyadenylation specificity factor, 25kDa subunit [Source:NCBI gene (formerly Entrezgene);Acc:828660]
AT1G54010.1	GLL23	-0.573095	0.00104036	0.0047428	GDSL-like Lipase/Acylhydrolase superfamily protein [Source:NCBI gene (formerly Entrezgene);Acc:841839]
AT4G20130.1	PTAC14	0.634224	0.00105773	0.0047835	plastid transcriptionally active 14 [Source:NCBI gene (formerly Entrezgene);Acc:827759]
AT4G29840.1	TS1	-0.800853	0.00105957	0.0047835	Pyridoxal-5'-phosphate-dependent enzyme family protein [Source:NCBI gene (formerly Entrezgene);Acc:829106]
AT1G78850.1		-0.807968	0.00106982	0.00480646	D-mannose binding lectin protein with Apple-like carbohydrate-binding domain-containing protein [Source:NCBI gene (formerly Entrezgene);Acc:844222]
AT1G04270.1	RPS15A	0.956801	0.00107775	0.00481877	cytosolic ribosomal protein S15 [Source:NCBI gene (formerly Entrezgene);Acc:839564]
AT1G13060.3	PBE1	-1.21403	0.00109349	0.00486578	20S proteasome beta subunit E1 [Source:NCBI gene (formerly Entrezgene);Acc:837863]
AT1G20620.1	CAT3	0.575692	0.00110631	0.00489939	catalase 3 [Source:NCBI gene (formerly Entrezgene);Acc:838651]
AT1G22910.3		-0.40086	0.00111937	0.00492113	RNA-binding (RRM/RBD/RNP motifs) family protein [Source:NCBI gene (formerly Entrezgene);Acc:838898]
AT3G24503.1	ALDH2C4	-0.625641	0.00112181	0.00492113	aldehyde dehydrogenase 2C4 [Source:NCBI gene (formerly Entrezgene);Acc:822042]
AT1G29250.1	IRP5	1.51259	0.00113553	0.00494493	Alba DNA/RNA-binding protein [Source:NCBI gene (formerly Entrezgene);Acc:839799]
AT1G15250.1	RPL37A	0.796242	0.00113911	0.00494493	Zinc-binding ribosomal protein family protein [Source:NCBI gene (formerly Entrezgene);Acc:838092]
AT2G36620.1	RPL24A	0.652454	0.00114318	0.00494493	ribosomal protein L24 [Source:NCBI gene (formerly Entrezgene);Acc:818234]
AT1G79930.1	HSP70-14	-0.625796	0.00116312	0.00500786	heat shock protein 91 [Source:NCBI gene (formerly Entrezgene);Acc:844333]
AT3G10650.2	NUP1	1.0708	0.0012059	0.00516815	nuclear pore complex protein [Source:NCBI gene (formerly Entrezgene);Acc:820234]
AT1G74470.1	CHLP	-0.691555	0.00126261	0.00537919	Pyridine nucleotide-disulfide oxidoreductase family protein [Source:NCBI gene (formerly Entrezgene);Acc:843788]
AT5G26830.1	THRRS	-0.816678	0.00126671	0.00537919	Threonyl-tRNA synthetase [Source:NCBI gene (formerly Entrezgene);Acc:832741]
AT2G43520.1	ATTI2	-0.968853	0.00128915	0.00544959	trypsin inhibitor protein 2 [Source:NCBI gene (formerly Entrezgene);Acc:818953]
AT1G14320.1	RPL10A	0.490344	0.00133262	0.00560786	Ribosomal protein L16p/L10e family protein [Source:NCBI gene (formerly Entrezgene);Acc:837993]
AT5G55670.1	MDF20.11	1.09828	0.00137144	0.00574521	RNA-binding (RRM/RBD/RNP motifs) family protein [Source:NCBI gene (formerly Entrezgene);Acc:835661]
AT3G15190.1	RPS20	0.692198	0.00138743	0.00578615	chloroplast 30S ribosomal protein S20 [Source:NCBI gene (formerly Entrezgene);Acc:820750]
AT2G47610.1	RPL7AA	0.414315	0.00144355	0.00599329	Ribosomal protein L7Ae/L30e/S12e/Gadd45 family protein [Source:NCBI gene (formerly Entrezgene);Acc:819374]
AT5G60360.3	ALP	-0.708674	0.00147333	0.00608896	aleurain-like protease [Source:NCBI gene (formerly Entrezgene);Acc:836158]
AT3G16460.1	JAL34	0.71838	0.00148565	0.00608896	Mannose-binding lectin superfamily protein [Source:NCBI gene (formerly Entrezgene);Acc:820894]
AT5G54370.1	MDK4.20	-1.24076	0.00148623	0.00608896	Late embryosis abundant (LEA) protein-like protein [Source:NCBI gene (formerly Entrezgene);Acc:835525]
AT3G46970.1	PHS2	-1.50987	0.00151022	0.0061601	alpha-glucan phosphorylase 2 [Source:NCBI gene (formerly Entrezgene);Acc:823850]
AT4G25630.1	FIB2	0.958554	0.00153416	0.00623041	fibrillarin 2 [Source:NCBI gene (formerly Entrezgene);Acc:828668]
AT5G27120.1	NOP5-1	-1.13805	0.00155568	0.00629036	NOP56-like pre RNA processing ribonucleoprotein [Source:NCBI gene (formerly Entrezgene);Acc:832770]
AT1G50480.1	THFS	-0.476532	0.00165661	0.00666948	10-formyltetrahydrofolate synthetase [Source:NCBI gene (formerly Entrezgene);Acc:841470]
AT3G11250.1	RPP0C	-0.46311	0.00166976	0.00669343	Ribosomal protein L10 family protein [Source:NCBI gene (formerly Entrezgene);Acc:820296]
AT2G20140.1	RPT2B	-0.534296	0.00172018	0.00686597	AAA-type ATPase family protein [Source:NCBI gene (formerly Entrezgene);Acc:816533]
AT2G15690.1	PCMP-H66	0.783718	0.00173456	0.00688989	Tetratricopeptide repeat (TPR)-like superfamily protein [Source:NCBI gene (formerly Entrezgene);Acc:816062]
AT3G24830.1	RPL13AB	0.716745	0.00174099	0.00688989	Ribosomal protein L13 family protein [Source:NCBI gene (formerly Entrezgene);Acc:822081]
AT2G20420.1		-0.520473	0.00181456	0.00715058	ATP citrate lyase (ACL) family protein [Source:NCBI gene (formerly Entrezgene);Acc:816561]
AT1G02500.1	SAM1	-0.606354	0.00184605	0.00724399	S-adenosylmethionine synthetase 1 [Source:NCBI gene (formerly Entrezgene);Acc:839501]
AT2G28720.1		0.662844	0.00193229	0.00755056	Histone superfamily protein [Source:NCBI gene (formerly Entrezgene);Acc:817421]
AT1G54820.1		0.631459	0.00201554	0.0078429	Protein kinase superfamily protein [Source:NCBI gene (formerly Entrezgene);Acc:841921]
AT4G02930.1	TUFA	-0.642764	0.00202959	0.00786464	GTP binding Elongation factor Tu family protein [Source:NCBI gene (formerly Entrezgene);Acc:828134]
AT3G47370.3	RPS20B	-0.785727	0.00206149	0.00793313	Ribosomal protein S10p/S20e family protein [Source:NCBI gene (formerly Entrezgene);Acc:823891]
ATCG00900.1	rps7-A; rps7-B	1.11347	0.00206432	0.00793313	None
AT1G22300.1	GRF10	-0.723552	0.00215267	0.00823862	ral regulatory factor 10 [Source:NCBI gene (formerly Entrezgene);Acc:838837]
AT3G01500.2	BCA1	-0.566681	0.00220568	0.00840691	carbonic anhydrase 1 [Source:NCBI gene (formerly Entrezgene);Acc:821134]
AT5G08680.1		-0.926746	0.00225912	0.00855348	ATP synthase alpha/beta family protein [Source:NCBI gene (formerly Entrezgene);Acc:830769]
ATCG01060.1	psaC	-0.545906	0.00226253	0.00855348	None
AT1G04690.1	KAB1	-0.616584	0.00229317	0.00863421	potassium channel beta subunit 1 [Source:NCBI gene (formerly Entrezgene);Acc:839450]
AT2G48080.1	ALKBH10A	1.72804	0.00232351	0.00871318	oxidoreductase, 2OG-Fe(II) oxygenase family protein [Source:NCBI gene (formerly Entrezgene);Acc:819420]
AT4G08280.2		-0.568004	0.00234274	0.00875001	Thioredoxin superfamily protein [Source:NCBI gene (formerly Entrezgene);Acc:826382]
AT1G48030.2	LPD1	-0.468675	0.00236478	0.00879698	mitochondrial lipoamide dehydrogenase 1 [Source:NCBI gene (formerly Entrezgene);Acc:841221]
AT2G39780.1	RNS2	-0.79	0.00237784	0.00881033	ribonuclease 2 [Source:NCBI gene (formerly Entrezgene);Acc:818563]
AT1G74670.1	GASA6	-0.962915	0.00243781	0.00899669	Gibberellin-regulated family protein [Source:NCBI gene (formerly Entrezgene);Acc:843806]
AT3G05530.1	RPT5A	-0.560887	0.00245817	0.00901798	regulatory particle triple-A ATPase 5A [Source:NCBI gene (formerly Entrezgene);Acc:819718]
AT5G51970.2	SDH	-0.495502	0.00246297	0.00901798	GroES-like zinc-binding alcohol dehydrogenase family protein [Source:NCBI gene (formerly Entrezgene);Acc:835272]
AT5G66760.1	SDH1-1	-0.765395	0.00251045	0.00915577	succinate dehydrogenase 1-1 [Source:NCBI gene (formerly Entrezgene);Acc:836809]
AT5G50150.1	LOTR1	-1.1291	0.00253571	0.00921176	NEP-interacting protein, putative (DUF239) [Source:NCBI gene (formerly Entrezgene);Acc:835080]
ATCG00470.1	atpE	-0.557572	0.00265894	0.0096086	None
AT2G36880.1	METK3	-0.40559	0.00266561	0.0096086	methionine adenosyltransferase 3 [Source:NCBI gene (formerly Entrezgene);Acc:818260]
AT4G20260.4		0.542952	0.00273174	0.00980893	plasma-membrane associated cation-binding protein 1 [Source:NCBI gene (formerly Entrezgene);Acc:827773]
AT1G79470.1	IMPDH	-0.462737	0.00279242	0.00998827	Aldolase-type TIM barrel family protein [Source:NCBI gene (formerly Entrezgene);Acc:844285]
AT5G19990.1	RPT6A	-0.696988	0.00283208	0.0100913	regulatory particle triple-A ATPase 6A [Source:NCBI gene (formerly Entrezgene);Acc:832121]
AT2G27020.2	PAG1	-0.760071	0.00285839	0.0101462	20S proteasome alpha subunit G1 [Source:NCBI gene (formerly Entrezgene);Acc:817244]
AT3G52930.1	FBA8	-0.490306	0.00292485	0.0103426	Aldolase superfamily protein [Source:NCBI gene (formerly Entrezgene);Acc:824459]
AT3G18490.1	ASPG1	0.709061	0.00304932	0.0107419	Eukaryotic aspartyl protease family protein [Source:NCBI gene (formerly Entrezgene);Acc:821379]
AT2G33800.1	rps5	0.463304	0.00311193	0.0109211	Ribosomal protein S5 family protein [Source:NCBI gene (formerly Entrezgene);Acc:817947]
AT5G52960.1	MNB8.2	-1.38495	0.00316286	0.0110581	tRNA dimethylallyltransferase [Source:NCBI gene (formerly Entrezgene);Acc:835373]
AT4G01850.2	SAM2	-0.515355	0.00318927	0.0111087	S-adenosylmethionine synthetase 2 [Source:NCBI gene (formerly Entrezgene);Acc:826987]
AT3G15950.1	NAI2	-0.527735	0.00330942	0.0114842	DNA topoisomerase-like protein [Source:NCBI gene (formerly Entrezgene);Acc:820839]
AT1G13440.1	GAPC2	-0.48184	0.00333509	0.0115302	glyceraldehyde-3-phosphate dehydrogenase C2 [Source:NCBI gene (formerly Entrezgene);Acc:837904]
AT4G30800.1	RPS11B	0.666731	0.00336871	0.0116033	Nucleic acid-binding, OB-fold-like protein [Source:NCBI gene (formerly Entrezgene);Acc:829203]
AT3G61440.1	CYSC1	-0.439316	0.00339507	0.011651	cysteine synthase C1 [Source:NCBI gene (formerly Entrezgene);Acc:825317]
AT3G16570.1	RALF23	0.868167	0.00341151	0.0116644	rapid alkalinization factor 23 [Source:NCBI gene (formerly Entrezgene);Acc:820907]
AT3G53420.2	PIP2-1	0.561733	0.00348112	0.0118588	plasma membrane intrinsic protein 2A [Source:NCBI gene (formerly Entrezgene);Acc:824510]
AT1G74050.1	RPL6C	0.657189	0.00349779	0.0118721	Ribosomal protein L6 family protein [Source:NCBI gene (formerly Entrezgene);Acc:843744]
AT1G66280.1	BGLU22	-0.381725	0.00367286	0.0124209	Glycosyl hydrolase superfamily protein [Source:NCBI gene (formerly Entrezgene);Acc:842945]
AT4G32470.1	QCR7-1	-1.1962	0.00369457	0.0124273	Cytochrome bd ubiquinol oxidase, 14kDa subunit [Source:NCBI gene (formerly Entrezgene);Acc:829382]
AT4G09800.1	RPS18A; RPS18B; RPS18C	0.644592	0.00370147	0.0124273	S18 ribosomal protein [Source:NCBI gene (formerly Entrezgene);Acc:826569]
AT3G05590.1	RPL18B	0.604919	0.0037762	0.0126326	ribosomal protein L18 [Source:NCBI gene (formerly Entrezgene);Acc:819725]
AT2G20450.1	RPL14A	0.432987	0.00379717	0.0126572	Ribosomal protein L14 [Source:NCBI gene (formerly Entrezgene);Acc:816564]
AT1G54080.2	UBP1A	-1.04661	0.00385071	0.0127455	oligouridylate-binding protein 1A [Source:NCBI gene (formerly Entrezgene);Acc:841846]
AT5G46430.1	RPL32B	0.772057	0.00385106	0.0127455	Ribosomal protein L32e [Source:NCBI gene (formerly Entrezgene);Acc:834686]
AT1G66240.1		-0.492614	0.00391819	0.0129217	homolog of anti-oxidant 1 [Source:NCBI gene (formerly Entrezgene);Acc:842940]
AT5G53560.1	CYTB5-E	-0.899517	0.00396595	0.013033	cytochrome B5 [Source:NCBI gene (formerly Entrezgene);Acc:835438]
AT2G30970.1	ASP1	-0.694129	0.00409321	0.0133944	aspartate aminotransferase 1 [Source:NCBI gene (formerly Entrezgene);Acc:817648]
AT1G09750.1	AED3	-0.410571	0.00410473	0.0133944	Eukaryotic aspartyl protease family protein [Source:NCBI gene (formerly Entrezgene);Acc:837504]
AT1G02930.2	GSTF6	1.75364	0.00414846	0.0134898	glutathione S-transferase 6 [Source:NCBI gene (formerly Entrezgene);Acc:839515]
AT1G51650.1		-0.523499	0.00423445	0.0137198	ATP synthase epsilon chain [Source:NCBI gene (formerly Entrezgene);Acc:841590]
AT5G44780.1	MORF4	1.31316	0.00424872	0.0137198	high molecular weight subunit-like glutenin [Source:NCBI gene (formerly Entrezgene);Acc:834507]
AT1G48350.1	RPL18	-0.399968	0.00427374	0.0137529	Ribosomal L18p/L5e family protein [Source:NCBI gene (formerly Entrezgene);Acc:841255]
AT2G40490.1	HEME2	-0.750036	0.00429479	0.013773	Uroporphyrinogen decarboxylase [Source:NCBI gene (formerly Entrezgene);Acc:818644]
AT2G36870.1	XTH32	1.75219	0.00435176	0.0139077	xyloglucan endotransglucosylase/hydrolase 32 [Source:NCBI gene (formerly Entrezgene);Acc:818259]
AT4G35100.2	PIP2-7	0.668329	0.00442569	0.0140118	plasma membrane intrinsic protein 3 [Source:NCBI gene (formerly Entrezgene);Acc:829662]
AT1G02780.1	RPL19A	0.488573	0.00442815	0.0140118	Ribosomal protein L19e family protein [Source:NCBI gene (formerly Entrezgene);Acc:839407]
AT3G17390.1	METK4	-0.297737	0.00442955	0.0140118	S-adenosylmethionine synthetase family protein [Source:NCBI gene (formerly Entrezgene);Acc:821003]
AT3G58610.3		-0.643282	0.00449709	0.0141773	ketol-acid reductoisomerase [Source:NCBI gene (formerly Entrezgene);Acc:825030]
AT4G34620.1	RPS16-1	-0.640267	0.00459404	0.014434	small subunit ribosomal protein 16 [Source:NCBI gene (formerly Entrezgene);Acc:829614]
AT4G21710.1	NRPB2	0.542143	0.0047377	0.0148109	DNA-directed RNA polymerase family protein [Source:NCBI gene (formerly Entrezgene);Acc:828259]
AT2G15560.1		0.805435	0.00474585	0.0148109	Putative endonuclease or glycosyl hydrolase [Source:NCBI gene (formerly Entrezgene);Acc:816049]
AT5G65430.3	GRF8	-0.315086	0.00481492	0.0149592	ral regulatory factor 8 [Source:NCBI gene (formerly Entrezgene);Acc:836668]
AT1G79340.1	AMC4	-0.309869	0.00483621	0.0149592	metacaspase 4 [Source:NCBI gene (formerly Entrezgene);Acc:844272]
AT4G15000.1	RPL27C	0.648191	0.00485411	0.0149592	Ribosomal L27e protein family [Source:NCBI gene (formerly Entrezgene);Acc:827159]
AT1G58380.1	RPS2A	0.710649	0.0048577	0.0149592	Ribosomal protein S5 family protein [Source:NCBI gene (formerly Entrezgene);Acc:842207]
AT2G29190.1	APUM2	-0.617838	0.00488383	0.01499	pumilio 2 [Source:NCBI gene (formerly Entrezgene);Acc:817468]
ATCG00330.1	rps14	0.861076	0.00508933	0.0155693	None
AT1G69740.3	HEMB1	-0.618399	0.00515324	0.0157132	Aldolase superfamily protein [Source:NCBI gene (formerly Entrezgene);Acc:843310]
AT4G27170.1	AT2S4	-3.05808	0.00525774	0.0159794	seed storage albumin 4 [Source:NCBI gene (formerly Entrezgene);Acc:828825]
AT5G35950.1	JAL42	-0.451888	0.00528289	0.0160036	Mannose-binding lectin superfamily protein [Source:NCBI gene (formerly Entrezgene);Acc:833586]
AT1G79550.2	PGK3	-0.721995	0.00530958	0.0160322	phosphoglycerate kinase [Source:NCBI gene (formerly Entrezgene);Acc:844293]
AT3G12780.1	PGK1	-0.339126	0.00536465	0.016146	phosphoglycerate kinase 1 [Source:NCBI gene (formerly Entrezgene);Acc:820461]
AT3G52140.4	NOXY38	-0.797303	0.00541009	0.0162303	tetratricopeptide repeat (TPR)-containing protein [Source:NCBI gene (formerly Entrezgene);Acc:824378]
AT4G25100.2	FSD1	-0.785682	0.00545374	0.0163086	Fe superoxide dismutase 1 [Source:NCBI gene (formerly Entrezgene);Acc:828613]
AT1G42970.1	GAPB	-0.463517	0.00550087	0.0163968	glyceraldehyde-3-phosphate dehydrogenase B subunit [Source:NCBI gene (formerly Entrezgene);Acc:840895]
AT4G28520.1	CRC	-1.89583	0.00564076	0.0167261	cruciferin 3 [Source:NCBI gene (formerly Entrezgene);Acc:828970]
AT2G30620.1		-0.771642	0.00564731	0.0167261	winged-helix DNA-binding transcription factor family protein [Source:NCBI gene (formerly Entrezgene);Acc:817612]
AT5G39850.1	RPS9C	0.478543	0.00571891	0.0168844	Ribosomal protein S4 [Source:NCBI gene (formerly Entrezgene);Acc:833981]
AT1G06190.5	RHON1	1.41416	0.00589993	0.0173637	Rho termination factor [Source:NCBI gene (formerly Entrezgene);Acc:837128]
AT4G00165.2		-0.729067	0.00603693	0.0176408	Bifunctional inhibitor/lipid-transfer protein/seed storage 2S albumin superfamily protein [Source:NCBI gene (formerly Entrezgene);Acc:828076]
AT1G74970.1	RPS9	0.434761	0.00603775	0.0176408	ribosomal protein S9 [Source:NCBI gene (formerly Entrezgene);Acc:843836]
AT3G11130.1	CHC1	0.383427	0.00605099	0.0176408	Clathrin, heavy chain [Source:NCBI gene (formerly Entrezgene);Acc:820284]
AT5G02870.1	RPL4D	0.629256	0.00615613	0.0178913	Ribosomal protein L4/L1 family [Source:NCBI gene (formerly Entrezgene);Acc:831756]
AT2G07698.1		-0.367095	0.00617904	0.0179019	ATPase, F1 complex, alpha subunit protein [Source:NCBI gene (formerly Entrezgene);Acc:815374]
AT1G11840.6		-0.560899	0.00620822	0.0179306	glyoxalase/bleomycin resistance protein/dioxygenase superfamily protein [Source:NCBI gene (formerly Entrezgene);Acc:837731]
AT2G19940.2		-0.395925	0.00627092	0.0180556	Putative N-acetyl-gamma-glutamyl-phosphate reductase [Source:NCBI gene (formerly Entrezgene);Acc:816513]
AT3G04400.1	RPL23A; RPL23B; RPL23C	0.556601	0.00632755	0.0181624	Ribosomal protein L14p/L23e family protein [Source:NCBI gene (formerly Entrezgene);Acc:819595]
AT5G26000.1	TGG1	-1.9048	0.00638344	0.0182665	thioglucoside glucohydrolase 1 [Source:NCBI gene (formerly Entrezgene);Acc:832669]
AT5G38480.1	GRF3	-0.717529	0.00643914	0.0183693	ral regulatory factor 3 [Source:NCBI gene (formerly Entrezgene);Acc:833836]
AT1G20960.1	BRR2A	0.943478	0.00672756	0.0191334	U5 small nuclear ribonucleoprotein helicase [Source:NCBI gene (formerly Entrezgene);Acc:838690]
AT1G17100.1	HBP1	-0.488055	0.0071136	0.0201697	SOUL heme-binding family protein [Source:NCBI gene (formerly Entrezgene);Acc:838280]
AT4G27160.1	AT2S3	-3.52051	0.00727351	0.0205604	seed storage albumin 3 [Source:NCBI gene (formerly Entrezgene);Acc:828824]
AT5G67510.1	RPL26B	0.753949	0.00764059	0.0215326	Translation protein SH3-like family protein [Source:NCBI gene (formerly Entrezgene);Acc:836887]
AT3G25920.1	RPL15	0.882502	0.00768799	0.0216007	ribosomal protein L15 [Source:NCBI gene (formerly Entrezgene);Acc:822189]
AT4G11790.1		3.99303	0.00808404	0.022645	Pleckstrin homology (PH) domain superfamily protein [Source:NCBI gene (formerly Entrezgene);Acc:826785]
AT5G07090.1	RPS4B	0.44974	0.00813632	0.022723	Ribosomal protein S4 (RPS4A) family protein [Source:NCBI gene (formerly Entrezgene);Acc:830600]
AT3G13920.5	EIF4A1	-0.356842	0.00834287	0.0232301	eukaryotic translation initiation factor 4A1 [Source:NCBI gene (formerly Entrezgene);Acc:820605]
AT3G04790.1	RPI3	-0.683339	0.0085529	0.0236949	Ribose 5-phosphate isomerase, type A protein [Source:NCBI gene (formerly Entrezgene);Acc:819639]
AT1G53850.1	PAE1	-0.581893	0.00856073	0.0236949	20S proteasome alpha subunit E1 [Source:NCBI gene (formerly Entrezgene);Acc:841822]
AT5G23060.1	CAS	1.03392	0.00876457	0.0241579	calcium sensing receptor [Source:NCBI gene (formerly Entrezgene);Acc:832370]
AT4G10340.1	LHCB5	-0.44058	0.00877997	0.0241579	light harvesting complex of photosystem II 5 [Source:NCBI gene (formerly Entrezgene);Acc:826626]
AT4G24240.1	WRKY7	0.681852	0.00887516	0.0242977	WRKY DNA-binding protein 7 [Source:NCBI gene (formerly Entrezgene);Acc:828525]
AT2G21660.1	RBG7	-0.440557	0.00890894	0.0242977	cold, circadian rhythm, and rna binding 2 [Source:NCBI gene (formerly Entrezgene);Acc:816705]
AT2G43030.1	RPL3A	0.587022	0.00890914	0.0242977	Ribosomal protein L3 family protein [Source:NCBI gene (formerly Entrezgene);Acc:818905]
AT1G80070.1	PRP8A	1.03326	0.00920242	0.0250241	Pre-mRNA-processing-splicing factor [Source:NCBI gene (formerly Entrezgene);Acc:844347]
AT4G35830.1	ACO1	0.630088	0.00935967	0.0252563	aconitase 1 [Source:NCBI gene (formerly Entrezgene);Acc:829737]
[truncated: 587 more rows]
