# Supplementary material for: ALBA proteins facilitate cytoplasmic YTHDF-mediated reading of m6A in Arabidopsis
Source: EMBO J. 2024 Nov 29;43(24):6626–55. doi: 10.1038/s44318-024-00312-0 (PMC11649824; doi:10.1038/s44318-024-00312-0)
Supplement: Supplementary file 4 — Dataset EV2 [file 44318_2024_312_MOESM4_ESM.xlsx]

## Sheet: Description
Dataset EV2. Annotated iCLIP peaks for ALBA4
Set of 380,313 ALBA4 peaks annotating to genes in Araport11
Column description
chr	chromosome
pos	genomic position
strand	strand
score	iCLIP score from peak-calling pipeline
gene_name	common name of gene
gene_id	gene id
in_strong_set	TRUE/FALSE flag, whether the peak is considered to be in the strong set of ALBA4 binding peaks

## Sheet: ALBA4_iCLIP
chr	pos	strand	score	gene_name	gene_id	in_strong_set
1	31231	-	5.64799	PPA1	AT1G01050	FALSE
1	31242	-	5.55229	PPA1	AT1G01050	FALSE
1	31248	-	3.85763	PPA1	AT1G01050	FALSE
1	31252	-	6.9298	PPA1	AT1G01050	FALSE
1	31254	-	0.436797	PPA1	AT1G01050	FALSE
1	31256	-	6.71106	PPA1	AT1G01050	FALSE
1	31260	-	13.7033	PPA1	AT1G01050	FALSE
1	31264	-	17.5847	PPA1	AT1G01050	TRUE
1	31268	-	3.99669	PPA1	AT1G01050	FALSE
1	31270	-	17.9607	PPA1	AT1G01050	TRUE
1	31278	-	27.1397	PPA1	AT1G01050	TRUE
1	31291	-	28.8462	PPA1	AT1G01050	TRUE
1	31297	-	7.34525	PPA1	AT1G01050	FALSE
1	31330	-	3.31219	PPA1	AT1G01050	FALSE
1	31335	-	15.1697	PPA1	AT1G01050	TRUE
1	31363	-	16.9062	PPA1	AT1G01050	TRUE
1	31378	-	2.26718	PPA1	AT1G01050	FALSE
1	31385	-	13.5848	PPA1	AT1G01050	FALSE
1	31399	-	5.93214	PPA1	AT1G01050	FALSE
1	31404	-	19.457	PPA1	AT1G01050	TRUE
1	31416	-	15.3775	PPA1	AT1G01050	TRUE
1	31423	-	2.7385	PPA1	AT1G01050	FALSE
1	31528	-	3.79985	PPA1	AT1G01050	FALSE
1	31531	-	1.55788	PPA1	AT1G01050	FALSE
1	31535	-	7.72478	PPA1	AT1G01050	FALSE
1	31537	-	11.91	PPA1	AT1G01050	FALSE
1	31542	-	11.8435	PPA1	AT1G01050	FALSE
1	31552	-	2.94114	PPA1	AT1G01050	FALSE
1	31562	-	20.298	PPA1	AT1G01050	TRUE
1	31576	-	3.35429	PPA1	AT1G01050	FALSE
1	31599	-	1.67493	PPA1	AT1G01050	FALSE
1	31603	-	8.58926	PPA1	AT1G01050	FALSE
1	31705	-	15.8174	PPA1	AT1G01050	TRUE
1	31743	-	12.3437	PPA1	AT1G01050	FALSE
1	31747	-	16.2477	PPA1	AT1G01050	TRUE
1	31759	-	7.12654	PPA1	AT1G01050	FALSE
1	31765	-	21.2055	PPA1	AT1G01050	TRUE
1	31806	-	4.00125	PPA1	AT1G01050	FALSE
1	31811	-	11.3977	PPA1	AT1G01050	FALSE
1	31941	-	12.141	PPA1	AT1G01050	FALSE
1	31953	-	11.5981	PPA1	AT1G01050	FALSE
1	31969	-	5.21613	PPA1	AT1G01050	FALSE
1	31978	-	12.1043	PPA1	AT1G01050	FALSE
1	32096	-	0.364085	PPA1	AT1G01050	FALSE
1	32099	-	3.47905	PPA1	AT1G01050	FALSE
1	32132	-	9.03601	PPA1	AT1G01050	FALSE
1	32147	-	7.84726	PPA1	AT1G01050	FALSE
1	32177	-	3.74068	PPA1	AT1G01050	FALSE
1	32184	-	13.3125	PPA1	AT1G01050	FALSE
1	32602	-	8.03651	PPA1	AT1G01050	FALSE
1	32605	-	7.23162	PPA1	AT1G01050	FALSE
1	45344	-	5.28816	AT1G01080	AT1G01080	FALSE
1	45357	-	8.38062	AT1G01080	AT1G01080	FALSE
1	45363	-	14.1413	AT1G01080	AT1G01080	FALSE
1	45365	-	4.3084	AT1G01080	AT1G01080	FALSE
1	45369	-	15.5725	AT1G01080	AT1G01080	TRUE
1	45375	-	15.2523	AT1G01080	AT1G01080	TRUE
1	45385	-	29.8408	AT1G01080	AT1G01080	TRUE
1	45389	-	13.4354	AT1G01080	AT1G01080	FALSE
1	45398	-	5.99744	AT1G01080	AT1G01080	FALSE
1	45402	-	4.82942	AT1G01080	AT1G01080	FALSE
1	45406	-	7.93446	AT1G01080	AT1G01080	FALSE
1	45413	-	18.8329	AT1G01080	AT1G01080	TRUE
1	45429	-	4.54991	AT1G01080	AT1G01080	FALSE
1	45432	-	17.4331	AT1G01080	AT1G01080	TRUE
1	45436	-	0.933982	AT1G01080	AT1G01080	FALSE
1	45456	-	14.6551	AT1G01080	AT1G01080	FALSE
1	45459	-	6.84907	AT1G01080	AT1G01080	FALSE
1	45482	-	5.90063	AT1G01080	AT1G01080	FALSE
1	45485	-	21.2246	AT1G01080	AT1G01080	TRUE
1	45488	-	7.04548	AT1G01080	AT1G01080	FALSE
1	45491	-	8.21538	AT1G01080	AT1G01080	FALSE
1	45494	-	13.8516	AT1G01080	AT1G01080	FALSE
1	45506	-	29.1367	AT1G01080	AT1G01080	TRUE
1	45514	-	1.41742	AT1G01080	AT1G01080	FALSE
1	45518	-	1.53393	AT1G01080	AT1G01080	FALSE
1	45523	-	20.0875	AT1G01080	AT1G01080	TRUE
1	45526	-	7.73592	AT1G01080	AT1G01080	FALSE
1	45535	-	9.15179	AT1G01080	AT1G01080	FALSE
1	45541	-	13.9446	AT1G01080	AT1G01080	FALSE
1	45544	-	5.62432	AT1G01080	AT1G01080	FALSE
1	45555	-	23.4424	AT1G01080	AT1G01080	TRUE
1	45649	-	13.9208	AT1G01080	AT1G01080	FALSE
1	45652	-	4.08763	AT1G01080	AT1G01080	FALSE
1	45657	-	8.04493	AT1G01080	AT1G01080	FALSE
1	45661	-	14.5296	AT1G01080	AT1G01080	FALSE
1	45675	-	2.81626	AT1G01080	AT1G01080	FALSE
1	45678	-	0.150088	AT1G01080	AT1G01080	FALSE
1	45686	-	1.59943	AT1G01080	AT1G01080	FALSE
1	45688	-	0.357564	AT1G01080	AT1G01080	FALSE
1	45691	-	20.5116	AT1G01080	AT1G01080	TRUE
1	45700	-	10.6148	AT1G01080	AT1G01080	FALSE
1	45706	-	4.72867	AT1G01080	AT1G01080	FALSE
1	45708	-	12.5622	AT1G01080	AT1G01080	FALSE
1	45720	-	1.01596	AT1G01080	AT1G01080	FALSE
1	45722	-	1.59793	AT1G01080	AT1G01080	FALSE
1	45730	-	10.9507	AT1G01080	AT1G01080	FALSE
1	45733	-	5.98409	AT1G01080	AT1G01080	FALSE
1	45737	-	2.96293	AT1G01080	AT1G01080	FALSE
1	45754	-	18.4292	AT1G01080	AT1G01080	TRUE
1	45768	-	11.3338	AT1G01080	AT1G01080	FALSE
1	45775	-	11.2922	AT1G01080	AT1G01080	FALSE
1	45806	-	2.90506	AT1G01080	AT1G01080	FALSE
1	45810	-	6.30493	AT1G01080	AT1G01080	FALSE
1	45818	-	7.51483	AT1G01080	AT1G01080	FALSE
1	45822	-	0.396156	AT1G01080	AT1G01080	FALSE
1	45828	-	7.48192	AT1G01080	AT1G01080	FALSE
1	45834	-	9.89642	AT1G01080	AT1G01080	FALSE
1	45837	-	14.3075	AT1G01080	AT1G01080	FALSE
1	45844	-	0.943635	AT1G01080	AT1G01080	FALSE
1	45875	-	7.14609	AT1G01080	AT1G01080	FALSE
1	45879	-	12.3436	AT1G01080	AT1G01080	FALSE
1	45881	-	0.167908	AT1G01080	AT1G01080	FALSE
1	45885	-	7.4082	AT1G01080	AT1G01080	FALSE
1	45911	-	5.91714	AT1G01080	AT1G01080	FALSE
1	45921	-	3.84713	AT1G01080	AT1G01080	FALSE
1	45937	-	1.9264	AT1G01080	AT1G01080	FALSE
1	46494	-	0.408638	AT1G01080	AT1G01080	FALSE
1	46497	-	8.0984	AT1G01080	AT1G01080	FALSE
1	46510	-	7.55956	AT1G01080	AT1G01080	FALSE
1	46513	-	1.67895	AT1G01080	AT1G01080	FALSE
1	46516	-	1.54223	AT1G01080	AT1G01080	FALSE
1	46518	-	3.76643	AT1G01080	AT1G01080	FALSE
1	46601	-	0.416645	AT1G01080	AT1G01080	FALSE
1	46614	-	4.57578	AT1G01080	AT1G01080	FALSE
1	46617	-	11.0613	AT1G01080	AT1G01080	FALSE
1	46628	-	8.99909	AT1G01080	AT1G01080	FALSE
1	46633	-	9.62006	AT1G01080	AT1G01080	FALSE
1	46644	-	12.8146	AT1G01080	AT1G01080	FALSE
1	46687	-	0.931146	AT1G01080	AT1G01080	FALSE
1	47543	-	1.355	PDH-E1 ALPHA	AT1G01090	FALSE
1	47551	-	0.334181	PDH-E1 ALPHA	AT1G01090	FALSE
1	47553	-	0.277034	PDH-E1 ALPHA	AT1G01090	FALSE
1	47566	-	9.57078	PDH-E1 ALPHA	AT1G01090	FALSE
1	47569	-	4.64057	PDH-E1 ALPHA	AT1G01090	FALSE
1	47574	-	2.26452	PDH-E1 ALPHA	AT1G01090	FALSE
1	47576	-	8.26014	PDH-E1 ALPHA	AT1G01090	FALSE
1	47584	-	17.6815	PDH-E1 ALPHA	AT1G01090	FALSE
1	47591	-	25.2122	PDH-E1 ALPHA	AT1G01090	TRUE
1	47611	-	18.8257	PDH-E1 ALPHA	AT1G01090	TRUE
1	47619	-	9.43605	PDH-E1 ALPHA	AT1G01090	FALSE
1	47639	-	0.804979	PDH-E1 ALPHA	AT1G01090	FALSE
1	47642	-	7.85338	PDH-E1 ALPHA	AT1G01090	FALSE
1	47646	-	0.634426	PDH-E1 ALPHA	AT1G01090	FALSE
1	47649	-	9.89772	PDH-E1 ALPHA	AT1G01090	FALSE
1	47658	-	3.0243	PDH-E1 ALPHA	AT1G01090	FALSE
1	47661	-	9.41682	PDH-E1 ALPHA	AT1G01090	FALSE
1	47678	-	2.28653	PDH-E1 ALPHA	AT1G01090	FALSE
1	47687	-	1.79451	PDH-E1 ALPHA	AT1G01090	FALSE
1	47691	-	12.7102	PDH-E1 ALPHA	AT1G01090	FALSE
1	47697	-	0.455684	PDH-E1 ALPHA	AT1G01090	FALSE
1	47707	-	3.77967	PDH-E1 ALPHA	AT1G01090	FALSE
1	47710	-	15.4081	PDH-E1 ALPHA	AT1G01090	FALSE
1	47731	-	10.3281	PDH-E1 ALPHA	AT1G01090	FALSE
1	47768	-	14.2698	PDH-E1 ALPHA	AT1G01090	FALSE
1	47793	-	6.74731	PDH-E1 ALPHA	AT1G01090	FALSE
1	47798	-	3.64411	PDH-E1 ALPHA	AT1G01090	FALSE
1	47835	-	5.00537	PDH-E1 ALPHA	AT1G01090	FALSE
1	47843	-	25.42	PDH-E1 ALPHA	AT1G01090	TRUE
1	47876	-	3.90396	PDH-E1 ALPHA	AT1G01090	FALSE
1	47891	-	7.44098	PDH-E1 ALPHA	AT1G01090	FALSE
1	47897	-	1.96174	PDH-E1 ALPHA	AT1G01090	FALSE
1	47929	-	12.4942	PDH-E1 ALPHA	AT1G01090	FALSE
1	47958	-	10.3378	PDH-E1 ALPHA	AT1G01090	FALSE
1	47970	-	4.36267	PDH-E1 ALPHA	AT1G01090	FALSE
1	48099	-	16.3645	PDH-E1 ALPHA	AT1G01090	FALSE
1	48104	-	13.0838	PDH-E1 ALPHA	AT1G01090	FALSE
1	48120	-	37.2457	PDH-E1 ALPHA	AT1G01090	TRUE
1	48141	-	27.386	PDH-E1 ALPHA	AT1G01090	TRUE
1	48152	-	2.34338	PDH-E1 ALPHA	AT1G01090	FALSE
1	48155	-	16.7386	PDH-E1 ALPHA	AT1G01090	FALSE
1	48163	-	5.97743	PDH-E1 ALPHA	AT1G01090	FALSE
1	48166	-	0.535642	PDH-E1 ALPHA	AT1G01090	FALSE
1	48172	-	2.552	PDH-E1 ALPHA	AT1G01090	FALSE
1	48178	-	6.41788	PDH-E1 ALPHA	AT1G01090	FALSE
1	48183	-	9.75185	PDH-E1 ALPHA	AT1G01090	FALSE
1	48193	-	1.60113	PDH-E1 ALPHA	AT1G01090	FALSE
1	48195	-	9.69268	PDH-E1 ALPHA	AT1G01090	FALSE
1	48206	-	6.16982	PDH-E1 ALPHA	AT1G01090	FALSE
1	48210	-	6.23487	PDH-E1 ALPHA	AT1G01090	FALSE
1	48216	-	18.2715	PDH-E1 ALPHA	AT1G01090	FALSE
1	48225	-	16.9268	PDH-E1 ALPHA	AT1G01090	FALSE
1	48230	-	12.9072	PDH-E1 ALPHA	AT1G01090	FALSE
1	48244	-	9.55389	PDH-E1 ALPHA	AT1G01090	FALSE
1	48264	-	8.78634	PDH-E1 ALPHA	AT1G01090	FALSE
1	48290	-	13.8655	PDH-E1 ALPHA	AT1G01090	FALSE
1	48332	-	13.8062	PDH-E1 ALPHA	AT1G01090	FALSE
1	48336	-	14.8526	PDH-E1 ALPHA	AT1G01090	FALSE
1	48351	-	3.24894	PDH-E1 ALPHA	AT1G01090	FALSE
1	48355	-	0.0960732	PDH-E1 ALPHA	AT1G01090	FALSE
1	48370	-	2.51139	PDH-E1 ALPHA	AT1G01090	FALSE
1	48381	-	10.4071	PDH-E1 ALPHA	AT1G01090	FALSE
1	48393	-	11.6371	PDH-E1 ALPHA	AT1G01090	FALSE
1	48396	-	10.8418	PDH-E1 ALPHA	AT1G01090	FALSE
1	48400	-	2.01954	PDH-E1 ALPHA	AT1G01090	FALSE
1	48407	-	1.48277	PDH-E1 ALPHA	AT1G01090	FALSE
1	48412	-	4.61295	PDH-E1 ALPHA	AT1G01090	FALSE
1	48415	-	1.07633	PDH-E1 ALPHA	AT1G01090	FALSE
1	48427	-	12.7845	PDH-E1 ALPHA	AT1G01090	FALSE
1	48473	-	9.21916	PDH-E1 ALPHA	AT1G01090	FALSE
1	48512	-	4.63464	PDH-E1 ALPHA	AT1G01090	FALSE
1	48515	-	0.399519	PDH-E1 ALPHA	AT1G01090	FALSE
1	48663	-	1.06637	PDH-E1 ALPHA	AT1G01090	FALSE
1	48671	-	8.76884	PDH-E1 ALPHA	AT1G01090	FALSE
1	48677	-	10.0983	PDH-E1 ALPHA	AT1G01090	FALSE
1	48687	-	0.453296	PDH-E1 ALPHA	AT1G01090	FALSE
1	48691	-	3.26154	PDH-E1 ALPHA	AT1G01090	FALSE
1	48694	-	2.94623	PDH-E1 ALPHA	AT1G01090	FALSE
1	48699	-	0.223566	PDH-E1 ALPHA	AT1G01090	FALSE
1	48703	-	11.1713	PDH-E1 ALPHA	AT1G01090	FALSE
1	48709	-	0.218497	PDH-E1 ALPHA	AT1G01090	FALSE
1	48715	-	13.6672	PDH-E1 ALPHA	AT1G01090	FALSE
1	48717	-	4.00752	PDH-E1 ALPHA	AT1G01090	FALSE
1	48723	-	14.3012	PDH-E1 ALPHA	AT1G01090	FALSE
1	48751	-	3.80748	PDH-E1 ALPHA	AT1G01090	FALSE
1	48755	-	4.21717	PDH-E1 ALPHA	AT1G01090	FALSE
1	48771	-	12.4427	PDH-E1 ALPHA	AT1G01090	FALSE
1	48778	-	12.0638	PDH-E1 ALPHA	AT1G01090	FALSE
1	48783	-	0.724149	PDH-E1 ALPHA	AT1G01090	FALSE
1	48785	-	6.1859	PDH-E1 ALPHA	AT1G01090	FALSE
1	48794	-	5.38855	PDH-E1 ALPHA	AT1G01090	FALSE
1	48805	-	8.42293	PDH-E1 ALPHA	AT1G01090	FALSE
1	48814	-	3.08281	PDH-E1 ALPHA	AT1G01090	FALSE
1	48819	-	6.45369	PDH-E1 ALPHA	AT1G01090	FALSE
1	48822	-	0.424966	PDH-E1 ALPHA	AT1G01090	FALSE
1	48848	-	2.1036	PDH-E1 ALPHA	AT1G01090	FALSE
1	49196	-	8.46611	PDH-E1 ALPHA	AT1G01090	FALSE
1	49200	-	3.42697	PDH-E1 ALPHA	AT1G01090	FALSE
1	49213	-	14.3046	PDH-E1 ALPHA	AT1G01090	FALSE
1	50159	-	0.455777	RPP1A	AT1G01100	FALSE
1	50163	-	23.5257	RPP1A	AT1G01100	TRUE
1	50177	-	23.19	RPP1A	AT1G01100	TRUE
1	50186	-	2.59362	RPP1A	AT1G01100	FALSE
1	50189	-	4.59739	RPP1A	AT1G01100	FALSE
1	50192	-	15.4637	RPP1A	AT1G01100	TRUE
1	50201	-	5.34882	RPP1A	AT1G01100	FALSE
1	50207	-	20.8379	RPP1A	AT1G01100	TRUE
1	50217	-	13.332	RPP1A	AT1G01100	TRUE
1	50220	-	11.3517	RPP1A	AT1G01100	FALSE
1	50227	-	0.515466	RPP1A	AT1G01100	FALSE
1	50232	-	8.97674	RPP1A	AT1G01100	FALSE
1	50237	-	15.8247	RPP1A	AT1G01100	TRUE
1	50246	-	4.89984	RPP1A	AT1G01100	FALSE
1	50253	-	11.0511	RPP1A	AT1G01100	FALSE
1	50260	-	13.7074	RPP1A	AT1G01100	TRUE
1	50267	-	13.4718	RPP1A	AT1G01100	TRUE
1	50272	-	4.55987	RPP1A	AT1G01100	FALSE
1	50287	-	8.57148	RPP1A	AT1G01100	FALSE
1	50292	-	24.5923	RPP1A	AT1G01100	TRUE
1	50301	-	0.672092	RPP1A	AT1G01100	FALSE
1	50303	-	0.887163	RPP1A	AT1G01100	FALSE
1	50306	-	1.46525	RPP1A	AT1G01100	FALSE
1	50515	-	4.71197	RPP1A	AT1G01100	FALSE
1	50529	-	5.41704	RPP1A	AT1G01100	FALSE
1	50544	-	1.05535	RPP1A	AT1G01100	FALSE
1	50579	-	9.62988	RPP1A	AT1G01100	FALSE
1	50584	-	5.81458	RPP1A	AT1G01100	FALSE
1	50610	-	4.60097	RPP1A	AT1G01100	FALSE
1	50613	-	2.00846	RPP1A	AT1G01100	FALSE
1	50621	-	0.313446	RPP1A	AT1G01100	FALSE
1	50888	-	2.99306	RPP1A	AT1G01100	FALSE
1	50895	-	0.471384	RPP1A	AT1G01100	FALSE
1	50903	-	10.1936	RPP1A	AT1G01100	FALSE
1	50944	-	6.17405	RPP1A	AT1G01100	FALSE
1	50957	-	0.886087	RPP1A	AT1G01100	FALSE
1	51135	-	12.648	RPP1A	AT1G01100	FALSE
1	51141	-	12.8675	RPP1A	AT1G01100	FALSE
1	51148	-	6.97705	RPP1A	AT1G01100	FALSE
1	51155	-	6.53629	RPP1A	AT1G01100	FALSE
1	51174	-	18.4381	RPP1A	AT1G01100	FALSE
1	51189	-	9.30051	RPP1A	AT1G01100	FALSE
1	57629	-	2.03873	KCS1	AT1G01120	FALSE
1	57632	-	6.08266	KCS1	AT1G01120	FALSE
1	57642	-	8.32167	KCS1	AT1G01120	TRUE
1	57658	-	3.13625	KCS1	AT1G01120	FALSE
1	57708	-	11.864	KCS1	AT1G01120	TRUE
1	57736	-	13.3436	KCS1	AT1G01120	TRUE
1	57758	-	13.4348	KCS1	AT1G01120	TRUE
1	57763	-	2.88182	KCS1	AT1G01120	FALSE
1	57837	-	6.68247	KCS1	AT1G01120	FALSE
1	57893	-	4.61575	KCS1	AT1G01120	FALSE
1	57896	-	2.47173	KCS1	AT1G01120	FALSE
1	58032	-	3.44351	KCS1	AT1G01120	FALSE
1	58036	-	4.98008	KCS1	AT1G01120	FALSE
1	58092	-	2.19969	KCS1	AT1G01120	FALSE
1	58096	-	3.558	KCS1	AT1G01120	FALSE
1	58105	-	2.92937	KCS1	AT1G01120	FALSE
1	58112	-	2.86874	KCS1	AT1G01120	FALSE
1	58117	-	4.76765	KCS1	AT1G01120	FALSE
1	58185	-	4.27506	KCS1	AT1G01120	FALSE
1	58190	-	7.55475	KCS1	AT1G01120	TRUE
1	58228	-	9.80094	KCS1	AT1G01120	TRUE
1	58241	-	11.5326	KCS1	AT1G01120	TRUE
1	58296	-	12.5235	KCS1	AT1G01120	TRUE
1	58312	-	11.5457	KCS1	AT1G01120	TRUE
1	58342	-	7.63448	KCS1	AT1G01120	TRUE
1	64368	-	10.7078	CIPK9	AT1G01140	TRUE
1	64967	-	14.3773	CIPK9	AT1G01140	TRUE
1	64979	-	13.8559	CIPK9	AT1G01140	TRUE
1	64991	-	0.845242	CIPK9	AT1G01140	FALSE
1	64994	-	3.16225	CIPK9	AT1G01140	FALSE
1	65003	-	11.3508	CIPK9	AT1G01140	TRUE
1	65008	-	9.63255	CIPK9	AT1G01140	TRUE
1	65011	-	5.67177	CIPK9	AT1G01140	FALSE
1	65016	-	2.40353	CIPK9	AT1G01140	FALSE
1	65117	-	6.80816	CIPK9	AT1G01140	FALSE
1	65121	-	2.9655	CIPK9	AT1G01140	FALSE
1	65127	-	6.77387	CIPK9	AT1G01140	FALSE
1	65137	-	16.4335	CIPK9	AT1G01140	TRUE
1	65155	-	2.17877	CIPK9	AT1G01140	FALSE
1	65158	-	7.46402	CIPK9	AT1G01140	FALSE
1	65163	-	7.25556	CIPK9	AT1G01140	FALSE
1	65178	-	7.93508	CIPK9	AT1G01140	FALSE
1	65181	-	1.85316	CIPK9	AT1G01140	FALSE
1	65185	-	8.45482	CIPK9	AT1G01140	TRUE
1	65189	-	6.72385	CIPK9	AT1G01140	FALSE
1	65192	-	6.14764	CIPK9	AT1G01140	FALSE
1	65197	-	7.46169	CIPK9	AT1G01140	FALSE
1	65203	-	8.43951	CIPK9	AT1G01140	TRUE
1	65210	-	9.64692	CIPK9	AT1G01140	TRUE
1	65360	-	0.00527247	CIPK9	AT1G01140	FALSE
1	65365	-	7.85589	CIPK9	AT1G01140	FALSE
1	65389	-	3.71696	CIPK9	AT1G01140	FALSE
1	65422	-	5.37108	CIPK9	AT1G01140	FALSE
1	65425	-	5.47366	CIPK9	AT1G01140	FALSE
1	65427	-	3.42942	CIPK9	AT1G01140	FALSE
1	65447	-	0.901683	CIPK9	AT1G01140	FALSE
1	74048	-	19.2431	AT1G01170	AT1G01170	TRUE
1	74052	-	4.92163	AT1G01170	AT1G01170	FALSE
1	74060	-	17.7679	AT1G01170	AT1G01170	TRUE
1	74066	-	9.71292	AT1G01170	AT1G01170	FALSE
1	74069	-	13.0991	AT1G01170	AT1G01170	FALSE
1	74072	-	15.4674	AT1G01170	AT1G01170	TRUE
1	74074	-	2.16995	AT1G01170	AT1G01170	FALSE
1	74082	-	26.6277	AT1G01170	AT1G01170	TRUE
1	74098	-	27.5682	AT1G01170	AT1G01170	TRUE
1	74107	-	11.0286	AT1G01170	AT1G01170	FALSE
1	74110	-	1.08031	AT1G01170	AT1G01170	FALSE
1	74131	-	14.9761	AT1G01170	AT1G01170	TRUE
1	74140	-	3.63747	AT1G01170	AT1G01170	FALSE
1	74146	-	8.65888	AT1G01170	AT1G01170	FALSE
1	74156	-	25.7726	AT1G01170	AT1G01170	TRUE
1	74177	-	3.37776	AT1G01170	AT1G01170	FALSE
1	74179	-	3.66938	AT1G01170	AT1G01170	FALSE
1	74187	-	18.0736	AT1G01170	AT1G01170	TRUE
1	74193	-	10.2978	AT1G01170	AT1G01170	FALSE
1	74197	-	3.24933	AT1G01170	AT1G01170	FALSE
1	74348	-	0.516304	AT1G01170	AT1G01170	FALSE
1	74357	-	11.1754	AT1G01170	AT1G01170	FALSE
1	74365	-	10.2369	AT1G01170	AT1G01170	FALSE
1	74373	-	10.8372	AT1G01170	AT1G01170	FALSE
1	74380	-	14.3018	AT1G01170	AT1G01170	TRUE
1	74391	-	14.6397	AT1G01170	AT1G01170	TRUE
1	74394	-	3.00939	AT1G01170	AT1G01170	FALSE
1	74406	-	10.8905	AT1G01170	AT1G01170	FALSE
1	74414	-	8.90675	AT1G01170	AT1G01170	FALSE
1	74416	-	20.1838	AT1G01170	AT1G01170	TRUE
1	74430	-	10.2932	AT1G01170	AT1G01170	FALSE
1	74436	-	5.60723	AT1G01170	AT1G01170	FALSE
1	74443	-	6.18031	AT1G01170	AT1G01170	FALSE
1	74452	-	21.1544	AT1G01170	AT1G01170	TRUE
1	74458	-	11.47	AT1G01170	AT1G01170	FALSE
1	74673	-	5.33628	AT1G01170	AT1G01170	FALSE
1	74681	-	1.43316	AT1G01170	AT1G01170	FALSE
1	74683	-	10.1809	AT1G01170	AT1G01170	FALSE
1	74692	-	20.2147	AT1G01170	AT1G01170	TRUE
1	74715	-	11.5133	AT1G01170	AT1G01170	FALSE
1	74728	-	11.5336	AT1G01170	AT1G01170	FALSE
1	74730	-	0.736367	AT1G01170	AT1G01170	FALSE
1	74732	-	11.0992	AT1G01170	AT1G01170	FALSE
1	74737	-	3.03268	AT1G01170	AT1G01170	FALSE
1	111927	-	26.092	AT1G01270	AT1G01270	FALSE
1	111940	-	5.60299	AT1G01270	AT1G01270	FALSE
1	111946	-	22.8684	AT1G01270	AT1G01270	FALSE
1	111950	-	24.4075	AT1G01270	AT1G01270	FALSE
1	118118	+	2.99184	AT1G01300	AT1G01300	FALSE
1	118125	+	6.34144	AT1G01300	AT1G01300	FALSE
1	118150	+	8.86879	AT1G01300	AT1G01300	TRUE
1	118168	+	9.39195	AT1G01300	AT1G01300	TRUE
1	118174	+	2.17056	AT1G01300	AT1G01300	FALSE
1	118199	+	1.09892	AT1G01300	AT1G01300	FALSE
1	118232	+	11.0269	AT1G01300	AT1G01300	TRUE
1	118243	+	9.88763	AT1G01300	AT1G01300	TRUE
1	118257	+	13.7978	AT1G01300	AT1G01300	TRUE
1	118323	+	11.7193	AT1G01300	AT1G01300	TRUE
1	118333	+	1.25991	AT1G01300	AT1G01300	FALSE
1	118461	+	4.25899	AT1G01300	AT1G01300	FALSE
1	118469	+	9.7952	AT1G01300	AT1G01300	TRUE
1	118474	+	0.560783	AT1G01300	AT1G01300	FALSE
1	118477	+	3.86618	AT1G01300	AT1G01300	FALSE
1	118480	+	1.38425	AT1G01300	AT1G01300	FALSE
1	118562	+	10.2859	AT1G01300	AT1G01300	TRUE
1	118575	+	6.87368	AT1G01300	AT1G01300	FALSE
1	118594	+	7.37239	AT1G01300	AT1G01300	TRUE
1	118598	+	0.395987	AT1G01300	AT1G01300	FALSE
1	118603	+	11.1893	AT1G01300	AT1G01300	TRUE
1	118606	+	1.6191	AT1G01300	AT1G01300	FALSE
1	118625	+	3.79004	AT1G01300	AT1G01300	FALSE
1	121149	-	1.19975	AT1G01320	AT1G01320	FALSE
1	121153	-	24.5496	AT1G01320	AT1G01320	FALSE
1	121164	-	50.252	AT1G01320	AT1G01320	TRUE
1	121169	-	22.0655	AT1G01320	AT1G01320	FALSE
1	121177	-	67.1906	AT1G01320	AT1G01320	TRUE
1	121186	-	54.4022	AT1G01320	AT1G01320	TRUE
1	121190	-	4.83896	AT1G01320	AT1G01320	FALSE
1	121199	-	70.0169	AT1G01320	AT1G01320	TRUE
1	121212	-	44.9701	AT1G01320	AT1G01320	TRUE
1	121214	-	9.67908	AT1G01320	AT1G01320	FALSE
1	121237	-	41.0462	AT1G01320	AT1G01320	TRUE
1	121241	-	59.7713	AT1G01320	AT1G01320	TRUE
1	121246	-	60.535	AT1G01320	AT1G01320	TRUE
1	121257	-	60.6367	AT1G01320	AT1G01320	TRUE
1	121260	-	23.4808	AT1G01320	AT1G01320	FALSE
1	121267	-	7.49309	AT1G01320	AT1G01320	FALSE
1	121282	-	28.5701	AT1G01320	AT1G01320	FALSE
1	121286	-	55.6308	AT1G01320	AT1G01320	TRUE
1	121292	-	11.6547	AT1G01320	AT1G01320	FALSE
1	121318	-	11.68	AT1G01320	AT1G01320	FALSE
1	121334	-	54.5073	AT1G01320	AT1G01320	TRUE
1	121343	-	53.9943	AT1G01320	AT1G01320	TRUE
1	121350	-	23.9642	AT1G01320	AT1G01320	FALSE
1	121353	-	8.90149	AT1G01320	AT1G01320	FALSE
1	121357	-	5.80913	AT1G01320	AT1G01320	FALSE
1	121370	-	41.0872	AT1G01320	AT1G01320	TRUE
1	121385	-	6.51137	AT1G01320	AT1G01320	FALSE
1	121387	-	6.71025	AT1G01320	AT1G01320	FALSE
1	121391	-	5.236	AT1G01320	AT1G01320	FALSE
1	121401	-	41.182	AT1G01320	AT1G01320	TRUE
1	121408	-	18.9322	AT1G01320	AT1G01320	FALSE
1	121499	-	29.3652	AT1G01320	AT1G01320	FALSE
1	121504	-	2.2466	AT1G01320	AT1G01320	FALSE
1	121508	-	1.6089	AT1G01320	AT1G01320	FALSE
1	121512	-	40.0747	AT1G01320	AT1G01320	TRUE
1	121527	-	8.84764	AT1G01320	AT1G01320	FALSE
1	121533	-	16.6003	AT1G01320	AT1G01320	FALSE
1	121544	-	6.02954	AT1G01320	AT1G01320	FALSE
1	121547	-	6.96497	AT1G01320	AT1G01320	FALSE
1	121552	-	10.6572	AT1G01320	AT1G01320	FALSE
1	121554	-	3.10281	AT1G01320	AT1G01320	FALSE
1	121557	-	46.2804	AT1G01320	AT1G01320	TRUE
1	121562	-	10.1327	AT1G01320	AT1G01320	FALSE
1	121566	-	19.3651	AT1G01320	AT1G01320	FALSE
1	121568	-	26.9453	AT1G01320	AT1G01320	FALSE
1	121573	-	3.33896	AT1G01320	AT1G01320	FALSE
1	121582	-	2.12027	AT1G01320	AT1G01320	FALSE
1	121584	-	14.793	AT1G01320	AT1G01320	FALSE
1	121591	-	10.8417	AT1G01320	AT1G01320	FALSE
1	121593	-	5.18322	AT1G01320	AT1G01320	FALSE
1	121596	-	22.4986	AT1G01320	AT1G01320	FALSE
1	121600	-	6.31475	AT1G01320	AT1G01320	FALSE
1	121604	-	12.7402	AT1G01320	AT1G01320	FALSE
1	121608	-	16.7435	AT1G01320	AT1G01320	FALSE
1	121611	-	18.4012	AT1G01320	AT1G01320	FALSE
1	121613	-	15.3205	AT1G01320	AT1G01320	FALSE
1	121618	-	28.6298	AT1G01320	AT1G01320	FALSE
1	121627	-	33.9223	AT1G01320	AT1G01320	FALSE
1	121629	-	7.06595	AT1G01320	AT1G01320	FALSE
1	121633	-	26.928	AT1G01320	AT1G01320	FALSE
1	121641	-	37.4574	AT1G01320	AT1G01320	TRUE
1	121656	-	51.5118	AT1G01320	AT1G01320	TRUE
1	121667	-	46.2771	AT1G01320	AT1G01320	TRUE
1	121674	-	10.9972	AT1G01320	AT1G01320	FALSE
1	121678	-	13.3252	AT1G01320	AT1G01320	FALSE
1	121684	-	27.2525	AT1G01320	AT1G01320	FALSE
1	121688	-	14.9117	AT1G01320	AT1G01320	FALSE
1	121708	-	0.474092	AT1G01320	AT1G01320	FALSE
1	121718	-	15.1185	AT1G01320	AT1G01320	FALSE
1	121722	-	29.4128	AT1G01320	AT1G01320	FALSE
1	121730	-	22.8506	AT1G01320	AT1G01320	FALSE
1	121739	-	6.13238	AT1G01320	AT1G01320	FALSE
1	121752	-	0.156558	AT1G01320	AT1G01320	FALSE
1	121763	-	1.14138	AT1G01320	AT1G01320	FALSE
1	121765	-	4.7259	AT1G01320	AT1G01320	FALSE
1	121777	-	12.0424	AT1G01320	AT1G01320	FALSE
1	121799	-	9.10818	AT1G01320	AT1G01320	FALSE
1	121809	-	35.0002	AT1G01320	AT1G01320	FALSE
1	121821	-	39.5935	AT1G01320	AT1G01320	TRUE
1	121841	-	8.69878	AT1G01320	AT1G01320	FALSE
1	121852	-	12.4673	AT1G01320	AT1G01320	FALSE
1	121856	-	15.8226	AT1G01320	AT1G01320	FALSE
1	121859	-	3.72839	AT1G01320	AT1G01320	FALSE
1	121864	-	20.4564	AT1G01320	AT1G01320	FALSE
1	121882	-	13.0126	AT1G01320	AT1G01320	FALSE
1	121898	-	8.34773	AT1G01320	AT1G01320	FALSE
1	121900	-	6.70747	AT1G01320	AT1G01320	FALSE
1	121903	-	4.22571	AT1G01320	AT1G01320	FALSE
1	121913	-	23.9285	AT1G01320	AT1G01320	FALSE
1	121924	-	4.78393	AT1G01320	AT1G01320	FALSE
1	121928	-	28.8653	AT1G01320	AT1G01320	FALSE
1	121934	-	11.1581	AT1G01320	AT1G01320	FALSE
1	121939	-	9.86433	AT1G01320	AT1G01320	FALSE
1	121942	-	54.9187	AT1G01320	AT1G01320	TRUE
1	121947	-	3.15963	AT1G01320	AT1G01320	FALSE
1	121952	-	1.94092	AT1G01320	AT1G01320	FALSE
1	121954	-	5.85469	AT1G01320	AT1G01320	FALSE
1	121959	-	56.8271	AT1G01320	AT1G01320	TRUE
1	121976	-	56.7151	AT1G01320	AT1G01320	TRUE
1	122000	-	22.4786	AT1G01320	AT1G01320	FALSE
1	122028	-	34.1158	AT1G01320	AT1G01320	FALSE
1	122032	-	13.8352	AT1G01320	AT1G01320	FALSE
1	122043	-	56.2627	AT1G01320	AT1G01320	TRUE
1	122051	-	4.48645	AT1G01320	AT1G01320	FALSE
1	122055	-	4.7082	AT1G01320	AT1G01320	FALSE
1	122057	-	24.6351	AT1G01320	AT1G01320	FALSE
1	122059	-	12.2169	AT1G01320	AT1G01320	FALSE
1	122065	-	48.4736	AT1G01320	AT1G01320	TRUE
1	122074	-	3.5946	AT1G01320	AT1G01320	FALSE
1	122079	-	9.78447	AT1G01320	AT1G01320	FALSE
1	122082	-	5.97068	AT1G01320	AT1G01320	FALSE
1	122084	-	2.45152	AT1G01320	AT1G01320	FALSE
1	122086	-	22.378	AT1G01320	AT1G01320	FALSE
1	122091	-	12.3046	AT1G01320	AT1G01320	FALSE
1	122095	-	0.0474497	AT1G01320	AT1G01320	FALSE
1	122103	-	24.9525	AT1G01320	AT1G01320	FALSE
1	122123	-	0.68729	AT1G01320	AT1G01320	FALSE
1	122126	-	16.1489	AT1G01320	AT1G01320	FALSE
1	122134	-	2.35867	AT1G01320	AT1G01320	FALSE
1	122140	-	2.06081	AT1G01320	AT1G01320	FALSE
1	122143	-	4.14292	AT1G01320	AT1G01320	FALSE
1	122149	-	16.0799	AT1G01320	AT1G01320	FALSE
1	122156	-	10.6425	AT1G01320	AT1G01320	FALSE
1	122177	-	17.4582	AT1G01320	AT1G01320	FALSE
1	122190	-	2.86476	AT1G01320	AT1G01320	FALSE
1	122197	-	7.07388	AT1G01320	AT1G01320	FALSE
1	122200	-	12.5939	AT1G01320	AT1G01320	FALSE
1	122223	-	5.94901	AT1G01320	AT1G01320	FALSE
1	122227	-	8.59583	AT1G01320	AT1G01320	FALSE
1	122234	-	15.6813	AT1G01320	AT1G01320	FALSE
1	122237	-	26.5438	AT1G01320	AT1G01320	FALSE
1	122274	-	2.04878	AT1G01320	AT1G01320	FALSE
1	122278	-	8.37411	AT1G01320	AT1G01320	FALSE
1	122281	-	4.8337	AT1G01320	AT1G01320	FALSE
1	122287	-	0.373276	AT1G01320	AT1G01320	FALSE
1	122290	-	3.30103	AT1G01320	AT1G01320	FALSE
1	122292	-	20.209	AT1G01320	AT1G01320	FALSE
1	122297	-	36.1952	AT1G01320	AT1G01320	TRUE
1	122301	-	52.888	AT1G01320	AT1G01320	TRUE
1	122304	-	0.151169	AT1G01320	AT1G01320	FALSE
1	122306	-	1.6641	AT1G01320	AT1G01320	FALSE
1	122309	-	1.85262	AT1G01320	AT1G01320	FALSE
1	122314	-	0.741143	AT1G01320	AT1G01320	FALSE
1	122316	-	7.91304	AT1G01320	AT1G01320	FALSE
1	122321	-	3.86983	AT1G01320	AT1G01320	FALSE
1	122328	-	3.9227	AT1G01320	AT1G01320	FALSE
1	122336	-	57.5592	AT1G01320	AT1G01320	TRUE
1	122340	-	2.89681	AT1G01320	AT1G01320	FALSE
1	122344	-	45.1207	AT1G01320	AT1G01320	TRUE
1	122351	-	20.419	AT1G01320	AT1G01320	FALSE
1	122372	-	2.53863	AT1G01320	AT1G01320	FALSE
1	122378	-	14.2778	AT1G01320	AT1G01320	FALSE
1	122382	-	6.99177	AT1G01320	AT1G01320	FALSE
1	122384	-	24.7545	AT1G01320	AT1G01320	FALSE
1	122388	-	4.93231	AT1G01320	AT1G01320	FALSE
1	122407	-	8.95727	AT1G01320	AT1G01320	FALSE
1	122414	-	41.8236	AT1G01320	AT1G01320	TRUE
1	122423	-	38.1798	AT1G01320	AT1G01320	TRUE
1	122433	-	0.27966	AT1G01320	AT1G01320	FALSE
1	122438	-	25.4953	AT1G01320	AT1G01320	FALSE
1	122445	-	24.9961	AT1G01320	AT1G01320	FALSE
1	122451	-	2.38947	AT1G01320	AT1G01320	FALSE
1	122457	-	2.8455	AT1G01320	AT1G01320	FALSE
1	122468	-	21.1557	AT1G01320	AT1G01320	FALSE
1	122483	-	2.71753	AT1G01320	AT1G01320	FALSE
1	122490	-	19.3515	AT1G01320	AT1G01320	FALSE
1	122498	-	34.7451	AT1G01320	AT1G01320	FALSE
1	122504	-	2.54301	AT1G01320	AT1G01320	FALSE
1	122526	-	13.1327	AT1G01320	AT1G01320	FALSE
1	122530	-	1.87999	AT1G01320	AT1G01320	FALSE
1	122534	-	22.5479	AT1G01320	AT1G01320	FALSE
1	122541	-	10.6544	AT1G01320	AT1G01320	FALSE
1	122546	-	15.8097	AT1G01320	AT1G01320	FALSE
1	122558	-	6.87973	AT1G01320	AT1G01320	FALSE
1	122567	-	2.2285	AT1G01320	AT1G01320	FALSE
1	122574	-	7.70966	AT1G01320	AT1G01320	FALSE
1	122590	-	26.1022	AT1G01320	AT1G01320	FALSE
1	122596	-	1.06662	AT1G01320	AT1G01320	FALSE
1	122605	-	8.74997	AT1G01320	AT1G01320	FALSE
1	122615	-	2.39743	AT1G01320	AT1G01320	FALSE
1	122626	-	23.6877	AT1G01320	AT1G01320	FALSE
1	122638	-	11.8606	AT1G01320	AT1G01320	FALSE
1	122644	-	20.2665	AT1G01320	AT1G01320	FALSE
1	122651	-	1.45375	AT1G01320	AT1G01320	FALSE
1	122656	-	6.86591	AT1G01320	AT1G01320	FALSE
1	122669	-	3.61929	AT1G01320	AT1G01320	FALSE
1	122672	-	17.2045	AT1G01320	AT1G01320	FALSE
1	122678	-	2.88132	AT1G01320	AT1G01320	FALSE
1	122688	-	4.43123	AT1G01320	AT1G01320	FALSE
1	122691	-	3.90344	AT1G01320	AT1G01320	FALSE
1	122697	-	5.92133	AT1G01320	AT1G01320	FALSE
1	122700	-	15.372	AT1G01320	AT1G01320	FALSE
1	122708	-	19.8523	AT1G01320	AT1G01320	FALSE
1	122717	-	21.8152	AT1G01320	AT1G01320	FALSE
1	122752	-	10.8254	AT1G01320	AT1G01320	FALSE
1	122769	-	6.5937	AT1G01320	AT1G01320	FALSE
1	122774	-	10.6177	AT1G01320	AT1G01320	FALSE
1	122778	-	24.0957	AT1G01320	AT1G01320	FALSE
1	122789	-	16.6165	AT1G01320	AT1G01320	FALSE
1	122793	-	38.4523	AT1G01320	AT1G01320	TRUE
1	122801	-	20.536	AT1G01320	AT1G01320	FALSE
1	122808	-	1.0593	AT1G01320	AT1G01320	FALSE
1	122816	-	12.3581	AT1G01320	AT1G01320	FALSE
1	122823	-	17.4775	AT1G01320	AT1G01320	FALSE
1	122832	-	17.3635	AT1G01320	AT1G01320	FALSE
1	122837	-	4.33869	AT1G01320	AT1G01320	FALSE
1	122845	-	19.379	AT1G01320	AT1G01320	FALSE
1	122848	-	18.8163	AT1G01320	AT1G01320	FALSE
1	122855	-	12.1074	AT1G01320	AT1G01320	FALSE
1	122863	-	1.49866	AT1G01320	AT1G01320	FALSE
1	122866	-	4.99766	AT1G01320	AT1G01320	FALSE
1	122868	-	1.54133	AT1G01320	AT1G01320	FALSE
1	122872	-	8.24577	AT1G01320	AT1G01320	FALSE
1	122875	-	24.1289	AT1G01320	AT1G01320	FALSE
1	122884	-	24.7143	AT1G01320	AT1G01320	FALSE
1	122923	-	9.5957	AT1G01320	AT1G01320	FALSE
1	122929	-	1.68805	AT1G01320	AT1G01320	FALSE
1	122932	-	5.98597	AT1G01320	AT1G01320	FALSE
1	122947	-	11.4176	AT1G01320	AT1G01320	FALSE
1	122950	-	32.3355	AT1G01320	AT1G01320	FALSE
1	122954	-	3.31288	AT1G01320	AT1G01320	FALSE
1	122957	-	11.8114	AT1G01320	AT1G01320	FALSE
1	122964	-	1.33918	AT1G01320	AT1G01320	FALSE
1	122972	-	34.2162	AT1G01320	AT1G01320	FALSE
1	122987	-	9.47168	AT1G01320	AT1G01320	FALSE
1	123002	-	2.77535	AT1G01320	AT1G01320	FALSE
1	123010	-	22.457	AT1G01320	AT1G01320	FALSE
1	123016	-	1.78129	AT1G01320	AT1G01320	FALSE
1	123019	-	5.40994	AT1G01320	AT1G01320	FALSE
1	123022	-	1.55248	AT1G01320	AT1G01320	FALSE
1	123025	-	0.364013	AT1G01320	AT1G01320	FALSE
1	123029	-	1.31464	AT1G01320	AT1G01320	FALSE
1	123033	-	18.4806	AT1G01320	AT1G01320	FALSE
1	123036	-	17.1612	AT1G01320	AT1G01320	FALSE
1	123039	-	34.7164	AT1G01320	AT1G01320	FALSE
1	123052	-	0.680145	AT1G01320	AT1G01320	FALSE
1	123057	-	15.8892	AT1G01320	AT1G01320	FALSE
1	123060	-	2.72124	AT1G01320	AT1G01320	FALSE
1	123064	-	18.9465	AT1G01320	AT1G01320	FALSE
1	123072	-	33.694	AT1G01320	AT1G01320	FALSE
1	123078	-	9.54613	AT1G01320	AT1G01320	FALSE
1	123094	-	2.22501	AT1G01320	AT1G01320	FALSE
1	123102	-	29.3213	AT1G01320	AT1G01320	FALSE
1	123111	-	4.27281	AT1G01320	AT1G01320	FALSE
1	123113	-	1.93469	AT1G01320	AT1G01320	FALSE
1	123117	-	0.784954	AT1G01320	AT1G01320	FALSE
1	123120	-	10.4269	AT1G01320	AT1G01320	FALSE
1	123130	-	46.4409	AT1G01320	AT1G01320	TRUE
1	123138	-	12.3103	AT1G01320	AT1G01320	FALSE
1	123144	-	3.49011	AT1G01320	AT1G01320	FALSE
1	123148	-	23.0135	AT1G01320	AT1G01320	FALSE
1	123176	-	2.85685	AT1G01320	AT1G01320	FALSE
1	123184	-	30.2289	AT1G01320	AT1G01320	FALSE
1	123194	-	16.5787	AT1G01320	AT1G01320	FALSE
1	123202	-	16.507	AT1G01320	AT1G01320	FALSE
1	123204	-	7.37364	AT1G01320	AT1G01320	FALSE
1	123247	-	20.7912	AT1G01320	AT1G01320	FALSE
1	123251	-	2.44678	AT1G01320	AT1G01320	FALSE
1	123263	-	0.710505	AT1G01320	AT1G01320	FALSE
1	123271	-	45.1943	AT1G01320	AT1G01320	TRUE
1	123276	-	8.22152	AT1G01320	AT1G01320	FALSE
1	123282	-	25.7488	AT1G01320	AT1G01320	FALSE
1	123286	-	32.9808	AT1G01320	AT1G01320	FALSE
1	123296	-	30.4216	AT1G01320	AT1G01320	FALSE
1	123303	-	9.42838	AT1G01320	AT1G01320	FALSE
1	123310	-	0.194474	AT1G01320	AT1G01320	FALSE
1	123320	-	12.4658	AT1G01320	AT1G01320	FALSE
1	123348	-	18.2964	AT1G01320	AT1G01320	FALSE
1	123356	-	19.4606	AT1G01320	AT1G01320	FALSE
1	123364	-	29.4417	AT1G01320	AT1G01320	FALSE
1	123382	-	18.2055	AT1G01320	AT1G01320	FALSE
1	123386	-	7.17497	AT1G01320	AT1G01320	FALSE
1	123411	-	2.89672	AT1G01320	AT1G01320	FALSE
1	123418	-	7.59082	AT1G01320	AT1G01320	FALSE
1	123420	-	7.65186	AT1G01320	AT1G01320	FALSE
1	123422	-	8.33454	AT1G01320	AT1G01320	FALSE
1	123430	-	4.94365	AT1G01320	AT1G01320	FALSE
1	123434	-	4.05005	AT1G01320	AT1G01320	FALSE
1	123441	-	8.19092	AT1G01320	AT1G01320	FALSE
1	123445	-	16.4626	AT1G01320	AT1G01320	FALSE
1	123451	-	22.7939	AT1G01320	AT1G01320	FALSE
1	123454	-	9.20561	AT1G01320	AT1G01320	FALSE
1	123462	-	4.18477	AT1G01320	AT1G01320	FALSE
1	123468	-	2.81301	AT1G01320	AT1G01320	FALSE
1	123471	-	22.5181	AT1G01320	AT1G01320	FALSE
1	123479	-	5.25798	AT1G01320	AT1G01320	FALSE
1	123491	-	13.8702	AT1G01320	AT1G01320	FALSE
1	123496	-	9.36584	AT1G01320	AT1G01320	FALSE
1	123504	-	8.7348	AT1G01320	AT1G01320	FALSE
1	123589	-	31.9731	AT1G01320	AT1G01320	FALSE
1	123602	-	7.55078	AT1G01320	AT1G01320	FALSE
1	123617	-	1.29762	AT1G01320	AT1G01320	FALSE
1	123624	-	4.01891	AT1G01320	AT1G01320	FALSE
1	123637	-	15.0545	AT1G01320	AT1G01320	FALSE
1	123647	-	26.9866	AT1G01320	AT1G01320	FALSE
1	123668	-	44.9601	AT1G01320	AT1G01320	TRUE
1	123788	-	18.2667	AT1G01320	AT1G01320	FALSE
1	123800	-	16.4868	AT1G01320	AT1G01320	FALSE
1	123808	-	52.4688	AT1G01320	AT1G01320	TRUE
1	123814	-	12.6859	AT1G01320	AT1G01320	FALSE
1	123822	-	53.2422	AT1G01320	AT1G01320	TRUE
1	123841	-	8.71593	AT1G01320	AT1G01320	FALSE
1	123844	-	1.53034	AT1G01320	AT1G01320	FALSE
1	123851	-	24.3158	AT1G01320	AT1G01320	FALSE
1	123854	-	21.0713	AT1G01320	AT1G01320	FALSE
1	123858	-	15.0041	AT1G01320	AT1G01320	FALSE
1	123867	-	0.0128915	AT1G01320	AT1G01320	FALSE
1	123871	-	13.2337	AT1G01320	AT1G01320	FALSE
1	123873	-	1.64489	AT1G01320	AT1G01320	FALSE
1	123875	-	3.63904	AT1G01320	AT1G01320	FALSE
1	123889	-	1.1253	AT1G01320	AT1G01320	FALSE
1	123895	-	7.79363	AT1G01320	AT1G01320	FALSE
1	123898	-	7.543	AT1G01320	AT1G01320	FALSE
1	123999	-	26.2688	AT1G01320	AT1G01320	FALSE
1	124005	-	47.5842	AT1G01320	AT1G01320	TRUE
1	124011	-	0.644392	AT1G01320	AT1G01320	FALSE
1	124020	-	8.48751	AT1G01320	AT1G01320	FALSE
1	124029	-	21.4768	AT1G01320	AT1G01320	FALSE
1	124038	-	26.6499	AT1G01320	AT1G01320	FALSE
1	124046	-	13.0028	AT1G01320	AT1G01320	FALSE
1	124051	-	13.9483	AT1G01320	AT1G01320	FALSE
1	124057	-	8.60438	AT1G01320	AT1G01320	FALSE
1	124059	-	8.79339	AT1G01320	AT1G01320	FALSE
1	124065	-	25.4847	AT1G01320	AT1G01320	FALSE
1	124071	-	0.175587	AT1G01320	AT1G01320	FALSE
1	124082	-	9.20135	AT1G01320	AT1G01320	FALSE
1	124095	-	22.9585	AT1G01320	AT1G01320	FALSE
1	124101	-	14.2101	AT1G01320	AT1G01320	FALSE
1	124111	-	6.74407	AT1G01320	AT1G01320	FALSE
1	124114	-	4.48848	AT1G01320	AT1G01320	FALSE
1	124121	-	12.1954	AT1G01320	AT1G01320	FALSE
1	124124	-	7.4276	AT1G01320	AT1G01320	FALSE
1	124219	-	35.3907	AT1G01320	AT1G01320	TRUE
1	124225	-	13.5372	AT1G01320	AT1G01320	FALSE
1	124227	-	5.85157	AT1G01320	AT1G01320	FALSE
1	124229	-	15.3159	AT1G01320	AT1G01320	FALSE
1	124233	-	11.0968	AT1G01320	AT1G01320	FALSE
1	124242	-	28.3487	AT1G01320	AT1G01320	FALSE
1	124249	-	22.1665	AT1G01320	AT1G01320	FALSE
1	124257	-	19.9262	AT1G01320	AT1G01320	FALSE
1	124261	-	25.8456	AT1G01320	AT1G01320	FALSE
1	124266	-	18.1581	AT1G01320	AT1G01320	FALSE
1	124277	-	2.25128	AT1G01320	AT1G01320	FALSE
1	124281	-	6.74636	AT1G01320	AT1G01320	FALSE
1	124285	-	14.2174	AT1G01320	AT1G01320	FALSE
1	124291	-	11.2715	AT1G01320	AT1G01320	FALSE
1	124321	-	23.8944	AT1G01320	AT1G01320	FALSE
1	124324	-	11.4796	AT1G01320	AT1G01320	FALSE
1	124363	-	3.02057	AT1G01320	AT1G01320	FALSE
1	124368	-	25.4654	AT1G01320	AT1G01320	FALSE
1	124377	-	18.3113	AT1G01320	AT1G01320	FALSE
1	124382	-	11.5808	AT1G01320	AT1G01320	FALSE
1	124389	-	31.3355	AT1G01320	AT1G01320	FALSE
1	124396	-	15.4563	AT1G01320	AT1G01320	FALSE
1	124505	-	15.7345	AT1G01320	AT1G01320	FALSE
1	124508	-	17.5037	AT1G01320	AT1G01320	FALSE
1	124512	-	7.34152	AT1G01320	AT1G01320	FALSE
1	124517	-	7.50619	AT1G01320	AT1G01320	FALSE
1	124519	-	0.102739	AT1G01320	AT1G01320	FALSE
1	124522	-	11.2522	AT1G01320	AT1G01320	FALSE
1	124530	-	44.1008	AT1G01320	AT1G01320	TRUE
1	124543	-	6.14748	AT1G01320	AT1G01320	FALSE
1	124554	-	4.36127	AT1G01320	AT1G01320	FALSE
1	124557	-	6.78737	AT1G01320	AT1G01320	FALSE
1	124561	-	6.89588	AT1G01320	AT1G01320	FALSE
1	124577	-	0.86619	AT1G01320	AT1G01320	FALSE
1	124586	-	1.57609	AT1G01320	AT1G01320	FALSE
1	124592	-	1.26102	AT1G01320	AT1G01320	FALSE
1	124597	-	7.1555	AT1G01320	AT1G01320	FALSE
1	124601	-	1.90153	AT1G01320	AT1G01320	FALSE
1	124608	-	26.1088	AT1G01320	AT1G01320	FALSE
1	124625	-	26.0397	AT1G01320	AT1G01320	FALSE
1	124629	-	1.25127	AT1G01320	AT1G01320	FALSE
1	124722	-	21.1575	AT1G01320	AT1G01320	FALSE
1	124739	-	14.9086	AT1G01320	AT1G01320	FALSE
1	124750	-	0.736684	AT1G01320	AT1G01320	FALSE
1	124754	-	16.0079	AT1G01320	AT1G01320	FALSE
1	124762	-	13.9441	AT1G01320	AT1G01320	FALSE
1	124785	-	28.3026	AT1G01320	AT1G01320	FALSE
1	124794	-	12.5141	AT1G01320	AT1G01320	FALSE
1	124803	-	23.9389	AT1G01320	AT1G01320	FALSE
1	124813	-	16.0993	AT1G01320	AT1G01320	FALSE
1	124926	-	3.67728	AT1G01320	AT1G01320	FALSE
1	124936	-	26.6638	AT1G01320	AT1G01320	FALSE
1	124948	-	3.04797	AT1G01320	AT1G01320	FALSE
1	124956	-	21.5594	AT1G01320	AT1G01320	FALSE
1	124961	-	14.6949	AT1G01320	AT1G01320	FALSE
1	124981	-	4.88408	AT1G01320	AT1G01320	FALSE
1	125000	-	6.32001	AT1G01320	AT1G01320	FALSE
1	125002	-	2.25185	AT1G01320	AT1G01320	FALSE
1	125008	-	9.61928	AT1G01320	AT1G01320	FALSE
1	125011	-	10.9005	AT1G01320	AT1G01320	FALSE
1	125013	-	13.0327	AT1G01320	AT1G01320	FALSE
1	125020	-	4.353	AT1G01320	AT1G01320	FALSE
1	125023	-	1.43779	AT1G01320	AT1G01320	FALSE
1	125141	-	17.914	AT1G01320	AT1G01320	FALSE
1	125151	-	37.4893	AT1G01320	AT1G01320	TRUE
1	125161	-	8.54511	AT1G01320	AT1G01320	FALSE
1	125163	-	18.6615	AT1G01320	AT1G01320	FALSE
1	125167	-	7.30548	AT1G01320	AT1G01320	FALSE
1	125174	-	17.5866	AT1G01320	AT1G01320	FALSE
1	125177	-	10.7722	AT1G01320	AT1G01320	FALSE
1	125188	-	28.8373	AT1G01320	AT1G01320	FALSE
1	125199	-	32.9463	AT1G01320	AT1G01320	FALSE
1	125201	-	4.42408	AT1G01320	AT1G01320	FALSE
1	125209	-	16.1166	AT1G01320	AT1G01320	FALSE
1	125213	-	32.6734	AT1G01320	AT1G01320	FALSE
1	125227	-	19.4518	AT1G01320	AT1G01320	FALSE
1	125334	-	1.64646	AT1G01320	AT1G01320	FALSE
1	125339	-	24.5498	AT1G01320	AT1G01320	FALSE
1	125351	-	8.95307	AT1G01320	AT1G01320	FALSE
1	125359	-	20.9053	AT1G01320	AT1G01320	FALSE
1	125369	-	5.8992	AT1G01320	AT1G01320	FALSE
1	125376	-	31.6657	AT1G01320	AT1G01320	FALSE
1	125383	-	2.9837	AT1G01320	AT1G01320	FALSE
1	125393	-	46.9727	AT1G01320	AT1G01320	TRUE
1	125411	-	0.0719332	AT1G01320	AT1G01320	FALSE
1	125418	-	5.96036	AT1G01320	AT1G01320	FALSE
1	125423	-	1.28478	AT1G01320	AT1G01320	FALSE
1	125435	-	1.01718	AT1G01320	AT1G01320	FALSE
1	125447	-	13.6395	AT1G01320	AT1G01320	FALSE
1	125450	-	27.7189	AT1G01320	AT1G01320	FALSE
1	125460	-	2.44817	AT1G01320	AT1G01320	FALSE
1	125465	-	1.19829	AT1G01320	AT1G01320	FALSE
1	125481	-	31.1131	AT1G01320	AT1G01320	FALSE
1	125486	-	0.365918	AT1G01320	AT1G01320	FALSE
1	125488	-	21.1701	AT1G01320	AT1G01320	FALSE
1	125492	-	33.6749	AT1G01320	AT1G01320	FALSE
1	125494	-	19.2258	AT1G01320	AT1G01320	FALSE
1	125501	-	1.97484	AT1G01320	AT1G01320	FALSE
1	125504	-	6.49945	AT1G01320	AT1G01320	FALSE
1	125511	-	46.756	AT1G01320	AT1G01320	TRUE
1	125515	-	0.49184	AT1G01320	AT1G01320	FALSE
1	125525	-	22.1487	AT1G01320	AT1G01320	FALSE
1	125529	-	25.932	AT1G01320	AT1G01320	FALSE
1	125534	-	6.349	AT1G01320	AT1G01320	FALSE
1	125536	-	0.848132	AT1G01320	AT1G01320	FALSE
1	125541	-	0.594876	AT1G01320	AT1G01320	FALSE
1	125548	-	4.78311	AT1G01320	AT1G01320	FALSE
1	125551	-	3.17341	AT1G01320	AT1G01320	FALSE
1	125554	-	1.2682	AT1G01320	AT1G01320	FALSE
1	125565	-	7.10413	AT1G01320	AT1G01320	FALSE
1	125583	-	4.60889	AT1G01320	AT1G01320	FALSE
1	125587	-	42.2493	AT1G01320	AT1G01320	TRUE
1	125597	-	31.0166	AT1G01320	AT1G01320	FALSE
1	125603	-	6.80248	AT1G01320	AT1G01320	FALSE
1	125607	-	1.85782	AT1G01320	AT1G01320	FALSE
1	125612	-	13.7792	AT1G01320	AT1G01320	FALSE
1	125618	-	43.1191	AT1G01320	AT1G01320	TRUE
1	125624	-	4.68255	AT1G01320	AT1G01320	FALSE
1	125627	-	6.76005	AT1G01320	AT1G01320	FALSE
1	125630	-	3.35031	AT1G01320	AT1G01320	FALSE
1	125636	-	5.91325	AT1G01320	AT1G01320	FALSE
1	125642	-	4.03566	AT1G01320	AT1G01320	FALSE
1	125647	-	7.47587	AT1G01320	AT1G01320	FALSE
1	125747	-	9.58106	AT1G01320	AT1G01320	FALSE
1	125756	-	13.2483	AT1G01320	AT1G01320	FALSE
1	125761	-	2.57797	AT1G01320	AT1G01320	FALSE
1	125766	-	4.54114	AT1G01320	AT1G01320	FALSE
1	125770	-	2.25456	AT1G01320	AT1G01320	FALSE
1	125773	-	5.21779	AT1G01320	AT1G01320	FALSE
1	125785	-	39.7518	AT1G01320	AT1G01320	TRUE
1	125790	-	6.83432	AT1G01320	AT1G01320	FALSE
1	125795	-	1.18902	AT1G01320	AT1G01320	FALSE
1	125809	-	9.9971	AT1G01320	AT1G01320	FALSE
1	125824	-	19.1553	AT1G01320	AT1G01320	FALSE
1	125829	-	14.0265	AT1G01320	AT1G01320	FALSE
1	125832	-	28.484	AT1G01320	AT1G01320	FALSE
1	125839	-	0.262451	AT1G01320	AT1G01320	FALSE
1	125841	-	12.8414	AT1G01320	AT1G01320	FALSE
1	125845	-	0.752475	AT1G01320	AT1G01320	FALSE
1	125945	-	8.88668	AT1G01320	AT1G01320	FALSE
1	125948	-	11.2191	AT1G01320	AT1G01320	FALSE
1	125962	-	39.6934	AT1G01320	AT1G01320	TRUE
1	125976	-	11.8232	AT1G01320	AT1G01320	FALSE
1	125983	-	4.55762	AT1G01320	AT1G01320	FALSE
1	125989	-	3.22094	AT1G01320	AT1G01320	FALSE
1	125995	-	17.1194	AT1G01320	AT1G01320	FALSE
1	126086	-	15.4769	AT1G01320	AT1G01320	FALSE
1	126091	-	9.45788	AT1G01320	AT1G01320	FALSE
1	126096	-	5.94327	AT1G01320	AT1G01320	FALSE
1	126101	-	1.79977	AT1G01320	AT1G01320	FALSE
1	126103	-	3.35543	AT1G01320	AT1G01320	FALSE
1	126105	-	13.889	AT1G01320	AT1G01320	FALSE
1	126108	-	10.1678	AT1G01320	AT1G01320	FALSE
1	126110	-	0.395492	AT1G01320	AT1G01320	FALSE
1	126116	-	9.57921	AT1G01320	AT1G01320	FALSE
1	126125	-	9.2186	AT1G01320	AT1G01320	FALSE
1	126129	-	12.0039	AT1G01320	AT1G01320	FALSE
1	126135	-	45.0365	AT1G01320	AT1G01320	TRUE
1	126144	-	16.5774	AT1G01320	AT1G01320	FALSE
1	126153	-	38.3915	AT1G01320	AT1G01320	TRUE
1	126168	-	11.6117	AT1G01320	AT1G01320	FALSE
1	126170	-	6.42041	AT1G01320	AT1G01320	FALSE
1	126174	-	1.77478	AT1G01320	AT1G01320	FALSE
1	126179	-	12.7591	AT1G01320	AT1G01320	FALSE
1	126184	-	1.84219	AT1G01320	AT1G01320	FALSE
1	126188	-	17.3103	AT1G01320	AT1G01320	FALSE
1	126199	-	7.85426	AT1G01320	AT1G01320	FALSE
1	126203	-	14.1094	AT1G01320	AT1G01320	FALSE
1	126213	-	10.2475	AT1G01320	AT1G01320	FALSE
1	126216	-	27.4842	AT1G01320	AT1G01320	FALSE
1	126220	-	3.54653	AT1G01320	AT1G01320	FALSE
1	126225	-	35.3466	AT1G01320	AT1G01320	TRUE
1	126231	-	18.4787	AT1G01320	AT1G01320	FALSE
1	126234	-	42.5706	AT1G01320	AT1G01320	TRUE
1	126304	-	4.70247	AT1G01320	AT1G01320	FALSE
1	126316	-	3.02205	AT1G01320	AT1G01320	FALSE
1	126328	-	7.74201	AT1G01320	AT1G01320	FALSE
1	126333	-	34.3981	AT1G01320	AT1G01320	FALSE
1	126343	-	30.9829	AT1G01320	AT1G01320	FALSE
1	126347	-	21.1393	AT1G01320	AT1G01320	FALSE
1	126351	-	9.47029	AT1G01320	AT1G01320	FALSE
1	126361	-	5.21422	AT1G01320	AT1G01320	FALSE
1	126370	-	3.5142	AT1G01320	AT1G01320	FALSE
1	126376	-	1.78296	AT1G01320	AT1G01320	FALSE
1	126379	-	5.54796	AT1G01320	AT1G01320	FALSE
1	126381	-	1.92778	AT1G01320	AT1G01320	FALSE
1	126396	-	7.45153	AT1G01320	AT1G01320	FALSE
1	126404	-	1.47767	AT1G01320	AT1G01320	FALSE
1	126407	-	2.25275	AT1G01320	AT1G01320	FALSE
1	126419	-	2.29771	AT1G01320	AT1G01320	FALSE
1	126422	-	0.548716	AT1G01320	AT1G01320	FALSE
1	126425	-	0.911514	AT1G01320	AT1G01320	FALSE
1	126428	-	1.10824	AT1G01320	AT1G01320	FALSE
1	126438	-	29.4844	AT1G01320	AT1G01320	FALSE
1	126442	-	1.20148	AT1G01320	AT1G01320	FALSE
1	126451	-	10.2388	AT1G01320	AT1G01320	FALSE
1	126457	-	4.38605	AT1G01320	AT1G01320	FALSE
1	126463	-	9.93934	AT1G01320	AT1G01320	FALSE
1	126472	-	16.1983	AT1G01320	AT1G01320	FALSE
1	126481	-	12.2141	AT1G01320	AT1G01320	FALSE
1	126489	-	2.48511	AT1G01320	AT1G01320	FALSE
1	126499	-	7.31363	AT1G01320	AT1G01320	FALSE
1	126506	-	24.5098	AT1G01320	AT1G01320	FALSE
1	126545	-	0.785288	AT1G01320	AT1G01320	FALSE
1	126567	-	16.4674	AT1G01320	AT1G01320	FALSE
1	126587	-	45.8224	AT1G01320	AT1G01320	TRUE
1	126689	-	1.24739	AT1G01320	AT1G01320	FALSE
1	126696	-	48.0186	AT1G01320	AT1G01320	TRUE
1	126715	-	14.3627	AT1G01320	AT1G01320	FALSE
1	126718	-	11.4638	AT1G01320	AT1G01320	FALSE
1	126722	-	3.87406	AT1G01320	AT1G01320	FALSE
1	126728	-	16.4211	AT1G01320	AT1G01320	FALSE
1	126740	-	16.9636	AT1G01320	AT1G01320	FALSE
1	126744	-	6.43321	AT1G01320	AT1G01320	FALSE
1	126761	-	35.6197	AT1G01320	AT1G01320	TRUE
1	126777	-	3.89169	AT1G01320	AT1G01320	FALSE
1	126787	-	5.57108	AT1G01320	AT1G01320	FALSE
1	126794	-	5.24411	AT1G01320	AT1G01320	FALSE
1	126798	-	16.0839	AT1G01320	AT1G01320	FALSE
1	126801	-	11.2828	AT1G01320	AT1G01320	FALSE
1	126805	-	3.62963	AT1G01320	AT1G01320	FALSE
1	126808	-	9.9561	AT1G01320	AT1G01320	FALSE
1	126811	-	25.264	AT1G01320	AT1G01320	FALSE
1	126818	-	14.9669	AT1G01320	AT1G01320	FALSE
1	126830	-	13.9944	AT1G01320	AT1G01320	FALSE
1	126835	-	5.74616	AT1G01320	AT1G01320	FALSE
1	126941	-	1.28614	AT1G01320	AT1G01320	FALSE
1	126944	-	6.18348	AT1G01320	AT1G01320	FALSE
1	126953	-	13.9474	AT1G01320	AT1G01320	FALSE
1	126962	-	20.2033	AT1G01320	AT1G01320	FALSE
1	126967	-	0.0827876	AT1G01320	AT1G01320	FALSE
1	126974	-	22.5456	AT1G01320	AT1G01320	FALSE
1	126978	-	0.00950623	AT1G01320	AT1G01320	FALSE
1	126987	-	25.4231	AT1G01320	AT1G01320	FALSE
1	126990	-	1.23261	AT1G01320	AT1G01320	FALSE
1	126994	-	9.72976	AT1G01320	AT1G01320	FALSE
1	126998	-	1.72463	AT1G01320	AT1G01320	FALSE
1	127003	-	1.68313	AT1G01320	AT1G01320	FALSE
1	127005	-	4.71668	AT1G01320	AT1G01320	FALSE
1	127025	-	4.3517	AT1G01320	AT1G01320	FALSE
1	127030	-	9.99738	AT1G01320	AT1G01320	FALSE
1	127033	-	1.6563	AT1G01320	AT1G01320	FALSE
1	127041	-	11.7651	AT1G01320	AT1G01320	FALSE
1	127044	-	0.187124	AT1G01320	AT1G01320	FALSE
1	127050	-	3.73307	AT1G01320	AT1G01320	FALSE
1	127064	-	3.50625	AT1G01320	AT1G01320	FALSE
1	127090	-	19.2932	AT1G01320	AT1G01320	FALSE
1	127145	-	2.56066	AT1G01320	AT1G01320	FALSE
1	127149	-	4.42296	AT1G01320	AT1G01320	FALSE
1	127161	-	19.7423	AT1G01320	AT1G01320	FALSE
1	127180	-	22.8187	AT1G01320	AT1G01320	FALSE
1	127190	-	0.894621	AT1G01320	AT1G01320	FALSE
1	127196	-	31.2254	AT1G01320	AT1G01320	FALSE
1	127200	-	5.40472	AT1G01320	AT1G01320	FALSE
1	127211	-	1.80885	AT1G01320	AT1G01320	FALSE
1	127214	-	9.93973	AT1G01320	AT1G01320	FALSE
1	127219	-	30.3181	AT1G01320	AT1G01320	FALSE
1	127222	-	9.51136	AT1G01320	AT1G01320	FALSE
1	127225	-	9.58419	AT1G01320	AT1G01320	FALSE
1	127230	-	0.0029352	AT1G01320	AT1G01320	FALSE
1	127233	-	1.57757	AT1G01320	AT1G01320	FALSE
1	127241	-	1.53081	AT1G01320	AT1G01320	FALSE
1	127253	-	3.25402	AT1G01320	AT1G01320	FALSE
1	127258	-	6.90687	AT1G01320	AT1G01320	FALSE
1	127265	-	1.5802	AT1G01320	AT1G01320	FALSE
1	127268	-	5.12628	AT1G01320	AT1G01320	FALSE
1	127276	-	30.6328	AT1G01320	AT1G01320	FALSE
1	127282	-	15.3137	AT1G01320	AT1G01320	FALSE
1	127287	-	1.62015	AT1G01320	AT1G01320	FALSE
1	127295	-	13.6724	AT1G01320	AT1G01320	FALSE
1	127298	-	6.18827	AT1G01320	AT1G01320	FALSE
1	127302	-	22.0312	AT1G01320	AT1G01320	FALSE
1	127306	-	6.07032	AT1G01320	AT1G01320	FALSE
1	127309	-	14.6868	AT1G01320	AT1G01320	FALSE
1	127312	-	6.65425	AT1G01320	AT1G01320	FALSE
1	127316	-	20.9929	AT1G01320	AT1G01320	FALSE
1	127320	-	15.2433	AT1G01320	AT1G01320	FALSE
1	127329	-	6.90767	AT1G01320	AT1G01320	FALSE
1	127332	-	0.212426	AT1G01320	AT1G01320	FALSE
1	127335	-	7.64961	AT1G01320	AT1G01320	FALSE
1	127338	-	0.627432	AT1G01320	AT1G01320	FALSE
1	127350	-	5.29915	AT1G01320	AT1G01320	FALSE
1	127356	-	7.48689	AT1G01320	AT1G01320	FALSE
1	127359	-	4.87625	AT1G01320	AT1G01320	FALSE
1	127361	-	5.3549	AT1G01320	AT1G01320	FALSE
1	127377	-	2.79095	AT1G01320	AT1G01320	FALSE
1	127379	-	1.20268	AT1G01320	AT1G01320	FALSE
1	127417	-	9.75925	AT1G01320	AT1G01320	FALSE
1	127422	-	2.30613	AT1G01320	AT1G01320	FALSE
1	127430	-	10.0722	AT1G01320	AT1G01320	FALSE
1	127451	-	1.34736	AT1G01320	AT1G01320	FALSE
1	127659	-	9.00178	AT1G01320	AT1G01320	FALSE
1	127666	-	4.0756	AT1G01320	AT1G01320	FALSE
1	127678	-	13.6369	AT1G01320	AT1G01320	FALSE
1	127682	-	5.27266	AT1G01320	AT1G01320	FALSE
1	127687	-	9.33089	AT1G01320	AT1G01320	FALSE
1	127691	-	33.6901	AT1G01320	AT1G01320	FALSE
1	127707	-	40.6663	AT1G01320	AT1G01320	TRUE
1	127712	-	1.30725	AT1G01320	AT1G01320	FALSE
1	127720	-	17.1277	AT1G01320	AT1G01320	FALSE
1	127730	-	24.4355	AT1G01320	AT1G01320	FALSE
1	127757	-	5.5326	AT1G01320	AT1G01320	FALSE
1	127768	-	17.7938	AT1G01320	AT1G01320	FALSE
1	127781	-	6.66818	AT1G01320	AT1G01320	FALSE
1	127876	-	1.29003	AT1G01320	AT1G01320	FALSE
1	127880	-	10.8808	AT1G01320	AT1G01320	FALSE
1	127891	-	7.06247	AT1G01320	AT1G01320	FALSE
1	127902	-	15.6403	AT1G01320	AT1G01320	FALSE
1	127910	-	12.3799	AT1G01320	AT1G01320	FALSE
1	127920	-	12.9524	AT1G01320	AT1G01320	FALSE
1	127936	-	14.524	AT1G01320	AT1G01320	FALSE
1	128033	-	6.51339	AT1G01320	AT1G01320	FALSE
1	128054	-	2.31774	AT1G01320	AT1G01320	FALSE
1	128065	-	45.1827	AT1G01320	AT1G01320	TRUE
1	128080	-	15.6885	AT1G01320	AT1G01320	FALSE
1	128085	-	13.7964	AT1G01320	AT1G01320	FALSE
1	128093	-	11.1137	AT1G01320	AT1G01320	FALSE
1	128100	-	15.1027	AT1G01320	AT1G01320	FALSE
1	128119	-	0.1276	AT1G01320	AT1G01320	FALSE
1	128137	-	8.65951	AT1G01320	AT1G01320	FALSE
1	128140	-	4.85863	AT1G01320	AT1G01320	FALSE
1	128158	-	10.968	AT1G01320	AT1G01320	FALSE
1	128161	-	11.3855	AT1G01320	AT1G01320	FALSE
1	128164	-	5.9213	AT1G01320	AT1G01320	FALSE
1	128170	-	5.14954	AT1G01320	AT1G01320	FALSE
1	128176	-	31.0243	AT1G01320	AT1G01320	FALSE
1	128181	-	0.952292	AT1G01320	AT1G01320	FALSE
1	128218	-	3.50184	AT1G01320	AT1G01320	FALSE
1	128240	-	9.78632	AT1G01320	AT1G01320	FALSE
1	128244	-	12.0251	AT1G01320	AT1G01320	FALSE
1	128266	-	12.1345	AT1G01320	AT1G01320	FALSE
1	128270	-	1.68873	AT1G01320	AT1G01320	FALSE
1	128274	-	2.61639	AT1G01320	AT1G01320	FALSE
1	128279	-	16.129	AT1G01320	AT1G01320	FALSE
1	128288	-	5.70301	AT1G01320	AT1G01320	FALSE
1	128307	-	16.2006	AT1G01320	AT1G01320	FALSE
1	128488	-	2.20169	AT1G01320	AT1G01320	FALSE
1	128495	-	7.86184	AT1G01320	AT1G01320	FALSE
1	128506	-	8.26798	AT1G01320	AT1G01320	FALSE
1	128519	-	3.62237	AT1G01320	AT1G01320	FALSE
1	128985	-	14.463	AT1G01320	AT1G01320	FALSE
1	129009	-	21.7017	AT1G01320	AT1G01320	FALSE
1	129022	-	12.5386	AT1G01320	AT1G01320	FALSE
1	129032	-	9.67376	AT1G01320	AT1G01320	FALSE
1	129038	-	19.0565	AT1G01320	AT1G01320	FALSE
1	129048	-	2.02598	AT1G01320	AT1G01320	FALSE
1	129056	-	14.8908	AT1G01320	AT1G01320	FALSE
1	129862	-	2.64278	AT1G01320	AT1G01320	FALSE
1	129890	-	4.48601	AT1G01320	AT1G01320	FALSE
1	129899	-	8.01589	AT1G01320	AT1G01320	FALSE
1	129903	-	4.11074	AT1G01320	AT1G01320	FALSE
1	129913	-	0.452033	AT1G01320	AT1G01320	FALSE
1	130042	-	0.632536	AT1G01320	AT1G01320	FALSE
1	130045	-	5.1897	AT1G01320	AT1G01320	FALSE
1	130054	-	11.0781	AT1G01320	AT1G01320	FALSE
1	130063	-	12.4657	AT1G01320	AT1G01320	FALSE
1	130068	-	16.4853	AT1G01320	AT1G01320	FALSE
1	130073	-	5.07959	AT1G01320	AT1G01320	FALSE
1	130079	-	13.1572	AT1G01320	AT1G01320	FALSE
1	130103	-	0.382729	AT1G01320	AT1G01320	FALSE
1	130107	-	7.78605	AT1G01320	AT1G01320	FALSE
1	130121	-	3.39506	AT1G01320	AT1G01320	FALSE
1	130126	-	0.90459	AT1G01320	AT1G01320	FALSE
1	130130	-	7.7334	AT1G01320	AT1G01320	FALSE
1	130138	-	18.3571	AT1G01320	AT1G01320	FALSE
1	130375	-	0.109868	AT1G01320	AT1G01320	FALSE
1	130377	-	0.0116419	AT1G01320	AT1G01320	FALSE
1	130384	-	10.4779	AT1G01320	AT1G01320	FALSE
1	130406	-	46.3793	AT1G01320	AT1G01320	TRUE
1	130416	-	33.918	AT1G01320	AT1G01320	FALSE
1	130424	-	23.7522	AT1G01320	AT1G01320	FALSE
1	130455	-	3.90036	AT1G01320	AT1G01320	FALSE
1	130478	-	10.2852	AT1G01320	AT1G01320	FALSE
1	130482	-	10.5187	AT1G01320	AT1G01320	FALSE
1	130490	-	9.49562	AT1G01320	AT1G01320	FALSE
1	130500	-	5.87937	AT1G01320	AT1G01320	FALSE
1	130534	-	17.6279	AT1G01320	AT1G01320	FALSE
1	138014	+	5.90734	AT1G01350	AT1G01350	TRUE
1	138018	+	6.50278	AT1G01350	AT1G01350	TRUE
1	138022	+	6.14002	AT1G01350	AT1G01350	TRUE
1	138036	+	6.54583	AT1G01350	AT1G01350	TRUE
1	138043	+	1.99363	AT1G01350	AT1G01350	FALSE
1	156822	-	10.2652	TBL25	AT1G01430	FALSE
1	156843	-	29.9291	TBL25	AT1G01430	TRUE
1	156850	-	5.78211	TBL25	AT1G01430	FALSE
1	156857	-	2.30545	TBL25	AT1G01430	FALSE
1	156860	-	0.783244	TBL25	AT1G01430	FALSE
1	156870	-	7.51477	TBL25	AT1G01430	FALSE
1	156872	-	2.17847	TBL25	AT1G01430	FALSE
1	156888	-	27.4724	TBL25	AT1G01430	TRUE
1	156904	-	2.65158	TBL25	AT1G01430	FALSE
1	156911	-	24.1643	TBL25	AT1G01430	TRUE
1	156915	-	10.2958	TBL25	AT1G01430	FALSE
1	156920	-	17.6612	TBL25	AT1G01430	TRUE
1	156927	-	19.5988	TBL25	AT1G01430	TRUE
1	156985	-	6.19455	TBL25	AT1G01430	FALSE
1	156997	-	0.586437	TBL25	AT1G01430	FALSE
1	157000	-	2.16638	TBL25	AT1G01430	FALSE
1	157013	-	6.82242	TBL25	AT1G01430	FALSE
1	157017	-	10.0678	TBL25	AT1G01430	FALSE
1	157019	-	0.218378	TBL25	AT1G01430	FALSE
1	157036	-	4.28746	TBL25	AT1G01430	FALSE
1	157041	-	0.673364	TBL25	AT1G01430	FALSE
1	157054	-	14.4656	TBL25	AT1G01430	FALSE
1	157059	-	12.7527	TBL25	AT1G01430	FALSE
1	157090	-	9.77614	TBL25	AT1G01430	FALSE
1	157147	-	5.64181	TBL25	AT1G01430	FALSE
1	157161	-	13.8242	TBL25	AT1G01430	FALSE
1	157165	-	12.1128	TBL25	AT1G01430	FALSE
1	157170	-	1.80094	TBL25	AT1G01430	FALSE
1	157175	-	11.9505	TBL25	AT1G01430	FALSE
1	157180	-	3.95375	TBL25	AT1G01430	FALSE
1	157184	-	1.35973	TBL25	AT1G01430	FALSE
1	157188	-	0.637261	TBL25	AT1G01430	FALSE
1	157191	-	1.52332	TBL25	AT1G01430	FALSE
1	157196	-	13.267	TBL25	AT1G01430	FALSE
1	157202	-	11.2705	TBL25	AT1G01430	FALSE
1	157205	-	4.09184	TBL25	AT1G01430	FALSE
1	157210	-	15.6085	TBL25	AT1G01430	TRUE
1	157229	-	5.83422	TBL25	AT1G01430	FALSE
1	157289	-	10.761	TBL25	AT1G01430	FALSE
1	157300	-	6.50324	TBL25	AT1G01430	FALSE
1	157302	-	2.30557	TBL25	AT1G01430	FALSE
1	157330	-	0.623924	TBL25	AT1G01430	FALSE
1	157333	-	9.25092	TBL25	AT1G01430	FALSE
1	157349	-	11.0177	TBL25	AT1G01430	FALSE
1	157369	-	10.096	TBL25	AT1G01430	FALSE
1	157544	-	5.33859	TBL25	AT1G01430	FALSE
1	157549	-	1.40278	TBL25	AT1G01430	FALSE
1	157555	-	18.2535	TBL25	AT1G01430	TRUE
1	157561	-	3.19403	TBL25	AT1G01430	FALSE
1	157567	-	0.564576	TBL25	AT1G01430	FALSE
1	157577	-	1.87904	TBL25	AT1G01430	FALSE
1	157602	-	9.60073	TBL25	AT1G01430	FALSE
1	157618	-	3.41422	TBL25	AT1G01430	FALSE
1	157622	-	7.04576	TBL25	AT1G01430	FALSE
1	157651	-	6.87904	TBL25	AT1G01430	FALSE
1	157667	-	9.17781	TBL25	AT1G01430	FALSE
1	157670	-	0.944199	TBL25	AT1G01430	FALSE
1	157672	-	1.16471	TBL25	AT1G01430	FALSE
1	157690	-	8.61387	TBL25	AT1G01430	FALSE
1	157856	-	14.4471	TBL25	AT1G01430	FALSE
1	157866	-	14.4843	TBL25	AT1G01430	FALSE
1	157876	-	12.662	TBL25	AT1G01430	FALSE
1	157884	-	7.51057	TBL25	AT1G01430	FALSE
1	157888	-	19.8786	TBL25	AT1G01430	TRUE
1	157893	-	0.621884	TBL25	AT1G01430	FALSE
1	157910	-	6.68716	TBL25	AT1G01430	FALSE
1	157973	-	5.12713	TBL25	AT1G01430	FALSE
1	157977	-	6.54902	TBL25	AT1G01430	FALSE
1	157987	-	7.47013	TBL25	AT1G01430	FALSE
1	158007	-	1.28496	TBL25	AT1G01430	FALSE
1	158090	-	10.831	TBL25	AT1G01430	FALSE
1	158431	-	7.41225	TBL25	AT1G01430	FALSE
1	158486	-	10.2376	TBL25	AT1G01430	FALSE
1	158515	-	1.58689	TBL25	AT1G01430	FALSE
1	158548	-	2.42513	TBL25	AT1G01430	FALSE
1	158575	-	11.8211	TBL25	AT1G01430	FALSE
1	158586	-	6.77618	TBL25	AT1G01430	FALSE
1	172241	-	12.1847	LEA14	AT1G01470	FALSE
1	172244	-	6.93992	LEA14	AT1G01470	FALSE
1	172251	-	19.6214	LEA14	AT1G01470	FALSE
1	172261	-	30.5225	LEA14	AT1G01470	TRUE
1	172263	-	1.04988	LEA14	AT1G01470	FALSE
1	172269	-	2.28197	LEA14	AT1G01470	FALSE
1	172274	-	19.5749	LEA14	AT1G01470	FALSE
1	172277	-	47.1391	LEA14	AT1G01470	TRUE
1	172291	-	1.54768	LEA14	AT1G01470	FALSE
1	172295	-	18.0416	LEA14	AT1G01470	FALSE
1	172303	-	22.3649	LEA14	AT1G01470	FALSE
1	172306	-	5.26126	LEA14	AT1G01470	FALSE
1	172311	-	37.9259	LEA14	AT1G01470	TRUE
1	172315	-	11.7931	LEA14	AT1G01470	FALSE
1	172319	-	1.27423	LEA14	AT1G01470	FALSE
1	172323	-	2.29938	LEA14	AT1G01470	FALSE
1	172327	-	10.7279	LEA14	AT1G01470	FALSE
1	172340	-	1.72299	LEA14	AT1G01470	FALSE
1	172343	-	6.31161	LEA14	AT1G01470	FALSE
1	172346	-	7.44189	LEA14	AT1G01470	FALSE
1	172352	-	9.73535	LEA14	AT1G01470	FALSE
1	172355	-	34.4709	LEA14	AT1G01470	TRUE
1	172370	-	1.87448	LEA14	AT1G01470	FALSE
1	172373	-	0.302272	LEA14	AT1G01470	FALSE
1	172380	-	3.00543	LEA14	AT1G01470	FALSE
1	172390	-	0.0251647	LEA14	AT1G01470	FALSE
1	172396	-	3.52226	LEA14	AT1G01470	FALSE
1	172405	-	0.594851	LEA14	AT1G01470	FALSE
1	172408	-	2.28833	LEA14	AT1G01470	FALSE
1	172417	-	8.45392	LEA14	AT1G01470	FALSE
1	172423	-	9.80007	LEA14	AT1G01470	FALSE
1	172432	-	1.31879	LEA14	AT1G01470	FALSE
1	172435	-	3.39174	LEA14	AT1G01470	FALSE
1	172447	-	21.2938	LEA14	AT1G01470	FALSE
1	172454	-	5.54316	LEA14	AT1G01470	FALSE
1	172676	-	3.36053	LEA14	AT1G01470	FALSE
1	172705	-	5.17588	LEA14	AT1G01470	FALSE
1	172711	-	8.3184	LEA14	AT1G01470	FALSE
1	180257	-	2.59056	AT1G01490	AT1G01490	FALSE
1	180281	-	10.4394	AT1G01490	AT1G01490	TRUE
1	180317	-	11.2434	AT1G01490	AT1G01490	TRUE
1	180378	-	9.37536	AT1G01490	AT1G01490	TRUE
1	180389	-	8.58698	AT1G01490	AT1G01490	TRUE
1	180391	-	4.6646	AT1G01490	AT1G01490	FALSE
1	180398	-	11.2211	AT1G01490	AT1G01490	TRUE
1	180415	-	0.134346	AT1G01490	AT1G01490	FALSE
1	180429	-	12.242	AT1G01490	AT1G01490	TRUE
1	180451	-	13.3882	AT1G01490	AT1G01490	TRUE
1	180473	-	14.2833	AT1G01490	AT1G01490	TRUE
1	180480	-	11.433	AT1G01490	AT1G01490	TRUE
1	180494	-	12.7313	AT1G01490	AT1G01490	TRUE
1	180501	-	6.10688	AT1G01490	AT1G01490	FALSE
1	180549	-	3.13204	AT1G01490	AT1G01490	FALSE
1	180555	-	7.96643	AT1G01490	AT1G01490	FALSE
1	182142	-	3.77059	AT1G01490	AT1G01490	FALSE
1	182147	-	14.7807	AT1G01490	AT1G01490	TRUE
1	182162	-	2.53462	AT1G01490	AT1G01490	FALSE
1	182164	-	11.1732	AT1G01490	AT1G01490	TRUE
1	182177	-	12.9271	AT1G01490	AT1G01490	TRUE
1	182193	-	15.9854	AT1G01490	AT1G01490	TRUE
1	188801	+	10.4515	AN	AT1G01510	TRUE
1	188826	+	11.4794	AN	AT1G01510	TRUE
1	189029	+	0.999072	AN	AT1G01510	FALSE
1	189032	+	1.87292	AN	AT1G01510	FALSE
1	189037	+	6.68223	AN	AT1G01510	TRUE
1	189041	+	1.3227	AN	AT1G01510	FALSE
1	195843	+	16.3659	AT1G01540	AT1G01540	FALSE
1	196005	+	1.19973	AT1G01540	AT1G01540	FALSE
1	196088	+	9.65793	AT1G01540	AT1G01540	FALSE
1	196101	+	10.0478	AT1G01540	AT1G01540	FALSE
1	196115	+	0.959152	AT1G01540	AT1G01540	FALSE
1	197568	+	7.18633	AT1G01540	AT1G01540	FALSE
1	197572	+	6.2143	AT1G01540	AT1G01540	FALSE
1	197603	+	8.91052	AT1G01540	AT1G01540	FALSE
1	197612	+	8.79366	AT1G01540	AT1G01540	FALSE
1	197640	+	1.36225	AT1G01540	AT1G01540	FALSE
1	197788	+	10.3037	AT1G01540	AT1G01540	FALSE
1	197809	+	11.4756	AT1G01540	AT1G01540	FALSE
1	197821	+	3.81739	AT1G01540	AT1G01540	FALSE
1	197824	+	5.15848	AT1G01540	AT1G01540	FALSE
1	197829	+	5.94392	AT1G01540	AT1G01540	FALSE
1	197866	+	0.468338	AT1G01540	AT1G01540	FALSE
1	197869	+	6.4328	AT1G01540	AT1G01540	FALSE
1	197973	+	9.05284	AT1G01540	AT1G01540	FALSE
1	197980	+	10.9444	AT1G01540	AT1G01540	FALSE
1	198033	+	11.4641	AT1G01540	AT1G01540	FALSE
1	198043	+	7.40938	AT1G01540	AT1G01540	FALSE
1	198047	+	1.23169	AT1G01540	AT1G01540	FALSE
1	198060	+	10.2299	AT1G01540	AT1G01540	FALSE
1	198066	+	0.788082	AT1G01540	AT1G01540	FALSE
1	198071	+	25.185	AT1G01540	AT1G01540	TRUE
1	198080	+	18.196	AT1G01540	AT1G01540	FALSE
1	198087	+	11.1728	AT1G01540	AT1G01540	FALSE
1	198094	+	3.09276	AT1G01540	AT1G01540	FALSE
1	198097	+	1.48049	AT1G01540	AT1G01540	FALSE
1	198132	+	11.5565	AT1G01540	AT1G01540	FALSE
1	198137	+	2.14633	AT1G01540	AT1G01540	FALSE
1	198146	+	10.6797	AT1G01540	AT1G01540	FALSE
1	198155	+	4.23446	AT1G01540	AT1G01540	FALSE
1	198320	+	11.9057	AT1G01540	AT1G01540	FALSE
1	198426	+	10.2516	AT1G01540	AT1G01540	FALSE
1	198431	+	6.06786	AT1G01540	AT1G01540	FALSE
1	198439	+	13.6867	AT1G01540	AT1G01540	FALSE
1	198448	+	2.12856	AT1G01540	AT1G01540	FALSE
1	198452	+	9.685	AT1G01540	AT1G01540	FALSE
1	198456	+	17.634	AT1G01540	AT1G01540	FALSE
1	198458	+	7.96564	AT1G01540	AT1G01540	FALSE
1	198460	+	0.975875	AT1G01540	AT1G01540	FALSE
1	198465	+	15.3027	AT1G01540	AT1G01540	FALSE
1	198468	+	5.57659	AT1G01540	AT1G01540	FALSE
1	198476	+	38.781	AT1G01540	AT1G01540	TRUE
1	198485	+	26.31	AT1G01540	AT1G01540	TRUE
1	198499	+	17.2312	AT1G01540	AT1G01540	FALSE
1	198504	+	2.84264	AT1G01540	AT1G01540	FALSE
1	198506	+	1.15068	AT1G01540	AT1G01540	FALSE
1	198512	+	1.03433	AT1G01540	AT1G01540	FALSE
1	198514	+	14.1243	AT1G01540	AT1G01540	FALSE
1	198517	+	4.61385	AT1G01540	AT1G01540	FALSE
1	198519	+	1.32879	AT1G01540	AT1G01540	FALSE
1	198529	+	19.1266	AT1G01540	AT1G01540	FALSE
1	198538	+	18.2936	AT1G01540	AT1G01540	FALSE
1	200511	+	3.49471	BPS1	AT1G01550	FALSE
1	200567	+	13.0347	BPS1	AT1G01550	FALSE
1	200585	+	4.4495	BPS1	AT1G01550	FALSE
1	200588	+	3.77363	BPS1	AT1G01550	FALSE
1	200592	+	2.09873	BPS1	AT1G01550	FALSE
1	200603	+	5.81985	BPS1	AT1G01550	FALSE
1	200612	+	1.11739	BPS1	AT1G01550	FALSE
1	200616	+	2.38331	BPS1	AT1G01550	FALSE
1	200640	+	3.94028	BPS1	AT1G01550	FALSE
1	200642	+	13.182	BPS1	AT1G01550	FALSE
1	200646	+	0.418931	BPS1	AT1G01550	FALSE
1	200649	+	8.85822	BPS1	AT1G01550	FALSE
1	200652	+	9.98979	BPS1	AT1G01550	FALSE
1	200657	+	12.6049	BPS1	AT1G01550	FALSE
1	200663	+	21.6721	BPS1	AT1G01550	TRUE
1	200667	+	29.6323	BPS1	AT1G01550	TRUE
1	200675	+	3.84213	BPS1	AT1G01550	FALSE
1	200682	+	15.4236	BPS1	AT1G01550	TRUE
1	200688	+	2.03483	BPS1	AT1G01550	FALSE
1	200692	+	1.59273	BPS1	AT1G01550	FALSE
1	200695	+	0.511249	BPS1	AT1G01550	FALSE
1	200699	+	0.94977	BPS1	AT1G01550	FALSE
1	200714	+	6.89169	BPS1	AT1G01550	FALSE
1	200724	+	5.82083	BPS1	AT1G01550	FALSE
1	200729	+	6.1785	BPS1	AT1G01550	FALSE
1	200739	+	17.7338	BPS1	AT1G01550	TRUE
1	200741	+	0.692585	BPS1	AT1G01550	FALSE
1	200753	+	1.09339	BPS1	AT1G01550	FALSE
1	200761	+	3.57519	BPS1	AT1G01550	FALSE
1	200766	+	5.82746	BPS1	AT1G01550	FALSE
1	200779	+	2.75194	BPS1	AT1G01550	FALSE
1	200805	+	0.0431392	BPS1	AT1G01550	FALSE
1	200815	+	0.728771	BPS1	AT1G01550	FALSE
1	200824	+	15.8519	BPS1	AT1G01550	TRUE
1	200831	+	3.8401	BPS1	AT1G01550	FALSE
1	200834	+	4.83189	BPS1	AT1G01550	FALSE
1	200837	+	12.3661	BPS1	AT1G01550	FALSE
1	200841	+	6.5442	BPS1	AT1G01550	FALSE
1	200848	+	3.92082	BPS1	AT1G01550	FALSE
1	200851	+	2.79997	BPS1	AT1G01550	FALSE
1	200854	+	0.488363	BPS1	AT1G01550	FALSE
1	200856	+	5.51908	BPS1	AT1G01550	FALSE
1	200867	+	7.70165	BPS1	AT1G01550	FALSE
1	200878	+	3.19383	BPS1	AT1G01550	FALSE
1	200886	+	9.02458	BPS1	AT1G01550	FALSE
1	200889	+	0.642987	BPS1	AT1G01550	FALSE
1	200893	+	7.33549	BPS1	AT1G01550	FALSE
1	200902	+	24.5591	BPS1	AT1G01550	TRUE
1	200914	+	5.5036	BPS1	AT1G01550	FALSE
1	200917	+	9.84292	BPS1	AT1G01550	FALSE
1	200920	+	7.55832	BPS1	AT1G01550	FALSE
1	200924	+	3.09749	BPS1	AT1G01550	FALSE
1	200928	+	5.24026	BPS1	AT1G01550	FALSE
1	200931	+	0.396906	BPS1	AT1G01550	FALSE
1	200938	+	4.43197	BPS1	AT1G01550	FALSE
1	200941	+	1.26549	BPS1	AT1G01550	FALSE
1	200947	+	2.84003	BPS1	AT1G01550	FALSE
1	200952	+	9.27639	BPS1	AT1G01550	FALSE
1	200956	+	1.57066	BPS1	AT1G01550	FALSE
1	200966	+	4.93572	BPS1	AT1G01550	FALSE
1	200994	+	6.93458	BPS1	AT1G01550	FALSE
1	201003	+	7.46839	BPS1	AT1G01550	FALSE
1	201014	+	9.91227	BPS1	AT1G01550	FALSE
1	201019	+	9.0623	BPS1	AT1G01550	FALSE
1	201037	+	5.16179	BPS1	AT1G01550	FALSE
1	201112	+	4.26805	BPS1	AT1G01550	FALSE
1	201128	+	11.5231	BPS1	AT1G01550	FALSE
1	201146	+	1.0362	BPS1	AT1G01550	FALSE
1	201155	+	13.1138	BPS1	AT1G01550	FALSE
1	201192	+	2.00817	BPS1	AT1G01550	FALSE
1	201226	+	5.6861	BPS1	AT1G01550	FALSE
1	201264	+	2.17189	BPS1	AT1G01550	FALSE
1	201267	+	0.0802064	BPS1	AT1G01550	FALSE
1	201269	+	0.163302	BPS1	AT1G01550	FALSE
1	201278	+	22.1876	BPS1	AT1G01550	TRUE
1	201290	+	11.6155	BPS1	AT1G01550	FALSE
1	201301	+	14.8942	BPS1	AT1G01550	TRUE
1	201308	+	4.20028	BPS1	AT1G01550	FALSE
1	201320	+	8.91	BPS1	AT1G01550	FALSE
1	201327	+	3.5927	BPS1	AT1G01550	FALSE
1	201329	+	5.39519	BPS1	AT1G01550	FALSE
1	201342	+	0.3458	BPS1	AT1G01550	FALSE
1	201355	+	3.54971	BPS1	AT1G01550	FALSE
1	201367	+	4.24323	BPS1	AT1G01550	FALSE
1	201376	+	2.61126	BPS1	AT1G01550	FALSE
1	201396	+	6.77685	BPS1	AT1G01550	FALSE
1	201412	+	8.30382	BPS1	AT1G01550	FALSE
1	201435	+	4.28492	BPS1	AT1G01550	FALSE
1	201457	+	1.03556	BPS1	AT1G01550	FALSE
1	201461	+	3.9157	BPS1	AT1G01550	FALSE
1	201467	+	15.9849	BPS1	AT1G01550	TRUE
1	201488	+	16.6257	BPS1	AT1G01550	TRUE
1	201492	+	3.06491	BPS1	AT1G01550	FALSE
1	201496	+	2.19938	BPS1	AT1G01550	FALSE
1	201577	+	1.28696	BPS1	AT1G01550	FALSE
1	201583	+	4.00984	BPS1	AT1G01550	FALSE
1	201586	+	4.43912	BPS1	AT1G01550	FALSE
1	201590	+	11.6705	BPS1	AT1G01550	FALSE
1	201605	+	4.84567	BPS1	AT1G01550	FALSE
1	201609	+	0.570364	BPS1	AT1G01550	FALSE
1	201632	+	10.8594	BPS1	AT1G01550	FALSE
1	201653	+	9.65867	BPS1	AT1G01550	FALSE
1	201683	+	3.84689	BPS1	AT1G01550	FALSE
1	211976	+	8.43206	FRO2	AT1G01580	TRUE
1	211985	+	9.3875	FRO2	AT1G01580	TRUE
1	211993	+	8.99776	FRO2	AT1G01580	TRUE
1	212018	+	4.44322	FRO2	AT1G01580	FALSE
1	212084	+	2.2124	FRO2	AT1G01580	FALSE
1	212276	+	9.20883	FRO2	AT1G01580	TRUE
1	212311	+	11.0592	FRO2	AT1G01580	TRUE
1	212321	+	3.37406	FRO2	AT1G01580	FALSE
1	212336	+	8.41951	FRO2	AT1G01580	TRUE
1	212342	+	13.5208	FRO2	AT1G01580	TRUE
1	212436	+	7.98425	FRO2	AT1G01580	TRUE
1	212462	+	0.885169	FRO2	AT1G01580	FALSE
1	212926	+	6.53613	FRO2	AT1G01580	FALSE
1	212938	+	10.2828	FRO2	AT1G01580	TRUE
1	212947	+	2.15854	FRO2	AT1G01580	FALSE
1	221831	-	1.42615	GPAT4	AT1G01610	FALSE
1	221836	-	8.4725	GPAT4	AT1G01610	TRUE
1	221850	-	9.63658	GPAT4	AT1G01610	TRUE
1	221861	-	13.64	GPAT4	AT1G01610	TRUE
1	221875	-	6.67239	GPAT4	AT1G01610	FALSE
1	225845	-	3.05244	PIP1-3	AT1G01620	FALSE
1	225847	-	8.56468	PIP1-3	AT1G01620	FALSE
1	225860	-	1.76717	PIP1-3	AT1G01620	FALSE
1	225866	-	25.205	PIP1-3	AT1G01620	TRUE
1	225876	-	13.6002	PIP1-3	AT1G01620	FALSE
1	225880	-	11.4072	PIP1-3	AT1G01620	FALSE
1	225890	-	5.35176	PIP1-3	AT1G01620	FALSE
1	225894	-	28.4461	PIP1-3	AT1G01620	TRUE
1	225911	-	0.077236	PIP1-3	AT1G01620	FALSE
1	225917	-	2.40835	PIP1-3	AT1G01620	FALSE
1	225920	-	10.2705	PIP1-3	AT1G01620	FALSE
1	225930	-	9.70627	PIP1-3	AT1G01620	FALSE
1	225944	-	27.2134	PIP1-3	AT1G01620	TRUE
1	225951	-	9.85033	PIP1-3	AT1G01620	FALSE
1	225954	-	18.0902	PIP1-3	AT1G01620	TRUE
1	225958	-	6.47832	PIP1-3	AT1G01620	FALSE
1	225962	-	4.39486	PIP1-3	AT1G01620	FALSE
1	225966	-	22.1072	PIP1-3	AT1G01620	TRUE
1	225970	-	27.4732	PIP1-3	AT1G01620	TRUE
1	225979	-	12.7899	PIP1-3	AT1G01620	FALSE
1	225984	-	8.64466	PIP1-3	AT1G01620	FALSE
1	226003	-	7.95913	PIP1-3	AT1G01620	FALSE
1	226008	-	12.6738	PIP1-3	AT1G01620	FALSE
1	226014	-	3.651	PIP1-3	AT1G01620	FALSE
1	226021	-	18.1476	PIP1-3	AT1G01620	TRUE
1	226033	-	12.2283	PIP1-3	AT1G01620	FALSE
1	226055	-	5.76274	PIP1-3	AT1G01620	FALSE
1	226059	-	1.41666	PIP1-3	AT1G01620	FALSE
1	226072	-	1.9906	PIP1-3	AT1G01620	FALSE
1	226075	-	14.526	PIP1-3	AT1G01620	TRUE
1	226236	-	8.1868	PIP1-3	AT1G01620	FALSE
1	226254	-	0.415284	PIP1-3	AT1G01620	FALSE
1	226258	-	6.80308	PIP1-3	AT1G01620	FALSE
1	226261	-	0.374581	PIP1-3	AT1G01620	FALSE
1	226277	-	9.26889	PIP1-3	AT1G01620	FALSE
1	226548	-	5.01399	PIP1-3	AT1G01620	FALSE
1	226587	-	6.78535	PIP1-3	AT1G01620	FALSE
1	226590	-	0.52506	PIP1-3	AT1G01620	FALSE
1	226619	-	12.4858	PIP1-3	AT1G01620	FALSE
1	226664	-	3.60616	PIP1-3	AT1G01620	FALSE
1	227028	-	3.54735	PIP1-3	AT1G01620	FALSE
1	227052	-	1.03931	PIP1-3	AT1G01620	FALSE
1	227056	-	3.83803	PIP1-3	AT1G01620	FALSE
1	229129	+	0.12077	AT1G01630	AT1G01630	FALSE
1	229135	+	12.6162	AT1G01630	AT1G01630	FALSE
1	229154	+	10.3809	AT1G01630	AT1G01630	FALSE
1	229161	+	7.63459	AT1G01630	AT1G01630	FALSE
1	229171	+	3.07929	AT1G01630	AT1G01630	FALSE
1	229212	+	2.91015	AT1G01630	AT1G01630	FALSE
1	229217	+	15.6583	AT1G01630	AT1G01630	TRUE
1	229224	+	10.229	AT1G01630	AT1G01630	FALSE
1	229275	+	13.8338	AT1G01630	AT1G01630	FALSE
1	229282	+	1.64609	AT1G01630	AT1G01630	FALSE
1	229429	+	11.4075	AT1G01630	AT1G01630	FALSE
1	229433	+	0.207338	AT1G01630	AT1G01630	FALSE
1	229446	+	20.3341	AT1G01630	AT1G01630	TRUE
1	229457	+	10.9684	AT1G01630	AT1G01630	FALSE
1	229479	+	1.82928	AT1G01630	AT1G01630	FALSE
1	229482	+	3.8525	AT1G01630	AT1G01630	FALSE
1	229487	+	8.13667	AT1G01630	AT1G01630	FALSE
1	229491	+	9.28248	AT1G01630	AT1G01630	FALSE
1	229501	+	28.7599	AT1G01630	AT1G01630	TRUE
1	229510	+	22.5246	AT1G01630	AT1G01630	TRUE
1	229512	+	1.98587	AT1G01630	AT1G01630	FALSE
1	229519	+	20.5749	AT1G01630	AT1G01630	TRUE
1	229565	+	3.36637	AT1G01630	AT1G01630	FALSE
1	229590	+	24.5586	AT1G01630	AT1G01630	TRUE
1	229609	+	1.47197	AT1G01630	AT1G01630	FALSE
1	229616	+	4.36327	AT1G01630	AT1G01630	FALSE
1	229619	+	0.802315	AT1G01630	AT1G01630	FALSE
1	229622	+	4.98511	AT1G01630	AT1G01630	FALSE
1	229651	+	16.2082	AT1G01630	AT1G01630	TRUE
1	229695	+	11.4364	AT1G01630	AT1G01630	FALSE
1	229713	+	4.16274	AT1G01630	AT1G01630	FALSE
1	229849	+	0.578227	AT1G01630	AT1G01630	FALSE
1	229852	+	6.02774	AT1G01630	AT1G01630	FALSE
1	229890	+	11.6017	AT1G01630	AT1G01630	FALSE
1	229905	+	4.78463	AT1G01630	AT1G01630	FALSE
1	229908	+	1.75269	AT1G01630	AT1G01630	FALSE
1	229911	+	3.93771	AT1G01630	AT1G01630	FALSE
1	229920	+	0.397815	AT1G01630	AT1G01630	FALSE
1	229922	+	0.0414134	AT1G01630	AT1G01630	FALSE
1	230382	+	10.7222	AT1G01630	AT1G01630	FALSE
1	230386	+	0.379052	AT1G01630	AT1G01630	FALSE
1	230402	+	10.5321	AT1G01630	AT1G01630	FALSE
1	230415	+	9.18274	AT1G01630	AT1G01630	FALSE
1	230436	+	12.6255	AT1G01630	AT1G01630	FALSE
1	230452	+	9.69799	AT1G01630	AT1G01630	FALSE
1	230558	+	18.9584	AT1G01630	AT1G01630	TRUE
1	230566	+	14.9703	AT1G01630	AT1G01630	TRUE
1	230578	+	18.8126	AT1G01630	AT1G01630	TRUE
1	230588	+	12.5702	AT1G01630	AT1G01630	FALSE
1	230591	+	6.9027	AT1G01630	AT1G01630	FALSE
1	230596	+	2.80276	AT1G01630	AT1G01630	FALSE
1	230600	+	16.4277	AT1G01630	AT1G01630	TRUE
1	230607	+	13.9524	AT1G01630	AT1G01630	FALSE
1	230612	+	0.724497	AT1G01630	AT1G01630	FALSE
1	230615	+	8.38479	AT1G01630	AT1G01630	FALSE
1	230620	+	5.89075	AT1G01630	AT1G01630	FALSE
1	230623	+	8.81105	AT1G01630	AT1G01630	FALSE
1	230631	+	10.4977	AT1G01630	AT1G01630	FALSE
1	230654	+	1.94501	AT1G01630	AT1G01630	FALSE
1	230657	+	7.96049	AT1G01630	AT1G01630	FALSE
1	230662	+	12.6894	AT1G01630	AT1G01630	FALSE
1	230676	+	4.93146	AT1G01630	AT1G01630	FALSE
1	230716	+	5.02762	AT1G01630	AT1G01630	FALSE
1	230732	+	2.26099	AT1G01630	AT1G01630	FALSE
1	230734	+	0.339471	AT1G01630	AT1G01630	FALSE
1	230739	+	0.399736	AT1G01630	AT1G01630	FALSE
1	269402	+	0.754369	NAC002	AT1G01720	FALSE
1	269405	+	2.01886	NAC002	AT1G01720	FALSE
1	269418	+	9.11429	NAC002	AT1G01720	TRUE
1	269461	+	6.36602	NAC002	AT1G01720	TRUE
1	269466	+	2.65902	NAC002	AT1G01720	FALSE
1	269488	+	8.51477	NAC002	AT1G01720	TRUE
1	269492	+	5.41876	NAC002	AT1G01720	TRUE
1	269497	+	1.49406	NAC002	AT1G01720	FALSE
1	275789	+	2.71219	ADF10	AT1G01750	TRUE
1	275794	+	4.41002	ADF10	AT1G01750	TRUE
1	276058	+	1.39643	ADF10	AT1G01750	FALSE
1	276062	+	0.852162	ADF10	AT1G01750	FALSE
1	283847	+	3.38234	PLIM2B	AT1G01780	FALSE
1	283902	+	5.81811	PLIM2B	AT1G01780	TRUE
1	283931	+	11.4999	PLIM2B	AT1G01780	TRUE
1	283942	+	8.32598	PLIM2B	AT1G01780	TRUE
1	283948	+	0.75417	PLIM2B	AT1G01780	FALSE
1	283952	+	6.76104	PLIM2B	AT1G01780	TRUE
1	283963	+	9.69656	PLIM2B	AT1G01780	TRUE
1	283969	+	9.55864	PLIM2B	AT1G01780	TRUE
1	284758	+	2.76443	KEA1	AT1G01790	FALSE
1	284770	+	22.2942	KEA1	AT1G01790	TRUE
1	284774	+	13.0399	KEA1	AT1G01790	FALSE
1	284778	+	0.0202195	KEA1	AT1G01790	FALSE
1	284800	+	17.2757	KEA1	AT1G01790	FALSE
1	284834	+	2.82996	KEA1	AT1G01790	FALSE
1	284841	+	1.37694	KEA1	AT1G01790	FALSE
1	284843	+	1.2923	KEA1	AT1G01790	FALSE
1	284848	+	2.88565	KEA1	AT1G01790	FALSE
1	284860	+	22.9337	KEA1	AT1G01790	TRUE
1	284866	+	3.22838	KEA1	AT1G01790	FALSE
1	284869	+	6.02795	KEA1	AT1G01790	FALSE
1	284874	+	19.5607	KEA1	AT1G01790	TRUE
1	284882	+	2.83109	KEA1	AT1G01790	FALSE
1	284885	+	12.9504	KEA1	AT1G01790	FALSE
1	284888	+	15.5455	KEA1	AT1G01790	FALSE
1	284905	+	6.97942	KEA1	AT1G01790	FALSE
1	284914	+	7.43656	KEA1	AT1G01790	FALSE
1	284918	+	4.81591	KEA1	AT1G01790	FALSE
1	284923	+	1.60269	KEA1	AT1G01790	FALSE
1	284927	+	1.51079	KEA1	AT1G01790	FALSE
1	284942	+	20.7473	KEA1	AT1G01790	TRUE
1	284945	+	12.137	KEA1	AT1G01790	FALSE
1	284958	+	27.5213	KEA1	AT1G01790	TRUE
1	284970	+	5.98301	KEA1	AT1G01790	FALSE
1	284974	+	1.10225	KEA1	AT1G01790	FALSE
1	284978	+	7.8894	KEA1	AT1G01790	FALSE
1	284986	+	33.0484	KEA1	AT1G01790	TRUE
1	284999	+	14.8919	KEA1	AT1G01790	FALSE
1	285005	+	5.97837	KEA1	AT1G01790	FALSE
1	285008	+	1.56088	KEA1	AT1G01790	FALSE
1	285015	+	13.2664	KEA1	AT1G01790	FALSE
1	285019	+	3.61186	KEA1	AT1G01790	FALSE
1	285045	+	0.442245	KEA1	AT1G01790	FALSE
1	285048	+	13.9149	KEA1	AT1G01790	FALSE
1	285055	+	5.90824	KEA1	AT1G01790	FALSE
1	285060	+	4.53115	KEA1	AT1G01790	FALSE
1	285062	+	1.06046	KEA1	AT1G01790	FALSE
1	285064	+	1.25382	KEA1	AT1G01790	FALSE
1	285067	+	4.5042	KEA1	AT1G01790	FALSE
1	285072	+	8.3141	KEA1	AT1G01790	FALSE
1	285083	+	8.77275	KEA1	AT1G01790	FALSE
1	285105	+	7.29678	KEA1	AT1G01790	FALSE
1	285109	+	7.6674	KEA1	AT1G01790	FALSE
1	285125	+	1.78221	KEA1	AT1G01790	FALSE
1	285128	+	8.87208	KEA1	AT1G01790	FALSE
1	285131	+	1.55849	KEA1	AT1G01790	FALSE
1	285139	+	3.40153	KEA1	AT1G01790	FALSE
1	285141	+	1.60201	KEA1	AT1G01790	FALSE
1	285148	+	2.95919	KEA1	AT1G01790	FALSE
1	285152	+	3.90389	KEA1	AT1G01790	FALSE
1	285154	+	9.33086	KEA1	AT1G01790	FALSE
1	285166	+	18.2378	KEA1	AT1G01790	FALSE
1	285185	+	3.36109	KEA1	AT1G01790	FALSE
1	285189	+	1.70225	KEA1	AT1G01790	FALSE
1	285197	+	7.28107	KEA1	AT1G01790	FALSE
1	285201	+	13.6086	KEA1	AT1G01790	FALSE
1	285205	+	0.457596	KEA1	AT1G01790	FALSE
1	285229	+	5.1527	KEA1	AT1G01790	FALSE
1	285239	+	9.86086	KEA1	AT1G01790	FALSE
1	285243	+	8.22058	KEA1	AT1G01790	FALSE
1	285248	+	0.0487032	KEA1	AT1G01790	FALSE
1	285251	+	10.1722	KEA1	AT1G01790	FALSE
1	285254	+	1.10131	KEA1	AT1G01790	FALSE
1	285291	+	1.386	KEA1	AT1G01790	FALSE
1	285293	+	15.4929	KEA1	AT1G01790	FALSE
1	285299	+	6.31134	KEA1	AT1G01790	FALSE
1	285302	+	4.79424	KEA1	AT1G01790	FALSE
1	285318	+	2.16574	KEA1	AT1G01790	FALSE
1	285325	+	0.4531	KEA1	AT1G01790	FALSE
1	285329	+	1.13241	KEA1	AT1G01790	FALSE
1	285332	+	2.04065	KEA1	AT1G01790	FALSE
1	285336	+	2.31085	KEA1	AT1G01790	FALSE
1	285346	+	7.03168	KEA1	AT1G01790	FALSE
1	285373	+	1.81196	KEA1	AT1G01790	FALSE
1	285376	+	5.14327	KEA1	AT1G01790	FALSE
1	285384	+	17.5898	KEA1	AT1G01790	FALSE
1	285386	+	4.96815	KEA1	AT1G01790	FALSE
1	285419	+	1.85471	KEA1	AT1G01790	FALSE
1	285422	+	1.08441	KEA1	AT1G01790	FALSE
1	285425	+	5.21043	KEA1	AT1G01790	FALSE
1	285449	+	0.119972	KEA1	AT1G01790	FALSE
1	285451	+	0.782586	KEA1	AT1G01790	FALSE
1	285456	+	0.272419	KEA1	AT1G01790	FALSE
1	285459	+	8.55675	KEA1	AT1G01790	FALSE
1	285467	+	13.4512	KEA1	AT1G01790	FALSE
1	285482	+	5.53612	KEA1	AT1G01790	FALSE
1	285495	+	11.5905	KEA1	AT1G01790	FALSE
1	285532	+	12.0742	KEA1	AT1G01790	FALSE
1	285535	+	1.23079	KEA1	AT1G01790	FALSE
1	285543	+	4.98844	KEA1	AT1G01790	FALSE
1	285551	+	0.633171	KEA1	AT1G01790	FALSE
1	285558	+	7.78192	KEA1	AT1G01790	FALSE
1	285560	+	13.8759	KEA1	AT1G01790	FALSE
1	285567	+	2.40479	KEA1	AT1G01790	FALSE
1	285580	+	20.9846	KEA1	AT1G01790	TRUE
1	285583	+	3.02888	KEA1	AT1G01790	FALSE
1	285588	+	0.209591	KEA1	AT1G01790	FALSE
1	285601	+	21.7141	KEA1	AT1G01790	TRUE
1	285609	+	25.7811	KEA1	AT1G01790	TRUE
1	285614	+	2.97496	KEA1	AT1G01790	FALSE
1	285630	+	9.81584	KEA1	AT1G01790	FALSE
1	285634	+	0.466173	KEA1	AT1G01790	FALSE
1	285643	+	0.0124289	KEA1	AT1G01790	FALSE
1	285673	+	15.6733	KEA1	AT1G01790	FALSE
1	285677	+	11.29	KEA1	AT1G01790	FALSE
1	285688	+	5.16429	KEA1	AT1G01790	FALSE
1	285694	+	9.674	KEA1	AT1G01790	FALSE
1	285699	+	7.514	KEA1	AT1G01790	FALSE
1	285737	+	19.1254	KEA1	AT1G01790	TRUE
1	285747	+	2.14156	KEA1	AT1G01790	FALSE
1	285749	+	4.00557	KEA1	AT1G01790	FALSE
1	285754	+	0.835952	KEA1	AT1G01790	FALSE
1	285789	+	4.42569	KEA1	AT1G01790	FALSE
1	285796	+	1.67532	KEA1	AT1G01790	FALSE
1	285803	+	14.1285	KEA1	AT1G01790	FALSE
1	285806	+	16.0787	KEA1	AT1G01790	FALSE
1	285810	+	21.8795	KEA1	AT1G01790	TRUE
1	285822	+	0.451147	KEA1	AT1G01790	FALSE
1	285824	+	15.4017	KEA1	AT1G01790	FALSE
1	285840	+	26.0729	KEA1	AT1G01790	TRUE
1	285850	+	2.27466	KEA1	AT1G01790	FALSE
1	285854	+	0.339482	KEA1	AT1G01790	FALSE
1	285861	+	0.678371	KEA1	AT1G01790	FALSE
1	285864	+	0.72122	KEA1	AT1G01790	FALSE
1	285870	+	10.1284	KEA1	AT1G01790	FALSE
1	285876	+	5.50477	KEA1	AT1G01790	FALSE
1	285881	+	1.60845	KEA1	AT1G01790	FALSE
1	285884	+	17.2155	KEA1	AT1G01790	FALSE
1	285886	+	8.67361	KEA1	AT1G01790	FALSE
1	285896	+	0.813186	KEA1	AT1G01790	FALSE
1	285925	+	10.2681	KEA1	AT1G01790	FALSE
1	285946	+	0.919891	KEA1	AT1G01790	FALSE
1	285953	+	8.99247	KEA1	AT1G01790	FALSE
1	285962	+	15.0029	KEA1	AT1G01790	FALSE
1	285979	+	8.35112	KEA1	AT1G01790	FALSE
1	285993	+	4.86258	KEA1	AT1G01790	FALSE
1	286000	+	8.6657	KEA1	AT1G01790	FALSE
1	286027	+	19.8165	KEA1	AT1G01790	TRUE
1	286032	+	15.4532	KEA1	AT1G01790	FALSE
1	286036	+	7.54773	KEA1	AT1G01790	FALSE
1	286047	+	17.2513	KEA1	AT1G01790	FALSE
1	286055	+	21.3265	KEA1	AT1G01790	TRUE
1	286061	+	0.742834	KEA1	AT1G01790	FALSE
1	286066	+	10.5938	KEA1	AT1G01790	FALSE
1	286070	+	10.1759	KEA1	AT1G01790	FALSE
1	286073	+	0.738841	KEA1	AT1G01790	FALSE
1	286082	+	10.9952	KEA1	AT1G01790	FALSE
1	286098	+	3.26785	KEA1	AT1G01790	FALSE
1	286100	+	0.0753888	KEA1	AT1G01790	FALSE
1	286132	+	5.0137	KEA1	AT1G01790	FALSE
1	286168	+	6.48629	KEA1	AT1G01790	FALSE
1	286190	+	11.8834	KEA1	AT1G01790	FALSE
1	286193	+	0.141277	KEA1	AT1G01790	FALSE
1	286197	+	0.0159579	KEA1	AT1G01790	FALSE
1	286210	+	32.6089	KEA1	AT1G01790	TRUE
1	286228	+	22.7829	KEA1	AT1G01790	TRUE
1	286242	+	17.3824	KEA1	AT1G01790	FALSE
1	286251	+	18.2395	KEA1	AT1G01790	FALSE
1	286262	+	8.08041	KEA1	AT1G01790	FALSE
1	286279	+	11.5614	KEA1	AT1G01790	FALSE
1	286295	+	3.11001	KEA1	AT1G01790	FALSE
1	286298	+	1.86121	KEA1	AT1G01790	FALSE
1	286318	+	0.810975	KEA1	AT1G01790	FALSE
1	286324	+	23.6045	KEA1	AT1G01790	TRUE
1	286342	+	11.403	KEA1	AT1G01790	FALSE
1	286460	+	8.20285	KEA1	AT1G01790	FALSE
1	286468	+	11.7578	KEA1	AT1G01790	FALSE
1	286475	+	2.61171	KEA1	AT1G01790	FALSE
1	286486	+	0.225413	KEA1	AT1G01790	FALSE
1	286489	+	0.572556	KEA1	AT1G01790	FALSE
1	286492	+	3.04003	KEA1	AT1G01790	FALSE
1	286496	+	3.01008	KEA1	AT1G01790	FALSE
1	286509	+	12.1515	KEA1	AT1G01790	FALSE
1	286512	+	1.41685	KEA1	AT1G01790	FALSE
1	286531	+	1.26739	KEA1	AT1G01790	FALSE
1	286533	+	8.8606	KEA1	AT1G01790	FALSE
1	286558	+	13.8368	KEA1	AT1G01790	FALSE
1	286567	+	1.06165	KEA1	AT1G01790	FALSE
1	286571	+	0.939094	KEA1	AT1G01790	FALSE
1	286574	+	3.63492	KEA1	AT1G01790	FALSE
1	286579	+	4.99957	KEA1	AT1G01790	FALSE
1	286584	+	1.34303	KEA1	AT1G01790	FALSE
1	286591	+	6.17087	KEA1	AT1G01790	FALSE
1	286731	+	11.3592	KEA1	AT1G01790	FALSE
1	286749	+	2.84162	KEA1	AT1G01790	FALSE
1	286756	+	1.60283	KEA1	AT1G01790	FALSE
1	286775	+	9.97029	KEA1	AT1G01790	FALSE
1	286790	+	5.38948	KEA1	AT1G01790	FALSE
1	286797	+	11.9432	KEA1	AT1G01790	FALSE
1	286803	+	4.65231	KEA1	AT1G01790	FALSE
1	287006	+	12.2396	KEA1	AT1G01790	FALSE
1	287015	+	7.93299	KEA1	AT1G01790	FALSE
1	287068	+	13.1204	KEA1	AT1G01790	FALSE
1	287097	+	12.148	KEA1	AT1G01790	FALSE
1	287106	+	18.1835	KEA1	AT1G01790	FALSE
1	287116	+	9.55781	KEA1	AT1G01790	FALSE
1	287690	+	9.97858	KEA1	AT1G01790	FALSE
1	287697	+	6.59956	KEA1	AT1G01790	FALSE
1	287839	+	0.0983543	KEA1	AT1G01790	FALSE
1	288399	+	5.19572	KEA1	AT1G01790	FALSE
1	288402	+	10.4427	KEA1	AT1G01790	FALSE
1	288434	+	14.1269	KEA1	AT1G01790	FALSE
1	288451	+	14.8946	KEA1	AT1G01790	FALSE
1	288474	+	7.23221	KEA1	AT1G01790	FALSE
1	288477	+	7.14326	KEA1	AT1G01790	FALSE
1	288493	+	13.5309	KEA1	AT1G01790	FALSE
1	288613	+	2.93673	KEA1	AT1G01790	FALSE
1	288659	+	22.3547	KEA1	AT1G01790	TRUE
1	288663	+	4.45231	KEA1	AT1G01790	FALSE
1	288669	+	11.1325	KEA1	AT1G01790	FALSE
1	288678	+	17.0073	KEA1	AT1G01790	FALSE
1	288682	+	10.7625	KEA1	AT1G01790	FALSE
1	288693	+	1.07647	KEA1	AT1G01790	FALSE
1	288698	+	11.6328	KEA1	AT1G01790	FALSE
1	288710	+	17.0973	KEA1	AT1G01790	FALSE
1	288885	+	2.24959	KEA1	AT1G01790	FALSE
1	288895	+	15.0714	KEA1	AT1G01790	FALSE
1	288907	+	13.7153	KEA1	AT1G01790	FALSE
1	288915	+	4.64207	KEA1	AT1G01790	FALSE
1	288931	+	5.40845	KEA1	AT1G01790	FALSE
1	288970	+	4.21128	KEA1	AT1G01790	FALSE
1	288979	+	0.061426	KEA1	AT1G01790	FALSE
1	288982	+	6.73186	KEA1	AT1G01790	FALSE
1	288997	+	4.90894	KEA1	AT1G01790	FALSE
1	289010	+	2.36433	KEA1	AT1G01790	FALSE
1	289034	+	4.89489	KEA1	AT1G01790	FALSE
1	289039	+	3.57568	KEA1	AT1G01790	FALSE
1	289056	+	22.1359	KEA1	AT1G01790	TRUE
1	289082	+	5.4267	KEA1	AT1G01790	FALSE
1	289239	+	7.13627	KEA1	AT1G01790	FALSE
1	289244	+	10.92	KEA1	AT1G01790	FALSE
1	289247	+	9.42703	KEA1	AT1G01790	FALSE
1	289257	+	2.8285	KEA1	AT1G01790	FALSE
1	289278	+	18.1238	KEA1	AT1G01790	FALSE
1	289327	+	13.8437	KEA1	AT1G01790	FALSE
1	289331	+	3.66184	KEA1	AT1G01790	FALSE
1	289342	+	17.8098	KEA1	AT1G01790	FALSE
1	289352	+	3.0374	KEA1	AT1G01790	FALSE
1	289358	+	11.8134	KEA1	AT1G01790	FALSE
1	289366	+	13.052	KEA1	AT1G01790	FALSE
1	289720	+	19.2257	KEA1	AT1G01790	TRUE
1	289736	+	2.68818	KEA1	AT1G01790	FALSE
1	289738	+	10.2544	KEA1	AT1G01790	FALSE
1	289740	+	14.1391	KEA1	AT1G01790	FALSE
1	289756	+	21.7003	KEA1	AT1G01790	TRUE
1	289764	+	18.1954	KEA1	AT1G01790	FALSE
1	290026	+	0.79482	KEA1	AT1G01790	FALSE
1	290034	+	15.2003	KEA1	AT1G01790	FALSE
1	290046	+	1.37989	KEA1	AT1G01790	FALSE
1	290049	+	10.5831	KEA1	AT1G01790	FALSE
1	290054	+	13.6198	KEA1	AT1G01790	FALSE
1	290060	+	8.32547	KEA1	AT1G01790	FALSE
1	290064	+	0.106914	KEA1	AT1G01790	FALSE
1	290067	+	12.7806	KEA1	AT1G01790	FALSE
1	290178	+	3.36795	KEA1	AT1G01790	FALSE
1	290184	+	20.284	KEA1	AT1G01790	TRUE
1	290190	+	4.09542	KEA1	AT1G01790	FALSE
1	290195	+	2.89933	KEA1	AT1G01790	FALSE
1	290211	+	9.05228	KEA1	AT1G01790	FALSE
1	290214	+	4.46304	KEA1	AT1G01790	FALSE
1	290219	+	11.6938	KEA1	AT1G01790	FALSE
1	290239	+	7.00804	KEA1	AT1G01790	FALSE
1	290243	+	7.06883	KEA1	AT1G01790	FALSE
1	290250	+	5.38504	KEA1	AT1G01790	FALSE
1	290257	+	6.19427	KEA1	AT1G01790	FALSE
1	290266	+	26.6924	KEA1	AT1G01790	TRUE
1	290275	+	11.1306	KEA1	AT1G01790	FALSE
1	290279	+	9.25504	KEA1	AT1G01790	FALSE
1	290284	+	5.11291	KEA1	AT1G01790	FALSE
1	290288	+	32.3507	KEA1	AT1G01790	TRUE
1	290294	+	3.44501	KEA1	AT1G01790	FALSE
1	290315	+	37.2855	KEA1	AT1G01790	TRUE
1	290331	+	2.11026	KEA1	AT1G01790	FALSE
1	290337	+	7.91128	KEA1	AT1G01790	FALSE
1	290439	+	9.06758	KEA1	AT1G01790	FALSE
1	290456	+	17.2069	KEA1	AT1G01790	FALSE
1	290472	+	21.527	KEA1	AT1G01790	TRUE
1	290486	+	10.9336	KEA1	AT1G01790	FALSE
1	290490	+	2.64308	KEA1	AT1G01790	FALSE
1	290582	+	12.7318	KEA1	AT1G01790	FALSE
1	290585	+	6.51542	KEA1	AT1G01790	FALSE
1	290589	+	3.80527	KEA1	AT1G01790	FALSE
1	290592	+	8.47073	KEA1	AT1G01790	FALSE
1	290599	+	24.3846	KEA1	AT1G01790	TRUE
1	290611	+	21.1698	KEA1	AT1G01790	TRUE
1	290632	+	22.6258	KEA1	AT1G01790	TRUE
1	290639	+	9.72113	KEA1	AT1G01790	FALSE
1	290644	+	6.53242	KEA1	AT1G01790	FALSE
1	290646	+	0.188314	KEA1	AT1G01790	FALSE
1	290750	+	15.6904	KEA1	AT1G01790	FALSE
1	290791	+	15.367	KEA1	AT1G01790	FALSE
1	290797	+	14.0842	KEA1	AT1G01790	FALSE
1	290804	+	6.88551	KEA1	AT1G01790	FALSE
1	290808	+	5.94181	KEA1	AT1G01790	FALSE
1	290812	+	1.80385	KEA1	AT1G01790	FALSE
1	290831	+	15.1105	KEA1	AT1G01790	FALSE
1	290861	+	8.34497	KEA1	AT1G01790	FALSE
1	290865	+	13.8721	KEA1	AT1G01790	FALSE
1	290867	+	9.35432	KEA1	AT1G01790	FALSE
1	290872	+	0.768239	KEA1	AT1G01790	FALSE
1	290875	+	13.8749	KEA1	AT1G01790	FALSE
1	290883	+	2.01302	KEA1	AT1G01790	FALSE
1	290885	+	12.3758	KEA1	AT1G01790	FALSE
1	290888	+	14.6086	KEA1	AT1G01790	FALSE
1	290905	+	17.6054	KEA1	AT1G01790	FALSE
1	290914	+	15.3913	KEA1	AT1G01790	FALSE
1	290919	+	3.79341	KEA1	AT1G01790	FALSE
1	290923	+	14.1811	KEA1	AT1G01790	FALSE
1	290925	+	18.1184	KEA1	AT1G01790	FALSE
1	290945	+	15.0487	KEA1	AT1G01790	FALSE
1	290967	+	2.0469	KEA1	AT1G01790	FALSE
1	290970	+	1.77587	KEA1	AT1G01790	FALSE
1	290995	+	1.18074	KEA1	AT1G01790	FALSE
1	290999	+	6.53545	KEA1	AT1G01790	FALSE
1	291002	+	7.09988	KEA1	AT1G01790	FALSE
1	291010	+	22.7871	KEA1	AT1G01790	TRUE
1	291015	+	1.65009	KEA1	AT1G01790	FALSE
1	291018	+	13.1144	KEA1	AT1G01790	FALSE
1	291022	+	3.42598	KEA1	AT1G01790	FALSE
1	291029	+	10.3799	KEA1	AT1G01790	FALSE
1	291037	+	3.43	KEA1	AT1G01790	FALSE
1	291043	+	8.62981	KEA1	AT1G01790	FALSE
1	293652	+	2.33283	AT1G01800	AT1G01800	FALSE
1	294085	+	8.20021	AT1G01800	AT1G01800	FALSE
1	294092	+	12.5673	AT1G01800	AT1G01800	FALSE
1	294110	+	1.68009	AT1G01800	AT1G01800	FALSE
1	294114	+	2.1321	AT1G01800	AT1G01800	FALSE
1	294241	+	8.75157	AT1G01800	AT1G01800	FALSE
1	294245	+	4.23753	AT1G01800	AT1G01800	FALSE
1	294274	+	13.2821	AT1G01800	AT1G01800	FALSE
1	294282	+	4.50283	AT1G01800	AT1G01800	FALSE
1	294285	+	1.18316	AT1G01800	AT1G01800	FALSE
1	294295	+	19.9519	AT1G01800	AT1G01800	TRUE
1	294303	+	25.7089	AT1G01800	AT1G01800	TRUE
1	294319	+	29.4486	AT1G01800	AT1G01800	TRUE
1	294328	+	15.1121	AT1G01800	AT1G01800	TRUE
1	294338	+	6.96248	AT1G01800	AT1G01800	FALSE
1	294518	+	3.4732	AT1G01800	AT1G01800	FALSE
1	294522	+	6.2975	AT1G01800	AT1G01800	FALSE
1	294534	+	8.19647	AT1G01800	AT1G01800	FALSE
1	294592	+	1.41127	AT1G01800	AT1G01800	FALSE
1	294607	+	10.4761	AT1G01800	AT1G01800	FALSE
1	294622	+	6.48668	AT1G01800	AT1G01800	FALSE
1	294650	+	0.81844	AT1G01800	AT1G01800	FALSE
1	294663	+	5.40332	AT1G01800	AT1G01800	FALSE
1	294668	+	2.94835	AT1G01800	AT1G01800	FALSE
1	294687	+	8.74467	AT1G01800	AT1G01800	FALSE
1	294697	+	12.5402	AT1G01800	AT1G01800	FALSE
1	294717	+	3.88774	AT1G01800	AT1G01800	FALSE
1	294823	+	5.90653	AT1G01800	AT1G01800	FALSE
1	294827	+	1.33261	AT1G01800	AT1G01800	FALSE
1	294833	+	3.73208	AT1G01800	AT1G01800	FALSE
1	294836	+	9.89737	AT1G01800	AT1G01800	FALSE
1	294846	+	7.54241	AT1G01800	AT1G01800	FALSE
1	294860	+	22.9048	AT1G01800	AT1G01800	TRUE
1	294877	+	8.55324	AT1G01800	AT1G01800	FALSE
1	294886	+	12.5327	AT1G01800	AT1G01800	FALSE
1	294893	+	0.0266379	AT1G01800	AT1G01800	FALSE
1	294903	+	9.31748	AT1G01800	AT1G01800	FALSE
1	294932	+	17.6147	AT1G01800	AT1G01800	TRUE
1	294936	+	4.04424	AT1G01800	AT1G01800	FALSE
1	294939	+	12.4243	AT1G01800	AT1G01800	FALSE
1	294947	+	14.7613	AT1G01800	AT1G01800	TRUE
1	296095	-	1.69359	PEX11C	AT1G01820	FALSE
1	296097	-	3.77796	PEX11C	AT1G01820	FALSE
1	296115	-	8.43702	PEX11C	AT1G01820	TRUE
1	296120	-	6.2784	PEX11C	AT1G01820	FALSE
1	296396	-	9.40874	PEX11C	AT1G01820	TRUE
1	296407	-	0.380987	PEX11C	AT1G01820	FALSE
1	296409	-	3.40227	PEX11C	AT1G01820	FALSE
1	296424	-	0.366764	PEX11C	AT1G01820	FALSE
1	296426	-	3.06698	PEX11C	AT1G01820	FALSE
1	296441	-	1.71173	PEX11C	AT1G01820	FALSE
1	296444	-	5.47682	PEX11C	AT1G01820	FALSE
1	296447	-	0.336747	PEX11C	AT1G01820	FALSE
1	296496	-	4.57011	PEX11C	AT1G01820	FALSE
1	296804	-	2.73412	PEX11C	AT1G01820	FALSE
1	297116	-	8.40629	PEX11C	AT1G01820	TRUE
1	297141	-	6.85902	PEX11C	AT1G01820	TRUE
1	297151	-	11.7555	PEX11C	AT1G01820	TRUE
1	297165	-	12.9404	PEX11C	AT1G01820	TRUE
1	297172	-	10.4545	PEX11C	AT1G01820	TRUE
1	297549	-	6.09914	PEX11C	AT1G01820	FALSE
1	297573	-	0.0665265	PEX11C	AT1G01820	FALSE
1	297579	-	11.6655	PEX11C	AT1G01820	TRUE
1	297595	-	9.49791	PEX11C	AT1G01820	TRUE
1	297598	-	3.01595	PEX11C	AT1G01820	FALSE
1	297621	-	2.88513	PEX11C	AT1G01820	FALSE
1	297625	-	10.7548	PEX11C	AT1G01820	TRUE
1	297629	-	2.91651	PEX11C	AT1G01820	FALSE
1	297672	-	5.54065	PEX11C	AT1G01820	FALSE
1	304340	-	2.98993	PFC1	AT1G01860	TRUE
1	304346	-	0.507177	PFC1	AT1G01860	FALSE
1	304349	-	0.27302	PFC1	AT1G01860	FALSE
1	304351	-	0.382128	PFC1	AT1G01860	FALSE
1	313431	-	0.402834	AT1G01910	AT1G01910	FALSE
1	313469	-	8.75391	AT1G01910	AT1G01910	TRUE
1	313477	-	7.12515	AT1G01910	AT1G01910	TRUE
1	313479	-	0.6912	AT1G01910	AT1G01910	FALSE
1	314765	-	0.378565	AT1G01910	AT1G01910	FALSE
1	314774	-	0.176177	AT1G01910	AT1G01910	FALSE
1	330633	-	11.6175	BIG3	AT1G01960	FALSE
1	330658	-	11.2204	BIG3	AT1G01960	FALSE
1	330670	-	19.5212	BIG3	AT1G01960	TRUE
1	330681	-	19.1954	BIG3	AT1G01960	TRUE
1	330689	-	1.2316	BIG3	AT1G01960	FALSE
1	330723	-	7.30809	BIG3	AT1G01960	FALSE
1	330727	-	5.08988	BIG3	AT1G01960	FALSE
1	330732	-	3.01151	BIG3	AT1G01960	FALSE
1	330735	-	4.56628	BIG3	AT1G01960	FALSE
1	330747	-	13.2446	BIG3	AT1G01960	FALSE
1	330754	-	10.0108	BIG3	AT1G01960	FALSE
1	330758	-	1.76521	BIG3	AT1G01960	FALSE
1	330782	-	23.0351	BIG3	AT1G01960	TRUE
1	330796	-	18.0698	BIG3	AT1G01960	TRUE
1	330804	-	15.356	BIG3	AT1G01960	FALSE
1	330810	-	2.70045	BIG3	AT1G01960	FALSE
1	330813	-	5.20688	BIG3	AT1G01960	FALSE
1	330816	-	2.57077	BIG3	AT1G01960	FALSE
1	330820	-	4.49404	BIG3	AT1G01960	FALSE
1	330824	-	1.38056	BIG3	AT1G01960	FALSE
1	330835	-	1.01286	BIG3	AT1G01960	FALSE
1	330853	-	4.72078	BIG3	AT1G01960	FALSE
1	330865	-	2.32524	BIG3	AT1G01960	FALSE
1	330872	-	11.6443	BIG3	AT1G01960	FALSE
1	330883	-	15.2421	BIG3	AT1G01960	FALSE
1	330889	-	3.63337	BIG3	AT1G01960	FALSE
1	330913	-	1.54948	BIG3	AT1G01960	FALSE
1	330923	-	5.34562	BIG3	AT1G01960	FALSE
1	330925	-	9.67555	BIG3	AT1G01960	FALSE
1	330945	-	1.29281	BIG3	AT1G01960	FALSE
1	330948	-	10.5536	BIG3	AT1G01960	FALSE
1	330957	-	10.2317	BIG3	AT1G01960	FALSE
1	330964	-	6.3368	BIG3	AT1G01960	FALSE
1	330967	-	4.48065	BIG3	AT1G01960	FALSE
1	330970	-	7.47924	BIG3	AT1G01960	FALSE
[truncated: 378,313+ more rows]
