# Supplementary material for: ALBA proteins facilitate cytoplasmic YTHDF-mediated reading of m6A in Arabidopsis
Source: EMBO J. 2024 Nov 29;43(24):6626–55. doi: 10.1038/s44318-024-00312-0 (PMC11649824; doi:10.1038/s44318-024-00312-0)
Supplement: Supplementary file 5 — Dataset EV3 [file 44318_2024_312_MOESM5_ESM.xlsx]

## Sheet: Description
Dataset EV3. Individual positions from HyperTRIBE and TRIBE datasets
Annotated positions from HyperTRIBER pipeline (ALBA2 vs freeADAR HyperTRIBE and ALBA4 vs freeADAR TRIBE) and from robust variant, see Methods (ALBA2 HyperTRIBE col0 vs gte234 and ECT2 HyperTRIBE alba1245 vs col0)
Column description
chr	chromosome
pos	genomic position
strand	strand
ref	reference base from TAIR10
padj	adjusted p-value
name	common gene name
prop_trt	editing proportion (G/(A+G)) for fusion samples or fusion samples on a mutated background
prop_ctrl	editing proportion for freeADAR controls or fusion samples on a Col0 background
prop_trt_cor	corrected editing proportion using robust procedure
prop_ctrl_cor	correced editing proportion using robust procedure
log2FC	log2FC between compared sets
gene	gene_id
ECT2_targ	TRUE/FALSE flag according to ECT2 target (permissive)
ALBA4_targ	TRUE/FALSE flag according to ALBA4 TRIBE target or ALBA4 iCLIP target
ALBA2_targ	TRUE/FALSE flag according to ALBA2 HyperTRIBE target
ECT2_targ_strict	TRUE/FALSE flag according to ECT2 target (strict)

## Sheet: ALBA2_freeADAR_HyperTRIBE
chr	pos	strand	gene_name	ref	targ	EP	EP_control	padj	log2_fold_change	reference_base	gene_id
1	33030	-	PPA1	T	C	0.0253031	0.00124069	1.9155e-06	4.01371	T	AT1G01050
1	33941	-	LHY	T	C	0.0888889	0.00251256	2.00663e-07	5.13315	T	AT1G01060
1	45863	-	AT1G01080	T	C	0.028787	0.00103377	3.89102e-12	4.0817	T	AT1G01080
1	46478	-	AT1G01080	T	C	0.0109155	0.00180587	0.00184599	2.36488	T	AT1G01080
1	47919	-	PDH-E1 ALPHA	T	C	0.0155489	0.00148431	3.25301e-13	3.29104	T	AT1G01090
1	48690	-	PDH-E1 ALPHA	T	C	0.0802608	0.00735727	3.23929e-20	2.50579	T	AT1G01090
1	121507	-	AT1G01320	T	C	0.010101	0.00159872	0.0048786	2.23593	T	AT1G01320
1	122392	-	AT1G01320	T	C	0.0144485	0.00044484	4.49906e-08	4.86906	T	AT1G01320
1	122505	-	AT1G01320	T	C	0.0955932	0.00111857	2.51086e-18	5.12147	T	AT1G01320
1	122598	-	AT1G01320	T	C	0.0141529	0	5.45331e-06	13.2021	T	AT1G01320
1	122608	-	AT1G01320	T	C	0.0285106	0.000738007	5.84068e-11	5.23239	T	AT1G01320
1	122893	-	AT1G01320	T	C	0.033574	0.00116822	1.20806e-09	4.21253	T	AT1G01320
1	126322	-	AT1G01320	T	C	0.0135514	0	0.000275193	14.0141	T	AT1G01320
1	137441	+	AT1G01350	A	G	0.0253165	0	0.0045683	11.4761	A	AT1G01350
1	157150	-	TBL25	T	C	0.0121003	0	0.00096925	11.9258	T	AT1G01430
1	187341	+	AN	A	G	0.041116	0.00441826	3.76933e-05	3.1834	A	AT1G01510
1	188121	+	AN	A	G	0.0172202	0	0.00204825	12.4071	A	AT1G01510
1	188814	+	AN	A	G	0.186579	0.0142248	4.56215e-16	3.20796	A	AT1G01510
1	189592	+	AN	A	G	0.0363636	0	2.27019e-09	13.5953	A	AT1G01510
1	197173	+	AT1G01540	A	G	0.0300644	0	6.83045e-09	14.7463	A	AT1G01540
1	198064	+	AT1G01540	A	G	0.016247	0	8.66315e-06	14.5428	A	AT1G01540
1	198065	+	AT1G01540	A	G	0.0458265	0.00143575	7.9843e-13	4.81589	A	AT1G01540
1	229885	+	AT1G01630	A	G	0.0151791	0.000830565	0.00482152	3.67865	A	AT1G01630
1	283135	+	PLIM2B	A	G	0.0217865	0	0.00598371	13.4355	A	AT1G01780
1	284748	+	KEA1	A	G	0.0106141	0	0.00431357	13.5797	A	AT1G01790
1	285063	+	KEA1	A	G	0.018143	0	0.00114817	12.3603	A	AT1G01790
1	285775	+	KEA1	A	G	0.02	0	3.01087e-05	12.5844	A	AT1G01790
1	285990	+	KEA1	A	G	0.0537634	0.00220022	3.99191e-11	4.52719	A	AT1G01790
1	286144	+	KEA1	A	G	0.0257576	0	0.000170742	13.5949	A	AT1G01790
1	286145	+	KEA1	A	G	0.300775	0.00833333	1.28066e-37	4.90685	A	AT1G01790
1	286150	+	KEA1	A	G	0.182042	0.00126103	1.13459e-32	7.0366	A	AT1G01790
1	287223	+	KEA1	A	G	0.02002	0.00113636	0.000548386	4.02838	A	AT1G01790
1	287415	+	KEA1	A	G	0.093199	0.0055814	1.46482e-07	2.91076	A	AT1G01790
1	287672	+	KEA1	A	G	0.0115385	0	0.00272273	11.8488	A	AT1G01790
1	288176	+	KEA1	A	G	0.0608011	0.0110947	2.97946e-08	2.14283	A	AT1G01790
1	289240	+	KEA1	A	G	0.0815772	0	6.26072e-26	16.2177	A	AT1G01790
1	289242	+	KEA1	A	G	0.0636183	0	1.05031e-17	15.8105	A	AT1G01790
1	289311	+	KEA1	A	G	0.0103599	0.000561482	0.000344152	4.11997	A	AT1G01790
1	290069	+	KEA1	A	G	0.0137068	0	1.88352e-06	14.0902	A	AT1G01790
1	290240	+	KEA1	A	G	0.0517585	0.00311915	3.19598e-15	3.85398	A	AT1G01790
1	290468	+	KEA1	A	G	0.0325607	0.00201106	8.97774e-07	3.2307	A	AT1G01790
1	294239	+	AT1G01800	A	G	0.0174531	0	1.86921e-05	13.9196	A	AT1G01800
1	296208	-	PEX11C	T	C	0.0595777	0.016317	0.000283135	1.4139	T	AT1G01820
1	296952	-	PEX11C	T	C	0.0272727	0	5.49628e-11	13.856	T	AT1G01820
1	313521	-	AT1G01910	T	C	0.091954	0.0112518	7.59336e-07	2.51397	T	AT1G01910
1	318791	+	AT1G01920	A	G	0.0324074	0	0.0071546	11.9111	A	AT1G01920
1	323793	+	CYP18-1	A	G	0.0287356	0	0.00110444	13.0012	A	AT1G01940
1	330883	-	BIG3	T	C	0.0122295	0	0.00111304	11.9831	T	AT1G01960
1	330893	-	BIG3	T	C	28	0.0019861	0.000123337	3.47045	T	AT1G01960
1	331202	-	BIG3	T	C	0.0420561	0	1.8096e-10	14.4502	T	AT1G01960
1	331418	-	BIG3	T	C	0.0160183	0	0.000690632	12.8604	T	AT1G01960
1	331930	-	BIG3	T	C	0.0749235	0	1.70981e-12	14.7159	T	AT1G01960
1	333619	-	BIG3	T	C	0.0205314	0	0.000175798	12.6888	T	AT1G01960
1	334663	-	BIG3	T	C	0.0503597	0	5.37812e-07	13.9141	T	AT1G01960
1	335163	-	BIG3	T	C	0.0218487	0	0.00534974	12.6059	T	AT1G01960
1	336687	-	BIG3	T	C	0.0328407	0	0.000159806	13.2459	T	AT1G01960
1	339285	+	AT1G01970	A	G	0.0436242	0.00691244	0.00222672	2.61303	A	AT1G01970
1	339450	+	AT1G01970	A	G	0.0343949	0	8.66481e-06	13.2395	A	AT1G01970
1	343320	-	AT1G01990	T	C	0.0707071	0.00406504	0.000248294	4.10991	T	AT1G01990
1	353594	-	AT1G02020	T	C	0.112299	0	1.60766e-06	13.9639	T	AT1G02020
1	360092	-	PKSA	T	C	0.0652174	0	0.00971482	13.0156	T	AT1G02050
1	361546	-	AT1G02060	T	C	0.0909091	0	0.000574544	12.2371	T	AT1G02060
1	375647	+	AT1G02080	A	G	0.127367	0.00662252	9.77741e-12	4.09739	A	AT1G02080
1	381546	+	AT1G02080	A	G	0.0646109	0.00346021	1.77596e-05	3.66767	A	AT1G02080
1	381811	+	AT1G02080	A	G	0.0414938	0	2.44977e-06	13.6558	A	AT1G02080
1	382845	+	AT1G02080	A	G	0.0272727	0.0014556	0.00111239	3.97673	A	AT1G02080
1	383404	+	AT1G02080	A	G	0.0140086	0	0.00181155	12.1183	A	AT1G02080
1	383512	+	AT1G02080	A	G	0.0798935	0.00735294	1.1598e-09	3.29881	A	AT1G02080
1	383618	+	AT1G02080	A	G	0.0147929	0	0.00789458	12.7309	A	AT1G02080
1	384602	+	AT1G02080	A	G	0.0167131	0	0.00167989	12.4693	A	AT1G02080
1	390155	+	AT1G02100	A	G	0.0349014	0.00153139	8.19764e-05	4.35494	A	AT1G02100
1	391700	+	AT1G02100	A	G	0.0721206	0.00739176	4.99269e-11	3.16176	A	AT1G02100
1	393643	+	AT1G02110	A	G	0.073741	0.0108893	3.42649e-06	2.70562	A	AT1G02110
1	394757	+	AT1G02110	A	G	0.0294599	0	0.0012625	13.1886	A	AT1G02110
1	395109	+	AT1G02110	A	G	0.0186514	0	0.000677378	12.67	A	AT1G02110
1	395121	+	AT1G02110	A	G	0.0204082	0.0013624	0.00272642	3.86247	A	AT1G02110
1	396297	+	VAD1	A	G	0.0157195	0	0.000979884	12.9618	A	AT1G02120
1	396533	+	VAD1	A	G	0.0223267	0.00127551	0.000389246	4.07191	A	AT1G02120
1	396849	+	VAD1	A	G	0.0134146	0	0.00738954	12.0327	A	AT1G02120
1	396966	+	VAD1	A	G	0.0148148	0	0.00261568	12.2292	A	AT1G02120
1	400730	-	RABD2A	T	C	0.0106383	0.00140746	0.00892732	2.85711	T	AT1G02130
1	404268	-	MEE63	T	C	0.0211178	0.0010305	3.92993e-21	4.15004	T	AT1G02140
1	405712	+	ALG12	A	G	0.0309524	0	0.000936432	11.9227	A	AT1G02145
1	406924	+	ALG12	A	G	0.0321101	0	0.000668528	11.942	A	AT1G02145
1	410074	+	AT1G02150	A	G	0.0118514	0.000438789	1.38005e-06	4.63334	A	AT1G02150
1	410173	+	AT1G02150	A	G	0.0138705	0	4.88951e-09	15.4067	A	AT1G02150
1	421046	+	CER1	A	G	0.0492662	0.00244798	7.69014e-07	4.04568	A	AT1G02205
1	449360	-	TOC33	T	C	0.0420123	0.00389933	3.60665e-07	2.3335	T	AT1G02280
1	450175	-	TOC33	T	C	0.0116105	0.000799148	1.0949e-09	3.78912	T	AT1G02280
1	492251	+	COX11	A	G	0.0202312	0	0.00296628	12.6332	A	AT1G02410
1	519320	+	SAM1	A	G	0.0347289	0.000669792	3.12133e-25	5.13571	A	AT1G02500
1	519334	+	SAM1	A	G	0.0455572	0.00254925	5.39301e-25	3.49398	A	AT1G02500
1	519351	+	SAM1	A	G	0.28595	0.0162286	2.96133e-48	2.63536	A	AT1G02500
1	519354	+	SAM1	A	G	0.0180884	0.000688231	1.13947e-14	4.34763	A	AT1G02500
1	519405	+	SAM1	A	G	0.0191018	0.00087777	1.11019e-10	3.68198	A	AT1G02500
1	519569	+	SAM1	A	G	0.0530459	0.000956206	5.37726e-38	4.96278	A	AT1G02500
1	519701	+	SAM1	A	G	0.0144262	0.000721891	2.80856e-14	3.69473	A	AT1G02500
1	519794	+	SAM1	A	G	0.0220975	0.000962649	2.58643e-15	3.78594	A	AT1G02500
1	539832	+	CLPP5	A	G	0.0125494	0.00241463	7.74978e-06	1.92116	A	AT1G02560
1	586885	+	IMPA6	A	G	0.0459016	0	3.61943e-06	14.2795	A	AT1G02690
1	594840	-	CSLD5	T	C	0.0290456	0.00601504	0.00558638	2.22094	T	AT1G02730
1	646441	-	AT1G02890	T	C	0.0122411	0.00100806	0.00913776	3.56253	T	AT1G02890
1	646575	-	AT1G02890	T	C	0.0104167	0	0.00822141	13.6848	T	AT1G02890
1	647804	-	AT1G02890	T	C	0.0199715	0	0.00499966	12.5471	T	AT1G02890
1	650903	-	AT1G02890	T	C	0.108434	0.00191939	1.64189e-14	5.76414	T	AT1G02890
1	712790	-	SPI	T	C	0.0807018	0	3.39761e-07	13.4598	T	AT1G03060
1	712928	-	SPI	T	C	0.0298013	0	0.00715629	11.9389	T	AT1G03060
1	717298	-	SPI	T	C	0.266667	0.00740741	5.2302e-10	5.20283	T	AT1G03060
1	718069	-	SPI	T	C	0.0659898	0	0.00375663	12.8912	T	AT1G03060
1	735104	-	NET1D	T	C	0.217105	0	1.27064e-11	15.028	T	AT1G03080
1	735870	-	NET1D	T	C	0.110727	0	1.45138e-05	13.3457	T	AT1G03080
1	743528	+	MCCA	A	G	0.0570588	0.00794597	3.35402e-13	2.57691	A	AT1G03090
1	787668	+	AT1G03220	A	G	0.0265418	0.000819672	1.0825e-06	4.7636	A	AT1G03220
1	808921	+	AT1G03290	A	G	0.0794702	0	0.000173189	13.5944	A	AT1G03290
1	814449	+	ISA2	A	G	0.0617577	0	2.19611e-06	12.8343	A	AT1G03310
1	814847	+	ISA2	A	G	0.140909	0.00808625	3.96057e-12	4.10516	A	AT1G03310
1	815694	+	ISA2	A	G	0.208333	0.00423729	2.36555e-25	5.5806	A	AT1G03310
1	816176	+	ISA2	A	G	0.095723	0	6.4783e-12	14.9708	A	AT1G03310
1	833513	+	AT1G03370	A	G	0.0507812	0	0.00308865	12.4882	A	AT1G03370
1	874474	+	3AT2	T	C	0.391892	0.0208333	7.43001e-06	4.36908	T	AT1G03495
1	894589	-	PPC6-6	T	C	0.0207547	0	0.00409264	13.3462	T	AT1G03590
1	899454	+	PSB27-1	A	G	0.0107098	0.000778286	3.76251e-13	3.19814	A	AT1G03600
1	908185	+	PORC	A	G	0.0458957	0.00856302	3.21952e-11	1.80754	A	AT1G03630
1	936519	+	AT1G03740	A	G	0.0443686	0	0.000202055	12.6303	A	AT1G03740
1	991593	+	ATNAP4	A	G	0.0191388	0.00152672	5.02511e-05	3.61011	A	AT1G03900
1	992804	+	ATNAP4	A	G	0.014511	0.000614251	1.62813e-05	4.52568	A	AT1G03900
1	992877	+	ATNAP4	A	G	0.0200553	0.00278552	0.00011817	2.80819	A	AT1G03900
1	997791	+	CTN	A	G	0.0348469	0	1.0058e-05	13.8494	A	AT1G03910
1	997894	+	CTN	A	G	0.074184	0	8.1999e-15	14.4612	A	AT1G03910
1	998762	+	CTN	A	G	0.0376135	0	0.000563124	13.3994	A	AT1G03910
1	1000208	+	CTN	A	G	0.0369565	0	4.82921e-06	13.9958	A	AT1G03910
1	1033445	-	PSAT	T	C	0.148936	0	0.00234907	12.8553	T	AT1G04010
1	1043447	-	AT1G04040	T	C	0.0376782	0.00141543	5.48946e-13	4.64442	T	AT1G04040
1	1054000	+	PRP39	A	G	0.01373	0	0.00147449	13.4883	A	AT1G04080
1	1056203	+	PRP39	A	G	0.048503	0.0048376	2.64035e-06	2.60966	A	AT1G04080
1	1056269	+	PRP39	A	G	0.0317888	0.00483676	3.3617e-06	2.44954	A	AT1G04080
1	1065230	-	ABCC5	T	C	0.0211039	0	0.00134372	12.7569	T	AT1G04120
1	1065410	-	ABCC5	T	C	0.0343699	0	0.000494179	14.0188	T	AT1G04120
1	1066370	-	ABCC5	T	C	0.0526316	0	1.43229e-05	12.6171	T	AT1G04120
1	1067011	-	ABCC5	T	C	0.0525114	0.00294985	0.000220039	4.11664	T	AT1G04120
1	1067539	-	ABCC5	T	C	0.0448065	0	1.63897e-05	12.3421	T	AT1G04120
1	1067947	-	ABCC5	T	C	0.0775047	0.00241546	3.52301e-05	4.45803	T	AT1G04120
1	1068023	-	ABCC5	T	C	0.109375	0.00557103	8.28378e-10	4.27253	T	AT1G04120
1	1076162	-	AT1G04140	T	C	0.0132939	0.00065703	0.000237931	4.25982	T	AT1G04140
1	1077713	-	AT1G04140	T	C	0.0149083	0	0.00103966	12.2959	T	AT1G04140
1	1077957	-	AT1G04140	T	C	0.0120627	0	0.0058686	12.0031	T	AT1G04140
1	1077995	-	AT1G04140	T	C	0.0824108	0.00848485	2.68347e-09	2.93434	T	AT1G04140
1	1079414	-	AT1G04140	T	C	0.104086	0.0105485	1.69976e-10	2.73114	T	AT1G04140
1	1079488	-	AT1G04140	T	C	0.0132392	0	0.0010409	12.0489	T	AT1G04140
1	1141982	-	RPS15A	T	C	0.0135533	0.0010773	5.952e-08	2.34133	T	AT1G04270
1	1143789	-	AT1G04280	T	C	0.0190703	0.00097371	0.000331915	4.23371	T	AT1G04280
1	1148038	-	AT1G04290	T	C	0.0622407	0.00620155	4.25791e-06	3.05474	T	AT1G04290
1	1153306	-	AT1G04300	T	C	0.0376648	0	2.02623e-05	13.61	T	AT1G04300
1	1191647	+	AT1G04420	A	G	0.122928	0.0130321	7.30667e-22	2.99388	A	AT1G04420
1	1192250	+	AT1G04420	A	G	0.0130328	0	2.41561e-08	13.9112	A	AT1G04420
1	1192500	+	AT1G04420	A	G	0.0131853	0.0008726	0.00185814	2.85111	A	AT1G04420
1	1192733	+	AT1G04420	A	G	0.0337349	0.000455373	1.21338e-11	5.49375	A	AT1G04420
1	1192753	+	AT1G04420	A	G	0.0117878	0	0.000958929	12.9375	A	AT1G04420
1	1192829	+	AT1G04420	A	G	0.0378788	0.000932836	2.64983e-17	5.0674	A	AT1G04420
1	1193031	+	AT1G04420	A	G	0.0158468	0	6.85884e-11	15.6371	A	AT1G04420
1	1193471	+	AT1G04420	A	G	0.15838	0.00249022	6.0793e-51	4.77853	A	AT1G04420
1	1193476	+	AT1G04420	A	G	0.0279906	0.00070373	8.24808e-16	4.98419	A	AT1G04420
1	1193585	+	AT1G04420	A	G	0.0127755	0.000791452	9.17457e-06	3.71423	A	AT1G04420
1	1195468	+	AT1G04425	A	G	0.0480769	0.00367647	5.90803e-05	3.59246	A	AT1G04425
1	1198233	+	AT1G04430	A	G	0.02	0.00156006	0.00437895	3.65074	A	AT1G04430
1	1199989	+	AT1G04430	A	G	0.0409722	0.00156006	1.4555e-12	4.66996	A	AT1G04430
1	1235476	-	TPR4	T	C	0.0120141	0	0.000288502	13.7497	T	AT1G04530
1	1283827	-	HCAR	T	C	0.041769	0	6.75265e-05	14.4287	T	AT1G04620
1	1292590	+	LIP2	A	G	0.012285	0	0.000929446	11.8624	A	AT1G04640
1	1305040	-	AT1G04680	T	C	0.0150502	0.00118343	0.00627723	3.55135	T	AT1G04680
1	1326733	-	CTF18	T	C	0.0806452	0	0.00190314	11.6585	T	AT1G04730
1	1351203	+	RPN2B	A	G	0.0230263	0	0.00395433	12.6539	A	AT1G04810
1	1351544	+	RPN2B	A	G	0.0475352	0.0025974	0.000103444	4.17504	A	AT1G04810
1	1351733	+	RPN2B	A	G	0.0638723	0	2.58551e-07	12.7918	A	AT1G04810
1	1352082	+	RPN2B	A	G	0.0454545	0	0.000266348	12.3595	A	AT1G04810
1	1352143	+	RPN2B	A	G	0.440887	0.0201729	5.34357e-22	3.90684	A	AT1G04810
1	1353116	+	RPN2B	A	G	0.026738	0	0.00243684	13.0911	A	AT1G04810
1	1354031	+	RPN2B	A	G	0.074883	0	5.97295e-11	14.6535	A	AT1G04810
1	1354618	+	RPN2B	A	G	0.0395894	0	7.03225e-05	13.5942	A	AT1G04810
1	1354640	+	RPN2B	A	G	0.357583	0.00985915	1.57804e-40	4.59625	A	AT1G04810
1	1354696	+	RPN2B	A	G	0.0544218	0.00122399	3.09778e-11	5.44026	A	AT1G04810
1	1354976	+	RPN2B	A	G	0.0252101	0	0.00226572	13.5145	A	AT1G04810
1	1355213	+	RPN2B	A	G	0.0607639	0.0114286	0.00443519	2.11867	A	AT1G04810
1	1365458	-	AT1G04850	T	C	0.150181	0.027668	9.90706e-15	1.94836	T	AT1G04850
1	1370247	-	UBP2	T	C	0.0603774	0	0.000951625	12.726	T	AT1G04860
1	1373518	-	PRMT10	T	C	0.0527183	0.00194175	9.8235e-06	4.54694	T	AT1G04870
1	1399716	+	TIC20-I	A	G	0.24115	0.0612992	8.12033e-17	1.32994	A	AT1G04940
1	1400474	+	TIC20-I	A	G	0.0149105	0.00326645	0.000539264	2.09143	A	AT1G04940
1	1403797	-	TAF6	T	C	0.0316302	0.00389105	0.00702638	2.99578	T	AT1G04950
1	1473397	-	AT1G05120	T	C	0.0930233	0	1.58115e-06	15.6152	T	AT1G05120
1	1473925	-	AT1G05120	T	C	0.0415225	0	0.00387063	12.2434	T	AT1G05120
1	1483699	+	ARASP2	A	G	0.0214592	0.00114679	0.000262716	4.16421	A	AT1G05140
1	1502534	-	RPL6	T	C	0.0129983	0.000649266	2.41104e-15	3.77673	T	AT1G05190
1	1502613	-	RPL6	T	C	0.0984413	0.0109248	6.54959e-51	1.99843	T	AT1G05190
1	1503106	-	RPL6	T	C	0.0122864	0.000134862	1.50781e-33	6.04846	T	AT1G05190
1	1508377	+	GLR3.4	A	G	0.0280066	0	0.000167857	13.1371	A	AT1G05200
1	1562682	-	AT1G05350	T	C	0.0267023	0.00152905	0.0020533	3.87049	T	AT1G05350
1	1582767	-	PSB27-2	T	C	0.0255255	0	0.00320876	13.4587	T	AT1G05385
1	1582770	-	PSB27-2	T	C	0.0679191	0.00938086	0.000392193	2.39084	T	AT1G05385
1	1587191	-	AT1G05410	T	C	0.0424528	0.00292398	0.00159716	3.84102	T	AT1G05410
1	1627713	+	SYT5	A	G	0.0418118	0	4.9198e-07	14.2106	A	AT1G05500
1	1631221	-	AT1G05520	T	C	0.0941423	0.00210084	2.26088e-11	5.4873	T	AT1G05520
1	1631462	-	AT1G05520	T	C	0.0256849	0.00192308	0.00380886	3.72029	T	AT1G05520
1	1649379	-	CALS1	T	C	0.3125	0.0159574	5.51956e-15	4.36947	T	AT1G05570
1	1650054	-	CALS1	T	C	0.139394	0	1.53777e-05	12.6566	T	AT1G05570
1	1651960	-	CALS1	T	C	0.0666667	0	0.00426627	12.7001	T	AT1G05570
1	1737047	+	AT1G05790	A	G	0.176101	0.00332226	2.19894e-10	5.42952	A	AT1G05790
1	1737154	+	AT1G05790	A	G	0.0282486	0	0.00958786	11.7081	A	AT1G05790
1	1748426	+	ARA	A	G	0.277108	0.0703704	8.81501e-05	1.61252	A	AT1G05810
1	1767463	-	CTL1	T	C	0.0104245	0.000120178	1.04119e-12	5.71248	T	AT1G05850
1	1783359	+	ARI5	A	G	0.0122164	0.00068918	0.000970823	4.0988	A	AT1G05890
1	1784186	+	ARI5	A	G	0.0353635	0	2.01731e-07	13.5818	A	AT1G05890
1	1808550	-	AT1G05960	T	C	0.022339	0	0.00014479	12.8286	T	AT1G05960
1	1808853	-	AT1G05960	T	C	0.0346741	0.00157978	2.0638e-05	4.44201	T	AT1G05960
1	1808909	-	AT1G05960	T	C	0.019685	0.00144718	0.00362871	3.73958	T	AT1G05960
1	1809285	-	AT1G05960	T	C	0.0232558	0.00142653	0.00209032	3.78037	T	AT1G05960
1	1810890	-	AT1G05960	T	C	0.0436187	0	7.94978e-06	14.2648	T	AT1G05960
1	1810937	-	AT1G05960	T	C	0.0340741	0	1.32538e-05	13.9542	T	AT1G05960
1	1810965	-	AT1G05960	T	C	0.0286533	0	6.72699e-05	13.1052	T	AT1G05960
1	1810982	-	AT1G05960	T	C	0.0903874	0.0017762	5.00385e-12	5.52149	T	AT1G05960
1	1811346	-	AT1G05960	T	C	0.127016	0.002457	3.64916e-14	5.72035	T	AT1G05960
1	1811692	-	AT1G05960	T	C	0.0352564	0	0.000191404	14.0121	T	AT1G05960
1	1812616	-	AT1G05960	T	C	0.139925	0	1.44678e-16	15.5345	T	AT1G05960
1	1812901	-	AT1G05960	T	C	0.0598706	0	3.43196e-08	14.7504	T	AT1G05960
1	1823691	+	AT1G06010	A	G	0.0390879	0.00317965	5.30235e-05	3.59242	A	AT1G06010
1	1843943	+	ADS1	A	G	0.0255507	0.000288018	4.6808e-12	6.25597	A	AT1G06080
1	1853413	-	SKIP16	T	C	0.0213004	0	0.000153086	13.461	T	AT1G06110
1	1858704	-	GLX2-4	T	C	0.0339806	0.00328947	0.000503584	3.05145	T	AT1G06130
1	1870765	-	EMB1444	T	C	0.0560538	0.00269542	3.41158e-05	4.35939	T	AT1G06150
1	1870881	-	EMB1444	T	C	0.0572139	0	4.59279e-06	12.7672	T	AT1G06150
1	1892686	-	RHON1	T	C	0.0156429	0	2.13745e-05	13.3872	T	AT1G06190
1	1892772	-	RHON1	T	C	0.0184026	0	4.37731e-10	14.2887	T	AT1G06190
1	1892952	-	RHON1	T	C	0.0193798	0	5.34121e-10	13.706	T	AT1G06190
1	1892967	-	RHON1	T	C	0.0444033	0.00240848	9.30502e-12	3.50232	T	AT1G06190
1	1893117	-	RHON1	T	C	0.0213157	0.00230947	0.00495729	2.30551	T	AT1G06190
1	1893573	-	RHON1	T	C	0.0102512	0.000405186	3.809e-05	4.30459	T	AT1G06190
1	1908731	+	GTE4	A	G	0.0331492	0	0.000150518	13.3696	A	AT1G06230
1	1923893	+	ACX3	A	G	0.0241343	0.00116686	5.35619e-05	4.3457	A	AT1G06290
1	1924553	+	ACX3	A	G	0.0383104	0	1.50228e-09	15.622	A	AT1G06290
1	1925206	+	ACX3	A	G	0.0257998	0	4.85729e-06	12.9337	A	AT1G06290
1	1949320	+	ASK9	A	G	0.035003	0.00121433	2.56834e-07	4.061	A	AT1G06390
1	1956075	+	TPS7	A	G	0.0155642	0	0.000924454	12.158	A	AT1G06410
1	1956956	+	TPS7	A	G	0.0123967	0	0.0049613	11.78	A	AT1G06410
1	1957220	+	TPS7	A	G	0.11371	0.000826446	2.3157e-19	6.24718	A	AT1G06410
1	1960834	-	FTSH8	T	C	0.0436562	0.00881057	0.000187652	2.15845	T	AT1G06430
1	1961496	-	FTSH8	T	C	0.0231533	0.00176523	5.04974e-05	3.67402	T	AT1G06430
1	1987610	+	CALS7	A	G	0.576923	0.0689655	6.07701e-05	3.14739	A	AT1G06490
1	2005104	-	AT1G06550	T	C	0.0185841	0	8.94934e-05	12.3855	T	AT1G06550
1	2005135	-	AT1G06550	T	C	0.053203	0.00431655	6.69639e-08	3.57425	T	AT1G06550
1	2005395	-	AT1G06550	T	C	0.034298	0.00138504	3.38365e-05	4.36221	T	AT1G06550
1	2005915	-	AT1G06550	T	C	0.162212	0.00295421	1.20715e-29	5.72546	T	AT1G06550
1	2013459	-	PDS1	T	C	0.0333333	0	2.47723e-05	13.7071	T	AT1G06570
1	2032446	+	AT1G06640	A	G	0.201722	0.00123001	2.05553e-40	7.34677	A	AT1G06640
1	2032542	+	AT1G06640	A	G	0.0379098	0	3.01443e-10	13.6579	A	AT1G06640
1	2033087	+	AT1G06640	A	G	0.0164474	0	0.00854137	12.431	A	AT1G06640
1	2033091	+	AT1G06640	A	G	0.0158983	0	0.00923974	12.3725	A	AT1G06640
1	2033524	+	AT1G06640	A	G	0.0364964	0	1.47714e-08	14.208	A	AT1G06640
1	2033529	+	AT1G06640	A	G	0.0725	0	3.12753e-13	15.2508	A	AT1G06640
1	2033530	+	AT1G06640	A	G	0.155647	0.0027027	1.8119e-20	5.45888	A	AT1G06640
1	2033562	+	AT1G06640	A	G	0.0528211	0	5.84157e-13	14.2104	A	AT1G06640
1	2037022	+	AT1G06650	A	G	0.0302352	0	1.99585e-07	13.3371	A	AT1G06650
1	2037137	+	AT1G06650	A	G	0.0245902	0.00145349	0.000649535	4.02991	A	AT1G06650
1	2037143	+	AT1G06650	A	G	0.0158273	0	0.00513375	12.3369	A	AT1G06650
1	2037144	+	AT1G06650	A	G	0.0172911	0	0.00208653	12.4843	A	AT1G06650
1	2046249	+	NIH	A	G	0.0486381	0	1.43807e-05	12.3392	A	AT1G06670
1	2046270	+	NIH	A	G	0.047259	0.00775194	0.00301611	2.56965	A	AT1G06670
1	2049901	-	AT1G06690	T	C	0.0132075	0.00153257	0.00480282	2.88077	T	AT1G06690
1	2050538	-	AT1G06690	T	C	0.160441	0.0244379	2.59142e-17	2.44917	T	AT1G06690
1	2052813	-	PTI11	T	C	0.0165999	0.000514403	8.16171e-07	4.73135	T	AT1G06700
1	2053233	-	PTI11	T	C	0.0630682	0.0062954	1.38205e-12	2.71589	T	AT1G06700
1	2054106	-	PTI11	T	C	0.211321	0.00580431	1.46808e-48	4.93815	T	AT1G06700
1	2095645	-	CRTISO	T	C	0.107649	0.00772201	4.62584e-12	3.65582	T	AT1G06820
1	2112599	-	AT1G06890	T	C	0.0158228	0	0.00061649	12.3343	T	AT1G06890
1	2113127	-	AT1G06890	T	C	0.0928074	0.0294118	0.000707816	1.33271	T	AT1G06890
1	2115359	-	AT1G06900	T	C	0.039555	0.00148588	9.86151e-07	4.70301	T	AT1G06900
1	2116513	-	AT1G06900	T	C	0.0368906	0.00166113	1.38271e-05	4.44353	T	AT1G06900
1	2118241	-	AT1G06900	T	C	0.0374813	0	0.00424104	13.3303	T	AT1G06900
1	2118372	-	AT1G06900	T	C	0.0393701	0.00266667	0.00397452	3.68762	T	AT1G06900
1	2130516	-	TIC110	T	C	0.0253071	0.00203459	2.50789e-06	2.6727	T	AT1G06950
1	2130699	-	TIC110	T	C	0.0128244	0.000431965	1.18993e-06	4.64602	T	AT1G06950
1	2134336	-	TIC110	T	C	0.0109834	0.000424989	8.03545e-06	4.43667	T	AT1G06950
1	2134743	-	TIC110	T	C	0.0449337	0.00361446	4.45276e-13	3.01652	T	AT1G06950
1	2135429	-	TIC110	T	C	0.0132597	0.000520291	4.85759e-07	4.61908	T	AT1G06950
1	2154287	+	AT1G07010	A	G	0.0149254	0	0.0053296	12.0612	A	AT1G07010
1	2159789	-	AT1G07030	T	C	0.0542636	0.00634249	0.00099328	2.764	T	AT1G07030
1	2170784	+	AT1G07080	A	G	0.0111475	0.000646831	0.000804966	4.07322	A	AT1G07080
1	2171677	+	AT1G07080	A	G	0.0126074	0	3.07416e-06	14.0884	A	AT1G07080
1	2179294	-	FKFBP	T	C	0.0182648	0.00238949	0.000129234	2.87139	T	AT1G07110
1	2182376	-	FKFBP	T	C	0.0297542	0.0015625	1.62783e-06	3.86197	T	AT1G07110
1	2182548	-	FKFBP	T	C	0.0111266	0.000816993	0.0031823	3.73926	T	AT1G07110
1	2182850	-	FKFBP	T	C	0.0779436	0.00484027	1.61572e-13	3.6334	T	AT1G07110
1	2183014	-	FKFBP	T	C	0.0202551	0.00176211	0.00205922	3.03787	T	AT1G07110
1	2193753	-	RANBP1A	T	C	0.040146	0	1.76573e-06	13.5594	T	AT1G07140
1	2204786	+	NDA1	A	G	0.0628205	0.00570613	9.24219e-06	2.99458	A	AT1G07180
1	2222073	-	NPC1	T	C	0.0438596	0	5.28348e-05	12.5945	T	AT1G07230
1	2225032	+	UGT71C5	A	G	0.0537313	0.00214592	0.00027403	4.34347	A	AT1G07240
1	2238926	+	AT1G07280	A	G	0.0245902	0.00169205	0.00381768	3.84707	A	AT1G07280
1	2249207	+	RPL4	A	G	0.0205766	0.0022291	9.63461e-11	2.25804	A	AT1G07320
1	2250303	+	RPL4	A	G	0.0160244	0.00138696	1.95892e-09	2.8082	A	AT1G07320
1	2262318	-	AT1G07360	T	C	0.0307529	0.00136612	0.00169175	3.91577	T	AT1G07360
1	2299203	-	AT1G07480	T	C	0.0263566	0.00173611	0.00180291	3.86166	T	AT1G07480
1	2354643	-	DOF1.1	T	C	0.0612245	0	5.34675e-05	13.0947	T	AT1G07640
1	2360516	-	AT1G07650	T	C	0.0202276	0	0.00035897	12.64	T	AT1G07650
1	2380638	+	AT1G07700	A	G	0.073741	0.00314795	3.96804e-14	4.31596	A	AT1G07700
1	2380727	+	AT1G07700	A	G	0.0151154	0.00179695	0.00273128	3.0375	A	AT1G07700
1	2380909	+	AT1G07700	A	G	0.0865862	0.00163532	5.48365e-16	5.03248	A	AT1G07700
1	2381055	+	AT1G07700	A	G	0.0937734	0.00431406	2.49169e-15	3.82514	A	AT1G07700
1	2384400	+	AT1G07705	A	G	0.082397	0.00542005	2.81422e-07	3.89405	A	AT1G07705
1	2395895	-	ATEXO70H6	A	G	0.0540541	0	0.00664517	12.946	A	AT1G07725
1	2408766	-	RPS15AA	T	C	0.0814125	0.00559602	5.57661e-36	2.37631	T	AT1G07770
1	2408938	-	RPS15AA	T	C	0.0188756	0.00375459	6.62234e-12	1.75097	T	AT1G07770
1	2460226	+	A3	A	G	0.0287258	0.000653595	9.9059e-17	4.11972	A	AT1G07930
1	2460351	+	A3	A	G	0.0153333	0.00198314	1.51818e-10	2.50329	A	AT1G07930
1	2479206	+	AT1G07990	A	G	0.0248307	0	0.00359114	13.6068	A	AT1G07990
1	2496640	-	AT1G08040	T	C	0.181443	0.0302326	6.29829e-12	2.54399	T	AT1G08040
1	2543603	-	LIG1	T	C	0.0402439	0.00174825	5.16657e-06	4.49008	T	AT1G08130
1	2568423	+	VPS41	A	G	0.019697	0	0.00412458	12.4904	A	AT1G08190
1	2569224	+	VPS41	A	G	0.022069	0	0.000893061	12.6555	A	AT1G08190
1	2569254	+	VPS41	A	G	0.0703325	0.00660066	1.27468e-08	3.36124	A	AT1G08190
1	2570481	+	VPS41	A	G	0.281186	0.00741656	2.58148e-50	5.03229	A	AT1G08190
1	2570516	+	VPS41	A	G	0.0206767	0	0.00124703	12.5314	A	AT1G08190
1	2571276	+	VPS41	A	G	0.0358852	0	2.07787e-06	14.0781	A	AT1G08190
1	2571345	+	VPS41	A	G	0.0216285	0	0.00213764	12.6642	A	AT1G08190
1	2572576	+	VPS41	A	G	0.0233794	0.00118765	0.000189569	4.18326	A	AT1G08190
1	2572734	+	VPS41	A	G	0.012487	0	0.00934337	11.933	A	AT1G08190
1	2572905	+	VPS41	A	G	0.031941	0.000905797	6.65588e-07	4.81846	A	AT1G08190
1	2574709	-	AXS2	T	C	0.0125673	0.000491884	1.09377e-08	4.31793	T	AT1G08200
1	2575950	-	AXS2	T	C	0.0389222	0.00258398	4.29354e-16	3.77044	T	AT1G08200
1	2577362	-	AT1G08210	T	C	0.0176367	0	0.00767016	13.2424	T	AT1G08210
1	2578985	-	AT1G08210	T	C	0.365646	0.0271248	1.96275e-24	3.17489	T	AT1G08210
1	2579569	-	AT1G08210	T	C	0.0604534	0.00498753	0.00013159	3.4595	T	AT1G08210
1	2580405	-	AT1G08210	T	C	0.123028	0.0391459	0.00126148	1.31098	T	AT1G08210
1	2592271	+	POL2A	A	G	0.102679	0	0.00104023	13.1646	A	AT1G08260
1	2605768	+	POL2A	A	G	0.117825	0.0114504	8.04953e-06	3.218	A	AT1G08260
1	2633717	-	TMN5	T	C	0.0789474	0	0.000906812	11.9539	T	AT1G08350
1	2637109	+	RPL10AA	A	G	0.0250364	0.00166597	6.19787e-17	2.98682	A	AT1G08360
1	2651211	+	BSL2	A	G	0.0689655	0.00653595	7.49689e-06	3.2769	A	AT1G08420
1	2651930	+	BSL2	A	G	0.0901213	0.00422833	3.14907e-10	4.39077	A	AT1G08420
1	2655263	+	BSL2	A	G	0.0238663	0	0.00820061	11.4903	A	AT1G08420
1	2670379	-	CRT3	T	C	0.0368364	0	2.84958e-08	14.5343	T	AT1G08450
1	2672665	+	HDA8	A	G	0.0280612	0	0.00185072	11.8597	A	AT1G08460
1	2679428	+	YAB2	A	G	0.0304114	0	0.000122874	13.2916	A	AT1G08465
1	2687745	-	NFS2	T	C	0.0439856	0.00445434	6.98454e-05	2.79065	T	AT1G08490
1	2697289	+	CHLD	A	G	0.0867146	0.00666473	3.00414e-45	3.28078	A	AT1G08520
1	2697516	+	CHLD	A	G	0.0153003	0.00142613	1.08694e-07	3.15715	A	AT1G08520
1	2697767	+	CHLD	A	G	0.0113658	0.0011274	3.87691e-09	3.20633	A	AT1G08520
1	2698694	+	CHLD	A	G	0.0328264	0.00193009	9.13468e-13	3.07784	A	AT1G08520
1	2706610	+	SIGB	A	G	0.0205939	0	7.05223e-09	13.8816	A	AT1G08540
1	2719224	+	PXL1	T	C	0.136986	0.0106383	0.00774418	3.70681	T	AT1G08590
1	2743135	+	JMJ16	A	G	0.0797101	0	0.000101652	13.2333	A	AT1G08620
1	2765672	+	AGD14	A	G	0.0255102	0	0.000758977	12.9652	A	AT1G08680
1	2770263	-	PS1	T	C	0.0408497	0	1.25389e-06	13.7164	T	AT1G08700
1	2849955	+	SUGTL4	A	G	0.0583942	0	0.00258017	13.2305	A	AT1G08890
1	2876020	+	ERD6	A	G	0.0246744	0.000561482	2.34629e-08	5.15746	A	AT1G08930
1	2885152	+	AMI1	A	G	0.0157352	0.000480307	8.99691e-06	4.73491	A	AT1G08980
1	2895621	-	EBM	T	C	0.0223048	0.000883392	0.00026226	4.27752	T	AT1G09010
1	2896986	-	EBM	T	C	0.0290323	0	2.74685e-05	13.1636	T	AT1G09010
1	2898195	-	EBM	T	C	0.0331126	0	7.06556e-07	13.4538	T	AT1G09010
1	2900708	-	SNF4	T	C	0.0626263	0.00575374	1.02902e-05	2.7641	T	AT1G09020
1	2902376	-	SNF4	T	C	0.0303347	0.00219539	7.57625e-06	3.75387	T	AT1G09020
1	2922444	-	AT1G09060	T	C	0.0239234	0	0.00032995	13.0069	T	AT1G09060
1	2939823	-	CLPR3	T	C	0.0156707	0.00160979	0.000145928	2.72832	T	AT1G09130
1	2940058	-	CLPR3	T	C	0.0129985	0.000774994	2.61866e-07	3.50801	T	AT1G09130
1	2940434	-	CLPR3	T	C	0.0108015	0.000506073	3.2206e-09	4.27155	T	AT1G09130
1	2941025	-	CLPR3	T	C	0.0284031	0.00283067	5.22366e-14	2.9363	T	AT1G09130
1	2941626	-	CLPR3	T	C	0.011236	0.000305064	5.83914e-09	5.07826	T	AT1G09130
1	2974101	-	CRT2	T	C	0.0330377	0.00191571	1.15959e-20	3.89764	T	AT1G09210
1	2975920	-	CRT2	T	C	0.0213135	0.00404115	4.2902e-06	2.02726	T	AT1G09210
1	2996312	+	IMPA4	A	G	0.036036	0.00990099	0.00181668	1.82465	A	AT1G09270
1	2998688	-	STR6	T	C	0.0251572	0	0.00219915	13.7176	T	AT1G09280
1	3002028	-	AT1G09290	T	C	0.0530973	0.00677966	0.00435375	2.94822	T	AT1G09290
1	3009376	+	AT1G09310	A	G	0.0104537	0.000551181	2.47282e-14	3.55891	A	AT1G09310
1	3017264	+	CSP41B	A	G	0.337476	0.0775435	9.16216e-32	1.34962	A	AT1G09340
1	3018032	+	CSP41B	A	G	0.016714	0.00129534	7.10818e-16	2.97361	A	AT1G09340
1	3039314	-	G6PD4	T	C	0.0262009	0	0.00430646	13.49	T	AT1G09420
1	3042636	+	ACLA-3	A	G	0.0110149	0.000669792	0.00146742	3.9402	A	AT1G09430
1	3042857	+	ACLA-3	A	G	0.01311	0.00121212	0.000565556	3.39686	A	AT1G09430
1	3043556	+	ACLA-3	A	G	0.0104676	0	0.000528981	13.915	A	AT1G09430
1	3043605	+	ACLA-3	A	G	0.0129474	0.000646412	0.000197865	4.30265	A	AT1G09430
1	3043959	+	ACLA-3	A	G	0.0158172	0	1.68453e-07	13.9362	A	AT1G09430
1	3095795	-	PHYA	T	C	0.084124	0.000458295	5.42177e-32	7.2009	T	AT1G09570
1	3096668	-	PHYA	T	C	0.286761	0.00996016	5.66629e-50	3.70421	T	AT1G09570
1	3096764	-	PHYA	T	C	0.0336085	0.00102249	1.00414e-14	4.99064	T	AT1G09570
1	3098265	-	PHYA	T	C	0.0221654	0.00159872	3.13267e-05	3.63636	T	AT1G09570
1	3113643	-	AT1G09620	T	C	0.011194	0	5.91067e-05	13.7707	T	AT1G09620
1	3114134	-	AT1G09620	T	C	0.017638	0	1.07104e-05	12.4053	T	AT1G09620
1	3114241	-	AT1G09620	T	C	0.178674	0.00853242	8.56347e-28	3.6753	T	AT1G09620
1	3114963	-	AT1G09620	T	C	0.0131737	0.000793021	0.000411027	4.02247	T	AT1G09620
1	3121199	+	AT1G09640	A	G	0.0103397	0	2.49194e-08	15.1489	A	AT1G09640
1	3121361	+	AT1G09640	A	G	0.0368246	0.00299401	3.43472e-17	3.31485	A	AT1G09640
1	3121923	+	AT1G09640	A	G	0.0214477	0.00213675	2.178e-09	2.83368	A	AT1G09640
1	3128352	-	AT1G09660	T	C	0.0368421	0.00182648	3.3326e-09	4.25937	T	AT1G09660
1	3129331	-	AT1G09660	T	C	0.0309278	0.00649351	0.00251098	2.2256	T	AT1G09660
1	3138665	-	DRB1	T	C	0.0968858	0.00892857	9.47084e-05	3.41836	T	AT1G09700
1	3159374	-	U2A'	T	C	0.037087	0.00307692	2.44821e-08	3.3793	T	AT1G09760
1	3159473	-	U2A'	T	C	0.0302869	0.00185759	8.14208e-09	3.75515	T	AT1G09760
1	3162501	+	CDC5	A	G	0.0192147	0.000922509	7.32738e-05	4.32669	A	AT1G09770
1	3162655	+	CDC5	A	G	0.0382166	0	9.51365e-11	13.5908	A	AT1G09770
1	3163095	+	CDC5	A	G	0.0382425	0	6.9528e-10	13.5296	A	AT1G09770
1	3163418	+	CDC5	A	G	0.0214564	0.000723589	1.72145e-05	4.52412	A	AT1G09770
1	3163563	+	CDC5	A	G	0.020202	0.00175131	3.81123e-06	3.40956	A	AT1G09770
1	3163775	+	CDC5	A	G	0.0163934	0.000726744	5.85592e-05	4.45117	A	AT1G09770
1	3163821	+	CDC5	A	G	0.0224048	0.00081367	1.02682e-06	4.72869	A	AT1G09770
1	3164812	+	CDC5	A	G	0.0218341	0.000516262	1.59936e-07	5.04552	A	AT1G09770
1	3166919	-	PGM1	T	C	0.0253333	0.00224888	2.48802e-06	3.24802	T	AT1G09780
1	3176195	+	HISN1B	A	G	0.0119826	0	4.45162e-08	15.2891	A	AT1G09795
1	3196774	-	ASK10	T	C	0.0479042	0	1.42347e-08	13.965	T	AT1G09840
1	3207830	+	AT1G09870	A	G	0.0279627	0	0.000246792	13.1176	A	AT1G09870
1	3220521	-	AT1G09910	T	C	0.0773196	0.00411523	0.000376686	4.23504	T	AT1G09910
1	3253591	+	LRR XI-23	A	G	0.0280899	0	0.000158147	13.2795	A	AT1G09970
1	3254226	+	LRR XI-23	A	G	0.0150754	0	0.0098216	12.9178	A	AT1G09970
1	3254368	+	LRR XI-23	A	G	0.0309091	0.00170648	0.000608653	4.0887	A	AT1G09970
1	3254508	+	LRR XI-23	A	G	0.0136571	0	0.00924855	12.7837	A	AT1G09970
1	3285738	+	BCAT1	A	G	0.0305556	0	0.000153064	13.6899	A	AT1G10060
1	3318595	+	ECA3	A	G	0.0201207	0	0.00617252	12.7272	A	AT1G10130
1	3334258	-	NFXL1	T	C	0.0400943	0.00236407	0.00279394	3.87222	T	AT1G10170
1	3335568	-	NFXL1	T	C	0.062069	0	2.5743e-06	12.9199	T	AT1G10170
1	3340337	-	EXO84C	T	C	0.0443213	0	0.000641485	12.311	T	AT1G10180
1	3377049	+	DRP2A	A	G	0.0561694	0.00102354	3.09569e-14	5.74356	A	AT1G10290
1	3382054	-	AT1G10310	T	C	0.0257559	0.00311042	0.00299117	2.93569	T	AT1G10310
1	3383328	-	AT1G10310	T	C	0.0283749	0.00268097	0.000126915	3.35279	T	AT1G10310
1	3383331	-	AT1G10310	T	C	0.0609555	0.0117035	5.57349e-07	2.31566	T	AT1G10310
1	3409449	-	NUP98A	T	C	0.0225225	0.00155039	0.00227575	3.83916	T	AT1G10390
1	3459061	+	AT1G10490	A	G	0.0588235	0	0.000490672	12.4578	A	AT1G10490
1	3463847	+	emb2004	A	G	0.0385627	0.00261438	0.000191018	3.38376	A	AT1G10510
1	3465064	+	emb2004	A	G	0.0176271	0	0.000520758	13.6816	A	AT1G10510
1	3491552	-	AT1G10580	T	C	0.0382353	0.00391389	0.000408954	3.24011	T	AT1G10580
1	3506219	+	BHLH90	A	G	0.231579	0.0113636	4.62146e-05	4.34247	A	AT1G10610
1	3513734	-	ATARFA1F	T	C	0.0195059	0.00404561	0.00364124	1.83327	T	AT1G10630
1	3533207	+	AT1G10660	A	G	0.0254083	0.00198807	0.00807023	3.60181	A	AT1G10660
1	3534097	+	AT1G10660	A	G	0.0163043	0	0.000507442	12.9434	A	AT1G10660
1	3534753	+	AT1G10660	A	G	0.0173267	0	0.00201447	12.4766	A	AT1G10660
1	3534848	+	AT1G10660	A	G	0.104455	0	8.95178e-19	15.2158	A	AT1G10660
1	3534911	+	AT1G10660	A	G	0.0183333	0	0.0044405	12.5459	A	AT1G10660
1	3534912	+	AT1G10660	A	G	0.0215589	0	0.00134898	12.7846	A	AT1G10660
1	3535874	+	ACLA-1	A	G	0.015186	0.000457875	1.24426e-12	4.69239	A	AT1G10670
1	3536151	+	ACLA-1	A	G	0.0239053	0.000813229	4.10547e-16	4.47054	A	AT1G10670
1	3536522	+	ACLA-1	A	G	0.0380952	0.0014985	1.84805e-28	4.33194	A	AT1G10670
1	3537550	+	ACLA-1	A	G	0.0141156	0.00071242	4.12616e-13	4.24537	A	AT1G10670
1	3537776	+	ACLA-1	A	G	0.0356784	0.00107354	4.51834e-26	4.75481	A	AT1G10670
1	3537782	+	ACLA-1	A	G	0.0142965	0	4.1491e-14	14.2036	A	AT1G10670
1	3581545	-	GWD1	T	C	0.0142933	0.00041511	0.000134379	4.46624	T	AT1G10760
1	3581945	-	GWD1	T	C	0.0141538	0	2.08796e-05	14.4492	T	AT1G10760
1	3582620	-	GWD1	T	C	0.0208575	0.00136924	1.93191e-08	3.83444	T	AT1G10760
1	3583439	-	GWD1	T	C	0.0118778	0.00150754	0.000598646	2.93271	T	AT1G10760
1	3583646	-	GWD1	T	C	0.0187025	0	3.59338e-08	14.7402	T	AT1G10760
1	3584438	-	GWD1	T	C	0.0292826	0.000620347	2.66672e-10	5.45193	T	AT1G10760
1	3586408	-	GWD1	T	C	0.0849185	0.00469484	7.07381e-23	3.86679	T	AT1G10760
1	3586806	-	GWD1	T	C	0.0193387	0.000533618	4.15129e-07	4.97612	T	AT1G10760
1	3587320	-	GWD1	T	C	0.0852601	0.00125235	3.89881e-19	5.51197	T	AT1G10760
1	3587369	-	GWD1	T	C	0.107048	0.000568828	1.95166e-37	7.36013	T	AT1G10760
1	3587527	-	GWD1	T	C	0.0106838	0.000637349	0.00114442	4.04537	T	AT1G10760
1	3587953	-	GWD1	T	C	0.0741818	0	9.19657e-21	16.1305	T	AT1G10760
1	3589556	-	GWD1	T	C	0.0591304	0.000761035	4.95624e-18	6.21316	T	AT1G10760
1	3589892	-	GWD1	T	C	0.0596125	0	1.65811e-13	15.8058	T	AT1G10760
1	3589948	-	GWD1	T	C	0.0165289	0	0.000126515	13.8737	T	AT1G10760
1	3590017	-	GWD1	T	C	0.0218878	0	8.42592e-09	14.9298	T	AT1G10760
1	3608424	-	TIF3H1	T	C	0.0131752	0.00111524	7.18243e-06	3.31635	T	AT1G10840
1	3609128	-	TIF3H1	T	C	0.0103216	0.000907029	0.000140941	3.43286	T	AT1G10840
1	3609515	-	TIF3H1	T	C	0.0112665	0.000911577	3.13493e-05	3.5913	T	AT1G10840
1	3614144	+	AT1G10850	A	G	0.042328	0	2.2541e-06	14.3504	A	AT1G10850
1	3616804	-	AGD4	T	C	0.0445682	0	0.000712612	14.7613	T	AT1G10870
1	3623368	-	AGD4	T	C	0.0320856	0	0.00931448	11.7089	T	AT1G10870
1	3633213	-	PIP5K7	T	C	0.629167	0.0615942	6.90657e-10	2.62759	T	AT1G10900
1	3633220	-	PIP5K7	T	C	324	0.003663	4.24863e-22	6.53795	T	AT1G10900
1	3634163	-	PIP5K7	T	C	0.0444444	0	0.00969158	12.378	T	AT1G10900
1	3634963	-	PIP5K7	T	C	0.118971	0	4.488e-09	14.4298	T	AT1G10900
1	3635775	-	PIP5K7	T	C	0.0569948	0	0.00417254	12.8069	T	AT1G10900
1	3642414	+	AT1G10910	A	G	0.0206835	0.0030426	0.00159954	2.7271	A	AT1G10910
1	3643323	+	AT1G10910	A	G	0.0196078	0	9.43572e-05	12.5627	A	AT1G10910
1	3650481	-	RECQL4A	T	C	0.0366379	0	0.00939575	11.5186	T	AT1G10930
1	3652992	-	RECQL4A	T	C	0.0545455	0	0.00373616	12.198	T	AT1G10930
1	3660702	+	TMN1	A	G	0.0101317	0	6.9721e-05	13.0751	A	AT1G10950
1	3661411	+	TMN1	A	G	0.0217391	0.00190114	0.000149686	3.05249	A	AT1G10950
1	3663690	+	TMN1	A	G	0.0273369	0.00375235	0.00309742	2.37001	A	AT1G10950
1	3726982	+	SUB	A	G	0.0393375	0	0.000132973	12.1341	A	AT1G11130
1	3790183	-	AT1G11280	T	C	0.0571429	0.004329	0.00425633	3.7157	T	AT1G11280
1	3799014	+	NA	A	G	0.0974026	0	0.000720646	12.0879	A	AT1G11303
1	3800277	+	NA	A	G	0.0474684	0	0.000457958	12.5064	A	AT1G11303
1	3839580	+	PYM	A	G	0.017658	0	2.67515e-05	12.5475	A	AT1G11400
1	3843437	+	AT1G11410	A	G	0.163462	0	2.43561e-05	13.1282	A	AT1G11410
1	3865603	-	AT1G11480	T	C	0.0141557	0.00106496	0.00460769	3.70926	T	AT1G11480
1	3879544	-	XTH8	T	C	0.0204444	0.000674309	8.34731e-06	4.71646	T	AT1G11545
1	3889431	+	PME18	A	G	0.137405	0	6.35902e-07	14.1424	A	AT1G11580
1	3890040	+	PME18	A	G	0.0690909	0	3.33166e-06	13.2594	A	AT1G11580
1	3917952	+	RBP45B	A	G	0.011524	0.002531	0.000178634	2.07187	A	AT1G11650
1	3924029	+	HSP70-16	A	G	0.018598	0	0.00359639	12.4251	A	AT1G11660
1	3939000	+	CYP51G1	A	G	0.0253004	0.0016247	1.54178e-05	3.64369	A	AT1G11680
1	3940312	+	CYP51G1	A	G	0.0536663	0.0011744	1.1382e-20	5.35851	A	AT1G11680
1	3940563	+	CYP51G1	A	G	0.0434433	0.000899281	1.52764e-12	5.56068	A	AT1G11680
1	3953509	+	SS3	A	G	0.057725	0.00726392	0.000118817	2.94457	A	AT1G11720
1	3956396	+	SS3	A	G	0.048474	0.000987167	1.12197e-12	5.5785	A	AT1G11720
1	3956761	+	SS3	A	G	0.0379747	0	1.55055e-06	14.2443	A	AT1G11720
1	3991743	-	AT1G11820	T	C	0.0148433	0.00130634	0.000308136	3.34291	T	AT1G11820
1	3991915	-	AT1G11820	T	C	0.101891	0.00139958	2.22651e-20	5.50545	T	AT1G11820
1	3992215	-	AT1G11820	T	C	0.040678	0.000785546	2.6088e-12	5.51898	T	AT1G11820
1	3992227	-	AT1G11820	T	C	0.0130058	0	0.000159773	13.4223	T	AT1G11820
1	3992835	-	AT1G11820	T	C	0.0213252	0	1.47803e-05	14.6886	T	AT1G11820
1	3997285	+	ATGLX1	A	G	0.0118932	0.000931099	2.34398e-10	3.5927	A	AT1G11840
1	4001995	+	GDCST	A	G	0.010101	0.000966327	2.51695e-10	2.48619	A	AT1G11860
1	4003181	+	GDCST	A	G	0.0294963	0.000790287	9.58867e-31	3.7101	A	AT1G11860
1	4029188	+	AT1G11930	A	G	0.100112	0.0119347	2.42064e-14	2.41314	A	AT1G11930
1	4030345	+	AT1G11930	A	G	0.0356212	0.00363306	0.000336127	2.6948	A	AT1G11930
1	4050650	-	PFP-BETA1	T	C	0.0272308	0.00761905	0.000137897	1.76999	T	AT1G12000
1	4051894	-	PFP-BETA1	T	C	0.0176311	0	6.33477e-08	13.6353	T	AT1G12000
1	4051896	-	PFP-BETA1	T	C	0.0681199	0.00920028	1.61022e-11	2.45507	T	AT1G12000
1	4052386	-	PFP-BETA1	T	C	0.0148221	0	3.40447e-05	13.2782	T	AT1G12000
1	4053001	-	PFP-BETA1	T	C	0.070502	0.0101626	9.75217e-06	2.22357	T	AT1G12000
1	4115431	-	AT1G12120	T	C	0.0294118	0.00247525	6.82953e-05	3.5348	T	AT1G12120
1	4115514	-	AT1G12120	T	C	0.0123967	0	0.00347657	14.0249	T	AT1G12120
1	4116044	-	AT1G12120	T	C	0.0201439	0	0.00518216	13.1991	T	AT1G12120
1	4116213	-	AT1G12120	T	C	0.0794931	0.0119904	4.08297e-05	2.07627	T	AT1G12120
1	4116496	-	AT1G12120	T	C	0.0251397	0	0.000331435	12.9177	T	AT1G12120
1	4150455	+	AT1G12230	A	G	0.010335	0	3.08892e-08	13.2188	A	AT1G12230
1	4156062	+	BFRUCT4	A	G	0.0118384	0	6.23558e-05	13.4208	A	AT1G12240
1	4156135	+	BFRUCT4	A	G	0.0158387	0	3.45961e-06	14.4096	A	AT1G12240
1	4156716	+	BFRUCT4	A	G	0.0436219	0.00126183	4.79393e-12	4.63564	A	AT1G12240
1	4173598	+	HOP1	A	G	0.0482529	0	3.39772e-13	13.8244	A	AT1G12270
1	4187530	+	CML13	T	C	0.0151332	0.00206469	0.000695448	2.83093	T	AT1G12310
1	4203561	+	KEU	A	G	0.0153846	0	0.00942596	12.9551	A	AT1G12360
1	4205135	+	KEU	A	G	0.0249406	0	1.16411e-05	13.1154	A	AT1G12360
1	4205150	+	KEU	A	G	0.0341578	0.00206186	1.03946e-05	3.8297	A	AT1G12360
1	4220979	+	AT1G12390	A	G	0.0310945	0.00664011	0.0055313	2.12854	A	AT1G12390
1	4224084	+	CLPR2	A	G	0.0130566	0.00076365	7.80106e-06	3.08134	A	AT1G12410
1	4249673	+	AT1G12460	A	G	0.109756	0.00444444	3.6708e-06	4.62733	A	AT1G12460
1	4250024	+	AT1G12460	A	G	0.0918367	0	0.000151487	14.122	A	AT1G12460
1	4252789	+	AT1G12470	A	G	0.386574	0.0620155	3.80138e-23	2.52865	A	AT1G12470
1	4284918	+	PEPKR1	A	G	0.0243161	0	0.000159549	13.1075	A	AT1G12580
1	4285037	+	PEPKR1	A	G	0.0228245	0.00112867	0.00122692	4.19773	A	AT1G12580
1	4303850	-	LPLAT1	T	C	0.026178	0	0.00356785	11.7655	T	AT1G12640
1	4351868	+	RH47	A	G	0.0184575	0	8.30406e-05	14.1462	A	AT1G12770
1	4352177	+	RH47	A	G	0.0139535	0	0.00682891	11.7494	A	AT1G12770
1	4352253	+	RH47	A	G	0.0276923	0.00244798	4.16747e-05	3.44671	A	AT1G12770
1	4352465	+	RH47	A	G	0.354815	0.0362401	2.73972e-22	2.39551	A	AT1G12770
1	4352508	+	RH47	A	G	0.0344551	0.00348837	0.000530367	2.83815	A	AT1G12770
1	4353219	+	RH47	A	G	0.0126437	0.000919118	0.00697755	3.50774	A	AT1G12770
1	4356074	-	UGE1	T	C	0.0110041	0	0.00768628	12.0465	T	AT1G12780
1	4362010	-	AT1G12800	T	C	0.0108902	0	2.41887e-13	15.437	T	AT1G12800
1	4362221	-	AT1G12800	T	C	0.13447	0.00639318	1.86293e-34	3.0011	T	AT1G12800
1	4362991	-	AT1G12800	T	C	0.0157068	0.000474608	1.40528e-07	4.83414	T	AT1G12800
1	4363362	-	AT1G12800	T	C	0.0105805	0.000437828	2.36001e-06	4.53714	T	AT1G12800
1	4363387	-	AT1G12800	T	C	0.0146859	0.000408163	9.27284e-08	4.82201	T	AT1G12800
1	4363952	-	AT1G12800	T	C	0.0186935	0	8.21799e-12	16.0907	T	AT1G12800
1	4364008	-	AT1G12800	T	C	0.0565918	0.00164474	1.73982e-18	3.89307	T	AT1G12800
1	4364214	-	AT1G12800	T	C	0.138171	0.00477002	5.54025e-60	4.10808	T	AT1G12800
1	4364815	-	AT1G12800	T	C	0.0155782	0	9.26217e-09	15.3984	T	AT1G12800
1	4365049	-	AT1G12800	T	C	0.0781873	0.000813008	4.83172e-34	5.88724	T	AT1G12800
1	4365099	-	AT1G12800	T	C	0.0186916	0.001321	2.30433e-08	3.65472	T	AT1G12800
1	4375840	+	VHA-C	A	G	0.0173982	0.00154242	6.16681e-07	3.44046	A	AT1G12840
1	4380382	-	AT1G12850	T	C	0.0509138	0.00636943	1.01847e-05	2.9445	T	AT1G12850
1	4381427	-	AT1G12850	T	C	0.0246479	0	0.00032991	12.8659	T	AT1G12850
1	4396669	-	ERF1-2	T	C	0.0282892	0.00120846	1.00175e-09	4.30697	T	AT1G12920
1	4396718	-	ERF1-2	T	C	0.0101309	0	0.000421794	13.5212	T	AT1G12920
1	4396759	-	ERF1-2	T	C	0.0179161	0	1.44885e-06	13.7351	T	AT1G12920
1	4396941	-	ERF1-2	T	C	0.0204545	0.0015528	0.000477109	3.51408	T	AT1G12920
1	4397289	-	ERF1-2	T	C	0.0226415	0.000863558	8.69634e-06	4.48953	T	AT1G12920
1	4397546	-	ERF1-2	T	C	0.0898042	0.00742115	3.52427e-15	3.21947	T	AT1G12920
1	4397553	-	ERF1-2	T	C	0.0171821	0	1.23171e-05	14.2985	T	AT1G12920
1	4399980	-	AT1G12930	T	C	0.0686567	0.00369004	0.000399921	4.08543	T	AT1G12930
1	4400673	-	AT1G12930	T	C	0.0628743	0.0041841	0.00279028	3.72233	T	AT1G12930
1	4405390	-	AT1G12930	T	C	0.0544959	0.00294985	0.000903921	4.02983	T	AT1G12930
1	4452872	+	PBE1	A	G	0.0258339	0.00120096	7.38596e-10	3.82159	A	AT1G13060
1	4462711	+	CYP71B28	A	G	0.0191638	0	0.00402421	12.6316	A	AT1G13090
1	4464597	+	CYP71B29	A	G	0.147368	0	0.00050299	12.8522	A	AT1G13100
1	4510136	-	ALA11	T	C	0.0595238	0	2.16946e-05	12.8453	T	AT1G13210
1	4510184	-	ALA11	T	C	0.0303951	0	0.00680186	11.871	T	AT1G13210
1	4510334	-	ALA11	T	C	0.0461957	0.0056338	0.0053459	2.93223	T	AT1G13210
1	4546715	+	MAP1B	A	G	0.0152733	0.00058309	1.29807e-06	4.61502	A	AT1G13270
1	4566958	-	PP2AA3	T	C	0.0196078	0	6.0209e-05	12.5246	T	AT1G13320
1	4612908	-	GT-1	T	C	0.0944882	0.00337838	0.000104088	4.39087	T	AT1G13450
1	4613187	-	GT-1	T	C	0.126273	0.00704225	7.52094e-15	3.98153	T	AT1G13450
1	4613430	-	GT-1	T	C	0.0212121	0	0.00765204	11.6653	T	AT1G13450
1	4614602	-	GT-1	T	C	0.0256959	0	0.000696241	13.2158	T	AT1G13450
1	4617179	+	B'THETA	A	G	0.0841121	0	0.00102899	13.1568	A	AT1G13460
1	4639127	-	AAPT1	T	C	0.105553	0.0219931	1.14462e-17	2.10568	T	AT1G13560
1	4639310	-	AAPT1	T	C	0.0194175	0.000688705	4.82527e-05	4.42329	T	AT1G13560
1	4639649	-	AAPT1	T	C	0.0147625	0.00286123	0.00620464	2.28331	T	AT1G13560
1	4643581	-	AT1G13570	T	C	0.0596591	0.00753769	0.000450757	2.96494	T	AT1G13570
1	4678125	-	PI4KG6	T	C	0.316594	0.0556845	3.22269e-18	2.3658	T	AT1G13640
1	4678699	-	PI4KG6	T	C	0.0514286	0.00179533	7.73125e-07	4.82276	T	AT1G13640
1	4679254	-	PI4KG6	T	C	0.0811808	0.00255754	4.6685e-05	4.38488	T	AT1G13640
1	4679266	-	PI4KG6	T	C	0.0478011	0	2.94856e-05	12.8945	T	AT1G13640
1	4679731	-	PI4KG6	T	C	0.0663717	0.00512821	3.04439e-05	3.64386	T	AT1G13640
1	4710650	+	AT1G13730	A	G	0.154185	0.0512249	0.000865277	1.25601	A	AT1G13730
1	4735768	+	AT1G13820	A	G	0.0550122	0.00328947	1.33716e-05	2.8595	A	AT1G13820
1	4737335	+	AT1G13820	A	G	0.0331695	0	1.92478e-09	14.7127	A	AT1G13820
1	4789668	+	GN	A	G	0.109966	0.0152091	5.02239e-05	2.82462	A	AT1G13980
1	4791261	+	GN	A	G	0.0506329	0	0.000246756	12.603	A	AT1G13980
1	4791286	+	GN	A	G	0.0420712	0	0.00124139	12.9408	A	AT1G13980
1	4792370	+	GN	A	G	0.0392157	0	0.00370185	12.3057	A	AT1G13980
1	4792839	+	GN	A	G	0.129902	0.00481928	2.00217e-11	4.61492	A	AT1G13980
1	4793209	+	GN	A	G	0.102564	0.00566572	4.50028e-08	4.16163	A	AT1G13980
1	4793791	+	GN	A	G	0.0337662	0	0.00295545	12.1093	A	AT1G13980
1	4793872	+	GN	A	G	0.0464548	0	4.34181e-06	12.6548	A	AT1G13980
1	4794052	+	GN	A	G	0.0342466	0	6.12431e-05	13.6664	A	AT1G13980
1	4794282	+	GN	A	G	0.0547368	0.00343053	2.37262e-06	3.96097	A	AT1G13980
1	4797818	+	VIK	A	G	0.0219941	0.0015873	0.00826488	3.59896	A	AT1G14000
1	4799413	+	VIK	A	G	0.0495437	0.0013947	2.85794e-08	5.03008	A	AT1G14000
1	4803892	+	AT1G14020	A	G	0.0319767	0	0.0090622	11.7996	A	AT1G14020
1	4805602	-	LSMT-L	T	C	0.0110847	0	0.00207486	11.6915	T	AT1G14030
1	4807182	-	LSMT-L	T	C	0.0257549	0.0023175	0.000999606	3.24436	T	AT1G14030
1	4813240	+	PHO1;H3	A	G	0.145833	0	0.00743747	12.4359	A	AT1G14040
1	4845196	-	AT1G14170	T	C	0.103774	0.00729927	0.0042713	3.84041	T	AT1G14170
1	4870621	+	APY5	A	G	0.0152566	0	0.00561692	13.1022	A	AT1G14250
1	4880322	-	SBH2	T	C	0.0324401	0.00410256	0.000667456	2.71405	T	AT1G14290
1	4888784	+	RPL10A	A	G	0.0285476	0.00460688	5.26712e-19	1.69807	A	AT1G14320
1	4920126	-	IQD 28	T	C	0.0357995	0	0.00130357	11.9356	T	AT1G14380
1	4963836	-	AL7	T	C	0.024207	0.0037843	0.00588086	2.3107	T	AT1G14510
1	5008418	-	VALRS	T	C	0.0618312	0	5.26299e-11	14.1037	T	AT1G14610
1	5009085	-	VALRS	T	C	0.0128271	0	1.21625e-05	13.2826	T	AT1G14610
1	5010739	-	VALRS	T	C	0.0203969	0.000922509	2.68551e-05	4.29721	T	AT1G14610
1	5028371	+	AT1G14650	A	G	0.101351	0.0163599	2.1058e-05	2.26806	A	AT1G14650
1	5028974	+	AT1G14650	A	G	0.0186916	0	0.00384595	13.0997	A	AT1G14650
1	5030272	+	AT1G14650	A	G	0.0601751	0.00595948	3.22186e-07	3.04485	A	AT1G14650
1	5038379	+	TMN2	A	G	0.0634807	0.0193741	6.41816e-07	1.62638	A	AT1G14670
1	5040074	+	TMN2	A	G	0.092688	0.00865801	3.94071e-16	2.66577	A	AT1G14670
1	5040362	+	TMN2	A	G	0.0110638	0	0.00330084	11.7593	A	AT1G14670
1	5043465	+	BPC2	A	G	0.0245298	0.00251467	2.42283e-05	3.22693	A	AT1G14685
1	5060628	+	PAP3	A	G	0.0133992	0	5.46981e-05	12.4798	A	AT1G14700
1	5064519	-	AT1G14710	T	C	0.0359572	0.00129366	6.41884e-05	4.33155	T	AT1G14710
1	5075520	-	OBE3	T	C	0.0212528	0	1.33012e-05	12.8726	T	AT1G14740
1	5075526	-	OBE3	T	C	0.0268757	0.00102881	1.52913e-05	4.56425	T	AT1G14740
1	5076069	-	OBE3	T	C	0.0117899	0.000890472	0.00804677	3.65271	T	AT1G14740
1	5076702	-	OBE3	T	C	0.0283019	0	1.61263e-06	13.8297	T	AT1G14740
1	5076961	-	OBE3	T	C	0.0361446	0.0027933	0.000139857	3.14986	T	AT1G14740
1	5103420	-	AT1G14810	T	C	0.0270936	0.000968523	7.19958e-11	4.41346	T	AT1G14810
1	5104460	-	AT1G14810	T	C	0.0151844	0.00318616	0.00146551	1.8732	T	AT1G14810
1	5105764	-	AT1G14820	T	C	0.0901503	0.00907441	5.67135e-06	2.79787	T	AT1G14820
1	5108817	-	DRP1C	T	C	0.0229612	0.000918274	9.10589e-05	4.31426	T	AT1G14830
1	5109995	-	DRP1C	T	C	0.048738	0	2.13333e-09	13.8767	T	AT1G14830
1	5117707	-	NUP155	T	C	0.192308	0.0128535	3.41034e-08	3.26117	T	AT1G14850
1	5118207	-	NUP155	T	C	0.256927	0	2.35654e-25	15.2094	T	AT1G14850
1	5140144	-	AT1G14910	T	C	0.105866	0.0213568	3.26964e-09	2.15393	T	AT1G14910
1	5173748	-	QSOX1	T	C	0.0401003	0	0.000487416	12.2625	T	AT1G15020
1	5206308	-	AT1G15130	T	C	0.0286396	0	3.26268e-05	13.2227	T	AT1G15130
1	5206311	-	AT1G15130	T	C	0.0409639	0.00229358	0.000134844	3.56027	T	AT1G15130
1	5208189	-	AT1G15130	T	C	0.0303951	0	1.28345e-05	13.9249	T	AT1G15130
1	5208820	-	AT1G15130	T	C	0.0249554	0	0.000959462	12.9714	T	AT1G15130
1	5208898	-	AT1G15130	T	C	0.082391	0	1.55514e-11	14.7082	T	AT1G15130
1	5224890	+	AT1G15180	A	G	0.015343	0	0.000843123	14.3289	A	AT1G15180
1	5224894	+	AT1G15180	A	G	0.369947	0.103122	8.10713e-21	1.48479	A	AT1G15180
1	5225787	+	AT1G15180	A	G	0.0462611	0.0141935	0.000304558	1.35168	A	AT1G15180
1	5225797	+	AT1G15180	A	G	0.0311615	0.000721501	2.35685e-07	4.96462	A	AT1G15180
1	5247200	+	AT1G15240	A	G	0.0581655	0.0021692	0.000483289	4.15914	A	AT1G15240
1	5258605	-	AT1G15290	T	C	0.0252828	0.00088968	2.02842e-07	4.79007	T	AT1G15290
1	5259788	-	AT1G15290	T	C	0.0604805	0.00120919	1.62569e-12	5.50833	T	AT1G15290
1	5260382	-	AT1G15290	T	C	0.0445581	0.00221484	6.61213e-09	4.15441	T	AT1G15290
1	5260402	-	AT1G15290	T	C	0.015919	0	0.000168316	14.0652	T	AT1G15290
1	5260404	-	AT1G15290	T	C	0.015043	0	0.000269132	13.9801	T	AT1G15290
1	5261863	-	AT1G15290	T	C	0.0141743	0	0.000769367	11.7853	T	AT1G15290
1	5264188	-	AT1G15290	T	C	0.0180676	0	0.000515708	14.0899	T	AT1G15290
1	5269284	-	SRP-54A	T	C	0.222222	0	0.00347023	12.1928	T	AT1G15310
1	5294873	+	PDF1A	A	G	0.0280199	0	1.55055e-06	14.9113	A	AT1G15390
1	5294877	+	PDF1A	A	G	0.107874	0.00568182	1.0815e-15	3.54696	A	AT1G15390
1	5294883	+	PDF1A	A	G	0.0113977	0.000928505	0.00963101	3.39485	A	AT1G15390
1	5295576	+	PDF1A	A	G	0.0513245	0.00698487	1.24868e-07	2.80969	A	AT1G15390
1	5296668	-	AT1G15400	T	C	0.0536218	0.00148148	1.27566e-13	4.95235	T	AT1G15400
1	5296804	-	AT1G15400	T	C	0.015896	0.00111982	0.00507122	3.80757	T	AT1G15400
1	5326516	+	AATP2	A	G	0.0195567	0.00227726	1.66151e-07	2.5746	A	AT1G15500
1	5326700	+	AATP2	A	G	0.0122745	0	3.50596e-08	15.2985	A	AT1G15500
1	5327077	+	AATP2	A	G	0.0121572	0	1.41929e-10	15.358	A	AT1G15500
1	5327404	+	AATP2	A	G	0.102138	0.00941453	2.13964e-19	2.37271	A	AT1G15500
1	5327405	+	AATP2	A	G	0.0490148	0.00780572	4.22847e-16	2.20946	A	AT1G15500
1	5327431	+	AATP2	A	G	0.0520472	0.0016479	2.23348e-14	3.66601	A	AT1G15500
1	5327501	+	AATP2	A	G	0.0118909	0	2.02182e-12	15.7231	A	AT1G15500
1	5327570	+	AATP2	A	G	0.0753664	0.00169444	5.29491e-54	5.11423	A	AT1G15500
1	5327594	+	AATP2	A	G	0.167266	0.00514626	1.32633e-44	3.56122	A	AT1G15500
1	5327597	+	AATP2	A	G	0.146501	0.00351732	1.24379e-35	3.55312	A	AT1G15500
1	5327603	+	AATP2	A	G	0.0207682	0.00080171	1.28972e-14	4.34612	A	AT1G15500
1	5327695	+	AATP2	A	G	0.0843973	0.00103386	1.38119e-31	5.00875	A	AT1G15500
1	5327989	+	AATP2	A	G	0.0163734	0.000281849	5.22204e-12	5.50044	A	AT1G15500
1	5328173	+	AATP2	A	G	0.0104688	0.000273149	3.59658e-06	4.72023	A	AT1G15500
1	5328369	+	AATP2	A	G	0.0204909	0.000509424	3.62258e-17	5.08746	A	AT1G15500
1	5328499	+	AATP2	A	G	0.0125171	0.000792602	9.26813e-06	3.21833	A	AT1G15500
1	5328503	+	AATP2	A	G	0.034965	0.000791975	1.60933e-20	4.82238	A	AT1G15500
1	5328520	+	AATP2	A	G	0.0294376	0	1.14016e-27	16.6396	A	AT1G15500
1	5328598	+	AATP2	A	G	0.0230167	0	2.73109e-19	16.2772	A	AT1G15500
1	5328616	+	AATP2	A	G	0.0289059	0.000283046	9.81466e-13	5.66469	A	AT1G15500
1	5330521	+	PCMP-H73	A	G	0.0977011	0	0.00992705	11.6606	A	AT1G15510
1	5415183	-	TPL	T	C	0.0102703	0.000574713	0.00187201	3.89846	T	AT1G15750
1	5416036	-	TPL	T	C	0.0164245	0	1.10695e-06	13.7958	T	AT1G15750
1	5416446	-	TPL	T	C	0.0132036	0	0.000183549	14.5217	T	AT1G15750
1	5416500	-	TPL	T	C	0.0106383	0	0.000619483	12.3104	T	AT1G15750
1	5418017	-	TPL	T	C	0.0267086	0	1.71725e-06	15.0327	T	AT1G15750
1	5418024	-	TPL	T	C	0.0209465	0.000956938	2.94011e-05	4.38895	T	AT1G15750
1	5418363	-	TPL	T	C	0.0205707	0.00377644	0.00610845	2.13384	T	AT1G15750
1	5418505	-	TPL	T	C	0.0150263	0	5.57284e-05	13.634	T	AT1G15750
1	5418828	-	TPL	T	C	0.0212766	0.00169492	2.13729e-05	3.61658	T	AT1G15750
1	5419851	-	TPL	T	C	0.017819	0.00166528	0.000209682	3.38333	T	AT1G15750
1	5435611	-	MED15A	T	C	0.0756014	0.00478469	0.00054823	3.95866	T	AT1G15780
1	5444893	+	AT1G15810	A	G	0.0406091	0.00447427	0.000838655	3.15791	A	AT1G15810
1	5459602	-	GOS11	T	C	0.0230179	0	6.51555e-06	13.0838	T	AT1G15880
1	5460096	-	GOS11	T	C	0.0215385	0	9.40765e-05	13.0058	T	AT1G15880
1	5470316	+	CAF1-2	A	G	0.0485714	0	0.000269472	12.5291	A	AT1G15920
1	5481780	+	CCR1	A	G	0.0131789	0	4.15129e-07	13.9639	A	AT1G15950
1	5491107	+	PNSB1	A	G	0.0216216	0	9.9022e-12	14.8567	A	AT1G15980
1	5496849	-	MRS2-1	T	C	0.024911	0	0.00204709	13.4497	T	AT1G16010
1	5550637	+	AT1G16220	A	G	0.23913	0.037037	0.00915495	2.63146	A	AT1G16220
1	5556718	-	SYP 51	T	C	0.0510204	0.00595745	3.44859e-09	2.98446	T	AT1G16240
1	5557391	+	AT1G16250	A	G	0.110092	0.02	0.00583997	2.25211	A	AT1G16250
1	5565423	+	AT1G16270	A	G	0.0666667	0	0.00107522	12.648	A	AT1G16270
1	5589930	-	KDSA2	T	C	0.028463	0.00213675	0.00403989	3.71254	T	AT1G16340
1	5592635	+	AT1G16350	A	G	0.0589569	0.0106732	3.34617e-07	2.06344	A	AT1G16350
1	5604273	+	OCT3	A	G	0.0379747	0	0.00502802	12.061	A	AT1G16390
1	5620899	-	STR2	T	C	0.0151771	0	0.000225388	14.3382	T	AT1G16460
1	5620937	-	STR2	T	C	0.0434783	0.00510204	3.44187e-06	2.81232	T	AT1G16460
1	5621132	-	STR2	T	C	0.014553	0	0.00320605	14.28	T	AT1G16460
1	5621517	-	STR2	T	C	0.019774	0	0.00745442	12.4294	T	AT1G16460
1	5690740	+	AT1G16650	A	G	0.0962567	0	0.00381768	13.4661	A	AT1G16650
1	5708891	+	AT1G16690	A	G	75	0.00411523	0.00110737	3.94562	A	AT1G16690
1	5715742	+	HAC12	A	G	0.0599078	0	0.00583738	12.6493	A	AT1G16710
1	5716836	+	HAC12	A	G	0.0710383	0	0.00296628	11.5682	A	AT1G16710
1	5716869	+	HAC12	A	G	0.0761421	0	0.000712171	13.1663	A	AT1G16710
1	5720889	+	HAC12	A	G	0.0672646	0	0.000175058	13.1319	A	AT1G16710
1	5723487	+	HCF173	A	G	0.0161022	0.00147203	5.61561e-06	3.40281	A	AT1G16720
1	5723546	+	HCF173	A	G	0.0117208	0.000478011	2.40983e-05	4.50924	A	AT1G16720
1	5723971	+	HCF173	A	G	0.0168651	0.0020008	0.000358875	2.5549	A	AT1G16720
1	5723977	+	HCF173	A	G	0.102204	0.00564972	1.51844e-21	3.16931	A	AT1G16720
1	5724967	+	HCF173	A	G	0.0245801	0	1.15704e-17	16.5908	A	AT1G16720
1	5725158	+	HCF173	A	G	0.0120482	0.000592242	2.5276e-05	3.74861	A	AT1G16720
1	5725359	+	HCF173	A	G	0.0162187	0.000690369	2.93698e-07	4.19193	A	AT1G16720
1	5726083	+	HCF173	A	G	0.0340193	3	8.53711e-10	2.88909	A	AT1G16720
1	5740967	-	VHP2;2	T	C	0.109312	0.00829876	1.18215e-05	3.71461	T	AT1G16780
1	5756693	+	AT1G16810	A	G	0.0102426	0.000630517	0.000700512	3.98247	A	AT1G16810
1	5756720	+	AT1G16810	A	G	0.0181605	0.00135962	1.24385e-05	3.66671	A	AT1G16810
1	5769705	+	AT1G16860	A	G	0.0954274	0.00379507	1.35781e-08	4.29403	A	AT1G16860
1	5774566	+	ACR11	A	G	0.0295234	0.000799467	1.59129e-17	3.80779	A	AT1G16880
1	5775926	+	ACR11	A	G	0.0166062	0.00349956	1.83268e-08	1.6704	A	AT1G16880
1	5781112	-	ALG9	T	C	0.0541237	0	0.000143138	13.0487	T	AT1G16900
1	5787795	-	RABA1B	T	C	0.0126506	0	2.85196e-05	14.048	T	AT1G16920
1	5789048	-	RABA1B	T	C	0.020189	0.000943396	5.46482e-07	3.99224	T	AT1G16920
1	5789104	-	RABA1B	T	C	0.0215563	0.0034227	0.000295576	2.3986	T	AT1G16920
1	5801910	-	KU70	T	C	0.109215	0	2.08995e-07	13.7593	T	AT1G16970
1	5845374	+	AT1G17100	A	G	0.0200907	0.0017301	0.00101001	3.22121	A	AT1G17100
1	5853053	+	CAT8	A	G	0.0867209	0.0255814	0.00343808	1.68525	A	AT1G17120
1	5853278	+	CAT8	A	G	0.0297619	0	0.00266289	11.9847	A	AT1G17120
1	5868706	+	AT1G17160	A	G	0.0289575	0	0.0027766	13.2199	A	AT1G17160
1	5879695	+	AT1G17200	A	G	0.0129294	0.00250896	0.000124935	2.30952	A	AT1G17200
1	5880850	-	ATILP1	T	C	0.123835	0.00856793	5.21495e-16	3.5589	T	AT1G17210
1	5881028	-	ATILP1	T	C	0.0787802	0.00242718	3.82745e-15	4.97905	T	AT1G17210
1	5882063	-	ATILP1	T	C	0.0438356	0.00136426	8.34221e-07	4.81602	T	AT1G17210
1	5882402	-	ATILP1	T	C	0.0647482	0	3.29189e-10	14.5028	T	AT1G17210
1	5887077	+	FUG1	A	G	0.0402463	0	4.8198e-27	15.3848	A	AT1G17220
1	5888451	+	FUG1	A	G	0.0202117	0.000367377	3.7271e-12	5.5617	A	AT1G17220
1	5888915	+	FUG1	A	G	0.0513124	0.00104239	1.32499e-31	5.25256	A	AT1G17220
1	5889695	+	FUG1	A	G	0.0115324	0	2.07085e-10	14.4962	A	AT1G17220
1	5890188	+	FUG1	A	G	0.0493375	0.00115031	1.15577e-22	4.96705	A	AT1G17220
1	5924216	+	ALAAT1	A	G	0.0143369	0.000543774	2.12e-06	4.67748	A	AT1G17290
1	5937889	+	SAC5	A	G	0.0311419	0	0.00394254	12.0898	A	AT1G17340
1	5951033	+	AT1G17360	A	G	0.0382353	0	0.00579149	12.0065	A	AT1G17360
1	5953231	-	UBP1B	T	C	0.0270595	0.000685401	1.27799e-07	4.929	T	AT1G17370
1	5953249	-	UBP1B	T	C	0.0429763	0.00444115	5.48722e-07	2.76522	T	AT1G17370
1	5953437	-	UBP1B	T	C	0.031122	0	8.27957e-10	13.2827	T	AT1G17370
1	5953766	-	UBP1B	T	C	0.0850662	0.0117233	2.37925e-10	2.6197	T	AT1G17370
1	6004158	+	DRG1	A	G	0.0715495	0.000532481	1.16481e-11	5.53651	A	AT1G17470
1	6004471	+	DRG1	A	G	0.0104962	0	0.000150741	13.6502	A	AT1G17470
1	6004476	+	DRG1	A	G	0.0127419	0	8.93818e-07	13.8851	A	AT1G17470
1	6005059	+	DRG1	A	G	0.0195295	0	8.72383e-11	14.0612	A	AT1G17470
1	6005087	+	DRG1	A	G	0.015681	0	8.61117e-07	13.695	A	AT1G17470
1	6005267	+	DRG1	A	G	0.0233333	0	2.09013e-10	14.2924	A	AT1G17470
1	6005341	+	DRG1	A	G	0.011258	0.000534474	0.000269435	4.06988	A	AT1G17470
1	6005418	+	DRG1	A	G	0.0244989	0.00101266	7.75011e-09	4.33972	A	AT1G17470
1	6005863	+	DRG1	A	G	0.0190931	0.000550661	2.52357e-06	4.71545	A	AT1G17470
1	6006162	+	DRG1	A	G	0.0189753	0.00139762	8.88707e-06	3.72404	A	AT1G17470
1	6042640	+	XI-1	A	G	0.0670554	0	0.000296676	12.8513	A	AT1G17580
1	6044825	+	XI-1	A	G	0.0359897	0	0.00188387	13.9946	A	AT1G17580
1	6047299	+	XI-1	A	G	0.128065	0	4.07468e-11	13.9247	A	AT1G17580
1	6048834	+	XI-1	A	G	0.030722	0	0.000270172	13.1676	A	AT1G17580
1	6069864	-	GLYR2	T	C	0.0791667	0.0247496	3.27319e-05	1.18921	T	AT1G17650
1	6071838	-	GLYR2	T	C	0.0118629	0.0012945	0.00348505	2.93845	T	AT1G17650
1	6095893	-	PP2AB2	T	C	0.0275779	0.00314961	0.00739836	2.84225	T	AT1G17720
1	6145788	+	ABCG11	A	G	0.0223048	0.00107643	4.61144e-05	4.34513	A	AT1G17840
1	6146823	-	STR8	T	C	0.0235656	0	0.000741701	12.6252	T	AT1G17850
1	6146870	-	STR8	T	C	0.0224949	0.00142248	0.000575819	3.95559	T	AT1G17850
1	6207116	-	CDKD-3	T	C	0.0387324	0	0.00722673	12.127	T	AT1G18040
1	6212499	-	AT1G18060	T	C	0.0149899	0.00100167	1.5291e-09	3.83753	T	AT1G18060
1	6213978	-	AT1G18070	T	C	0.0600917	0.00245098	4.5886e-10	3.61892	T	AT1G18070
1	6214256	-	AT1G18070	T	C	0.0131004	0	1.98441e-06	13.9337	T	AT1G18070
1	6214257	-	AT1G18070	T	C	0.0310179	0.00113122	1.67582e-13	4.71102	T	AT1G18070
1	6214379	-	AT1G18070	T	C	0.0347044	0.00111982	4.29984e-10	4.39287	T	AT1G18070
1	6214727	-	AT1G18070	T	C	0.0149724	0	1.61699e-08	13.5094	T	AT1G18070
1	6223089	+	RACK1A	A	G	0.0137007	0.00311753	2.77427e-05	1.45973	A	AT1G18080
1	6223121	+	RACK1A	A	G	0.0104644	0.00116065	3.88102e-17	2.89144	A	AT1G18080
1	6287727	-	AT1G18270	T	C	0.0255814	0	0.00610192	11.6676	T	AT1G18270
1	6309152	-	AT1G18335	T	C	0.0571429	0	0.0043039	12.8662	T	AT1G18335
1	6323452	-	NACK1	T	C	0.0634328	0.00806452	0.00164254	2.91843	T	AT1G18370
1	6347076	+	AT1G18440	A	G	0.0203252	0	0.00166641	13.106	A	AT1G18440
1	6348511	+	ARP 4.00	A	G	0.0341463	0.0037037	1.27497e-05	3.02172	A	AT1G18450
1	6348976	+	ARP 4.00	A	G	0.0274941	0	1.32734e-07	13.0691	A	AT1G18450
1	6349773	+	ARP 4.00	A	G	0.016317	0	3.07514e-05	12.2892	A	AT1G18450
1	6350148	+	ARP 4.00	A	G	0.148464	0.0235294	6.35143e-19	2.36783	A	AT1G18450
1	6354137	+	AT1G18460	A	G	0.041979	0.00286123	8.13418e-05	3.54225	A	AT1G18460
1	6355412	+	AT1G18460	A	G	0.0139064	0	0.00188178	12.8465	A	AT1G18460
1	6370001	+	IPMS1	A	G	0.0185847	0.00175901	0.000864471	3.19926	A	AT1G18500
1	6377449	-	RPL6A	T	C	0.0193324	0.00298699	4.54037e-08	2.05453	T	AT1G18540
1	6401176	+	ATRBL12	A	G	0.0338346	0.00239234	0.0019499	3.80291	A	AT1G18600
1	6412357	+	AT1G18620	A	G	0.0176367	0	0.00588201	13.1222	A	AT1G18620
1	6412945	+	AT1G18620	A	G	0.0133531	0	0.00705234	12.2015	A	AT1G18620
1	6413255	+	AT1G18620	A	G	0.0169492	0	0.000265324	12.5456	A	AT1G18620
1	6413627	+	AT1G18620	A	G	0.0701754	0	1.31929e-13	14.6135	A	AT1G18620
1	6414062	+	AT1G18620	A	G	0.0208644	0.00135135	0.00354524	3.91098	A	AT1G18620
1	6419868	-	PDCB3	T	C	0.0159798	0.00245801	0.000375669	2.32298	T	AT1G18650
1	6428415	-	IBS1	T	C	0.0979592	0.00465116	0.00018876	4.19691	T	AT1G18670
1	6438338	+	AT1G18700	A	G	0.0562249	0	2.92991e-07	14.1699	A	AT1G18700
1	6438727	+	AT1G18700	A	G	0.135776	0.026253	2.05133e-07	2.2845	A	AT1G18700
1	6460943	+	PNSB4	A	G	0.0120387	0.000260213	2.14855e-10	5.41724	A	AT1G18730
1	6501911	-	IQD 30	T	C	0.11553	0.00398406	3.45588e-14	4.84458	T	AT1G18840
1	6502356	-	IQD 30	T	C	0.0348259	0.00184502	0.000212143	4.1732	T	AT1G18840
1	6531954	+	AT1G18900	A	G	0.116564	0	9.58878e-05	12.3441	A	AT1G18900
1	6536508	-	AT1G18910	T	C	0.294118	0	0.00298556	12.7051	T	AT1G18910
1	6547198	+	AT1G18950	A	G	0.06	0	8.12316e-05	12.698	A	AT1G18950
1	6561104	-	AT1G19000	T	C	0.0101781	0	1.37755e-05	13.7858	T	AT1G19000
1	6561382	-	AT1G19000	T	C	0.0120934	0.00040568	2.34468e-05	4.33484	T	AT1G19000
1	6609201	+	LSM1A	A	G	0.0204724	0.00162338	0.00679413	3.63595	A	AT1G19120
1	6730308	+	KCS4	A	G	0.0359281	0	0.00350268	12.0473	A	AT1G19440
1	6734539	-	AT1G19450	T	C	0.0814196	0.010274	0.000120448	2.89865	T	AT1G19450
1	6779411	+	AT1G19600	A	G	0.048217	0.00126904	1.13298e-10	4.46429	A	AT1G19600
1	6779773	+	AT1G19600	A	G	0.0595514	0.00687285	1.14192e-11	3.02888	A	AT1G19600
1	6780041	+	AT1G19600	A	G	0.0119298	0	0.000351294	13.9313	A	AT1G19600
1	6780461	+	AT1G19600	A	G	0.0185312	0	1.58673e-07	14.0547	A	AT1G19600
1	6780474	+	AT1G19600	A	G	0.0154052	0	0.000316339	14.3473	A	AT1G19600
1	6780919	+	AT1G19600	A	G	0.165309	0.0202206	2.90545e-25	2.76892	A	AT1G19600
1	6797518	-	SFH4	T	C	0.0548303	0	3.21695e-05	12.6663	T	AT1G19650
1	6800179	-	BBD 2.00	T	C	0.153266	0.050564	4.00979e-15	1.28769	T	AT1G19660
1	6801549	-	BBD 2.00	T	C	0.0678295	0.015926	2.00388e-14	1.64616	T	AT1G19660
1	6805843	+	AT1G19680	A	G	0.0539419	0	6.53819e-07	14.2295	A	AT1G19680
1	6807030	+	AT1G19680	A	G	0.0222717	0	0.00255428	13.0164	A	AT1G19680
1	6807033	+	AT1G19680	A	G	0.0418502	0	2.16526e-05	13.9257	A	AT1G19680
1	6807088	+	AT1G19680	A	G	0.0258216	0	0.000441495	13.9441	A	AT1G19680
1	6807501	+	AT1G19680	A	G	0.0864023	0.00124844	2.28253e-17	6.10931	A	AT1G19680
1	6818084	-	JAL3	T	C	0.0116086	0.0008285	0.00856604	3.61668	T	AT1G19715
1	6818105	-	JAL3	T	C	0.0117845	0	0.00124876	13.9834	T	AT1G19715
1	6819797	-	DYW7	T	C	0.0160494	0	0.00358418	12.944	T	AT1G19720
1	6820665	-	DYW7	T	C	0.0402116	0.00245098	2.21786e-07	3.99409	T	AT1G19720
1	6847373	+	TGD1	A	G	0.25939	0.0394737	3.94261e-18	2.29914	A	AT1G19800
1	6856497	-	FPP4	T	C	0.0265896	0	1.09083e-05	12.9963	T	AT1G19835
1	6857491	-	FPP4	T	C	0.0471014	0.00263158	0.000142705	4.12567	T	AT1G19835
1	6889123	+	ARF5	A	G	0.035443	0	0.00176521	11.9632	A	AT1G19850
1	6895606	-	IQD 32	T	C	0.0167993	0.000972763	0.000432462	4.07828	T	AT1G19870
1	6895807	-	IQD 32	T	C	0.0810537	0.00225989	4.17218e-14	4.841	T	AT1G19870
1	6896231	-	IQD 32	T	C	0.0518331	0.00447094	5.54685e-06	3.29878	T	AT1G19870
1	6913568	+	VHA-C2	A	G	0.0141758	0.000208986	1.0307e-10	5.46176	A	AT1G19910
1	6915525	-	APS2	T	C	0.0162774	0	2.05869e-05	13.6823	T	AT1G19920
1	6915860	-	APS2	T	C	0.0119617	0	0.00227791	11.7136	T	AT1G19920
1	6916292	-	APS2	T	C	0.0105008	0	0.00935901	11.4231	T	AT1G19920
1	6938939	-	TUBB5	T	C	0.046074	0.000829703	1.27912e-34	5.22021	T	AT1G20010
1	6940214	-	TUBB5	T	C	18	0.00157587	1.77382e-10	3.09543	T	AT1G20010
1	6949212	+	HYD1	A	G	0.0493595	0.0125108	1.43721e-08	1.71445	A	AT1G20050
1	6949455	+	HYD1	A	G	0.014373	0.00085034	1.51963e-07	4.02462	A	AT1G20050
1	6949705	+	HYD1	A	G	0.0192308	0.000595948	2.91182e-07	4.85762	A	AT1G20050
1	6950067	+	HYD1	A	G	0.0197802	0	1.17828e-09	14.1127	A	AT1G20050
1	6950119	+	HYD1	A	G	0.0154799	0.00129702	0.000323676	3.40989	A	AT1G20050
1	7018121	+	VHA-B3	A	G	0.0185109	0	1.06701e-11	14.6405	A	AT1G20260
1	7083708	-	AT1G20430	T	C	0.0761986	0.00168209	1.8254e-15	5.00816	T	AT1G20430
1	7092956	+	AT1G20460	A	G	0.0456432	0.0037037	0.00982494	3.61073	A	AT1G20460
1	7120676	-	AAE1	T	C	0.0597303	0.00205761	4.40185e-05	4.48461	T	AT1G20560
1	7120935	-	AAE1	T	C	0.040404	0	0.000207923	12.2882	T	AT1G20560
1	7121637	-	AAE1	T	C	0.0759494	0.01566	0.00936726	1.91302	T	AT1G20560
1	7145481	+	CAT3	A	G	0.0112523	0.00142904	9.35435e-17	2.14896	A	AT1G20620
1	7146221	+	CAT3	A	G	0.0113508	0.000273935	1.79289e-23	3.96285	A	AT1G20620
1	7148804	+	CAT1	A	G	0.01375	0	0.000456369	12.4269	A	AT1G20630
1	7210451	+	AT1G20760	A	G	0.0481928	0	0.000304798	12.5066	A	AT1G20760
1	7213277	+	AT1G20760	A	G	0.013285	0	0.00549924	12.0466	A	AT1G20760
1	7245468	-	MSSP1	T	C	0.0338266	0.00458716	0.0087015	2.8514	T	AT1G20840
1	7247140	-	MSSP1	T	C	0.0326087	0	0.004894	11.8465	T	AT1G20840
1	7298003	-	PFP-ALPHA1	T	C	0.0139603	0.00116414	0.00537642	3.54604	T	AT1G20950
1	7302911	-	emb1507	T	C	0.064836	0.000912409	8.25394e-12	5.52369	T	AT1G20960
1	7303508	-	emb1507	T	C	0.0351967	0	6.2118e-08	13.3861	T	AT1G20960
1	7303511	-	emb1507	T	C	0.125725	0.00120048	3.71575e-19	6.24097	T	AT1G20960
1	7307185	-	emb1507	T	C	0.0346386	0	3.98313e-05	13.8676	T	AT1G20960
1	7307370	-	emb1507	T	C	0.415698	0.0393701	2.7436e-29	2.94089	T	AT1G20960
1	7307422	-	emb1507	T	C	0.0755287	0	3.94049e-11	14.4723	T	AT1G20960
1	7318332	+	AT1G20970	A	G	0.0280374	0	0.00797327	11.5756	A	AT1G20970
1	7328566	+	SPL14	A	G	0.0129683	0	0.00962164	12.1239	A	AT1G20980
1	7379437	-	AT1G21080	T	C	0.0174564	0.00135135	0.00714654	3.62007	T	AT1G21080
1	7400249	-	AT1G21130	T	C	0.0140412	0.000953895	9.63741e-08	3.61113	T	AT1G21130
1	7408494	-	AT1G21160	T	C	0.0798817	0	3.15422e-05	13.2122	T	AT1G21160
1	7411600	-	AT1G21160	T	C	0.150235	0	2.7927e-06	14.12	T	AT1G21160
1	7415786	+	SEC5B	A	G	0.144144	0	7.59449e-09	14.2536	A	AT1G21170
1	7416833	+	SEC5B	A	G	0.0893617	0	8.85923e-05	13.4188	A	AT1G21170
1	7445785	+	WAK2	A	G	0.0765766	0.00549451	0.00198405	3.7964	A	AT1G21270
1	7478009	-	AT1G21350	T	C	0.0205788	0.000761615	1.21465e-05	4.51907	T	AT1G21350
1	7478345	-	AT1G21350	T	C	0.0232859	0.001657	7.69615e-05	3.47033	T	AT1G21350
1	7503706	-	AT1G21440	T	C	0.0138554	0.000658762	0.00421893	3.67455	T	AT1G21440
1	7503865	-	AT1G21440	T	C	0.0220546	0.00068918	7.77684e-07	4.70385	T	AT1G21440
1	7503876	-	AT1G21440	T	C	0.0187431	0	1.82124e-07	13.9166	T	AT1G21440
1	7504064	-	AT1G21440	T	C	0.0149371	0.000919118	0.000686046	3.98795	T	AT1G21440
1	7556143	+	AT1G21560	A	G	0.0454545	0	0.000654079	13.8735	A	AT1G21560
1	7556208	+	AT1G21560	A	G	0.0486891	0	0.000452733	13.8839	A	AT1G21560
1	7558049	-	AT1G21580	T	C	0.0304183	0.00396825	0.0067385	2.90671	T	AT1G21580
1	7558494	-	AT1G21580	T	C	0.0433839	0	5.77845e-06	13.9158	T	AT1G21580
1	7560094	-	AT1G21580	T	C	0.138381	0.00285714	8.37741e-13	5.6183	T	AT1G21580
1	7561095	-	AT1G21580	T	C	0.0363636	0	0.00759939	12.1246	T	AT1G21580
1	7562571	-	AT1G21580	T	C	0.0530303	0	0.00203089	12.5495	T	AT1G21580
1	7578659	+	AT1G21610	A	G	0.056213	0.00276243	0.000102031	4.33443	A	AT1G21610
1	7582687	+	AT1G21630	A	G	0.132959	0.00726392	2.43078e-12	4.11475	A	AT1G21630
1	7589403	+	NADK2	A	G	0.0258621	0	0.00312276	14.061	A	AT1G21640
1	7589707	+	NADK2	A	G	0.0572337	0	4.11781e-09	14.1765	A	AT1G21640
1	7592684	+	NADK2	A	G	0.0599369	0.00280112	4.68143e-07	4.05245	A	AT1G21640
1	7613364	+	AT1G21680	A	G	0.0308285	0	3.56437e-06	13.6726	A	AT1G21680
1	7614668	+	AT1G21680	A	G	0.0104712	0	0.00338481	12.138	A	AT1G21680
1	7624923	+	OGG1	A	G	0.0521978	0	0.000574066	12.5285	A	AT1G21710
1	7625079	+	OGG1	A	G	0.142105	0.0176768	1.86545e-09	2.97606	A	AT1G21710
1	7630970	+	AT1G21730	A	G	0.0567686	0	0.0035093	13.2418	A	AT1G21730
1	7646866	+	PDIL1-1	A	G	0.0175365	0	2.3864e-08	14.2443	A	AT1G21750
1	7647657	+	PDIL1-1	A	G	0.0438871	0.00587467	4.9444e-10	2.67945	A	AT1G21750
1	7652227	+	AT1G21780	T	C	0.0100806	0	0.000262897	13.2282	T	AT1G21780
1	7655456	+	AT1G21790	A	G	0.0469314	0	0.0043556	12.5465	A	AT1G21790
1	7712973	+	AT1G21930	A	G	0.132029	0.0244957	6.12682e-10	2.17052	A	AT1G21930
1	7776852	-	AT1G22060	T	C	0.100295	0	9.58275e-09	13.5985	T	AT1G22060
1	7776965	-	AT1G22060	T	C	0.0540541	0.00668896	0.0035684	2.98857	T	AT1G22060
1	7790702	+	TGA3	A	G	0.0274841	0	0.000897696	13.8156	A	AT1G22070
1	7791881	+	TGA3	A	G	0.260753	0.00963855	2.05037e-22	4.64882	A	AT1G22070
1	7912210	+	AT1G22410	A	G	0.0110396	0	0.000134143	12.8697	A	AT1G22410
1	7912269	+	AT1G22410	A	G	0.0557509	0.00359389	7.90509e-15	3.88916	A	AT1G22410
1	7912350	+	AT1G22410	A	G	0.010479	0.000865052	0.00418133	3.56495	A	AT1G22410
1	7912897	+	AT1G22410	A	G	0.0100264	0	0.000716824	13.3751	A	AT1G22410
1	7912924	+	AT1G22410	A	G	0.14571	0.0149875	2.01746e-18	2.58467	A	AT1G22410
1	7913510	+	AT1G22410	A	G	0.0130753	0	0.000171602	13.1476	A	AT1G22410
1	7913540	+	AT1G22410	A	G	0.0298656	0	1.00941e-08	14.8873	A	AT1G22410
1	7996318	+	SAC1	A	G	0.0197133	0	0.00699915	12.5784	A	AT1G22620
1	7996743	+	SAC1	A	G	0.0435606	0.0018622	1.57725e-05	4.52713	A	AT1G22620
1	7997219	+	SAC1	A	G	0.0486577	0.00332226	3.34994e-06	3.8423	A	AT1G22620
1	8003749	+	AT1G22630	A	G	0.0246292	0.00352903	0.000315164	2.03779	A	AT1G22630
1	8030992	-	SUC2	T	C	0.015625	0.000630517	5.92065e-05	4.41625	T	AT1G22710
1	8031827	-	SUC2	T	C	0.0251799	0.0020202	1.44328e-06	3.57739	T	AT1G22710
1	8032387	-	SUC2	T	C	0.0128388	0	0.00359473	12.2492	T	AT1G22710
1	8047889	+	AT1G22730	A	G	0.0514469	0	0.000523506	12.6139	A	AT1G22730
1	8063064	+	GI	A	G	0.020595	0	0.00345889	12.9808	A	AT1G22770
1	8064909	+	GI	A	G	0.0328638	0	0.000203494	13.6287	A	AT1G22770
1	8067005	+	GI	A	G	0.0453834	0	4.7868e-10	14.7428	A	AT1G22770
1	8067014	+	GI	A	G	0.0261941	0.00226501	0.000383755	3.48092	A	AT1G22770
1	8072799	+	AT1G22800	A	G	0.0320856	0	0.00222859	11.9477	A	AT1G22800
1	8080992	-	AT1G22850	T	C	0.0243383	0.000686577	2.19534e-12	4.67177	T	AT1G22850
1	8120938	+	AT1G22930	A	G	0.0232068	0	0.00228944	13.5769	A	AT1G22930
1	8121794	+	AT1G22930	A	G	0.220557	0.0106762	6.93888e-26	4.32985	A	AT1G22930
1	8152804	-	FRO3	T	C	0.0776014	0.00210526	1.14534e-09	5.19822	T	AT1G23020
1	8200541	+	AT1G23130	A	G	0.0128866	0.00121036	9.82535e-08	3.33573	A	AT1G23130
1	8200604	+	AT1G23130	A	G	0.0220626	0.000286697	2.92653e-16	6.23083	A	AT1G23130
1	8200814	+	AT1G23130	A	G	0.0172318	0.00174267	4.27968e-06	2.99437	A	AT1G23130
1	8242728	+	AT1G23220	A	G	0.446191	0.0895954	3.80966e-26	1.9424	A	AT1G23220
1	8268933	-	GGAT1	T	C	0.102724	0.00299858	1.88399e-66	3.27567	T	AT1G23310
1	8268991	-	GGAT1	T	C	0.0210526	0.00098594	1.73099e-44	3.50755	T	AT1G23310
1	8270211	-	GGAT1	T	C	0.0147185	0.000499251	3.42865e-32	4.13393	T	AT1G23310
1	8270248	-	GGAT1	T	C	0.0201367	0.000117295	2.67375e-48	6.64138	T	AT1G23310
1	8270256	-	GGAT1	T	C	0.0285365	0.000490677	6.40501e-53	4.83718	T	AT1G23310
1	8270282	-	GGAT1	T	C	0.196757	0.0223962	5.27531e-76	1.90469	T	AT1G23310
1	8270424	-	GGAT1	T	C	0.101768	0.00261986	1.27669e-39	3.20191	T	AT1G23310
1	8270583	-	GGAT1	T	C	0.0411926	0.00153071	2.61173e-31	2.92036	T	AT1G23310
1	8270742	-	GGAT1	T	C	0.06792	0.00237264	1.8631e-48	2.97892	T	AT1G23310
1	8270796	-	GGAT1	T	C	0.0135189	0.00121142	6.61383e-21	2.51396	T	AT1G23310
1	8271264	-	GGAT1	T	C	0.0190731	0.00112544	2.47329e-19	2.80287	T	AT1G23310
1	8312555	-	CAF2	T	C	0.0121212	0	1.65103e-05	13.3049	T	AT1G23400
1	8314381	-	CAF2	T	C	0.0262489	0	1.57494e-07	12.9711	T	AT1G23400
1	8422215	+	SPDS1	A	G	0.0148819	0.0015829	0.000158749	2.70731	A	AT1G23820
1	8445549	+	GAMMA-ADR	A	G	0.0364465	0	0.000147304	14.1932	A	AT1G23900
1	8504794	+	AT1G24030	A	G	0.138889	0	0.00839448	12.7043	A	AT1G24030
1	8557710	-	GATL8	T	C	0.0404762	0	1.2519e-06	13.5936	T	AT1G24170
1	8558019	-	GATL8	T	C	0.0191176	0	0.00364124	12.477	T	AT1G24170
1	8564348	-	SNL3	T	C	0.030303	0	0.000288959	13.3224	T	AT1G24190
1	8625640	+	NUP54	A	G	0.0289634	0.00229885	0.00682086	3.53771	A	AT1G24310
1	8636008	+	EMB260	A	G	0.0473186	0	0.000183314	12.6315	A	AT1G24340
1	8637505	+	EMB260	A	G	0.0953545	0.00276243	6.5287e-09	5.12036	A	AT1G24340
1	8637938	+	EMB260	A	G	0.440722	0.102703	4.77157e-09	1.6783	A	AT1G24340
1	8652476	-	LHT2	T	C	0.162162	0.0125	0.00601421	3.64605	T	AT1G24400
1	8669670	+	AT1G24460	A	G	0.134228	0	7.11836e-09	13.9146	A	AT1G24460
1	8670755	+	AT1G24460	A	G	0.0749064	0	3.96875e-05	13.132	A	AT1G24460
1	8670764	+	AT1G24460	A	G	0.217712	0.0042735	2.10593e-14	5.75225	A	AT1G24460
1	8685869	-	CCT5	T	C	0.0230931	0.00210463	1.67737e-10	2.97097	T	AT1G24510
1	8744836	+	THO2	A	G	0.0514286	0	0.00526223	12.2726	A	AT1G24706
1	8751482	+	THO2	A	G	0.058651	0	0.000582596	12.4729	A	AT1G24706
1	8760977	-	MAP70.2	T	C	0.0306569	0.00198413	0.00630564	3.61604	T	AT1G24764
1	8854395	-	AT1G25260	T	C	0.0184255	0.000527983	3.75521e-06	4.65724	T	AT1G25260
1	8855334	-	AT1G25260	T	C	0.0772973	0.0160643	7.56516e-06	1.60929	T	AT1G25260
1	8889326	-	OVA9	T	C	0.0389507	0	5.152e-07	15.5603	T	AT1G25350
1	8889467	-	OVA9	T	C	0.0426357	0.001001	3.02309e-11	5.37408	T	AT1G25350
1	8891063	-	OVA9	T	C	0.0352304	0	1.35302e-07	15.2961	T	AT1G25350
1	8905636	+	NDT2	A	G	0.0907643	0.010084	3.65139e-06	2.68753	A	AT1G25380
1	8953902	+	PP2AA1	A	G	0.0214974	0	3.97717e-05	14.1517	A	AT1G25490
1	8954136	+	PP2AA1	A	G	0.0309278	0.00247525	1.82804e-09	3.56078	A	AT1G25490
1	8954166	+	PP2AA1	A	G	0.0319361	0.000556483	4.58547e-15	5.8176	A	AT1G25490
1	8971292	-	MED25	T	C	0.0631229	0	0.000131448	12.9087	T	AT1G25540
1	8982058	-	TEM1	T	C	0.0157729	0.000592417	3.66503e-05	4.67754	T	AT1G25560
1	9027006	-	DCP5	T	C	0.0104068	0	1.49883e-05	13.1125	T	AT1G26110
1	9037421	+	ALA12	A	G	0.121212	0	0.000737046	12.5172	A	AT1G26130
1	9049814	-	AT1G26170	T	C	0.0744048	0	6.38351e-05	13.059	T	AT1G26170
1	9051292	-	AT1G26170	T	C	0.0505837	0	0.00670859	12.5651	T	AT1G26170
1	9067929	-	AT1G26208	A	G	0.0265957	0	0.00311376	11.807	A	AT1G26208
1	9164313	-	AT1G26520	T	C	0.121324	0	6.98898e-08	13.8171	T	AT1G26520
1	9172454	+	AT1G26550	A	G	0.0255455	0.00407141	1.35375e-08	2.2759	A	AT1G26550
1	9172530	+	AT1G26550	A	G	0.0100194	0.000769823	3.7075e-05	3.56476	A	AT1G26550
1	9181529	+	BGLU40	A	G	0.109344	0.00325733	2.18083e-09	5.06264	A	AT1G26560
1	9206697	+	ELF5A-2	A	G	0.0131291	0.000737657	2.5707e-26	3.33658	A	AT1G26630
1	9215435	+	MED10B	A	G	0.0647887	0.00692841	0.00203517	2.78812	A	AT1G26665
1	9217425	+	VTI12	A	G	0.0168421	0.000534474	4.94584e-05	4.58655	A	AT1G26670
1	9297233	+	CUL3A	A	G	0.0163447	0	0.00860439	12.856	A	AT1G26830
1	9297240	+	CUL3A	A	G	0.0363636	0.00186567	0.00433623	3.81301	A	AT1G26830
1	9297310	+	CUL3A	A	G	0.0201439	0.00169205	0.00831498	3.54621	A	AT1G26830
1	9297893	+	CUL3A	A	G	0.0134409	0	0.00872969	12.662	A	AT1G26830
1	9301811	-	AT1G26850	T	C	0.0104595	0.000880669	0.0012803	3.18945	T	AT1G26850
1	9302553	-	AT1G26850	T	C	0.017824	0	9.49337e-10	14.4224	T	AT1G26850
1	9302959	-	AT1G26850	T	C	0.0289308	0.00266241	4.13105e-10	3.31423	T	AT1G26850
1	9376229	+	AT1G27000	A	G	0.0859574	0.00330852	4.51388e-20	4.46776	A	AT1G27000
1	9376312	+	AT1G27000	A	G	0.0112676	0	0.00218472	11.9122	A	AT1G27000
1	9376313	+	AT1G27000	A	G	0.0321058	0.000888889	2.13209e-05	4.56386	A	AT1G27000
1	9404356	-	AT1G27090	T	C	0.0113065	0.00030931	1.39709e-07	4.97432	T	AT1G27090
1	9404520	-	AT1G27090	T	C	0.0148908	0	4.98565e-08	14.2653	T	AT1G27090
1	9429668	+	AT1G27150	A	G	0.110032	0.00988468	2.77236e-08	2.99261	A	AT1G27150
1	9444406	+	AT1G27180	A	G	0.20339	0	0.000825526	14.0868	A	AT1G27180
1	9485768	-	NTF2A	T	C	0.0198388	0.00114329	3.00382e-11	4.04083	T	AT1G27310
1	9485819	-	NTF2A	T	C	0.0268673	0.00545331	0.000511627	2.00488	T	AT1G27310
1	9490979	+	AHK3	A	G	0.129721	0.00525394	1.45956e-16	4.53663	A	AT1G27320
1	9497226	+	FBX6	A	G	0.0609982	0.00712589	7.84176e-05	3.03413	A	AT1G27340
1	9522282	-	AT1G27430	T	C	0.0518732	0	4.99846e-05	12.6699	T	AT1G27430
1	9522403	-	AT1G27430	T	C	0.0652921	0	3.66196e-05	13.9807	T	AT1G27430
1	9536870	+	NPGR1	A	G	0.0241546	0.00132626	0.00173261	3.86705	A	AT1G27460
1	9537289	+	NPGR1	A	G	0.0204741	0.00125156	0.000640352	4.00552	A	AT1G27460
1	9541687	-	AT1G27470	T	C	0.038835	0	0.00527816	12.0958	T	AT1G27470
1	9544929	+	LCAT1	A	G	0.0617647	0	1.95652e-09	14.1658	A	AT1G27480
1	9545558	+	LCAT1	A	G	0.409091	0.0485714	1.59837e-20	2.77785	A	AT1G27480
1	9563862	-	AT1G27530	T	C	0.0329041	0	6.30472e-08	14.8219	T	AT1G27530
1	9596436	+	AT1G27595	A	G	0.0887574	0	3.16389e-05	13.1869	A	AT1G27595
1	9633098	+	APL2	A	G	0.036855	0.00280899	0.00412533	3.70125	A	AT1G27680
1	9672679	-	ACA1	T	C	0.0180556	0	0.00193134	13.2305	T	AT1G27770
1	9673713	-	ACA1	T	C	0.0310421	0	0.000470104	13.9878	T	AT1G27770
1	9674078	-	ACA1	T	C	0.046748	0	1.72153e-05	12.3724	T	AT1G27770
1	9693678	-	ATCSA-1	T	C	0.0543657	0	1.95607e-08	14.1044	T	AT1G27840
1	9693951	-	ATCSA-1	T	C	0.0592593	0.00522193	0.0036743	3.03287	T	AT1G27840
1	9700475	+	AT1G27850	A	G	0.0557377	0.00355872	0.00105303	3.95358	A	AT1G27850
1	9717225	-	AT1G27900	T	C	0.107362	0	3.82189e-06	13.6307	T	AT1G27900
1	9766163	+	ABCB14	A	G	0.160173	0	3.43381e-08	14.1961	A	AT1G28010
1	9797443	+	AT1G28090	A	G	0.059387	0.00253165	3.02679e-05	4.37687	A	AT1G28090
1	9798743	+	AT1G28090	A	G	0.0804124	0.00518135	3.23353e-07	3.93622	A	AT1G28090
1	9804462	-	SCPL45	T	C	0.0521542	0.00469484	0.000149495	3.45029	T	AT1G28110
1	9813534	-	AT1G28120	T	C	0.0300334	0	4.97443e-06	13.2272	T	AT1G28120
1	9813535	-	AT1G28120	T	C	0.0257559	0.00119474	4.23617e-05	4.15794	T	AT1G28120
1	9834261	-	AT1G28140	T	C	0.0454882	0.0120172	6.32151e-06	1.47692	T	AT1G28140
1	9998153	+	HSL1	A	G	0.0301318	0	0.000398414	13.866	A	AT1G28440
1	10044604	-	AT1G28580	T	C	0.0197368	0	0.00359873	12.5999	T	AT1G28580
1	10044641	-	AT1G28580	T	C	0.0204918	0	0.00237268	12.6021	T	AT1G28580
1	10044725	-	AT1G28580	T	C	0.013363	0	0.00493315	11.9781	T	AT1G28580
1	10045058	-	AT1G28580	T	C	0.0415369	0	9.73468e-10	13.6724	T	AT1G28580
1	10045354	-	AT1G28580	T	C	0.0147059	0	0.00730375	12.6511	T	AT1G28580
1	10075255	-	ARAB-1	T	C	0.0203488	0	0.000662464	12.884	T	AT1G28670
1	10109761	-	NUDT15	T	C	0.0477528	0.0043956	0.00140717	3.28987	T	AT1G28960
1	10176331	+	AT1G29120	A	G	0.0186125	0	0.00324837	13.6138	A	AT1G29120
1	10176373	+	AT1G29120	A	G	0.0198347	0	0.00253047	12.6592	A	AT1G29120
1	10177706	+	AT1G29120	A	G	0.0174881	0	0.00255978	12.5613	A	AT1G29120
1	10181467	+	RPN6	A	G	0.0126454	0.00138217	0.000939705	3.13453	A	AT1G29150
1	10181896	+	RPN6	A	G	0.0579228	0.00412882	3.06334e-11	3.434	A	AT1G29150
1	10182394	+	RPN6	A	G	0.010101	0.000664011	0.00100636	3.88801	A	AT1G29150
1	10266084	+	PUB17	A	G	0.0552017	0	3.68493e-08	14.3344	A	AT1G29340
1	10271477	-	AT1G29350	T	C	0.0377358	0.00515464	0.000114202	2.75492	T	AT1G29350
1	10271604	-	AT1G29350	T	C	0.158392	0.0126227	1.70054e-15	3.17249	T	AT1G29350
1	10271731	-	AT1G29350	T	C	0.190476	0.00249066	7.62369e-28	5.8552	T	AT1G29350
1	10272303	-	AT1G29350	T	C	0.0261348	0	0.000110869	13.016	T	AT1G29350
1	10273631	-	AT1G29350	T	C	0.0853132	0.00143062	1.43433e-14	5.76323	T	AT1G29350
1	10280921	-	AT1G29370	T	C	0.22097	0.00949796	7.76464e-20	3.71961	T	AT1G29370
1	10280922	-	AT1G29370	T	C	0.0181612	0	0.000798756	12.4251	T	AT1G29370
1	10281048	-	AT1G29370	T	C	0.2625	0.00947368	1.34722e-20	3.5644	T	AT1G29370
1	10281716	-	AT1G29370	T	C	0.0520362	0.00126263	8.90484e-09	5.12704	T	AT1G29370
1	10283042	-	AT1G29370	T	C	0.0972222	0.00434783	1.13055e-05	4.46536	T	AT1G29370
1	10313306	-	AT1G29470	T	C	0.0707739	0.0203922	2.42216e-07	1.57868	T	AT1G29470
1	10376224	+	AT1G29670	A	G	0.014941	0.000614251	5.75194e-05	3.5566	A	AT1G29670
1	10380335	-	CAD1	T	C	0.135897	0.00530504	2.30268e-09	4.2615	T	AT1G29690
1	10385165	-	AT1G29700	T	C	0.020284	0	0.00733596	12.7087	T	AT1G29700
1	10385422	-	AT1G29700	T	C	0.0526992	0	3.43442e-10	14.1131	T	AT1G29700
1	10430588	+	AT1G29790	A	G	0.117647	0.010989	2.07381e-06	3.39897	A	AT1G29790
1	10431681	+	AT1G29790	A	G	0.0163447	0	0.00993877	12.3205	A	AT1G29790
1	10438380	+	AT1G29820	A	G	0.0838323	0	0.00248499	11.7535	A	AT1G29820
1	10459659	-	GLYRS-1	T	C	0.159972	0.00891089	3.22823e-24	3.56283	T	AT1G29880
1	10468160	+	CARB	A	G	0.0678825	0.00307692	1.22533e-07	4.00887	A	AT1G29900
1	10468502	+	CARB	A	G	0.0412186	0.00151057	2.38906e-07	4.72344	A	AT1G29900
1	10468663	+	CARB	A	G	0.0224383	0	2.96369e-05	12.4835	A	AT1G29900
1	10468768	+	CARB	A	G	0.015186	0.00115607	0.00273303	3.69156	A	AT1G29900
1	10469508	+	CARB	A	G	0.0624143	0	5.85913e-20	15.6283	A	AT1G29900
1	10469756	+	CARB	A	G	0.0178336	0	7.65543e-06	14.3118	A	AT1G29900
1	10469771	+	CARB	A	G	0.0154712	0	8.63123e-05	12.0764	A	AT1G29900
1	10470845	+	CARB	A	G	0.0320179	0	3.42906e-07	15.1758	A	AT1G29900
1	10470918	+	CARB	A	G	0.0197409	0.000827815	4.52633e-06	4.54411	A	AT1G29900
1	10470950	+	CARB	A	G	0.0119572	0.00084317	0.00177551	3.79964	A	AT1G29900
1	10471116	+	CARB	A	G	0.0119177	0.00140154	0.0019636	3.04841	A	AT1G29900
1	10471461	+	CARB	A	G	0.037193	0	5.22141e-12	14.8761	A	AT1G29900
1	10471840	+	CARB	A	G	0.0911528	0.00262927	1.59475e-20	4.7705	A	AT1G29900
1	10472837	-	LHCB1.2	T	C	0.027423	0.0030573	9.10969e-23	2.04207	T	AT1G29910
1	10475483	-	LHCB1.2	T	C	0.0219915	0.00166411	1.22013e-68	2.40653	T	AT1G29920
1	10478468	+	LHCB1.3	A	G	0.0118791	0.00108773	2.0795e-24	2.07358	A	AT1G29930
1	10478480	+	LHCB1.3	A	G	0.153754	0.00938257	3.38289e-45	2.42471	A	AT1G29930
1	10478677	+	LHCB1.3	A	G	0.0430551	0.00149745	2.97017e-76	2.88082	A	AT1G29930
1	10478981	+	LHCB1.3	A	G	0.011361	0.00309087	7.21091e-05	1.80282	A	AT1G29930
1	10483382	-	NRPA2	T	C	0.0361905	0	0.000637481	11.8034	T	AT1G29940
1	10500887	-	RPL18AA	T	C	0.0945122	0.00792752	0.000233237	2.36085	T	AT1G29970
1	10584926	-	PDH-E1 BETA	T	C	0.0289855	0.00104131	2.38386e-18	4.64236	T	AT1G30120
1	10625910	+	AT1G30200	A	G	0.0754717	0.00372439	6.90475e-07	4.02251	A	AT1G30200
1	10627424	-	TCP24	T	C	0.0418719	0	9.02835e-11	15.7057	T	AT1G30210
1	10628873	-	TCP24	T	C	0.04111	0.00221484	3.94045e-08	4.14024	T	AT1G30210
1	10628956	-	TCP24	T	C	0.052755	0	8.33388e-12	14.6979	T	AT1G30210
1	10628963	-	TCP24	T	C	0.0410317	0	3.29267e-08	13.7045	T	AT1G30210
1	10629302	-	TCP24	T	C	0.0180995	0.00139665	0.0092092	3.54171	T	AT1G30210
1	10629509	-	TCP24	T	C	0.0346821	0.0034965	0.0041469	2.97319	T	AT1G30210
1	10639835	+	AT1G30230	A	G	0.0188188	0.000586854	1.25504e-17	3.69964	A	AT1G30230
1	10640037	+	AT1G30230	A	G	0.0231561	0.00083717	1.58062e-28	3.91137	A	AT1G30230
1	10640279	+	AT1G30230	A	G	0.0431293	0.00316734	4.38878e-26	2.42182	A	AT1G30230
1	10681708	+	AT1G30320	A	G	0.0681818	4	0.000755575	4.08271	A	AT1G30320
1	10689283	-	ARF6	T	C	0.0198675	0	0.000701222	12.6164	T	AT1G30330
1	10689613	-	ARF6	T	C	0.130737	0.00330579	1.20575e-19	5.255	T	AT1G30330
1	10716061	+	ERD4	A	G	0.0110749	0.00102215	3.83183e-05	3.1883	A	AT1G30360
1	10716833	+	ERD4	A	G	0.0298607	0.000651042	4.68694e-10	4.579	A	AT1G30360
1	10717502	+	ERD4	A	G	0.198326	0.0299484	3.07743e-40	2.15671	A	AT1G30360
1	10717517	+	ERD4	A	G	0.0260288	0.000659631	2.13638e-17	5.17827	A	AT1G30360
1	10717533	+	ERD4	A	G	0.0390447	0.00244243	1.34973e-10	3.02301	A	AT1G30360
1	10717544	+	ERD4	A	G	0.0126002	0.000355619	1.6666e-08	5.12069	A	AT1G30360
1	10717681	+	ERD4	A	G	0.0764144	0.00572005	1.23388e-13	2.35246	A	AT1G30360
1	10729122	+	ABCC1	A	G	0.0559701	0.00191939	1.51727e-05	4.46125	A	AT1G30400
1	10730605	+	ABCC1	A	G	0.0628166	0.00338409	1.94376e-08	4.06029	A	AT1G30400
1	10732045	+	ABCC1	A	G	0.0421546	0	5.52902e-07	13.4273	A	AT1G30400
1	10732047	+	ABCC1	A	G	0.0242215	0	0.000636743	12.584	A	AT1G30400
1	10735313	+	ABCC1	A	G	0.0459082	0.00420168	8.42843e-05	3.06005	A	AT1G30400
1	10735879	+	ABCC1	A	G	0.0214286	0	0.000370891	12.6062	A	AT1G30400
1	10736953	+	ABCC1	A	G	0.0187845	0	0.00100413	12.4245	A	AT1G30400
1	10737243	+	ABCC1	A	G	0.0292729	0	2.51666e-06	15.1444	A	AT1G30400
1	10766616	+	CCC1	A	G	0.0453608	0	5.60753e-06	14.3294	A	AT1G30450
1	10769113	+	CCC1	A	G	0.154867	0.0316623	7.57079e-07	2.13502	A	AT1G30450
1	10797201	-	ATHB-9	T	C	0.0604839	0	3.83349e-10	14.7622	T	AT1G30490
1	10797238	-	ATHB-9	T	C	0.0399485	0	2.34816e-07	14.1735	T	AT1G30490
1	10816332	+	UGT78D1	A	G	0.0265625	0	0.0010327	13.4322	A	AT1G30530
1	10831884	-	AT1G30580	T	C	0.0311725	0.00737101	5.57589e-05	1.75819	T	AT1G30580
1	10833847	-	AT1G30580	T	C	0.0152432	0.00124805	2.95103e-10	3.54472	T	AT1G30580
1	10882240	+	T5I8.13	A	G	0.0875912	0.0158014	3.24565e-06	2.3535	A	AT1G30680
1	10882634	+	T5I8.13	A	G	0.0714286	0.00275482	2.19069e-06	4.51245	A	AT1G30680
1	10884271	+	T5I8.13	A	G	0.0179028	0	0.00342264	11.9699	A	AT1G30680
1	10884275	+	T5I8.13	A	G	0.0720486	0	4.90215e-09	14.6238	A	AT1G30680
1	10939799	-	JMJ18	T	C	0.0855263	0	0.00321483	11.8171	T	AT1G30810
1	10993499	-	AT1G30880	T	C	0.0499879	0.00784016	1.00341e-12	1.9902	T	AT1G30880
1	11123538	-	HINT 2	T	C	0.0843215	0.00549882	3.86743e-12	3.16174	T	AT1G31160
1	11123543	-	HINT 2	T	C	0.0350275	0.00162866	2.41649e-06	3.84589	T	AT1G31160
1	11196003	+	AT1G31300	A	G	0.028436	0	0.000884476	11.8771	A	AT1G31300
1	11250585	+	FEI1	A	G	0.164374	0.0137104	1.01851e-22	2.79709	A	AT1G31420
1	11250794	+	FEI1	A	G	0.0199081	0	1.89467e-05	14.6206	A	AT1G31420
1	11250960	+	FEI1	A	G	0.0292683	0	8.65071e-07	15.1557	A	AT1G31420
1	11251124	+	FEI1	A	G	0.0622517	0.00643604	2.93273e-06	2.43452	A	AT1G31420
1	11251929	+	FEI1	A	G	0.0556622	0.00143062	2.04769e-08	4.26302	A	AT1G31420
1	11252627	+	FEI1	A	G	0.0390914	0.00164926	6.7743e-09	3.80979	A	AT1G31420
1	11253084	+	FEI1	A	G	0.0584826	0.000590319	1.7175e-14	5.90166	A	AT1G31420
1	11253456	+	FEI1	A	G	0.0645161	0.00166113	5.97086e-28	5.19712	A	AT1G31420
1	11293345	-	AT1G31540	T	C	0.0731707	0	0.00456318	11.6129	T	AT1G31540
1	11326546	-	ROPGEF14	T	C	0.0473538	0.00290698	0.000766564	4.00882	T	AT1G31650
1	11326559	-	ROPGEF14	T	C	0.0460358	0	0.000285118	12.4194	T	AT1G31650
1	11344553	+	AT1G31690	A	G	0.168367	0.00641026	1.35787e-06	4.68422	A	AT1G31690
1	11353403	+	AT1G31710	A	G	0.039627	0	0.000726725	12.0367	A	AT1G31710
1	11354996	+	AT1G31710	A	G	0.0253566	0	0.000431085	12.9517	A	AT1G31710
1	11362966	+	AT1G31730	A	G	0.0219298	0	0.00103235	12.7038	A	AT1G31730
1	11363734	+	AT1G31730	A	G	0.0354251	0.00106952	1.21098e-07	4.93265	A	AT1G31730
1	11393306	+	AT1G31780	A	G	0.0217391	0.00143266	0.00125083	3.88826	A	AT1G31780
1	11397141	+	CYP97A3	A	G	0.0126103	0	5.43458e-05	13.6528	A	AT1G31800
1	11397638	+	CYP97A3	A	G	0.121739	0.0124417	1.03397e-16	2.60243	A	AT1G31800
1	11400966	-	FH14	T	C	0.0344828	0	0.00253386	11.9486	T	AT1G31810
1	11431594	+	AT1G31850	A	G	0.0371353	0	0.000596024	14.1902	A	AT1G31850
1	11432079	+	AT1G31850	A	G	0.0269058	0	3.59339e-06	13.0762	A	AT1G31850
1	11432368	+	AT1G31850	A	G	0.0636238	0	7.49087e-12	14.9417	A	AT1G31850
1	11457375	+	AT1G31910	A	G	0.0116877	0.00127307	0.000933873	3.17236	A	AT1G31910
1	11460168	+	AT1G31910	A	G	0.0105988	0.000656599	0.000641874	3.98619	A	AT1G31910
1	11460193	+	AT1G31910	A	G	0.143965	0.0069541	8.36944e-46	4.24588	A	AT1G31910
1	11460304	+	AT1G31910	A	G	0.0428404	0	4.59947e-15	15.7478	A	AT1G31910
1	11460377	+	AT1G31910	A	G	0.0151515	0.000670691	4.44583e-05	4.36067	A	AT1G31910
1	11460541	+	AT1G31910	A	G	0.0177736	0.00220872	0.00598371	2.45163	A	AT1G31910
1	11460784	+	AT1G31910	A	G	0.0182879	0	3.07736e-09	14.4782	A	AT1G31910
1	11461565	+	AT1G31910	A	G	0.0152403	0.00067981	0.000740232	4.06915	A	AT1G31910
1	11480398	+	RH5	A	G	0.0731548	0.00604839	1.60083e-06	2.70096	A	AT1G31970
1	11533923	+	PRK	A	G	0.0110321	0.000724585	7.74523e-14	3.02186	A	AT1G32060
1	11613820	+	RCD1	A	G	0.0111524	0	6.51031e-05	13.8278	A	AT1G32230
1	11613901	+	RCD1	A	G	0.042133	0.000672948	1.1046e-12	5.66589	A	AT1G32230
1	11613902	+	RCD1	A	G	0.0330954	0.000655308	4.99216e-08	5.2026	A	AT1G32230
1	11614452	+	RCD1	A	G	0.0185265	0	1.24006e-10	14.6396	A	AT1G32230
1	11673547	+	AT1G32360	A	G	0.0300633	0.00175439	0.000468519	4.06786	A	AT1G32360
1	11683423	+	PRS2	A	G	0.0433673	0.00343643	0.00830798	3.51799	A	AT1G32380
1	11713953	+	PKP3	A	G	0.0313725	0	0.00192063	11.6687	A	AT1G32440
1	11739795	-	GDH3	T	C	0.0156271	0.00063745	1.5162e-18	3.5498	T	AT1G32470
1	11739797	-	GDH3	T	C	0.017109	0.000876704	2.42509e-21	3.4062	T	AT1G32470
1	11742750	-	ESP 3	T	C	0.187592	0.0096463	1.01301e-24	4.16537	T	AT1G32490
1	11760032	-	MIP1	T	C	0.0479042	0	0.000479787	12.4386	T	AT1G32530
1	11784291	+	MORF5	A	G	0.042268	0.013034	0.00299845	1.29156	A	AT1G32580
1	11784591	+	MORF5	A	G	0.0253687	0	2.51452e-09	14.2799	A	AT1G32580
1	11847820	-	TAF1	T	C	0.0361111	0	0.00394983	12.5275	T	AT1G32750
1	11849182	-	TAF1	T	C	0.0930233	0	1.62464e-08	13.3914	T	AT1G32750
1	11849431	-	TAF1	T	C	0.0550162	0	0.000290348	12.6427	T	AT1G32750
1	11875313	-	CID11	T	C	0.0423601	0.00608026	4.45841e-09	2.332	T	AT1G32790
1	11876792	-	CID11	T	C	0.0108752	0.000428082	0.000149974	4.37581	T	AT1G32790
1	11885825	+	AT1G32810	A	G	0.189024	0.00584795	3.11997e-08	5.06334	A	AT1G32810
1	11968440	-	AT1G33050	T	C	0.0120337	0	0.000666108	14.2823	T	AT1G33050
1	11968982	-	AT1G33050	T	C	0.128453	0.00200602	8.94628e-30	6.01759	T	AT1G33050
1	11969407	-	AT1G33050	T	C	0.061657	0	1.48077e-08	14.5962	T	AT1G33050
1	11969517	-	AT1G33050	T	C	0.0690846	0.00480192	3.99659e-10	3.79956	T	AT1G33050
1	12006731	+	AT1G33110	A	G	0.0653465	0.00206186	9.39754e-08	4.94906	A	AT1G33110
1	12008430	+	AT1G33110	A	G	0.0207469	0	0.000312648	12.7707	A	AT1G33110
1	12057976	-	AT1G33250	T	C	0.0470588	0.00681818	0.00396839	2.72804	T	AT1G33250
1	12075215	+	AT1G33290	A	G	0.210412	0.00844773	9.0861e-30	4.02786	A	AT1G33290
1	12075781	+	AT1G33290	A	G	0.0202922	0.00249584	0.000436822	2.92538	A	AT1G33290
1	12093393	+	AT1G33360	A	G	0.0605096	0.00766284	0.00488587	2.92873	A	AT1G33360
1	12101586	-	ATFAS4	T	C	0.109677	0	0.00095056	12.1375	T	AT1G33390
1	12109938	-	SAR 1.00	T	C	0.0687161	0.00210526	4.35457e-06	4.76797	T	AT1G33410
1	12115038	-	SAR 1.00	T	C	0.0717703	0	3.93513e-05	12.8452	T	AT1G33410
1	12116626	-	SAR 1.00	T	C	0.100939	0.0119522	7.20546e-05	2.96809	T	AT1G33410
1	12178535	+	AT1G33590	A	G	0.086671	0.00706595	3.21814e-16	2.49633	A	AT1G33590
1	12178834	+	AT1G33590	A	G	0.0167615	0.00210337	0.00429668	2.13547	A	AT1G33590
1	12208338	-	AT1G33700	A	G	0.0402439	0.0107383	0.0098996	1.76713	A	AT1G33700
1	12208380	-	AT1G33700	A	G	0.0432243	0	1.4036e-09	13.7824	A	AT1G33700
1	12208381	-	AT1G33700	A	G	0.014218	0	0.00304825	12.1458	A	AT1G33700
1	12208433	-	AT1G33700	A	G	0.0152284	0	0.00329563	12.2353	A	AT1G33700
1	12269333	+	AT1G33811	A	G	0.0354563	0.000688231	1.25883e-10	5.42562	A	AT1G33811
1	12356902	+	MES14	A	G	0.0182149	0.000884173	8.99507e-05	4.32989	A	AT1G33990
1	12357660	+	MES14	A	G	0.0157211	0	1.23226e-06	13.8421	A	AT1G33990
1	12371099	-	RPS18A	T	C	0.0109796	0.000595711	2.69861e-09	3.68823	T	AT1G34030
1	12417393	-	AT1G34110	T	C	0.160305	0.0181818	0.000142844	3.11788	T	AT1G34110
1	12421358	-	AT1G34110	A	G	0.089172	0.0060241	0.00205469	3.88942	A	AT1G34110
1	12453061	+	NAC017	A	G	0.022869	0	0.00134898	14.0349	A	AT1G34190
1	12463846	-	AT1G34220	T	C	24	0	0.00956432	11.5687	T	AT1G34220
1	12465698	-	AT1G34220	T	C	0.0504587	0	6.83267e-06	12.595	T	AT1G34220
1	12504900	+	AT1G34300	A	G	0.0733945	0	0.000295083	13.8251	A	AT1G34300
1	12532591	+	AT1G34340	A	G	0.0649606	0.00359066	1.8711e-06	3.91962	A	AT1G34340
1	12540244	+	PS1	A	G	0.185185	0	3.51956e-05	12.8985	A	AT1G34355
1	12551205	+	STOP1	A	G	0.040393	0.00547945	1.70391e-06	2.81731	A	AT1G34370
1	12605297	+	AT1G34470	A	G	0.0906149	0.0078125	5.50877e-05	3.4986	A	AT1G34470
1	12649767	-	EMB2756	T	C	0.140816	0.00235849	5.13054e-12	5.60383	T	AT1G34550
1	12867553	+	GRF4	A	G	0.0154892	0.00466299	0.00186254	1.67708	A	AT1G35160
1	12911339	+	AT1G35220	A	G	0.118519	0	1.28625e-07	13.788	A	AT1G35220
1	13026670	+	AT1G35420	A	G	0.012952	0.001998	0.00393827	2.40133	A	AT1G35420
1	13116444	-	TCP23	T	C	0.128342	0	9.53559e-06	12.4502	T	AT1G35560
1	13122571	-	CINV1	T	C	0.25	0.0104364	2.37366e-54	3.53205	T	AT1G35580
1	13123362	-	CINV1	T	C	0.0105597	0.000549753	0.000167407	4.23071	T	AT1G35580
1	13123456	-	CINV1	T	C	0.0164456	0.00211864	0.000339398	2.79035	T	AT1G35580
1	13197388	+	AT1G35660	A	G	0.104839	0	0.00306252	12.159	A	AT1G35660
1	13226387	+	ANN1	A	G	0.013149	0	4.69539e-09	15.3276	A	AT1G35720
1	13226476	+	ANN1	A	G	0.0160056	0.000421941	9.09189e-10	5.19592	A	AT1G35720
1	13226722	+	ANN1	A	G	0.020674	0.000722804	2.21124e-13	4.70298	A	AT1G35720
1	13450486	+	AT1G36050	A	G	0.0694626	0.00140449	1.72562e-06	4.86341	A	AT1G36050
1	13450518	+	AT1G36050	A	G	0.0339869	0	0.000959495	13.3611	A	AT1G36050
1	13451670	+	AT1G36050	A	G	0.0192113	0.00102987	0.000243931	4.1985	A	AT1G36050
1	13451967	+	AT1G36050	A	G	25	0.000980392	5.15006e-06	4.61648	A	AT1G36050
1	13452263	+	AT1G36050	A	G	0.0207502	0.00138313	0.000455528	3.58514	A	AT1G36050
1	13452870	+	AT1G36050	A	G	0.141129	0.0124611	3.04645e-15	2.92181	A	AT1G36050
1	13535246	+	ACC1	A	G	0.0312891	0.00197239	0.00283305	3.7358	A	AT1G36160
1	13536284	+	ACC1	A	G	0.0487805	0	4.56368e-09	13.7263	A	AT1G36160
1	13536926	+	ACC1	A	G	0.0621336	0.00170648	6.0489e-10	5.16411	A	AT1G36160
1	13537723	+	ACC1	A	G	0.0483871	0.00251889	2.03887e-09	4.22046	A	AT1G36160
1	13537900	+	ACC1	A	G	0.0600632	0	1.5882e-08	13.9552	A	AT1G36160
1	13537980	+	ACC1	A	G	0.0192077	0	0.00163998	12.3814	A	AT1G36160
1	13538366	+	ACC1	A	G	0.156319	0.00371747	8.6291e-14	4.74399	A	AT1G36160
1	13539057	+	ACC1	A	G	0.0136307	0	0.00993263	11.981	A	AT1G36160
1	13539230	+	ACC1	A	G	0.0143885	0	0.00108143	14.0384	A	AT1G36160
1	13539387	+	ACC1	A	G	0.0766169	0.00263505	5.82667e-13	4.67007	A	AT1G36160
1	13539833	+	ACC1	A	G	0.120428	0.00595238	2.24889e-19	4.04941	A	AT1G36160
1	13539871	+	ACC1	A	G	0.0153404	0	0.00631684	12.7245	A	AT1G36160
1	13541667	+	ACC1	A	G	0.0127971	0	0.00249525	11.8682	A	AT1G36160
1	13541688	+	ACC1	A	G	0.011396	0	0.00698247	11.6932	A	AT1G36160
1	13541721	+	ACC1	A	G	0.0129482	0	0.00396413	11.8817	A	AT1G36160
1	13541740	+	ACC1	A	G	0.0179641	0	0.000997421	12.3378	A	AT1G36160
1	13541853	+	ACC1	A	G	0.0431125	0	4.91754e-09	13.6941	A	AT1G36160
1	13542690	+	ACC1	A	G	0.0262739	0	2.98391e-08	15.0318	A	AT1G36160
1	13542739	+	ACC1	A	G	0.0496157	0.000823045	1.69636e-15	5.84975	A	AT1G36160
1	13542808	+	ACC1	A	G	0.021374	0	5.95541e-07	12.7001	A	AT1G36160
1	13542966	+	ACC1	A	G	0.0138568	0.000884173	0.00118014	3.91942	A	AT1G36160
1	13543040	+	ACC1	A	G	0.0174129	0	0.000662113	14.5036	A	AT1G36160
1	13543080	+	ACC1	A	G	0.0225261	0	2.15064e-07	14.8688	A	AT1G36160
1	13543161	+	ACC1	A	G	0.0405878	0.000794913	1.11284e-12	5.58856	A	AT1G36160
1	13543240	+	ACC1	A	G	0.0113879	0	0.00128326	13.2405	A	AT1G36160
1	13543443	+	ACC1	A	G	0.0117045	0	0.00104164	13.8846	A	AT1G36160
1	13543499	+	ACC1	A	G	0.0366324	0.00143678	1.31371e-11	4.57547	A	AT1G36160
1	13543753	+	ACC1	A	G	0.0461681	0	7.18823e-12	15.805	A	AT1G36160
1	13543798	+	ACC1	A	G	0.194781	0.00484966	6.64885e-47	5.24856	A	AT1G36160
1	13543799	+	ACC1	A	G	0.0822306	0.000997009	1.16295e-17	6.15952	A	AT1G36160
1	13672590	+	AT1G36320	A	G	0.01766	0.000769231	0.00209154	3.96593	A	AT1G36320
1	13673563	+	AT1G36320	A	G	0.0216732	0	3.48316e-10	15.0492	A	AT1G36320
1	13673911	+	AT1G36320	A	G	0.0118606	0	0.00178052	13.689	A	AT1G36320
1	13899841	-	AT1G36730	T	C	0.0362785	0	2.07275e-10	15.3728	T	AT1G36730
1	14159183	+	NIA2	A	G	0.0738392	0.0202646	2.90559e-12	1.41848	A	AT1G37130
1	15651764	-	RPL35AB	T	C	0.0285989	0.00569676	1.22904e-09	1.58449	T	AT1G41880
1	15892333	+	AT1G42430	A	G	0.0196592	0	0.00938353	12.4777	A	AT1G42430
1	15894077	+	AT1G42430	A	G	0.0186393	0.00114679	0.00168307	3.84671	A	AT1G42430
1	15896687	-	AT1G42440	T	C	0.0201681	0	0.00783781	13.0832	T	AT1G42440
1	15896749	-	AT1G42440	T	C	0.027735	0	0.000782457	13.0012	T	AT1G42440
1	15899771	-	AT1G42440	T	C	0.0306859	0	0.000984773	13.0933	T	AT1G42440
1	15975983	+	GLR3.3	A	G	0.0442177	0	0.000449775	13.1141	A	AT1G42540
1	15977229	+	PMI1	A	G	0.0154015	0	0.00230319	12.724	A	AT1G42550
1	15977978	+	PMI1	A	G	0.0330969	0	6.80864e-06	13.3018	A	AT1G42550
1	15979123	+	PMI1	A	G	0.0111684	0	0.00191615	13.7201	A	AT1G42550
1	16129045	+	GAPB	A	G	0.0671949	0.0109512	1.0435e-42	1.63189	A	AT1G42970
1	16268087	+	ARP 1.00	A	G	0.0170254	0.00115927	2.81564e-32	3.51293	A	AT1G43170
1	16268267	+	ARP 1.00	A	G	0.0210446	0.00244037	5.51677e-09	1.86544	A	AT1G43170
1	16398623	-	Aty2	T	C	0.0148968	0.000565771	1.37554e-06	4.0524	T	AT1G43560
1	16411654	-	AT1G43580	T	C	0.0517504	0.00159744	4.46232e-08	5.00313	T	AT1G43580
1	16417729	-	NA	T	C	0.435484	0	0.000225211	12.6798	T	AT1G43605
1	16427418	-	UGT80B1	T	C	0.0485075	0	0.00128444	12.5624	T	AT1G43620
1	16481866	+	AT1G43690	A	G	0.0303448	0	2.33907e-05	13.18	A	AT1G43690
1	16482213	+	AT1G43690	A	G	0.0683761	0.003125	6.44854e-10	4.33484	A	AT1G43690
1	16482435	+	AT1G43690	A	G	0.0267953	0	5.37808e-05	13.556	A	AT1G43690
1	16484480	+	VIP1	A	G	0.0124069	0	0.00278503	12.7306	A	AT1G43700
1	16484481	+	VIP1	A	G	0.0225847	0.0010627	9.19959e-05	4.38648	A	AT1G43700
1	16484531	+	VIP1	A	G	0.016624	0	0.000429253	13.1531	A	AT1G43700
1	16484770	+	VIP1	A	G	0.0630798	0.00138696	5.82754e-09	5.32819	A	AT1G43700
1	16485090	+	VIP1	A	G	0.0152801	0	0.00215039	12.5812	A	AT1G43700
1	16485714	+	VIP1	A	G	0.011611	0	0.00910739	12.117	A	AT1G43700
1	16486570	-	SDC	T	C	0.0188943	0	6.53452e-05	14.5094	T	AT1G43710
1	16486627	-	SDC	T	C	0.0182232	0.000919118	0.00313661	3.84827	T	AT1G43710
1	16486738	-	SDC	T	C	0.0146951	0.00165017	0.00183681	3.10013	T	AT1G43710
1	16486993	-	SDC	T	C	0.0616678	0.00426743	2.86635e-05	2.57617	T	AT1G43710
1	16487079	-	SDC	T	C	0.0250784	0.0020436	7.88222e-06	3.31256	T	AT1G43710
1	16621033	+	SEU	A	G	0.0231317	0	0.00110449	12.9433	A	AT1G43850
1	16647990	+	RABC1	A	G	0.038777	0.00157729	2.5138e-11	4.56646	A	AT1G43890
1	16654774	+	AT1G43900	A	G	0.0282776	0	2.26924e-05	13.0777	A	AT1G43900
1	16835987	-	ILL6	T	C	0.0486111	0	6.11055e-05	12.8015	T	AT1G44350
1	16850335	-	CAO	T	C	0.0117032	0.000504923	2.34208e-07	4.03759	T	AT1G44446
1	16872968	+	PSBS	A	G	0.0384561	0.00935023	1.76607e-17	1.19678	A	AT1G44575
1	16912471	-	AT1G44790	T	C	0.0294695	0.00223964	1.16963e-05	3.67849	T	AT1G44790
1	16912818	-	AT1G44790	T	C	0.0127551	0	0.00106255	11.9486	T	AT1G44790
1	16941751	+	AT1G44835	A	G	0.0306122	0.00148148	0.000108459	4.21329	A	AT1G44835
1	16981968	+	PRP40A	A	G	0.0368098	0.00296736	0.00500573	3.5873	A	AT1G44910
1	17010580	+	RPT4B	A	G	0.0155483	0.00108696	3.23266e-06	3.74731	A	AT1G45000
1	17086186	-	IRE4	T	C	0.0894118	0	3.51019e-06	13.3504	T	AT1G45160
1	17088579	-	IRE4	T	C	0.0445104	0	0.000750344	12.9286	T	AT1G45160
1	17088894	-	IRE4	T	C	0.0553846	0	0.000276941	12.6108	T	AT1G45160
1	17089002	-	IRE4	T	C	0.134454	0	3.54471e-10	14.0101	T	AT1G45160
1	17089486	-	IRE4	T	C	0.0431034	0	0.00300099	12.2519	T	AT1G45160
1	17117491	+	BGLU1	A	G	0.113475	0.00847458	0.0026403	3.75086	A	AT1G45191
1	17127068	+	ATTLL1	A	G	0.0271941	0.00114811	1.59257e-06	4.52041	A	AT1G45201
1	17127439	+	ATTLL1	A	G	0.0238491	0.000992063	2.4185e-05	4.27534	A	AT1G45201
1	17172956	-	MEFG1	T	C	0.0976864	0.00819672	0.000105129	3.11295	T	AT1G45332
1	17174841	-	MEFG1	T	C	0.0923483	0.00328947	3.61869e-06	4.6148	T	AT1G45332
1	17192762	+	AT1G45688	A	G	0.122901	0.0140612	5.2265e-24	2.98055	A	AT1G45688
1	17192853	+	AT1G45688	A	G	0.0103964	0	0.000365387	13.6967	A	AT1G45688
1	17283437	-	RD21A	T	C	0.015506	0.00231303	1.22501e-06	2.52826	T	AT1G47128
1	17283470	-	RD21A	T	C	0.0107132	0.000845309	6.06118e-06	3.3697	T	AT1G47128
1	17298577	-	WPP2	T	C	0.0128266	0.000590667	2.13799e-05	4.40383	T	AT1G47200
1	17302545	+	CYCA3-2	A	G	0.0261097	0	0.000821133	12.8064	A	AT1G47210
1	17302644	+	CYCA3-2	A	G	0.027027	0	0.000982374	12.9115	A	AT1G47210
1	17302647	+	CYCA3-2	A	G	0.0402576	0.0043573	0.00169476	3.05471	A	AT1G47210
1	17302692	+	CYCA3-2	A	G	0.0622837	0.0023753	6.00182e-07	4.69837	A	AT1G47210
1	17323336	-	GAMMACA2	T	C	0.0106744	0.000655738	0.00257242	3.76125	T	AT1G47260
1	17328109	+	TULP6	A	G	0.0247748	0	0.00177582	13.1255	A	AT1G47270
1	17337443	+	3BETAHSD/D1	A	G	0.0265655	0	0.00331245	13.0249	A	AT1G47290
1	17344469	+	AT1G47310	A	G	0.0699301	0.00319489	4.15248e-05	4.44469	A	AT1G47310
1	17396674	-	SDH5	T	C	0.0233474	0.00274914	9.53482e-10	2.93306	T	AT1G47420
1	17452737	+	AT1G47530	A	G	0.0138387	0	1.46654e-05	13.476	A	AT1G47530
1	17453609	+	AT1G47530	A	G	0.0107181	0	0.000631957	13.0499	A	AT1G47530
1	17454146	+	AT1G47530	A	G	0.018313	0.00141143	1.27369e-05	3.63931	A	AT1G47530
1	17460866	+	SEC3A	A	G	0.0287141	0	3.57843e-06	13.2003	A	AT1G47550
1	17462087	+	SEC3A	A	G	0.0297927	0.00134048	0.000179462	4.24554	A	AT1G47550
1	17463066	+	SEC3A	A	G	0.384703	0.0415225	1.4899e-33	2.64313	A	AT1G47550
1	17472353	+	SEC3B	A	G	0.307692	0	0.00125926	12.6978	A	AT1G47560
1	17568425	+	AT1G47740	A	G	0.1683	0.00501792	2.58844e-34	4.36079	A	AT1G47740
1	17569015	+	AT1G47740	A	G	0.0216173	0.000913242	6.17695e-05	4.34415	A	AT1G47740
1	17569025	+	AT1G47740	A	G	0.0224179	0.000903342	4.12325e-06	4.59872	A	AT1G47740
1	17648595	-	FPP6	T	C	0.0702875	0.00462963	0.000787079	3.89864	T	AT1G47900
1	17717284	-	LPD1	T	C	0.0517901	0.00305577	1.4232e-23	3.76742	T	AT1G48030
1	17718572	-	LPD1	T	C	0.0174045	0.00378788	0.00275007	1.85413	T	AT1G48030
1	17732954	-	AT1G48090	T	C	0.053407	0.00180505	4.72751e-06	4.68519	T	AT1G48090
1	17734228	-	AT1G48090	T	C	0.0583501	0	3.44609e-05	14.1674	T	AT1G48090
1	17734614	-	AT1G48090	T	C	0.0560345	0.00484262	0.00131357	3.24719	T	AT1G48090
1	17735169	-	AT1G48090	T	C	0.0573066	0	3.91416e-06	12.9183	T	AT1G48090
1	17737905	-	AT1G48090	T	C	0.0572792	0	8.8249e-05	12.4511	T	AT1G48090
1	17739280	-	AT1G48090	T	C	0.523392	0.0452675	2.5648e-30	3.49924	T	AT1G48090
1	17739281	-	AT1G48090	T	C	0.0402299	0	0.00385689	12.0403	T	AT1G48090
1	17742130	-	AT1G48090	T	C	0.181818	0	4.61625e-09	15.0012	T	AT1G48090
1	17754663	-	AT1G48090	T	C	0.102151	0	0.00234049	11.8645	T	AT1G48090
1	17770511	-	ECT7	T	C	0.0224299	0	0.00375049	12.7803	T	AT1G48110
1	17789241	+	AT1G48170	A	G	0.0152091	0	0.00435464	12.1873	A	AT1G48170
1	17799949	+	AT1G48210	A	G	0.0708899	0.0127796	0.00515736	1.91775	A	AT1G48210
1	17801409	+	AT1G48210	A	G	0.0181818	0	0.00573918	12.4727	A	AT1G48210
1	17806980	+	AT1G48230	A	G	0.0163599	0	0.00119531	12.7727	A	AT1G48230
1	17807983	+	AT1G48230	A	G	0.0180505	0	0.00122027	12.4333	A	AT1G48230
1	17835192	+	AT1G48280	A	G	0.0921986	0.00578035	0.00154674	3.99885	A	AT1G48280
1	17835573	+	AT1G48280	A	G	0.0625	0	0.00936886	12.9477	A	AT1G48280
1	17887884	-	AGO1	T	C	0.0181185	0.000426439	1.21577e-09	5.14889	T	AT1G48410
1	17889699	-	AGO1	T	C	0.0104426	0.000603136	0.000393994	4.04963	T	AT1G48410
1	17904421	-	AT1G48430	T	C	0.0673575	0	2.69699e-12	14.6627	T	AT1G48430
1	17904470	-	AT1G48430	T	C	32	0	0.000452697	13.4762	T	AT1G48430
1	17908301	+	AT1G48440	A	G	0.0166667	0.000549451	2.2232e-06	4.69089	A	AT1G48440
1	17908847	-	AT1G48450	T	C	0.0114987	0.00044287	2.01535e-06	4.65546	T	AT1G48450
1	17909183	-	AT1G48450	T	C	0.0120424	0.000519751	0.00733301	3.56775	T	AT1G48450
1	17946592	+	AT1G48540	A	G	0.0887097	0.00409836	3.64521e-05	4.42742	A	AT1G48540
1	17946646	+	AT1G48540	A	G	0.0584416	0	0.000107631	12.7832	A	AT1G48540
1	17947051	+	AT1G48540	A	G	0.0460123	0	0.000739106	12.4116	A	AT1G48540
1	17956803	-	AT1G48570	T	C	0.0312837	0	0.00318302	12.8566	T	AT1G48570
1	17956862	-	AT1G48570	T	C	0.261067	0.0523364	8.34242e-12	1.86251	T	AT1G48570
1	17967923	+	NMT2	A	G	0.0236439	0.000894454	1.77603e-06	4.62747	A	AT1G48600
1	17968068	+	NMT2	A	G	0.0182216	0	6.8643e-06	12.3867	A	AT1G48600
1	17968526	+	NMT2	A	G	0.0324149	0.000998004	2.85758e-06	4.5868	A	AT1G48600
1	17975301	-	HON5	T	C	0.0353569	0	9.69338e-08	14.8038	T	AT1G48620
1	17984705	+	PEX3-2	A	G	0.129032	0.00224719	1.38368e-10	5.40095	A	AT1G48635
1	17989928	-	AT1G48650	T	C	0.0272021	0.00166945	0.00135813	3.87794	T	AT1G48650
1	17990332	-	AT1G48650	T	C	0.031339	0	0.000511196	13.0609	T	AT1G48650
1	17990456	-	AT1G48650	T	C	0.0646688	0.00215054	1.39756e-07	4.83571	T	AT1G48650
1	17990519	-	AT1G48650	T	C	0.0240964	0	0.00067679	12.749	T	AT1G48650
1	17991568	-	AT1G48650	T	C	0.0275779	0	6.3038e-05	13.3892	T	AT1G48650
1	18038310	-	DELTA-ADR	T	C	0.0462185	0	0.00763121	12.3815	T	AT1G48760
1	18064098	+	AT1G48840	A	G	0.0469208	0.00343643	0.00385667	3.70342	A	AT1G48840
1	18065196	-	EMB1144	T	C	0.0287049	0	2.68581e-09	14.4219	T	AT1G48850
1	18065268	-	EMB1144	T	C	0.0157563	0	0.000381329	13.3899	T	AT1G48850
1	18066449	-	EMB1144	T	C	0.0100503	0	0.000110921	12.8518	T	AT1G48850
1	18066467	-	EMB1144	T	C	0.0133038	0	2.55249e-06	13.7598	T	AT1G48850
1	18067320	-	EMB1144	T	C	0.0197333	0	1.23742e-06	14.7774	T	AT1G48850
1	18069042	-	AT1G48860	T	C	0.0577532	0.00213904	8.73634e-07	3.89986	T	AT1G48860
1	18069191	-	AT1G48860	T	C	0.0143781	0.000918274	0.00085541	3.93478	T	AT1G48860
1	18070597	-	AT1G48860	T	C	0.0366071	0.0011919	1.35335e-07	4.85196	T	AT1G48860
1	18100366	+	NUCL1	A	G	0.044196	0.00447261	9.92211e-16	2.11517	A	AT1G48920
1	18107869	+	AT1G48950	A	G	0.0287206	0	0.00693642	11.6944	A	AT1G48950
1	18138785	+	AT1G49032	A	G	0.0502392	0.00170648	3.37831e-05	4.61867	A	AT1G49032
1	18139777	-	SCD1	T	C	0.133498	0.003861	2.42699e-25	5.09156	T	AT1G49040
1	18216685	+	ACT8	A	G	0.0955344	0.00274631	7.92759e-26	3.98517	A	AT1G49240
1	18216762	+	ACT8	A	G	0.047668	0.00123877	2.14276e-20	4.54135	A	AT1G49240
1	18216787	+	ACT8	A	G	0.0992487	0.00289855	2.36402e-32	4.17829	A	AT1G49240
1	18216845	+	ACT8	A	G	0.0110454	0	9.11758e-07	13.353	A	AT1G49240
1	18216849	+	ACT8	A	G	0.018315	0.000360231	3.54461e-08	5.11267	A	AT1G49240
1	18217061	+	ACT8	A	G	0.0228379	0.000327976	4.72536e-17	6.08572	A	AT1G49240
1	18217619	+	ACT8	A	G	0.0236037	0	1.99618e-18	14.4802	A	AT1G49240
1	18217621	+	ACT8	A	G	0.0387417	0	7.5545e-24	17.2516	A	AT1G49240
1	18217625	+	ACT8	A	G	0.0595435	0	1.42596e-48	18.3369	A	AT1G49240
1	18217633	+	ACT8	A	G	0.168255	0.00620417	2.63244e-59	3.7769	A	AT1G49240
1	18218095	+	ACT8	A	G	0.0449041	0.00791557	3.98748e-12	2.40688	A	AT1G49240
1	18262958	+	PI4KA1	A	G	0.029654	0	0.00384727	13.1535	A	AT1G49340
1	18278215	+	CCS1	A	G	0.0584192	0.00154083	4.41369e-10	5.20465	A	AT1G49380
1	18352112	+	CRK8	A	G	0.0787293	0.00636943	6.43786e-06	3.18699	A	AT1G49580
1	18353073	+	CRK8	A	G	0.232722	0.00938086	2.51712e-31	4.60505	A	AT1G49580
1	18353146	+	CRK8	A	G	0.0298063	0	0.000142093	13.0883	A	AT1G49580
1	18353148	+	CRK8	A	G	0.430091	0.0501002	3.90928e-43	3.03387	A	AT1G49580
1	18357211	-	RBP47A	T	C	0.012148	0.000596303	0.000157288	4.25394	T	AT1G49600
1	18368352	-	PREP2	T	C	0.0317164	0.0025641	0.00903806	3.48838	T	AT1G49630
1	18368386	-	PREP2	T	C	0.0187793	0	0.00818388	12.387	T	AT1G49630
1	18372241	-	PREP2	T	C	0.0827251	0.003861	0.000242016	4.07405	T	AT1G49630
1	18416709	+	PAB 8.00	A	G	0.0144058	0.000775795	0.000128812	4.1913	A	AT1G49760
1	18416713	+	PAB 8.00	A	G	0.0381455	0.00834598	2.69059e-06	2.1305	A	AT1G49760
1	18417848	+	PAB 8.00	A	G	0.0152891	0.000596303	1.78884e-06	4.64535	A	AT1G49760
1	18417960	+	PAB 8.00	A	G	0.126562	0.0148035	5.46742e-22	2.05114	A	AT1G49760
1	18418041	+	PAB 8.00	A	G	0.033954	0	1.9906e-14	14.7003	A	AT1G49760
1	18418583	+	PAB 8.00	A	G	0.0150325	0.00251046	1.8593e-05	2.53485	A	AT1G49760
1	18418826	+	PAB 8.00	A	G	0.0392214	0.0015273	1.20247e-12	3.86135	A	AT1G49760
1	18418846	+	PAB 8.00	A	G	0.0440234	0.000733676	7.72226e-22	5.39529	A	AT1G49760
1	18419076	+	PAB 8.00	A	G	0.0647906	0.00357427	7.62092e-18	3.28332	A	AT1G49760
1	18419286	+	PAB 8.00	A	G	0.0168658	0	1.96595e-07	15.8128	A	AT1G49760
1	18444199	+	MTK	A	G	0.0269058	0	0.00497542	13.5885	A	AT1G49820
1	18455327	-	AT1G49850	T	C	0.0930233	0.00862069	4.9994e-06	3.36157	T	AT1G49850
1	18501941	-	CLPR1	T	C	0.0116877	0.000497389	4.0153e-06	3.9235	T	AT1G49970
1	18503085	-	CLPR1	T	C	0.0274736	0.000681818	2.41414e-28	5.19874	T	AT1G49970
1	18503419	-	CLPR1	T	C	0.0356308	0.000960307	3.46719e-26	5.10297	T	AT1G49970
1	18503438	-	CLPR1	T	C	0.0108303	0.000801282	1.19283e-06	3.47677	T	AT1G49970
1	18518500	+	TUBA4	A	G	0.022748	0.000950872	3.04062e-32	4.45467	A	AT1G50010
1	18519332	+	TUBA4	A	G	0.0275613	0.00341297	4.44786e-17	2.29725	A	AT1G50010
1	18527075	-	TOR	T	C	0.0544355	0	6.80322e-06	14.069	T	AT1G50030
1	18529424	-	TOR	T	C	0.0567901	0.00306748	0.00174673	3.88866	T	AT1G50030
1	18570839	-	AT1G50140	T	C	0.0289575	0.00390625	0.00903616	2.8622	T	AT1G50140
1	18575758	-	AT1G50140	T	C	0.0802139	0	2.18645e-06	13.0441	T	AT1G50140
1	18592207	-	ALATS	T	C	0.0187383	0.000382702	8.20335e-13	5.55474	T	AT1G50200
1	18593227	-	ALATS	T	C	0.0112655	0	5.61875e-06	13.1424	T	AT1G50200
1	18593443	-	ALATS	T	C	0.121902	0.00353107	2.59609e-18	3.97557	T	AT1G50200
1	18593447	-	ALATS	T	C	0.225651	0.0254902	9.20651e-14	2.01556	T	AT1G50200
1	18594225	-	ALATS	T	C	0.0274495	0.00205973	2.58645e-11	3.66028	T	AT1G50200
1	18598023	-	ALATS	T	C	0.0166163	0.00162426	0.000740485	2.81972	T	AT1G50200
1	18598129	-	ALATS	T	C	0.0133005	0.00136705	0.00134267	3.14275	T	AT1G50200
1	18608747	+	TIO	A	G	0.0700389	0	0.00047898	12.8946	A	AT1G50240
1	18611190	+	TIO	A	G	0.127193	0.0116959	0.00918389	2.8849	A	AT1G50240
1	18611803	+	TIO	A	G	0.40873	0.0806452	3.75454e-06	1.93862	A	AT1G50240
1	18615158	-	FTSH1	T	C	0.0273019	0.00297767	1.6675e-08	3.10989	T	AT1G50250
1	18621169	-	NTMC2T5.1	T	C	0.0648649	0	0.00656467	11.3859	T	AT1G50260
1	18661004	+	FYPP1	A	G	0.0941781	0.00831793	3.59204e-13	3.0399	A	AT1G50370
1	18666004	+	AT1G50380	A	G	0.0240175	0	0.00765229	11.4064	A	AT1G50380
1	18702968	+	THFS	A	G	0.0123865	0.00143609	0.000277771	3.01362	A	AT1G50480
1	18703034	+	THFS	A	G	0.0322454	0.000440335	3.04422e-14	5.79824	A	AT1G50480
1	18703387	+	THFS	A	G	0.185121	0.00701403	1.02841e-29	3.28351	A	AT1G50480
1	18704228	+	THFS	A	G	0.0253425	0.00108735	4.5641e-15	4.42554	A	AT1G50480
1	18704434	+	THFS	A	G	0.0108947	0.000673174	1.96882e-06	3.87251	A	AT1G50480
1	18704669	+	THFS	A	G	0.0116218	0.000577701	0.000159469	4.23635	A	AT1G50480
1	18712282	-	VPS53	T	C	0.145581	0.00184843	7.93121e-20	6.25623	T	AT1G50500
1	18712825	-	VPS53	T	C	0.0773481	0.00399202	6.4212e-09	4.25217	T	AT1G50500
1	18774375	+	AT1G50660	A	G	0.0190114	0	0.000720376	12.5311	A	AT1G50660
1	18843214	+	POLIA	A	G	0.030525	0	4.61227e-05	13.016	A	AT1G50840
1	18866410	+	LTD	A	G	0.0133993	0.000922169	6.82327e-15	3.77545	A	AT1G50900
1	18866462	+	LTD	A	G	0.0165631	0.000692761	2.10394e-15	4.00305	A	AT1G50900
1	18871024	+	AT1G50920	A	G	0.012333	0.000782473	0.000639648	3.91813	A	AT1G50920
1	18871032	+	AT1G50920	A	G	0.0153846	0	0.000181976	13.3873	A	AT1G50920
1	18871062	+	AT1G50920	A	G	0.116472	0.00884304	2.20899e-30	3.46607	A	AT1G50920
1	18871460	+	AT1G50920	A	G	0.0217628	0.0023753	1.84739e-05	3.13583	A	AT1G50920
1	18871582	+	AT1G50920	A	G	0.0251451	0.000651042	3.56836e-10	5.21787	A	AT1G50920
1	18871875	+	AT1G50920	A	G	0.208524	0.0131034	1.98253e-38	3.25797	A	AT1G50920
1	18872302	+	AT1G50920	A	G	0.0197292	0.00103306	5.93815e-08	4.02288	A	AT1G50920
1	18929289	+	BHLH115	A	G	0.0365151	0.000783085	7.40944e-09	5.12135	A	AT1G51070
1	18929403	+	BHLH115	A	G	0.0251196	0.000763359	1.57439e-08	4.99183	A	AT1G51070
1	18935778	+	PAP12	A	G	0.0149582	0	1.07237e-08	14.1694	A	AT1G51110
1	18936415	+	PAP12	A	G	0.145967	0.0294853	2.56064e-17	1.7633	A	AT1G51110
1	18985768	+	SAP2	A	G	0.0148681	0	4.5792e-17	15.2829	A	AT1G51200
1	18985780	+	SAP2	A	G	0.0252795	0.000856164	3.04198e-13	4.07242	A	AT1G51200
1	18985829	+	SAP2	A	G	0.0249464	0.000687285	2.06205e-18	4.81713	A	AT1G51200
1	18985851	+	SAP2	A	G	0.0249198	0.00166667	1.14272e-21	3.81397	A	AT1G51200
1	18985861	+	SAP2	A	G	0.132801	0.00249066	1.33403e-61	4.61957	A	AT1G51200
1	18985915	+	SAP2	A	G	0.0176222	0.000199402	5.17212e-21	6.40796	A	AT1G51200
1	18985942	+	SAP2	A	G	0.0279082	0.000416753	1.69011e-29	5.93956	A	AT1G51200
1	18986001	+	SAP2	A	G	0.0531309	0.000857449	3.91155e-42	5.5331	A	AT1G51200
1	18986083	+	SAP2	A	G	0.0204617	0.000428174	4.89411e-21	5.46872	A	AT1G51200
1	18986108	+	SAP2	A	G	0.0125	0	2.74292e-12	15.6475	A	AT1G51200
1	18986154	+	SAP2	A	G	0.176289	0.010827	1.26003e-26	2.52281	A	AT1G51200
1	18986187	+	SAP2	A	G	0.0573248	0.000728332	2.41847e-47	6.12331	A	AT1G51200
1	18986195	+	SAP2	A	G	0.0161143	0.00169944	1.05358e-08	3.03234	A	AT1G51200
1	18986241	+	SAP2	A	G	0.0137514	0.00110254	5.56353e-11	3.58675	A	AT1G51200
1	18986311	+	SAP2	A	G	0.0146156	0.000241546	1.72607e-14	5.88897	A	AT1G51200
1	19100493	-	ABCG12	T	C	71	0.00433974	5.81254e-25	3.96547	T	AT1G51500
1	19116426	+	AT1G51540	A	G	0.027027	0	0.00209958	11.6933	A	AT1G51540
1	19122882	-	AT1G51570	T	C	0.0246988	0.000645161	1.37856e-09	5.21485	T	AT1G51570
1	19128468	-	MNS1	T	C	0.235885	0.0226629	4.87998e-16	2.65716	T	AT1G51590
1	19128525	-	MNS1	T	C	0.0352941	0	4.97049e-06	13.4669	T	AT1G51590
1	19130822	-	MNS1	T	C	0.0201097	0	0.00918683	12.5635	T	AT1G51590
1	19142708	-	AT1G51630	T	C	0.0472674	0.00377358	1.64519e-05	3.60698	T	AT1G51630
1	19159272	-	4CL1	T	C	0.013373	0	0.00715802	13.3725	T	AT1G51680
1	19159730	-	4CL1	T	C	0.022351	0	1.32281e-06	12.7585	T	AT1G51680
1	19160654	-	4CL1	T	C	0.0295476	0.00108578	1.5247e-06	4.67736	T	AT1G51680
1	19161198	-	4CL1	T	C	0.0319635	0.00115607	7.50266e-07	4.69596	T	AT1G51680
1	19161289	-	4CL1	T	C	0.0307397	0	8.23718e-07	15.2193	T	AT1G51680
1	19161290	-	4CL1	T	C	0.0648496	0.0011655	1.58465e-12	5.57412	T	AT1G51680
1	19187817	-	AT1G51730	T	C	0.0208078	0.000675219	8.32126e-05	4.39667	T	AT1G51730
1	19200522	+	ILL4	A	G	0.0401891	0	9.53217e-05	12.3394	A	AT1G51760
1	19201157	+	ILL4	A	G	0.0702703	0	1.70071e-06	13.1996	A	AT1G51760
1	19296447	-	LYK3	T	C	0.0416667	0.00295858	2.06342e-07	3.47183	T	AT1G51940
1	19297260	-	LYK3	T	C	0.0235571	0.00107411	5.1511e-05	4.43166	T	AT1G51940
1	19324251	-	AT1G51980	T	C	0.0155974	0	8.87128e-11	16.095	T	AT1G51980
1	19325394	-	AT1G51980	T	C	0.0490688	0.00542741	2.72907e-15	2.84418	T	AT1G51980
1	19334458	-	JAL5	T	C	0.0141509	0.00145138	0.00169487	3.24129	T	AT1G52000
1	19383498	-	AT1G52100	T	C	0.0191138	0	0.000758981	12.7741	T	AT1G52100
1	19463125	+	PDIL1-5	A	G	0.0631068	0	0.00155648	12.9458	A	AT1G52260
1	19479504	+	AT1G52310	A	G	0.030303	0.00246914	0.00848106	3.53144	A	AT1G52310
1	19479646	+	AT1G52310	A	G	0.0306644	0	0.000333983	13.1416	A	AT1G52310
1	19521964	+	TSA1	A	G	0.107477	0	2.46563e-11	13.6722	A	AT1G52410
1	19523306	+	TSA1	A	G	0.0987395	0.00217391	7.98963e-08	5.0451	A	AT1G52410
1	19524564	+	TSA1	A	G	0.0770609	0.00165289	1.78664e-11	5.51324	A	AT1G52410
1	19525243	+	TSA1	A	G	0.106498	0.00298507	6.33824e-14	4.92846	A	AT1G52410
1	19529761	+	AT1G52420	A	G	0.0433071	0	8.92896e-06	13.789	A	AT1G52420
1	19529833	+	AT1G52420	A	G	0.0345572	0.00222222	0.00249666	3.83753	A	AT1G52420
1	19529854	+	AT1G52420	A	G	0.0242718	0	0.00546838	13.6009	A	AT1G52420
1	19530122	+	AT1G52420	A	G	0.0416667	0	0.000828281	12.8815	A	AT1G52420
1	19530191	+	AT1G52420	A	G	0.0680628	0	3.17602e-07	13.088	A	AT1G52420
1	19561774	+	FPG1	T	C	0.131805	0.0232981	1.48801e-18	1.85134	T	AT1G52500
1	19606031	+	AT1G52620	A	G	0.320755	0	4.19952e-07	14.6163	A	AT1G52620
1	19660103	+	AT1G52780	A	G	0.0874317	0	0.000832545	11.8293	A	AT1G52780
1	19686114	+	AT1G52870	A	G	0.0163934	0	1.45917e-05	12.5706	A	AT1G52870
1	19686149	+	AT1G52870	A	G	0.0232089	0.00245298	7.70403e-05	3.19176	A	AT1G52870
1	19687154	+	AT1G52870	A	G	0.0126582	0	0.000101367	13.6627	A	AT1G52870
1	19687198	+	AT1G52870	A	G	0.061756	0.00215169	1.59277e-14	4.19985	A	AT1G52870
1	19737881	+	NUG2	A	G	0.0126582	0.000922509	0.00305955	3.72874	A	AT1G52980
1	19738376	+	NUG2	A	G	0.0136778	0.00178094	0.00658841	2.87771	A	AT1G52980
1	19739801	+	NUG2	A	G	0.0118265	0.000458085	2.13279e-05	4.55775	A	AT1G52980
1	19739824	+	NUG2	A	G	0.0114473	0.00131004	0.00386109	2.78137	A	AT1G52980
1	19739826	+	NUG2	A	G	0.0103648	0.000441696	0.000154857	4.34586	A	AT1G52980
1	19765188	-	AT1G53040	T	C	0.0480167	0	3.95434e-05	12.3286	T	AT1G53040
1	19774843	+	AT1G53050	A	G	0.0376176	0	2.16922e-06	14.1867	A	AT1G53050
1	19774849	+	AT1G53050	A	G	0.0525502	0	1.65281e-08	14.1036	A	AT1G53050
1	19793417	+	AT1G53120	A	G	0.0516605	0.00234192	0.000703511	4.0104	A	AT1G53120
1	19838855	+	AT1G53190	A	G	0.038806	0	0.00161538	12.3406	A	AT1G53190
1	19846342	+	AT1G53210	A	G	0.0125127	0.00193673	0.000303568	2.36102	A	AT1G53210
1	19850520	-	TCP3	T	C	0.0183824	0	0.000994418	12.4886	T	AT1G53230
1	19865135	-	DJ1B	T	C	0.0483764	0.0107991	2.79383e-06	1.82439	T	AT1G53280
1	19884472	-	PPC1	T	C	0.0869565	0.000851789	8.38831e-16	5.98337	T	AT1G53310
1	19884648	-	PPC1	T	C	0.0836892	0	1.82156e-22	14.6987	T	AT1G53310
1	19884719	-	PPC1	T	C	0.0339721	0.00104384	5.53947e-07	4.82417	T	AT1G53310
1	19884737	-	PPC1	T	C	0.0471869	0.00327154	3.37408e-06	3.35756	T	AT1G53310
1	19884750	-	PPC1	T	C	0.0318352	0.00110742	2.80621e-07	4.80654	T	AT1G53310
1	19884788	-	PPC1	T	C	0.0173536	0.0012987	0.00344711	3.71307	T	AT1G53310
1	19886044	-	PPC1	T	C	0.0185547	0	0.000749713	12.9527	T	AT1G53310
1	19887411	-	PPC1	T	C	0.0199387	0	0.0036743	12.5273	T	AT1G53310
1	19887918	-	PPC1	T	C	0.0136054	0	0.000856807	13.8813	T	AT1G53310
1	19891647	-	TULP7	T	C	0.0217143	0	1.44262e-06	13.051	T	AT1G53320
1	19891818	-	TULP7	T	C	0.0125561	0	0.000114205	13.6725	T	AT1G53320
1	19892125	-	TULP7	T	C	0.02267	0	4.04601e-06	13.0902	T	AT1G53320
1	19913808	-	AT1G53380	T	C	0.027088	0	0.00311341	11.6354	T	AT1G53380
1	19922940	+	ABCG24	A	G	0.0738095	0	9.51257e-08	13.0989	A	AT1G53390
1	19951034	+	AT1G53440	A	G	0.0107527	0	0.00955416	11.8102	A	AT1G53440
1	19956104	-	AT1G53460	T	C	0.0703704	0	0.00426317	12.8719	T	AT1G53460
1	19977426	-	FAP3	T	C	0.0700855	0.0136201	8.53095e-05	1.63843	T	AT1G53520
1	19990526	+	MAP3KA	A	G	0.0209059	0	0.000909684	12.8743	A	AT1G53570
1	20026441	-	AT1G53645	T	C	0.0317195	0.00233645	0.00237727	3.73098	T	AT1G53645
1	20028231	-	AT1G53645	T	C	0.0452342	0.0078125	0.00357678	2.50093	T	AT1G53645
1	20037522	+	MSRB1	A	G	0.0706215	0.00438247	6.02205e-32	3.68727	A	AT1G53670
1	20037669	+	MSRB1	A	G	0.032152	0.000370096	7.58079e-19	6.20371	A	AT1G53670
1	20058074	+	CYP 59.00	A	G	0.047619	0	0.00186683	12.4682	A	AT1G53720
1	20082470	+	AT1G53800	A	G	0.0863952	0	5.33724e-16	14.5875	A	AT1G53800
1	20083087	+	AT1G53800	A	G	0.0161435	0	0.000703022	14.1266	A	AT1G53800
1	20084100	+	AT1G53800	A	G	0.0104089	0	0.00596637	11.4147	A	AT1G53800
1	20102970	+	PME1	A	G	0.0181087	0	3.28535e-05	14.6618	A	AT1G53840
1	20103320	+	PME1	A	G	0.023166	0.0042735	0.00807612	2.09807	A	AT1G53840
1	20104520	-	PAE1	T	C	0.0110966	0	0.000286205	13.7663	T	AT1G53850
1	20104553	-	PAE1	T	C	0.0146684	0.000754148	9.85213e-05	4.24567	T	AT1G53850
1	20159062	-	GLL23	T	C	0.0107997	0.00160192	0.00115314	2.39718	T	AT1G54010
1	20171053	-	ESP	T	C	0.0516717	0.00224719	5.85025e-05	4.49865	T	AT1G54040
1	20184494	-	UBP1A	T	C	0.0299949	0.00104987	5.71941e-11	4.55105	T	AT1G54080
1	20184789	-	UBP1A	T	C	0.0196078	0.00284576	0.000747596	2.43132	T	AT1G54080
1	20184876	-	UBP1A	T	C	0.0308861	0.00116822	1.40196e-12	4.63537	T	AT1G54080
1	20185632	-	UBP1A	T	C	0.0185714	0.000542888	1.23138e-08	5.04966	T	AT1G54080
1	20185819	-	UBP1A	T	C	0.0139743	0.00067659	0.000765894	4.02084	T	AT1G54080
1	20186328	-	UBP1A	T	C	0.0866218	0.00610501	1.74345e-21	3.45447	T	AT1G54080
1	20186806	-	UBP1A	T	C	0.0144346	0	0.00177414	11.9938	T	AT1G54080
1	20191399	+	ATEXO70D2	A	G	0.0479705	0.0035461	0.00439866	3.7354	A	AT1G54090
1	20196348	-	ALDH7B4	T	C	0.0159744	0.00101885	3.53248e-06	3.93778	T	AT1G54100
1	20222735	-	CID3	T	C	0.0216535	0	0.00770445	12.7067	T	AT1G54170
1	20275231	+	AT1G54310	A	G	0.0253623	0	0.00205596	12.888	A	AT1G54310
1	20275729	-	ALIS3	T	C	0.0127796	0.000755858	0.0018669	3.80962	T	AT1G54320
1	20276897	-	ALIS3	T	C	0.0152878	0	0.000133449	12.3518	T	AT1G54320
1	20276903	-	ALIS3	T	C	0.0177239	0	1.74449e-05	12.5909	T	AT1G54320
1	20284293	+	ICDH	A	G	0.040636	0.00183486	3.04536e-05	4.42431	A	AT1G54340
1	20288186	+	ABCC2	A	G	0.013209	0	0.00026422	11.9938	A	AT1G54350
1	20288302	+	ABCC2	A	G	0.053307	0	5.8876e-14	14.0947	A	AT1G54350
1	20289086	+	ABCC2	A	G	0.0225564	0	7.97974e-06	12.6626	A	AT1G54350
1	20289337	+	ABCC2	A	G	0.0246479	0.0049456	0.00345873	2.1651	A	AT1G54350
1	20290671	+	TAF6B	A	G	0.0703764	0.00866551	5.12489e-07	2.98708	A	AT1G54360
1	20293530	-	NHX5	T	C	0.0157274	0	0.00165341	12.3826	T	AT1G54370
1	20356657	+	XRN4	A	G	0.0272374	0	0.00169534	13.101	A	AT1G54490
1	20357290	-	AT1G54500	T	C	0.0229098	0.00312067	1.85387e-10	2.78634	T	AT1G54500
1	20381741	-	AT1G54570	T	C	0.0869565	0.00591716	0.00108161	3.87398	T	AT1G54570
1	20395603	-	AT1G54610	T	C	0.0129482	0	0.00185539	14.0283	T	AT1G54610
1	20431149	+	AT1G54740	A	G	0.0246575	0.00199601	0.000156598	3.59525	A	AT1G54740
1	20431362	+	AT1G54740	A	G	0.0290102	0.00118203	3.64784e-05	4.59431	A	AT1G54740
1	20431526	+	AT1G54740	A	G	0.076412	0.00111982	1.68225e-11	5.78772	A	AT1G54740
1	20431532	+	AT1G54740	A	G	0.063228	0.00112994	1.58844e-09	5.51699	A	AT1G54740
1	20439929	+	TLP18.3	A	G	0.0127626	0.00123874	2.14784e-09	2.45892	A	AT1G54780
1	20473827	+	AT1G54920	A	G	0.0943878	0	4.23229e-11	13.6704	A	AT1G54920
1	20473845	+	AT1G54920	A	G	0.0977995	0	3.99571e-11	13.6904	A	AT1G54920
1	20514795	+	AT1G55000	A	G	0.0278232	0.0027894	0.00230502	3.17922	A	AT1G55000
1	20514810	+	AT1G55000	A	G	0.0179641	0.00127877	0.00523085	3.76684	A	AT1G55000
1	20516249	+	AT1G55000	A	G	0.0201465	0	0.00199617	13.4681	A	AT1G55000
1	20517259	+	PDF1.5	A	G	0.0507463	0.00255102	0.000169359	4.30161	A	AT1G55010
1	20517260	+	PDF1.5	A	G	0.0362538	0	0.000608404	12.2843	A	AT1G55010
1	20557468	+	T7N22.4	A	G	0.017931	0	0.00242996	12.4394	A	AT1G55090
1	20573016	-	AT1G55140	T	C	0.0169643	0.000637349	5.41172e-07	4.69402	T	AT1G55140
1	20575401	+	RH20	A	G	0.0265849	0	0.00237009	11.5684	A	AT1G55150
1	20576771	+	RH20	A	G	0.286486	0.0263736	8.55137e-27	3.39027	A	AT1G55150
1	20576774	+	RH20	A	G	0.204506	0.00840336	5.35935e-22	4.49671	A	AT1G55150
1	20612227	+	HUB2	A	G	0.0827068	0.00859599	4.23809e-05	3.11448	A	AT1G55250
1	20645831	+	MED13	A	G	0.0339806	0	0.00997399	11.8541	A	AT1G55325
1	20654472	-	DEK1	T	C	0.0552923	0.00383877	1.88326e-06	3.81705	T	AT1G55350
1	20658609	-	DEK1	T	C	0.0322581	0	0.000723137	13.0775	T	AT1G55350
1	20662024	-	DEK1	T	C	0.190601	0.0044843	1.69011e-12	5.4442	T	AT1G55350
1	20662955	-	DEK1	T	C	0.112088	0.0107143	3.53376e-05	3.03965	T	AT1G55350
1	20666645	-	AT1G55360	T	C	0.0108554	0.00120919	0.000117015	3.09981	T	AT1G55360
1	20716107	-	CPN60B1	T	C	0.0189651	0.00124108	1.38243e-11	2.73284	T	AT1G55490
1	20717330	-	CPN60B1	T	C	0.0171944	0.000354526	1.10619e-23	5.1517	T	AT1G55490
1	20718041	-	CPN60B1	T	C	0.0186507	0.00351723	3.35436e-18	1.97101	T	AT1G55490
1	20729789	-	AT1G55530	T	C	0.163265	0.0257009	2.33665e-09	2.52505	T	AT1G55530
1	20730095	-	AT1G55530	T	C	0.0340909	0.00227273	0.00449543	3.75927	T	AT1G55530
1	20732106	-	AT1G55535	T	C	0.04811	0	0.00243079	12.3893	T	AT1G55535
1	20733103	-	AT1G55535	T	C	0.1625	0	2.13687e-08	14.4071	T	AT1G55535
1	20804399	-	AT1G55675	T	C	0.0251397	0.00218818	0.000281539	3.49826	T	AT1G55675
1	20809102	-	SFH13	T	C	0.0530612	0	5.21432e-05	14.3548	T	AT1G55690
1	20809195	-	SFH13	T	C	0.09319	0	3.01261e-08	13.0562	T	AT1G55690
1	20868111	-	AT1G55830	T	C	0.039604	0	0.00505908	12.1224	T	AT1G55830
1	20875359	+	AT1G55840	A	G	0.0163776	0	0.000861457	12.4049	A	AT1G55840
1	20875628	+	AT1G55840	A	G	0.0149254	0	0.00227971	12.3488	A	AT1G55840
1	20875767	+	AT1G55840	A	G	0.0256148	0.000963391	1.08301e-05	4.61015	A	AT1G55840
1	20881359	-	UPL1	T	C	0.0138696	0	0.00822942	12.1318	T	AT1G55860
1	20881734	-	UPL1	T	C	0.0230906	0	0.00331933	13.3416	T	AT1G55860
1	20881983	-	UPL1	T	C	0.0473485	0	4.75206e-06	13.8784	T	AT1G55860
1	20883164	-	UPL1	T	C	0.0357782	0	0.000780781	13.4017	T	AT1G55860
1	20883795	-	UPL1	T	C	0.0438144	0	0.000426387	12.2667	T	AT1G55860
1	20884628	-	UPL1	T	C	0.0798319	0	8.95463e-06	13.0506	T	AT1G55860
1	20884868	-	UPL1	T	C	0.0275862	0	0.00439372	11.6186	T	AT1G55860
1	20885015	-	UPL1	T	C	0.09	0	7.25101e-09	13.2934	T	AT1G55860
1	20885018	-	UPL1	T	C	0.13	0	6.62206e-15	13.9004	T	AT1G55860
1	20885842	-	UPL1	T	C	0.0381125	0	0.00784471	13.9651	T	AT1G55860
1	20889751	-	UPL1	T	C	0.100649	0.00465116	1.12058e-05	4.44153	T	AT1G55860
1	20897650	+	PARN	A	G	0.0528846	0	0.00805685	12.5657	A	AT1G55870
1	20899156	-	AT1G55880	T	C	0.0995025	0	1.47012e-05	13.6867	T	AT1G55880
1	20899740	-	AT1G55880	T	C	0.243816	0.0208955	1.66128e-15	3.5321	T	AT1G55880
1	20902188	+	AT1G55890	A	G	0.0549898	0.00221729	8.91453e-05	4.36503	A	AT1G55890
1	20902582	+	AT1G55890	A	G	0.0721649	0.012012	0.00039996	2.54533	A	AT1G55890
1	20928052	-	AT1G55960	T	C	0.0269608	0	6.48544e-06	13.1369	T	AT1G55960
1	20929349	-	AT1G55960	T	C	0.0377622	0.00167224	1.391e-05	4.46738	T	AT1G55960
1	20929594	-	AT1G55960	T	C	0.0275362	0.00330579	0.00306496	3.02431	T	AT1G55960
1	20929599	-	AT1G55960	T	C	0.0236531	0	0.0077898	12.7634	T	AT1G55960
1	20945952	+	AT1G56000	A	G	0.110329	0.00628931	6.89789e-08	3.73416	A	AT1G56000
1	20968844	-	LOS1	T	C	0.0173933	0.000670691	2.38429e-29	4.18034	T	AT1G56070
1	20968879	-	LOS1	T	C	0.0110204	0.000703871	6.5009e-23	3.86734	T	AT1G56070
1	20968937	-	LOS1	T	C	0.0392738	0.000592593	1.2827e-35	4.55201	T	AT1G56070
1	20969066	-	LOS1	T	C	0.0191051	0.00118343	4.03494e-24	3.35274	T	AT1G56070
1	20984918	-	NOP56	T	C	0.119435	0.0158814	2.77191e-28	2.55731	T	AT1G56110
1	21026750	-	AT1G56180	T	C	0.0347826	0	0.000259102	12.0343	T	AT1G56180
1	21028919	+	AT1G56190	A	G	0.0147167	0.00227661	7.49618e-07	2.49721	A	AT1G56190
1	21029094	+	AT1G56190	A	G	0.0234534	0.00147547	1.27507e-05	3.01104	A	AT1G56190
1	21029167	+	AT1G56190	A	G	0.010989	0.00139082	0.00344151	2.70538	A	AT1G56190
1	21029709	+	AT1G56190	A	G	0.0123322	0	9.8234e-05	13.2271	A	AT1G56190
1	21029877	+	AT1G56190	A	G	0.0180517	0.000340483	4.07015e-07	4.7498	A	AT1G56190
1	21030262	+	AT1G56190	A	G	0.0197878	0	7.16844e-15	16.0041	A	AT1G56190
1	21031095	+	emb1303	A	G	0.0752205	0.0116899	2.65886e-19	1.79039	A	AT1G56200
1	21073158	-	ATDI19	T	C	0.0244454	0.000155039	2.34068e-25	6.91635	T	AT1G56280
1	21073182	-	ATDI19	T	C	0.545491	0.013439	4.56184e-244	4.02684	T	AT1G56280
1	21073191	-	ATDI19	T	C	0.0379884	0.000539084	9.65132e-44	5.62642	T	AT1G56280
1	21073194	-	ATDI19	T	C	0.161876	0.00964546	6.44284e-60	2.80648	T	AT1G56280
1	21073322	-	ATDI19	T	C	0.0741661	0.000397878	8.07657e-60	6.47939	T	AT1G56280
1	21073367	-	ATDI19	T	C	0.267051	0.00152511	2.12647e-164	5.81201	T	AT1G56280
1	21073475	-	ATDI19	T	C	0.393879	0.00567128	7.99855e-168	4.21601	T	AT1G56280
1	21073670	-	ATDI19	T	C	0.0324596	0.000567344	5.21619e-59	5.635	T	AT1G56280
1	21073671	-	ATDI19	T	C	0.0644478	0.000227247	1.07832e-31	6.30472	T	AT1G56280
1	21073749	-	ATDI19	T	C	0.0350486	0.000366435	6.0252e-39	5.78832	T	AT1G56280
1	21073789	-	ATDI19	T	C	0.0153502	0.000246063	7.8361e-24	5.69575	T	AT1G56280
1	21073900	-	ATDI19	T	C	0.0111401	0.000408998	1.47762e-12	4.33483	T	AT1G56280
1	21073940	-	ATDI19	T	C	0.0314806	0.000234412	1.386e-33	6.19541	T	AT1G56280
1	21074077	-	ATDI19	T	C	0.0394922	0.000797176	1.90335e-49	5.03483	T	AT1G56280
1	21074160	-	ATDI19	T	C	0.0129586	0.000421822	5.86083e-18	4.72932	T	AT1G56280
1	21074163	-	ATDI19	T	C	0.0375247	0.00013708	9.3492e-44	7.63153	T	AT1G56280
1	21074174	-	ATDI19	T	C	0.031463	0.000724218	3.36554e-29	4.70396	T	AT1G56280
1	21074805	-	ATDI19	T	C	0.0619616	0.000531208	1.74005e-53	6.77628	T	AT1G56280
1	21164688	+	AT1G56500	A	G	0.0243506	0	0.000342891	12.9852	A	AT1G56500
1	21165568	+	AT1G56500	A	G	0.167394	0.00146413	2.62567e-27	6.7658	A	AT1G56500
1	21166440	+	AT1G56500	A	G	0.103896	0.0027248	3.28471e-17	5.1538	A	AT1G56500
1	21167084	+	AT1G56500	A	G	0.0433145	0.00356506	6.85634e-05	3.56713	A	AT1G56500
1	21212896	+	AT1G56610	A	G	0.0892857	0	0.00625695	12.0538	A	AT1G56610
1	21257438	+	AT1G56700	A	G	0.0190217	0	1.46379e-05	12.5814	A	AT1G56700
1	21264111	-	AT1G56720	T	C	0.020438	0	0.000397477	12.774	T	AT1G56720
1	21356122	+	RPL21F	A	G	0.0189306	0.000131614	2.55431e-40	7.0883	A	AT1G57660
1	21356131	+	RPL21F	A	G	0.0196889	0.00093296	3.58047e-18	3.62823	A	AT1G57660
1	21377834	+	AT1G57720	A	G	0.0326258	0.00167464	1.51469e-15	3.41734	A	AT1G57720
1	21379835	+	AT1G57720	A	G	0.0241539	0.00674716	0.000488334	1.16277	A	AT1G57720
1	21379873	+	AT1G57720	A	G	0.019219	0.0011217	1.25896e-19	3.87089	A	AT1G57720
1	21379885	+	AT1G57720	A	G	0.0424942	0.009328	5.94065e-25	2.07475	A	AT1G57720
1	21380173	+	AT1G57720	A	G	0.0119867	0.00245566	0.00645159	1.85222	A	AT1G57720
1	21396183	+	AT1G57770	A	G	0.0298343	0	1.36565e-05	13.6659	A	AT1G57770
1	21396482	+	AT1G57770	A	G	0.54931	0.241565	4.14579e-18	1.0773	A	AT1G57770
1	21396532	+	AT1G57770	A	G	0.0551102	0.00275862	1.38668e-07	3.97029	A	AT1G57770
1	21397011	+	AT1G57770	A	G	0.0827338	0.0180791	3.47054e-08	2.07515	A	AT1G57770
1	21397850	+	AT1G57770	A	G	0.0181347	0.00116414	0.000727666	3.92676	A	AT1G57770
1	21414806	-	ORTH2	T	C	0.0217014	0	0.000241177	12.4981	T	AT1G57820
1	21416627	-	ORTH2	T	C	0.0263447	0.00176056	0.00109719	3.82941	T	AT1G57820
1	21416695	-	ORTH2	T	C	0.026999	0	4.90294e-05	12.768	T	AT1G57820
1	21417798	-	ORTH2	T	C	0.0185759	0	0.00180239	12.2508	T	AT1G57820
1	21430267	-	RPL21F	T	C	0.013641	0.00072692	6.6466e-07	3.4961	T	AT1G57860
1	21442158	-	PUP18	T	C	0.0187377	0.000659631	2.04767e-05	4.60091	T	AT1G57990
1	21465410	-	CAT2	T	C	0.0518433	0	3.85991e-10	14.1994	T	AT1G58030
1	21467371	-	CAT2	T	C	0.133159	0.014218	9.61647e-14	2.85116	T	AT1G58030
1	21490843	-	AT1G58060	T	C	0.0384615	0	0.00960551	12.088	T	AT1G58060
1	21503758	+	AT1G58070	A	G	0.207792	0.028169	0.000474191	2.37467	A	AT1G58070
1	21506072	-	HISN1A	T	C	0.0113246	0	1.57256e-06	15.1357	T	AT1G58080
1	21506462	-	HISN1A	T	C	0.0147159	0.000937647	1.91475e-05	3.59539	T	AT1G58080
1	21507252	-	HISN1A	T	C	0.0200263	0.000937207	5.80252e-08	4.02399	T	AT1G58080
1	21512902	-	TCP8	T	C	0.0167785	0	0.00525184	12.4898	T	AT1G58100
1	21558846	-	AT1G58220	T	C	0.1	0.0119048	0.00137602	2.9243	T	AT1G58220
1	21558888	-	AT1G58220	T	C	0.0628571	0	0.000667408	13.2297	T	AT1G58220
1	21574495	+	AT1G58230	A	G	0.0633484	0	0.00269977	12.7673	A	AT1G58230
1	21574631	+	AT1G58230	A	G	0.0550459	0	0.00477376	12.6219	A	AT1G58230
1	21588530	-	SAB	T	C	0.0746667	0	1.50898e-07	13.2539	T	AT1G58250
1	21590980	-	SAB	T	C	0.0453333	0	0.0016398	12.1999	T	AT1G58250
1	21592243	-	SAB	T	C	0.105469	0.00904977	0.00336779	3.04968	T	AT1G58250
1	21613765	-	ZW9	T	C	0.0165866	0.00101729	2.97216e-07	3.96654	T	AT1G58270
1	21624167	-	HEMA1	T	C	0.0923136	0.00322729	1.29338e-18	2.98907	T	AT1G58290
1	21664408	-	ZW18	T	C	0.0795756	0.002849	5.7297e-07	4.7972	T	AT1G58350
1	21760595	+	AT1G58602	A	G	0.0728155	0.0019305	7.71587e-07	4.73571	A	AT1G58602
1	21760749	+	AT1G58602	A	G	0.277228	0	7.41736e-28	16.4098	A	AT1G58602
1	21760764	+	AT1G58602	A	G	25	0	0.00365666	13.145	A	AT1G58602
1	21760829	+	AT1G58602	A	G	0.0246238	0	0.00223133	12.5559	A	AT1G58602
1	21761518	+	AT1G58602	A	G	0.0326531	0.0021097	0.00056682	3.92299	A	AT1G58602
1	21763524	+	AT1G58602	A	G	0.0518331	0	2.88249e-09	13.9169	A	AT1G58602
1	21893509	+	DRP2B	A	G	0.0172228	0.00137174	0.00514209	3.62199	A	AT1G59610
1	21894076	+	DRP2B	A	G	0.060274	0.00155763	7.99807e-10	5.23841	A	AT1G59610
1	21894077	+	DRP2B	A	G	0.0339213	0	3.37804e-06	13.3949	A	AT1G59610
1	21895647	+	DRP2B	A	G	0.0309278	0	5.26642e-08	13.2286	A	AT1G59610
1	21897560	+	DRP2B	A	G	0.107375	0.00379267	1.3966e-16	4.53422	A	AT1G59610
1	21898358	+	DRP2B	A	G	0.190205	0.0119205	5.15568e-30	3.89881	A	AT1G59610
1	21899268	+	DRP2B	A	G	0.060219	0	6.21522e-11	14.1662	A	AT1G59610
1	21899273	+	DRP2B	A	G	0.294737	0.0132304	1.02311e-36	3.92466	A	AT1G59610
1	21899277	+	DRP2B	A	G	0.152885	0.00324324	3.54622e-31	5.35849	A	AT1G59610
1	21981691	+	ARF1	A	G	0.0153374	0	0.000131663	13.7061	A	AT1G59750
1	21983505	+	ARF1	A	G	0.0365854	0	1.60698e-13	15.6653	A	AT1G59750
1	21985774	-	AT1G59760	T	C	0.0343434	0	0.0035271	11.8341	T	AT1G59760
1	22019310	+	ALA3	A	G	0.0711111	0	0.00055112	13.0173	A	AT1G59820
1	22020864	-	PP2A1	T	C	0.0312815	0.000875657	2.69076e-07	4.99472	T	AT1G59830
1	22027597	+	CCB4	A	G	0.0574929	0.00239234	7.72814e-09	4.27165	A	AT1G59840
1	22027602	+	CCB4	A	G	0.0121609	0	0.00319086	11.8234	A	AT1G59840
1	22027972	+	CCB4	A	G	0.0351413	0.00766284	0.00106708	1.911	A	AT1G59840
1	22037201	+	ABCG36	A	G	0.0108941	0.00116959	3.96791e-05	3.16377	A	AT1G59870
1	22037208	+	ABCG36	A	G	0.0101647	0.000368189	1.07604e-06	4.74289	A	AT1G59870
1	22037485	+	ABCG36	A	G	0.0141434	0.000618429	2.76062e-07	3.97512	A	AT1G59870
1	22037634	+	ABCG36	A	G	0.031185	0	1.08728e-13	14.7142	A	AT1G59870
1	22038110	+	ABCG36	A	G	0.0111182	0.000627353	1.25075e-07	4.09116	A	AT1G59870
1	22038134	+	ABCG36	A	G	0.0239362	0	1.20994e-14	16.4496	A	AT1G59870
1	22038758	+	ABCG36	A	G	0.0102076	0	7.74526e-08	13.1781	A	AT1G59870
1	22039277	+	ABCG36	A	G	0.0446756	0.00056243	2.39583e-24	5.63686	A	AT1G59870
1	22039360	+	ABCG36	A	G	0.0164803	0.000804937	5.728e-09	3.80761	A	AT1G59870
1	22039528	+	ABCG36	A	G	0.0168254	0.000833565	1.53155e-05	3.4386	A	AT1G59870
1	22045312	+	SNL5	A	G	0.0673077	0.00492611	0.00441796	3.59714	A	AT1G59890
1	22049302	+	SNL5	A	G	0.0248566	0	0.00463084	12.8096	A	AT1G59890
1	22051514	+	E1 ALPHA	A	G	0.0104167	0.00041841	4.20929e-06	4.60851	A	AT1G59900
1	22052196	+	E1 ALPHA	A	G	0.0112037	0	6.53286e-05	14.6048	A	AT1G59900
1	22053340	+	E1 ALPHA	A	G	0.016765	0.000307882	3.83684e-10	5.40601	A	AT1G59900
1	22053703	+	E1 ALPHA	A	G	0.0634662	0.00646465	8.78957e-11	2.47592	A	AT1G59900
1	22093948	-	AT1G60000	T	C	0.0152041	0.000978793	4.91292e-08	3.62944	T	AT1G60000
1	22095529	-	AT1G60010	T	C	0.0464481	0.00587544	3.35882e-06	2.92329	T	AT1G60010
1	22143939	-	AT1G60070	T	C	0.10183	0.00088968	7.88829e-21	6.39314	T	AT1G60070
1	22144441	-	AT1G60070	T	C	0.0530973	0	1.11437e-10	14.072	T	AT1G60070
1	22144863	-	AT1G60070	T	C	0.0131119	0	0.00121642	11.9411	T	AT1G60070
1	22177476	-	TPS10	T	C	0.0282828	0	3.75569e-05	13.4917	T	AT1G60140
1	22178486	-	TPS10	T	C	0.0239234	0	0.00173942	13.7614	T	AT1G60140
1	22201720	-	AT1G60200	T	C	0.0176252	0.0020429	0.00228437	3.07267	T	AT1G60200
1	22203329	-	AT1G60200	T	C	0.0164609	0.00123457	0.00829719	3.65604	T	AT1G60200
1	22212281	-	AT1G60230	T	C	0.0430528	0.00229358	0.000172337	4.17989	T	AT1G60230
1	22213401	-	AT1G60230	T	C	0.0248834	0	0.000827631	12.8406	T	AT1G60230
1	22267219	-	PANK1	T	C	0.068323	0	1.11168e-05	13.0085	T	AT1G60440
1	22306322	-	MENB	T	C	0.0296658	0.00207383	1.59099e-08	3.07508	T	AT1G60550
1	22307634	-	MENB	T	C	0.0516622	0.000527983	9.07179e-18	6.12157	T	AT1G60550
1	22325607	-	ABC4	T	C	0.0320755	0	6.01027e-11	14.6125	T	AT1G60600
1	22325608	-	ABC4	T	C	0.0168645	0.00084674	0.000666953	3.98911	T	AT1G60600
1	22325613	-	ABC4	T	C	0.0525986	0	2.33656e-18	15.3672	T	AT1G60600
1	22325686	-	ABC4	T	C	0.0107143	0	0.00304798	11.5015	T	AT1G60600
1	22325695	-	ABC4	T	C	0.32053	0.0357488	7.82679e-24	2.26862	T	AT1G60600
1	22326197	-	ABC4	T	C	0.244833	0.0352423	4.80756e-18	2.12928	T	AT1G60600
1	22326494	-	ABC4	T	C	0.0667667	0.00444939	3.4788e-09	3.44991	T	AT1G60600
1	22355016	-	ATB2	T	C	0.0129266	0	1.44116e-06	14.0409	T	AT1G60710
1	22355531	-	ATB2	T	C	0.0388388	0.00296359	9.23464e-08	2.79341	T	AT1G60710
1	22398309	-	ATRPAC42	T	C	0.196133	0.0221239	2.43093e-09	3.11684	T	AT1G60850
1	22413793	-	PIP5K8	T	C	96	0	1.06511e-05	13.4376	T	AT1G60890
1	22427354	+	U2AF65B	A	G	0.0159944	0.000831947	0.000110589	4.1944	A	AT1G60900
1	22462452	+	SCRL7	A	G	0.0408998	0.0038835	0.000914983	3.26644	A	AT1G60989
1	22464108	-	AT1G60990	T	C	0.0313283	0.0019802	0.00137536	3.83534	T	AT1G60990
1	22475577	-	CPSF73-I	T	C	0.0184564	0	0.00924362	12.4333	T	AT1G61010
1	22509754	-	AT1G61100	T	C	0.0185387	0	0.000247224	12.4917	T	AT1G61100
1	22510502	-	AT1G61100	T	C	0.0254707	0.00132626	0.000149255	4.1985	T	AT1G61100
1	22511928	-	AT1G61100	T	C	0.0136698	0	0.00402042	11.9695	T	AT1G61100
1	22511937	-	AT1G61100	T	C	0.0380435	0	7.79551e-08	14.0712	T	AT1G61100
1	22537205	-	EDA16	T	C	0.08	0	0.0026481	11.8336	T	AT1G61140
1	22537457	-	EDA16	T	C	0.125786	0.00877193	0.00181033	3.80941	T	AT1G61140
1	22553182	+	AT1G61180	A	G	0.0735786	0	8.69714e-05	13.1519	A	AT1G61180
1	22571740	+	AT1G61210	A	G	0.0825243	0.00471698	8.62629e-06	4.09693	A	AT1G61210
1	22608836	-	AT1G61300	T	C	0.145038	0	2.71973e-05	12.8002	T	AT1G61300
1	22700607	+	LHCA3	A	G	0.0496929	0.00260431	5.64711e-30	2.4302	A	AT1G61520
1	22700615	+	LHCA3	A	G	0.048266	0.00505446	2.69862e-17	1.87138	A	AT1G61520
1	22700891	+	LHCA3	A	G	0.071991	0.0199414	3.16414e-10	1.001	A	AT1G61520
1	22738617	+	AT1G61620	A	G	0.0267296	0	0.000323441	13.2225	A	AT1G61620
1	22739047	+	AT1G61620	A	G	0.0189504	0.00135685	0.00744004	3.73307	A	AT1G61620
1	22800470	-	AT1G61740	T	C	0.0159027	0	0.000910156	12.276	T	AT1G61740
1	22810295	+	C50	A	G	0.0483092	0.00135318	8.99422e-05	4.36416	A	AT1G61770
1	22814641	+	OST3B	A	G	0.0157978	0.000632111	1.34671e-05	4.56156	A	AT1G61790
1	22815377	+	OST3B	A	G	0.0177854	0	2.43304e-07	13.8252	A	AT1G61790
1	22860893	+	PLA1	A	G	0.0317003	0	0.00497109	11.8918	A	AT1G61850
1	22861808	+	PLA1	A	G	0.0524109	0.00222222	1.01427e-05	4.5398	A	AT1G61850
1	22922192	+	AT1G62020	A	G	0.208978	0.00506757	2.77585e-24	5.04445	A	AT1G62020
1	22922965	+	AT1G62020	A	G	0.0787589	0.00130548	3.97607e-14	5.78262	A	AT1G62020
1	23011133	-	APA2	T	C	0.180791	0.00613497	4.59988e-07	4.87183	T	AT1G62290
1	23083335	+	ACO2	A	G	0.0159949	0.000309438	7.25975e-12	4.41439	A	AT1G62380
1	23083953	+	ACO2	A	G	0.0236323	0.000267451	1.3335e-38	5.76371	A	AT1G62380
1	23084546	-	Phox2	T	C	0.0111663	0	0.00318639	12.8765	T	AT1G62390
1	23085649	-	Phox2	T	C	0.0260206	0	6.81519e-10	14.689	T	AT1G62390
1	23085673	-	Phox2	T	C	0.0226415	0.000789889	8.74488e-08	4.79165	T	AT1G62390
1	23193056	+	KAS III	A	G	0.0378378	0.00160772	6.99269e-06	4.53457	A	AT1G62640
1	23232696	+	HOP2	A	G	0.0587024	0	3.00662e-11	14.0772	A	AT1G62740
1	23234675	-	CPEFG	T	C	0.0214347	0.000998752	2.1786e-17	4.13815	T	AT1G62750
1	23234853	-	CPEFG	T	C	0.0259222	0.00150943	6.766e-22	3.94674	T	AT1G62750
1	23235433	-	CPEFG	T	C	0.0466667	0.00424005	2.53676e-17	2.83481	T	AT1G62750
1	23236347	-	CPEFG	T	C	0.0125	0.00055371	6.54617e-06	4.44208	T	AT1G62750
1	23260348	-	AT1G62810	T	C	0.0730337	0	0.00574379	11.487	T	AT1G62810
1	23348996	-	AT1G63010	T	C	0.0281385	0	0.00264807	11.6394	T	AT1G63010
1	23405885	+	AT1G63110	A	G	0.03003	0	3.04464e-05	13.252	A	AT1G63110
1	23407720	+	AT1G63110	A	G	0.0178384	0	0.00155866	12.5225	A	AT1G63110
1	23414154	+	AT1G63130	A	G	0.0533333	0	0.0083733	12.48	A	AT1G63130
1	23426646	+	AT1G63170	A	G	0.0188679	0.001443	0.00697907	3.57143	A	AT1G63170
1	23525289	+	AT1G63430	A	G	0.0236052	0	0.00484737	11.4573	A	AT1G63430
1	23535597	+	GPX8	A	G	0.0241158	0	0.00108519	12.9549	A	AT1G63460
1	23535605	+	GPX8	A	G	0.0380349	0.00316957	6.82382e-05	3.55241	A	AT1G63460
1	23540077	-	AHL12	T	C	0.059126	0.00257069	1.56871e-05	4.51055	T	AT1G63480
1	23606737	-	AT1G63660	T	C	0.0462633	0.00550459	0.00350857	2.59688	T	AT1G63660
1	23619285	+	SPPL2	A	G	0.0583382	0.00328084	1.72967e-09	3.00087	A	AT1G63690
1	23619605	+	SPPL2	A	G	0.0178439	0	3.43921e-06	14.5105	A	AT1G63690
1	23620386	+	SPPL2	A	G	0.0205128	0	2.34234e-07	14.1451	A	AT1G63690
1	23622078	+	SPPL2	A	G	0.0205909	0.00271003	0.000778431	2.86054	A	AT1G63690
1	23626375	-	YDA	T	C	0.0659631	0.00265252	4.80963e-06	4.63041	T	AT1G63700
1	23646709	+	AT1G63740	A	G	0.192308	0	0.00204123	12.0275	A	AT1G63740
1	23658058	-	AT1G63770	T	C	0.126437	0.00429492	9.53494e-77	4.72076	T	AT1G63770
1	23659219	-	AT1G63770	T	C	0.0126805	0	2.54595e-06	13.3466	T	AT1G63770
1	23659387	-	AT1G63770	T	C	0.0158945	0.000378072	1.14874e-09	5.23235	T	AT1G63770
1	23659698	-	AT1G63770	T	C	0.0147705	0	9.80736e-06	14.2157	T	AT1G63770
1	23660272	-	AT1G63770	T	C	0.0269027	0.00116913	1.72539e-15	4.44855	T	AT1G63770
1	23660622	-	AT1G63770	T	C	0.0233859	0.00115274	4.64816e-07	3.8843	T	AT1G63770
1	23663424	-	AT1G63770	T	C	0.0172244	0.000639795	7.09625e-07	4.70746	T	AT1G63770
1	23668345	-	UBC5	T	C	0.0124908	0.00210859	0.00558554	2.44036	T	AT1G63800
1	23668792	-	UBC5	T	C	0.0176565	0.00059312	1.52555e-06	4.86804	T	AT1G63800
1	23669665	-	AT1G63810	T	C	0.123894	0.020979	0.00430597	2.47294	T	AT1G63810
1	23731377	+	MDAR6	A	G	0.0110256	0	4.89526e-08	12.8622	A	AT1G63940
1	23731614	+	MDAR6	A	G	0.0109262	0	3.03867e-08	12.8715	A	AT1G63940
1	23741215	+	AT1G63980	A	G	0.0147742	0.00106496	4.09344e-06	3.73099	A	AT1G63980
1	23741390	+	AT1G63980	A	G	0.0148936	0	4.345e-08	14.1765	A	AT1G63980
1	23742325	+	AT1G63980	A	G	0.0235732	0	2.51584e-14	14.8894	A	AT1G63980
1	23742356	+	AT1G63980	A	G	0.0239967	0	5.40118e-11	14.8977	A	AT1G63980
1	23742359	+	AT1G63980	A	G	0.135048	0.000905387	1.96298e-48	6.60318	A	AT1G63980
1	23742481	+	AT1G63980	A	G	0.0203842	0.000424809	1.80722e-10	5.37654	A	AT1G63980
1	23760269	-	TOPP3	T	C	0.0202343	0.0010582	0.00482935	3.83565	T	AT1G64040
1	23763140	+	AT1G64050	A	G	0.0660377	0.00347222	0.00013349	4.23519	A	AT1G64050
1	23764248	+	AT1G64050	A	G	0.0433333	0	0.00288532	12.2594	A	AT1G64050
1	23764375	+	AT1G64050	A	G	0.0359116	0	0.00238757	12.0084	A	AT1G64050
1	23789564	+	RTNLB3	A	G	0.0314667	0.0031337	2.29782e-09	2.57852	A	AT1G64090
1	23823594	+	AT1G64180	A	G	0.188235	0	0.000124666	13.2645	A	AT1G64180
1	23829007	-	VHA-E3	T	C	0.0592	0.00473934	2.58524e-07	3.58342	T	AT1G64200
1	23829365	-	VHA-E3	T	C	0.0552546	0.001321	4.40236e-11	5.35985	T	AT1G64200
1	23829617	-	VHA-E3	T	C	0.0153005	0	0.00330542	12.1344	T	AT1G64200
1	23833802	+	UBC28	A	G	0.0153118	0.000110302	3.03764e-31	7.00639	A	AT1G64230
1	23834957	+	UBC28	A	G	0.0110387	0.000809225	7.51763e-14	3.51613	A	AT1G64230
1	23835258	+	UBC28	A	G	0.0959546	0.0191485	8.92392e-44	2.04976	A	AT1G64230
1	23889260	+	AT1G64370	A	G	0.0132743	0.000434972	4.16834e-07	4.87792	A	AT1G64370
1	23889277	+	AT1G64370	A	G	0.0747532	0.000408497	6.5062e-34	7.17265	A	AT1G64370
1	23901737	+	AT1G64385	A	G	0.0602679	0	1.8267e-07	12.8996	A	AT1G64385
1	23916240	-	LACS3	T	C	0.0546218	0	0.0058163	12.4901	T	AT1G64400
1	23916790	-	LACS3	T	C	0.129032	0	0.000315181	12.3063	T	AT1G64400
1	23933744	+	AT1G64430	A	G	0.0459982	0.00121803	3.28022e-08	4.97661	A	AT1G64430
1	23933772	+	AT1G64430	A	G	0.0609225	0.00226501	1.6445e-13	4.71363	A	AT1G64430
1	23934363	+	AT1G64430	A	G	0.0354978	0.00207254	3.13749e-06	3.79896	A	AT1G64430
1	23934900	+	AT1G64430	A	G	0.0681998	0.00177305	2.39532e-09	4.33722	A	AT1G64430
1	23934960	+	AT1G64430	A	G	0.0159236	0	0.00074591	14.3294	A	AT1G64430
1	23935223	+	AT1G64430	A	G	0.0133215	0	0.00120934	12.0581	A	AT1G64430
1	23935236	+	AT1G64430	A	G	0.0197664	0.00289855	0.00173271	2.73353	A	AT1G64430
1	23935287	+	AT1G64430	A	G	0.0179886	0.00181488	0.000556066	3.26861	A	AT1G64430
1	23935773	+	AT1G64430	A	G	0.035545	0.00259067	2.9687e-08	3.68471	A	AT1G64430
1	23957466	+	RPN12A	A	G	0.0299857	0.00108696	2.27037e-08	4.23041	A	AT1G64520
1	23957538	+	RPN12A	A	G	0.0106952	0.00122775	0.00194011	3.08639	A	AT1G64520
1	23962239	+	NLP6	A	G	0.0894942	0	4.37253e-06	13.4543	A	AT1G64530
1	23972073	+	ABCF3	A	G	0.0849923	0.00571429	7.44722e-07	2.76951	A	AT1G64550
1	23983891	+	DUO3	A	G	0.0433333	0	0.00250103	12.366	A	AT1G64570
1	23984489	+	AT1G64572	A	G	0.0431034	0	0.000341068	12.3822	A	AT1G64572
1	24021230	+	WNK10	A	G	0.141343	0.00348432	2.23594e-10	5.3598	A	AT1G64630
1	24021244	+	WNK10	A	G	0.0469314	0.00363636	0.00582693	3.67426	A	AT1G64630
1	24036361	+	AT1G64680	A	G	0.0147965	0.00285714	0.00175637	2.32949	A	AT1G64680
1	24045385	+	AT1G64710	A	G	0.02118	0	0.00122692	12.7381	A	AT1G64710
1	24045731	+	AT1G64710	A	G	0.0272331	0.00450958	0.0011947	2.51625	A	AT1G64710
1	24046866	-	CP5	T	C	0.0171341	0.00111125	1.01208e-23	2.95818	T	AT1G64720
1	24047088	-	CP5	T	C	0.0154878	0.000212459	3.12954e-29	4.89189	T	AT1G64720
1	24047089	-	CP5	T	C	0.0511703	0.00101368	6.23789e-73	3.9603	T	AT1G64720
1	24047218	-	CP5	T	C	0.0101843	4.8546e-05	6.79255e-22	6.61998	T	AT1G64720
1	24047259	-	CP5	T	C	0.0114401	0.000226881	3.41904e-53	5.49063	T	AT1G64720
1	24047457	-	CP5	T	C	0.0126366	0.000367452	7.11223e-22	3.92656	T	AT1G64720
1	24047840	-	CP5	T	C	0.0252562	0.00107513	2.77889e-54	3.6676	T	AT1G64720
1	24048128	-	CP5	T	C	0.023978	0.000180253	2.66898e-37	5.34784	T	AT1G64720
1	24048398	-	CP5	T	C	0.0207878	0.000442258	8.31747e-24	3.976	T	AT1G64720
1	24050546	+	TUBA1	A	G	0.0408998	0	1.22841e-05	13.8537	A	AT1G64740
1	24051300	+	TUBA1	A	G	0.0586667	0.00512821	0.000133359	3.48996	A	AT1G64740
1	24052166	+	TUBA1	A	G	0.0293454	0	0.0010621	11.8302	A	AT1G64740
1	24065233	-	ILA	T	C	0.0659537	0	3.53527e-10	14.0359	T	AT1G64790
1	24065793	-	ILA	T	C	0.0239013	0.00217391	0.000238399	3.35241	T	AT1G64790
1	24065794	-	ILA	T	C	0.0175159	0.00111857	0.00391648	3.62306	T	AT1G64790
1	24069047	-	ILA	T	C	0.0408627	0	0.00111097	13.2657	T	AT1G64790
1	24070318	-	ILA	T	C	0.0154827	0	0.00266427	12.5024	T	AT1G64790
1	24071811	-	ILA	T	C	0.0824847	0.00323102	2.34547e-13	4.63648	T	AT1G64790
1	24072399	-	ILA	T	C	0.0406607	0	9.09179e-06	13.2848	T	AT1G64790
1	24072970	-	ILA	T	C	0.0713615	0	4.92166e-13	14.1411	T	AT1G64790
1	24074442	-	ILA	T	C	0.166176	0.00896861	2.98515e-16	4.05202	T	AT1G64790
1	24074758	-	ILA	T	C	0.0219512	0	0.00407906	12.3121	T	AT1G64790
1	24078469	-	ILA	T	C	0.0586081	0	8.95083e-05	12.2521	T	AT1G64790
1	24098862	+	SIGA	A	G	0.0127389	0	0.000158025	13.3849	A	AT1G64860
1	24100308	+	SIGA	A	G	0.0574827	0.00456413	5.14991e-22	3.49376	A	AT1G64860
1	24107529	+	AT1G64880	A	G	0.0349501	0	4.35157e-08	15.2001	A	AT1G64880
1	24114164	+	CYP89A2	A	G	0.0232558	0	0.00257786	12.9517	A	AT1G64900
1	24114308	+	CYP89A2	A	G	0.0262009	0.00196078	0.00574668	3.72897	A	AT1G64900
1	24114440	+	CYP89A2	A	G	0.0214425	0	0.00183826	12.9138	A	AT1G64900
1	24133350	+	AT1G64960	A	G	0.0689655	0	0.00396445	12.8324	A	AT1G64960
1	24134725	-	VTE4	T	C	0.0643185	0.0133111	0.000396061	2.04543	T	AT1G64970
1	24153568	+	AT1G65010	A	G	0.0246637	0	0.00390244	13.1448	A	AT1G65010
1	24216792	-	AT1G65190	T	C	0.253886	0.00584795	5.6185e-10	5.31026	T	AT1G65190
1	24230363	+	AT1G65230	A	G	0.0418848	0.00166759	4.2771e-11	4.09481	A	AT1G65230
1	24230495	+	AT1G65230	A	G	0.0324594	0	6.86263e-12	15.5146	A	AT1G65230
1	24236897	+	VIPP1	A	G	0.159551	0.00409737	5.06224e-46	3.67388	A	AT1G65260
1	24240351	+	VIPP1	A	G	0.0505713	0.00192753	2.85771e-24	3.56018	A	AT1G65260
1	24246293	+	AT1G65280	A	G	0.43738	0.0550459	5.16183e-18	2.43168	A	AT1G65280
1	24247772	+	AT1G65280	A	G	0.0130178	0	0.00441341	12.0464	A	AT1G65280
1	24249079	-	MTACP2	T	C	0.0103913	0.000566733	1.50627e-08	4.14289	T	AT1G65290
1	24295976	+	TGD3	A	G	0.0609212	0.00180832	1.12597e-08	5.0478	A	AT1G65410
1	24296434	+	TGD3	A	G	0.148691	0.00539084	8.16588e-24	4.56948	A	AT1G65410
1	24307944	-	GTB1	T	C	0.0280047	0	8.5917e-05	12.9792	T	AT1G65440
1	24308439	-	GTB1	T	C	0.0188482	0	0.00406824	12.9622	T	AT1G65440
1	24308444	-	GTB1	T	C	0.0152439	0	0.00181564	12.0861	T	AT1G65440
1	24308458	-	GTB1	T	C	0.0232766	0	1.17201e-05	12.6687	T	AT1G65440
1	24308861	-	GTB1	T	C	0.0391134	0	9.00351e-07	13.4813	T	AT1G65440
1	24309756	-	GTB1	T	C	0.0224439	0	0.00155534	12.6015	T	AT1G65440
1	24362451	-	AT1G65540	T	C	0.0203735	0	0.00282705	12.681	T	AT1G65540
1	24363191	-	AT1G65540	T	C	0.0146862	0	0.00803083	12.1232	T	AT1G65540
1	24363689	-	AT1G65540	T	C	0.197154	0.00223214	1.63247e-23	6.40321	T	AT1G65540
1	24364261	-	AT1G65540	T	C	0.0265152	0	0.00257584	12.9691	T	AT1G65540
1	24389216	+	HEXO3	A	G	0.057554	0.00181488	2.64542e-08	4.96422	A	AT1G65590
1	24418962	-	SMP1	T	C	0.0347448	0	6.27951e-08	13.4113	T	AT1G65660
1	24440565	-	AT1G65720	T	C	0.141537	0.00558092	1.79127e-44	4.25315	T	AT1G65720
1	24440831	-	AT1G65720	T	C	0.0136075	0.000308737	6.61017e-11	5.41412	T	AT1G65720
1	24485757	+	AT1G65820	A	G	0.0227006	0	7.25882e-11	14.8432	A	AT1G65820
1	24500226	-	FMOGS-OX1	T	C	0.0970588	0.00483092	2.71144e-05	4.29298	T	AT1G65860
1	24540118	+	CICDH	A	G	0.0169468	0.00208033	1.19576e-05	1.91637	A	AT1G65930
1	24541460	+	CICDH	A	G	0.0103848	0.000623733	6.89025e-11	3.7178	A	AT1G65930
1	24552386	+	GAD2	A	G	0.0446326	0.0004662	2.86534e-25	6.50596	A	AT1G65960
1	24556848	+	GAD2	A	G	0.0187146	0.000928793	2.90327e-12	4.15417	A	AT1G65960
1	24560357	-	PRXIIB	T	C	0.0165289	0.00116221	9.66555e-19	3.63323	T	AT1G65980
1	24560692	-	PRXIIB	T	C	0.010142	0.00349243	0.000899085	1.44083	T	AT1G65980
1	24632472	+	TMK1	A	G	0.029703	0	8.01316e-06	13.2499	A	AT1G66150
1	24632560	+	TMK1	A	G	0.0279395	0.004884	0.00182925	2.47168	A	AT1G66150
1	24634067	+	TMK1	A	G	0.012782	0.00071736	0.00232874	3.86293	A	AT1G66150
1	24694050	+	AT1G66250	A	G	0.0428135	0	0.00614191	12.0342	A	AT1G66250
1	24731698	-	AT1G66330	T	C	0.013104	0	0.00109786	11.9742	T	AT1G66330
1	24736366	+	ETR1	A	G	0.0600707	0.00295858	0.00014365	4.3397	A	AT1G66340
1	24736485	+	ETR1	A	G	0.110063	0.00549451	8.70278e-09	4.32288	A	AT1G66340
1	24867364	-	AR401	T	C	0.0299885	0.00140647	3.13765e-05	4.373	T	AT1G66680
1	24868108	-	AR401	T	C	0.0253333	0.00146199	0.000501718	4.06995	T	AT1G66680
1	24868429	-	AR401	T	C	0.0160584	0	0.0049807	12.3412	T	AT1G66680
1	24992850	-	GDPDL1	T	C	0.0158656	0	4.79507e-08	14.807	T	AT1G66970
1	24993609	-	GDPDL1	T	C	0.0180723	0.00084246	3.5534e-05	4.38396	T	AT1G66970
1	24994287	-	GDPDL1	T	C	0.0105541	0.000684932	0.00275987	3.80643	T	AT1G66970
1	24998688	-	GDPDL2	T	C	0.0216086	0	0.00332271	12.6072	T	AT1G66980
[truncated: 8,482 more rows]

## Sheet: ALBA4_freeADAR_TRIBE
chr	pos	strand	gene_name	ref	targ	EP	EP_control	padj	log2_fold_change	reference_base	gene_id
1	4588	+	NAC001	A	G	0.0181818	0	0.00303041	12.4575	A	AT1G01010
1	4990	+	NAC001	A	G	0.0205882	0	0.0011523	12.6008	A	AT1G01010
1	5078	+	NAC001	A	G	0.0182529	0	0.00169362	12.3989	A	AT1G01010
1	7949	-	ARV1	T	C	0.01875	0	0.00167348	12.5704	T	AT1G01020
1	32662	-	PPA1	T	C	0.0201303	0	1.53872e-18	14.1593	T	AT1G01050
1	34098	-	LHY	T	C	0.0125202	0	2.25637e-07	13.3522	T	AT1G01060
1	34279	-	LHY	T	C	0.045585	0	3.52938e-15	15.0866	T	AT1G01060
1	34658	-	LHY	T	C	0.0352237	0	1.94202e-17	16.8731	T	AT1G01060
1	35249	-	LHY	T	C	0.0152105	0	1.0503e-10	13.6833	T	AT1G01060
1	35922	-	LHY	T	C	0.019212	0.000393546	2.95056e-12	5.47034	T	AT1G01060
1	76421	+	AT1G01180	A	G	0.018705	0	0.00236467	12.6204	A	AT1G01180
1	89214	+	AT1G01210	A	G	0.0156556	0	0.00231394	12.1611	A	AT1G01210
1	92651	+	FKGP	A	G	0.0598802	0	1.50782e-05	12.8413	A	AT1G01220
1	122505	-	AT1G01320	T	C	0.0642857	0	0.00657301	11.5717	T	AT1G01320
1	122893	-	AT1G01320	T	C	0.130137	0	5.81274e-06	12.7213	T	AT1G01320
1	132845	-	CNGC10	T	C	0.0552995	0	2.1198e-05	12.5326	T	AT1G01340
1	132939	-	CNGC10	T	C	0.0392157	0	0.00124788	11.9502	T	AT1G01340
1	161256	-	AT1G01440	T	C	0.0327456	0	0.00228195	11.9846	T	AT1G01440
1	164478	+	AT1G01448	A	G	0.0930233	0	0.000308051	12.0222	A	AT1G01448
1	187341	+	AN	A	G	0.0115718	0	0.00120862	11.9085	A	AT1G01510
1	187772	+	AN	A	G	0.0119048	0	9.45791e-05	13.9398	A	AT1G01510
1	188814	+	AN	A	G	0.108566	0.00112486	3.21589e-14	5.93985	A	AT1G01510
1	189592	+	AN	A	G	0.0206842	0	7.53757e-05	12.6227	A	AT1G01510
1	189803	+	AN	A	G	0.0104457	0	0.00822475	13.047	A	AT1G01510
1	198064	+	AT1G01540	A	G	0.0102564	0	0.00157151	11.7064	A	AT1G01540
1	229175	+	AT1G01630	A	G	0.0139983	0	2.71131e-08	13.5518	A	AT1G01630
1	229487	+	AT1G01630	A	G	0.0100942	0.000778513	9.18526e-06	3.65432	A	AT1G01630
1	229874	+	AT1G01630	A	G	0.0114811	0	8.60738e-08	13.2528	A	AT1G01630
1	231279	-	AT1G01640	T	C	0.0223097	0	0.000308233	12.6869	T	AT1G01640
1	231409	-	AT1G01640	T	C	0.095122	0	8.19929e-15	14.8461	T	AT1G01640
1	234284	-	SPPL4	T	C	0.0102639	0	0.000839097	13.6692	T	AT1G01650
1	263080	+	AT1G01710	A	G	0.0185497	0	0.00162606	12.6512	A	AT1G01710
1	263395	+	AT1G01710	A	G	0.0173797	0	0.000704615	13.0846	A	AT1G01710
1	282962	+	PLIM2B	A	G	0.0141667	0	5.1942e-05	12.2148	A	AT1G01780
1	287415	+	KEA1	A	G	0.0612903	0	0.00217786	12.7217	A	AT1G01790
1	294773	+	AT1G01800	A	G	0.0100077	0	1.17642e-06	13.0323	A	AT1G01800
1	296208	-	PEX11C	T	C	0.313542	0.00144613	5.6604e-84	7.51015	T	AT1G01820
1	296211	-	PEX11C	T	C	0.0144452	0	0.000304397	13.5678	T	AT1G01820
1	296366	-	PEX11C	T	C	0.0237288	0	6.34321e-11	14.9549	T	AT1G01820
1	296952	-	PEX11C	T	C	0.0422902	0	6.85875e-10	15.1362	T	AT1G01820
1	313521	-	AT1G01910	T	C	0.0918519	0	8.06179e-31	16.9948	T	AT1G01910
1	313661	-	AT1G01910	T	C	0.0154639	0	7.76687e-07	14.2751	T	AT1G01910
1	318791	+	AT1G01920	A	G	0.0186757	0	0.00229815	12.6102	A	AT1G01920
1	323730	+	CYP18-1	A	G	0.0106383	0	0.00679698	11.7262	A	AT1G01940
1	323741	+	CYP18-1	A	G	0.0229406	0	0.000353529	13.4372	A	AT1G01940
1	323793	+	CYP18-1	A	G	0.0707721	0	5.10433e-18	14.5224	A	AT1G01940
1	331154	-	BIG3	T	C	0.0226273	0.000712251	1.15761e-06	4.70757	T	AT1G01960
1	331202	-	BIG3	T	C	0.0100376	0.000716332	0.00283891	3.67342	T	AT1G01960
1	331930	-	BIG3	T	C	0.0152323	0	1.47524e-05	13.7364	T	AT1G01960
1	333968	-	BIG3	T	C	0.0473538	0	2.47611e-10	15.3282	T	AT1G01960
1	334663	-	BIG3	T	C	0.0162455	0	0.000224529	12.4061	T	AT1G01960
1	335163	-	BIG3	T	C	0.0191638	0	9.65806e-06	12.5868	T	AT1G01960
1	336687	-	BIG3	T	C	0.0105364	0	0.00241211	11.7592	T	AT1G01960
1	337245	-	BIG3	T	C	0.01507	0	0.000221958	12.3466	T	AT1G01960
1	343320	-	AT1G01990	T	C	0.108844	0	5.07803e-06	13.6869	T	AT1G01990
1	343882	-	AT1G01990	T	C	0.0206186	0	0.0064396	11.2332	T	AT1G01990
1	346478	+	GAE2	A	G	0.0449173	0	8.8522e-05	12.4175	A	AT1G02000
1	353594	-	AT1G02020	T	C	0.1	0	0.00397126	12.0465	T	AT1G02020
1	360410	-	PKSA	T	C	0.132701	0	1.96045e-06	13.9829	T	AT1G02050
1	360672	-	PKSA	T	C	0.18254	0	3.74865e-06	13.1404	T	AT1G02050
1	361307	-	AT1G02060	T	C	0.254902	0.00666667	1.83474e-10	5.33798	T	AT1G02060
1	361445	-	AT1G02060	T	C	0.0617978	0	0.00538306	12.9044	T	AT1G02060
1	361788	-	AT1G02060	T	C	0.0564972	0	0.00654619	11.2709	T	AT1G02060
1	361801	-	AT1G02060	T	C	0.0722222	0	0.00155435	11.6329	T	AT1G02060
1	361938	-	AT1G02060	T	C	0.1	0	0.000800507	12.1306	T	AT1G02060
1	362519	-	AT1G02060	T	C	0.0639535	0	0.00387248	11.4483	T	AT1G02060
1	362730	-	AT1G02060	T	C	0.135802	0	7.05644e-06	12.6369	T	AT1G02060
1	375647	+	AT1G02080	A	G	0.0796074	0	3.3842e-19	14.7767	A	AT1G02080
1	376589	+	AT1G02080	A	G	0.0121507	0	0.0044064	11.9742	A	AT1G02080
1	379050	+	AT1G02080	A	G	0.0117509	0	0.00475565	12.5461	A	AT1G02080
1	379624	+	AT1G02080	A	G	0.059501	0	2.0057e-17	14.3809	A	AT1G02080
1	381546	+	AT1G02080	A	G	0.0228519	0	8.29436e-06	12.8163	A	AT1G02080
1	382845	+	AT1G02080	A	G	0.0241352	0	1.10101e-08	15.4539	A	AT1G02080
1	383512	+	AT1G02080	A	G	0.137694	0	3.87689e-35	15.6048	A	AT1G02080
1	384743	+	AT1G02080	A	G	0.0198886	0	2.93978e-06	14.1306	A	AT1G02080
1	390063	+	AT1G02100	A	G	0.0350467	0	1.52061e-11	13.4512	A	AT1G02100
1	390091	+	AT1G02100	A	G	0.0220103	0	2.03576e-07	14.784	A	AT1G02100
1	390092	+	AT1G02100	A	G	0.0265996	0	1.98213e-09	14.4712	A	AT1G02100
1	390155	+	AT1G02100	A	G	0.0176751	0	7.16385e-07	13.9013	A	AT1G02100
1	390199	+	AT1G02100	A	G	0.0304404	0	1.01228e-11	14.6915	A	AT1G02100
1	390539	+	AT1G02100	A	G	0.0438893	0	2.11597e-16	14.3846	A	AT1G02100
1	390772	+	AT1G02100	A	G	0.0143885	0	6.03119e-06	13.607	A	AT1G02100
1	390830	+	AT1G02100	A	G	0.0133929	0.000707714	0.000329742	4.0607	A	AT1G02100
1	391024	+	AT1G02100	A	G	0.0178971	0.000853971	2.36855e-05	4.35894	A	AT1G02100
1	391102	+	AT1G02100	A	G	0.0306189	0	2.629e-11	14.7192	A	AT1G02100
1	391509	+	AT1G02100	A	G	0.0242464	0	2.95429e-09	14.4147	A	AT1G02100
1	391510	+	AT1G02100	A	G	0.0957514	0	2.24053e-28	16.4592	A	AT1G02100
1	391652	+	AT1G02100	A	G	0.0115646	0	0.000458415	13.3048	A	AT1G02100
1	391688	+	AT1G02100	A	G	0.0578069	0	3.07391e-21	16.2869	A	AT1G02100
1	391700	+	AT1G02100	A	G	0.125674	0.00175131	8.66565e-37	5.63141	A	AT1G02100
1	391709	+	AT1G02100	A	G	0.0106802	0	3.40962e-05	13.7845	A	AT1G02100
1	392076	+	AT1G02100	A	G	0.0769231	0	0.00991685	13.6972	A	AT1G02100
1	392566	+	AT1G02100	A	G	0.0183824	0	0.000881616	12.5232	A	AT1G02100
1	394283	+	AT1G02110	A	G	0.044226	0	0.000725641	12.2962	A	AT1G02110
1	395121	+	AT1G02110	A	G	0.0209524	0	0.00349001	13.2926	A	AT1G02110
1	396045	+	VAD1	A	G	0.0140093	0	3.0681e-05	13.5975	A	AT1G02120
1	396533	+	VAD1	A	G	0.023773	0	5.07985e-08	14.9041	A	AT1G02120
1	396849	+	VAD1	A	G	0.0222222	0	4.30969e-08	14.2586	A	AT1G02120
1	396966	+	VAD1	A	G	0.0227618	0	0.000102749	14.2193	A	AT1G02120
1	397079	+	VAD1	A	G	0.0148951	0	5.67633e-06	13.677	A	AT1G02120
1	397885	+	VAD1	A	G	0.0153631	0.000786782	0.000267982	4.00687	A	AT1G02120
1	398070	+	VAD1	A	G	0.0112915	0	0.000329661	13.2261	A	AT1G02120
1	399090	+	VAD1	A	G	0.0112289	0	8.03353e-05	13.8035	A	AT1G02120
1	399276	+	VAD1	A	G	0.0118505	0	0.00169432	12.3353	A	AT1G02120
1	400730	-	RABD2A	T	C	0.0134737	0	1.29011e-08	14.121	T	AT1G02130
1	405712	+	ALG12	A	G	0.0453216	0	3.24416e-08	13.8545	A	AT1G02145
1	406924	+	ALG12	A	G	0.0328152	0	1.4139e-05	13.5071	A	AT1G02145
1	410173	+	AT1G02150	A	G	0.0607553	0	2.38691e-09	14.3143	A	AT1G02150
1	410319	+	AT1G02150	A	G	0.0168453	0	0.00503816	12.9924	A	AT1G02150
1	413453	+	AMC1	A	G	0.0300546	0	3.87803e-05	13.2227	A	AT1G02170
1	441423	-	AT1G02260	T	C	0.0205279	0	0.000448517	12.7465	T	AT1G02260
1	442234	-	AT1G02260	T	C	0.0581818	0	2.76764e-09	14.3222	T	AT1G02260
1	448872	-	TOC33	T	C	0.0156472	0	0.00174214	12.9747	T	AT1G02280
1	449360	-	TOC33	T	C	0.0202156	0	0.00244744	12.6048	T	AT1G02280
1	455804	+	AT1G02305	A	G	0.0101371	0	2.76313e-05	13.2355	A	AT1G02305
1	519138	+	SAM1	A	G	0.0410499	6.5634e-05	3.51237e-104	8.84015	A	AT1G02500
1	519176	+	SAM1	A	G	0.0333198	0	1.99461e-53	18.6539	A	AT1G02500
1	519351	+	SAM1	A	G	0.227077	0.000360101	7.37032e-240	7.30005	A	AT1G02500
1	519354	+	SAM1	A	G	0.0103961	6.00204e-05	5.5482e-46	7.37036	A	AT1G02500
1	519405	+	SAM1	A	G	0.010082	0.000179522	3.34929e-29	5.30427	A	AT1G02500
1	519569	+	SAM1	A	G	0.0147129	5.50388e-05	2.95784e-71	8.00184	A	AT1G02500
1	519701	+	SAM1	A	G	0.0416667	5.32311e-05	3.41758e-72	8.46675	A	AT1G02500
1	519794	+	SAM1	A	G	0.0951536	5.79173e-05	1.30811e-111	8.53561	A	AT1G02500
1	520112	+	SAM1	A	G	0.0190761	0	2.43393e-48	17.8436	A	AT1G02500
1	525096	+	ABCB11	A	G	0.0214844	0	0.00700173	12.6741	A	AT1G02520
1	527365	+	ABCB11	A	G	0.0188679	0	0.0073954	12.5267	A	AT1G02520
1	527849	+	ABCB11	A	G	0.03367	0	0.000208925	13.3936	A	AT1G02520
1	539832	+	CLPP5	A	G	0.0208008	0	2.56699e-08	14.1383	A	AT1G02560
1	586754	+	IMPA6	A	G	0.0592764	0	2.94297e-14	16.2969	A	AT1G02690
1	586885	+	IMPA6	A	G	0.0143241	0	0.000740519	12.1195	A	AT1G02690
1	618720	+	PME7	A	G	0.0230681	0.000976562	0.000551285	4.15322	A	AT1G02810
1	628321	+	SR34	A	G	0.0112423	0.000579374	0.000148704	3.11714	A	AT1G02840
1	631029	+	BGLU11	A	G	0.0644202	0	3.03655e-14	14.7921	A	AT1G02850
1	631106	+	BGLU11	A	G	0.024838	0	2.17765e-05	12.7969	A	AT1G02850
1	646441	-	AT1G02890	T	C	0.0140433	0	2.21691e-05	14.1328	T	AT1G02890
1	649434	-	AT1G02890	T	C	0.0183284	0	1.10854e-06	14.0193	T	AT1G02890
1	650903	-	AT1G02890	T	C	0.0496109	0.00192123	3.80827e-08	4.19556	T	AT1G02890
1	654023	-	RALF1	T	C	0.0191363	0.000163934	1.90866e-27	6.73359	T	AT1G02900
1	654065	-	RALF1	T	C	0.0118301	0.000277047	1.93457e-14	4.90131	T	AT1G02900
1	665490	-	GSTF4	T	C	0.0162382	0	0.00072885	12.4802	T	AT1G02950
1	702724	+	AT1G03030	A	G	0.0151099	0	0.00220361	12.3082	A	AT1G03030
1	702885	+	AT1G03030	A	G	0.0283912	0	0.000152301	13.2182	A	AT1G03030
1	712790	-	SPI	T	C	0.128049	0	5.18999e-20	15.9891	T	AT1G03060
1	713588	-	SPI	T	C	0.0241327	0	0.000211719	12.9207	T	AT1G03060
1	713894	-	SPI	T	C	0.0186625	0	0.00386163	12.4946	T	AT1G03060
1	714060	-	SPI	T	C	0.0603589	0	2.11526e-09	14.2618	T	AT1G03060
1	714108	-	SPI	T	C	0.0414594	0	6.30364e-06	14.2665	T	AT1G03060
1	714814	-	SPI	T	C	0.0357143	0	9.23103e-06	13.5126	T	AT1G03060
1	717298	-	SPI	T	C	0.0868597	0	9.75535e-10	13.4165	T	AT1G03060
1	719879	-	SPI	T	C	0.0349854	0	0.000543023	12.1948	T	AT1G03060
1	721445	-	SPI	T	C	0.0289855	0	0.00603992	11.7852	T	AT1G03060
1	731946	-	NET1D	T	C	0.0572776	0	3.54446e-10	15.4447	T	AT1G03080
1	732343	-	NET1D	T	C	0.0135566	0	0.000111147	14.1332	T	AT1G03080
1	732400	-	NET1D	T	C	0.0164918	0	1.37094e-05	13.819	T	AT1G03080
1	733624	-	NET1D	T	C	0.0186916	0.000931099	4.33439e-05	4.30091	T	AT1G03080
1	734382	-	NET1D	T	C	0.0205078	0	6.03721e-06	12.7262	T	AT1G03080
1	734440	-	NET1D	T	C	0.0484966	0.00102564	3.8993e-12	5.51682	T	AT1G03080
1	735055	-	NET1D	T	C	0.0204082	0	4.06334e-05	12.7291	T	AT1G03080
1	735104	-	NET1D	T	C	0.028451	0	1.10204e-05	13.7671	T	AT1G03080
1	735870	-	NET1D	T	C	0.0334347	0	2.17304e-08	13.4634	T	AT1G03080
1	743435	+	MCCA	A	G	0.0104022	0	0.000132178	14.2631	A	AT1G03090
1	743528	+	MCCA	A	G	0.177177	0	5.16774e-45	18.5521	A	AT1G03090
1	754673	-	AT1G03140	T	C	0.0188416	0	2.64428e-07	14.0138	T	AT1G03140
1	783583	+	AT1G03210	A	G	0.0123126	0	0.000162803	13.3201	A	AT1G03210
1	793684	-	AT1G03250	T	C	0.0222222	0	2.71231e-05	12.8955	T	AT1G03250
1	808921	+	AT1G03290	A	G	0.133117	0	4.45035e-14	15.6085	A	AT1G03290
1	809146	+	AT1G03290	A	G	0.0363967	0	7.22955e-11	13.57	A	AT1G03290
1	822947	-	AT1G03350	T	C	0.010647	0.000854701	0.00438726	3.61944	T	AT1G03350
1	823074	-	AT1G03350	T	C	0.0187688	0	1.00948e-07	14.1512	T	AT1G03350
1	837791	+	ATG18G	A	G	0.0254491	0	0.000229578	13.1077	A	AT1G03380
1	837792	+	ATG18G	A	G	0.038806	0	3.51484e-08	13.7971	A	AT1G03380
1	838496	+	ATG18G	A	G	0.0181818	0	0.000649601	12.5712	A	AT1G03380
1	839735	+	ATG18G	A	G	0.024974	0	3.53888e-07	15.1349	A	AT1G03380
1	839771	+	ATG18G	A	G	0.0284091	0	4.86712e-06	13.236	A	AT1G03380
1	847281	-	2A6	A	G	0.0130137	0	2.71417e-05	13.4829	A	AT1G03410
1	874474	+	3AT2	T	C	0.35	0	4.29701e-08	14.4395	T	AT1G03495
1	881396	-	ATNAF1	T	C	0.0400891	0	8.91072e-05	12.18	T	AT1G03530
1	894369	-	PPC6-6	T	C	0.14245	0	1.75147e-10	14.0541	T	AT1G03590
1	920151	+	AT1G03687	A	G	0.0310078	0	0.0030233	13.2143	A	AT1G03687
1	933948	+	AT1G03740	A	G	0.0172612	0	0.000208137	12.5008	A	AT1G03740
1	935686	+	AT1G03740	A	G	0.0288066	0	9.06031e-07	13.2213	A	AT1G03740
1	936519	+	AT1G03740	A	G	0.109235	0	6.48835e-24	17.3043	A	AT1G03740
1	936746	+	AT1G03740	A	G	0.0173293	0	0.000244876	12.3946	A	AT1G03740
1	951027	-	TPX2	T	C	0.0912409	0.00384615	4.04501e-06	4.56469	T	AT1G03780
1	992877	+	ATNAP4	A	G	0.0177866	0.000485319	5.85268e-18	5.12465	A	AT1G03900
1	997791	+	CTN	A	G	0.0412744	0	1.68944e-12	15.1142	A	AT1G03910
1	998762	+	CTN	A	G	0.0453379	0	3.27786e-13	13.866	A	AT1G03910
1	999153	+	CTN	A	G	0.0501002	0	5.41015e-12	16.0738	A	AT1G03910
1	999584	+	CTN	A	G	0.0196226	0	3.23766e-07	14.1056	A	AT1G03910
1	1009900	-	3AT1	A	G	0.173469	0	0.000172444	13.0643	A	AT1G03940
1	1011410	-	VPS2.3	T	C	0.0171073	0	0.00499201	12.3734	T	AT1G03950
1	1031760	-	PSAT	T	C	0.0246575	0	0.00453965	11.6587	T	AT1G04010
1	1043447	-	AT1G04040	T	C	0.0118181	9.90491e-05	1.78565e-21	6.43906	T	AT1G04040
1	1054000	+	PRP39	A	G	0.0127684	0	1.17017e-05	13.431	A	AT1G04080
1	1054036	+	PRP39	A	G	0.0215128	0	1.50227e-07	14.1893	A	AT1G04080
1	1055071	+	PRP39	A	G	0.014402	0	3.70196e-05	13.6225	A	AT1G04080
1	1056203	+	PRP39	A	G	0.0177203	0	1.04361e-07	14.4685	A	AT1G04080
1	1056269	+	PRP39	A	G	0.0122505	0.000521376	0.000109299	4.24099	A	AT1G04080
1	1064703	-	ABCC5	T	C	0.0121422	0	0.00199695	13.7761	T	AT1G04120
1	1065410	-	ABCC5	T	C	0.0383305	0	1.49178e-20	14.9554	T	AT1G04120
1	1066370	-	ABCC5	T	C	0.0665291	0.00064433	4.66246e-17	6.02373	T	AT1G04120
1	1066420	-	ABCC5	T	C	0.0559638	0	3.07068e-18	15.5099	T	AT1G04120
1	1066729	-	ABCC5	T	C	0.0106862	0	0.000746459	13.7323	T	AT1G04120
1	1066987	-	ABCC5	T	C	0.0116066	0	9.17617e-05	13.2528	T	AT1G04120
1	1067539	-	ABCC5	T	C	0.0324074	0	5.36326e-17	14.7378	T	AT1G04120
1	1067947	-	ABCC5	T	C	0.0237288	0	4.67115e-10	14.2758	T	AT1G04120
1	1068023	-	ABCC5	T	C	0.0705415	0	3.58369e-20	15.8492	T	AT1G04120
1	1068244	-	ABCC5	T	C	0.0218032	0	2.98643e-07	14.725	T	AT1G04120
1	1068744	-	ABCC5	T	C	0.0105263	0	0.00227634	13.0925	T	AT1G04120
1	1068761	-	ABCC5	T	C	0.0223072	0.000722543	5.77788e-05	4.39308	T	AT1G04120
1	1069512	-	ABCC5	T	C	0.0130268	0	0.000157271	11.9816	T	AT1G04120
1	1070087	-	ABCC5	T	C	0.0102828	0	0.00650206	13.7257	T	AT1G04120
1	1077995	-	AT1G04140	T	C	0.023665	0	1.58209e-10	14.3995	T	AT1G04140
1	1079414	-	AT1G04140	T	C	0.0962343	0	5.7477e-30	16.4891	T	AT1G04140
1	1098906	+	EIF2 GAMMA	A	G	0.0300539	0.000649351	9.19547e-22	5.35209	A	AT1G04170
1	1099459	+	EIF2 GAMMA	A	G	0.0123425	0.000284495	2.17289e-09	5.19843	A	AT1G04170
1	1110797	+	AT1G04200	A	G	0.0136674	0	0.00588405	12.0735	A	AT1G04200
1	1111881	+	AT1G04200	A	G	0.0619883	0	6.08871e-13	15.0489	A	AT1G04200
1	1116755	+	AT1G04210	A	G	0.0244898	0	6.43423e-05	12.9531	A	AT1G04210
1	1117149	+	AT1G04210	A	G	0.0343195	0	7.19804e-05	13.3643	A	AT1G04210
1	1118427	+	AT1G04210	A	G	0.0135841	0	0.00272441	11.9785	A	AT1G04210
1	1137760	+	IAA17	A	G	0.0538833	0.000328515	1.10768e-42	6.47669	A	AT1G04250
1	1145606	-	AT1G04280	T	C	0.0168484	0	0.000244629	12.2996	T	AT1G04280
1	1148038	-	AT1G04290	T	C	0.0178156	0	0.00128524	13.0941	T	AT1G04290
1	1148330	-	AT1G04290	T	C	0.0165975	0	0.00117987	13.0804	T	AT1G04290
1	1149355	-	AT1G04300	T	C	0.0331658	0.00101729	1.18204e-05	4.5767	T	AT1G04300
1	1149775	-	AT1G04300	T	C	0.0110011	0	0.0037731	13.8802	T	AT1G04300
1	1152724	-	AT1G04300	T	C	0.0162514	0	0.00258583	12.3665	T	AT1G04300
1	1152788	-	AT1G04300	T	C	0.0133011	0	0.00500097	12.0633	T	AT1G04300
1	1153913	-	AT1G04300	T	C	0.0326241	0.00147929	1.55179e-05	4.42836	T	AT1G04300
1	1185979	-	CRY2	T	C	0.013715	0	1.25798e-05	13.6108	T	AT1G04400
1	1192829	+	AT1G04420	A	G	0.128049	0.00662252	4.3465e-05	4.29475	A	AT1G04420
1	1199239	+	AT1G04430	A	G	0.0148819	0.000344828	1.6152e-06	4.76993	A	AT1G04430
1	1230370	+	PRP19A	A	G	0.0110803	0	0.00391667	13.8097	A	AT1G04510
1	1232756	+	CRRSP3	A	G	0.0153005	0	0.0002748	12.3642	A	AT1G04520
1	1233801	+	CRRSP3	A	G	0.0326679	0	5.83682e-05	14.0106	A	AT1G04520
1	1292967	+	LIP2	A	G	0.0980392	0	5.39439e-05	13.633	A	AT1G04640
1	1322652	+	KAT1	A	G	0.138211	0	4.12594e-09	14.282	A	AT1G04710
1	1345948	+	AT1G04790	A	G	0.0488323	0	3.41697e-06	14.0346	A	AT1G04790
1	1351203	+	RPN2B	A	G	0.0866203	0	1.40212e-21	16.3168	A	AT1G04810
1	1351544	+	RPN2B	A	G	0.114424	0	4.29232e-33	15.3267	A	AT1G04810
1	1351733	+	RPN2B	A	G	0.0420475	0	1.45293e-08	13.6913	A	AT1G04810
1	1352082	+	RPN2B	A	G	0.0200547	0	6.94454e-05	12.6501	A	AT1G04810
1	1352143	+	RPN2B	A	G	0.158549	0	9.6038e-24	15.7888	A	AT1G04810
1	1352658	+	RPN2B	A	G	0.013191	0.000712758	0.000238103	4.08869	A	AT1G04810
1	1352762	+	RPN2B	A	G	0.0287111	0.000693963	1.56398e-05	4.42867	A	AT1G04810
1	1353116	+	RPN2B	A	G	0.011194	0	4.26096e-05	13.2915	A	AT1G04810
1	1353686	+	RPN2B	A	G	0.0175	0.0013986	0.00236577	3.03507	A	AT1G04810
1	1354031	+	RPN2B	A	G	0.0241713	0	1.32286e-07	14.3887	A	AT1G04810
1	1354640	+	RPN2B	A	G	0.0965058	0	2.53428e-30	15.5447	A	AT1G04810
1	1354696	+	RPN2B	A	G	0.0694165	0	5.29128e-18	16.4632	A	AT1G04810
1	1355057	+	RPN2B	A	G	0.0112994	0	9.12249e-05	13.8458	A	AT1G04810
1	1355213	+	RPN2B	A	G	0.0472756	0	9.84778e-14	13.925	A	AT1G04810
1	1356460	-	TUBA4	T	C	0.0128523	8.47889e-05	1.60639e-30	6.99069	T	AT1G04820
1	1356485	-	TUBA4	T	C	0.0539853	0.000232974	1.30415e-53	6.18434	T	AT1G04820
1	1357076	-	TUBA4	T	C	0.0101695	0	0.00116995	13.079	T	AT1G04820
1	1365458	-	AT1G04850	T	C	0.315179	0.00128667	9.7864e-50	5.33814	T	AT1G04850
1	1365935	-	AT1G04850	T	C	0.03247	0	1.70969e-30	17.231	T	AT1G04850
1	1366429	-	AT1G04850	T	C	0.0273996	0.000586052	5.3567e-22	4.92517	T	AT1G04850
1	1367221	-	AT1G04850	T	C	0.0150833	0	4.91071e-12	15.663	T	AT1G04850
1	1367808	-	AT1G04850	T	C	0.0128465	0.000498256	2.50839e-12	4.63547	T	AT1G04850
1	1371284	-	UBP2	T	C	0.0365631	0	0.000123846	13.52	T	AT1G04860
1	1371663	-	UBP2	T	C	0.0333333	0	0.00113652	13.5187	T	AT1G04860
1	1371712	-	UBP2	T	C	0.0626223	0	8.12242e-07	14.3887	T	AT1G04860
1	1371742	-	UBP2	T	C	0.0260304	0	0.00144283	13.1402	T	AT1G04860
1	1373518	-	PRMT10	T	C	0.0253556	0	9.62505e-08	14.9181	T	AT1G04870
1	1374430	-	PRMT10	T	C	0.0296053	0	3.13562e-09	14.5372	T	AT1G04870
1	1375075	-	PRMT10	T	C	0.0340206	0	8.2091e-11	15.8427	T	AT1G04870
1	1375099	-	PRMT10	T	C	0.0187722	0.000614251	1.12708e-06	4.71127	T	AT1G04870
1	1375524	-	PRMT10	T	C	0.0102612	0	0.000618636	13.6235	T	AT1G04870
1	1387626	+	AT1G04900	A	G	0.0761062	0	6.16466e-08	14.4813	A	AT1G04900
1	1388903	-	AT1G04910	T	C	0.0209021	0	2.3755e-05	12.7431	T	AT1G04910
1	1399716	+	TIC20-I	A	G	0.0597015	0	1.87861e-13	14.3591	A	AT1G04940
1	1410314	-	AT1G04960	T	C	0.016185	0.00136426	0.00488794	3.54031	T	AT1G04960
1	1413041	+	AT1G04970	A	G	0.0223048	0	9.75712e-07	12.8507	A	AT1G04970
1	1473397	-	AT1G05120	T	C	0.0473684	0	2.62744e-08	14.0013	T	AT1G05120
1	1473925	-	AT1G05120	T	C	0.0457143	0	2.34243e-07	14.0081	T	AT1G05120
1	1475052	-	AT1G05120	T	C	0.0228571	0	0.00295972	12.8863	T	AT1G05120
1	1483699	+	ARASP2	A	G	0.0909091	0	2.84864e-07	13.6827	A	AT1G05140
1	1483739	+	ARASP2	A	G	0.0496454	0	0.000131067	12.723	A	AT1G05140
1	1485555	-	AT1G05150	T	C	0.0102273	0	0.0081846	11.7202	T	AT1G05150
1	1486025	-	AT1G05150	T	C	0.023968	0	2.25452e-05	13.5903	T	AT1G05150
1	1498891	-	AXR1	T	C	0.0217707	0	6.04141e-08	14.2086	T	AT1G05180
1	1499592	-	AXR1	T	C	0.0175707	0	0.000421178	12.3393	T	AT1G05180
1	1499965	-	AXR1	T	C	0.0145423	0	0.000176531	14.2359	T	AT1G05180
1	1501485	-	AXR1	T	C	0.0210822	0	9.5987e-07	14.1814	T	AT1G05180
1	1501705	-	AXR1	T	C	0.0103926	0	0.00915583	12.3026	T	AT1G05180
1	1502613	-	RPL6	T	C	0.0722892	0	2.08887e-07	14.6063	T	AT1G05190
1	1503106	-	RPL6	T	C	0.0268456	0	6.51723e-05	13.1901	T	AT1G05190
1	1503171	-	RPL6	T	C	0.0189655	0	0.00600763	12.6358	T	AT1G05190
1	1535719	-	AT1G05280	T	C	0.0554493	0	8.8354e-07	14.1581	T	AT1G05280
1	1562682	-	AT1G05350	T	C	0.0218509	0	3.77634e-09	14.3007	T	AT1G05350
1	1562733	-	AT1G05350	T	C	0.0116874	0	8.90667e-05	13.3876	T	AT1G05350
1	1582770	-	PSB27-2	T	C	0.109589	0	0.00736046	12.4863	T	AT1G05385
1	1625334	+	SYT5	A	G	0.0179567	0.000596303	1.71581e-07	4.8801	A	AT1G05500
1	1625388	+	SYT5	A	G	0.152091	0	1.517e-10	14.3337	A	AT1G05500
1	1627634	+	SYT5	A	G	0.010575	0	0.00212556	13.7631	A	AT1G05500
1	1627713	+	SYT5	A	G	0.0568955	0	2.41949e-17	16.2227	A	AT1G05500
1	1627932	+	SYT5	A	G	0.0164908	0.000684463	5.10389e-06	4.55486	A	AT1G05500
1	1631221	-	AT1G05520	T	C	0.0260452	0	3.89117e-10	14.4969	T	AT1G05520
1	1631226	-	AT1G05520	T	C	0.0159046	0	1.94283e-06	14.374	T	AT1G05520
1	1631462	-	AT1G05520	T	C	0.0183007	0	1.54241e-06	13.9454	T	AT1G05520
1	1631465	-	AT1G05520	T	C	0.0107937	0	0.000314211	13.1826	T	AT1G05520
1	1645954	-	UGT75B1	T	C	0.0157068	0	0.000777687	12.1888	T	AT1G05560
1	1646848	-	UGT75B1	T	C	0.0532725	0	2.49022e-07	14.0441	T	AT1G05560
1	1647907	-	CALS1	T	C	0.0167116	0.000594884	4.47169e-05	4.36591	T	AT1G05570
1	1647948	-	CALS1	T	C	0.010788	0.00153453	0.000783863	2.76371	T	AT1G05570
1	1647958	-	CALS1	T	C	0.013236	0	5.73726e-08	13.524	T	AT1G05570
1	1647980	-	CALS1	T	C	0.0115207	0	8.06364e-07	13.8998	T	AT1G05570
1	1648365	-	CALS1	T	C	0.012276	0	4.63658e-10	13.9941	T	AT1G05570
1	1648397	-	CALS1	T	C	0.0288081	0	2.6727e-15	17.1363	T	AT1G05570
1	1648839	-	CALS1	T	C	0.0164835	0	1.92128e-08	13.8717	T	AT1G05570
1	1648964	-	CALS1	T	C	0.10331	0	1.31454e-38	17.2592	T	AT1G05570
1	1649006	-	CALS1	T	C	0.011583	0.000420698	3.00849e-05	4.49405	T	AT1G05570
1	1649020	-	CALS1	T	C	0.0181738	0.000440141	3.30052e-08	5.12874	T	AT1G05570
1	1649048	-	CALS1	T	C	0.0311249	0	3.08579e-15	17.2854	T	AT1G05570
1	1649376	-	CALS1	T	C	0.0364536	0	1.66795e-18	15.0356	T	AT1G05570
1	1649379	-	CALS1	T	C	0.313717	0	1.93997e-83	19.1373	T	AT1G05570
1	1649565	-	CALS1	T	C	0.0284593	0	6.36452e-12	15.2504	T	AT1G05570
1	1649708	-	CALS1	T	C	0.012506	0	3.21677e-05	13.4016	T	AT1G05570
1	1649734	-	CALS1	T	C	0.0305067	0.000544366	3.87679e-10	5.35581	T	AT1G05570
1	1649738	-	CALS1	T	C	0.0104738	0	5.82564e-06	13.779	T	AT1G05570
1	1649938	-	CALS1	T	C	0.0143761	0	3.0228e-06	13.6541	T	AT1G05570
1	1650054	-	CALS1	T	C	0.243341	0.000600601	1.75423e-60	8.15388	T	AT1G05570
1	1650547	-	CALS1	T	C	0.0206612	0	2.35725e-10	14.7707	T	AT1G05570
1	1651300	-	CALS1	T	C	0.0189394	0	1.63983e-09	14.6943	T	AT1G05570
1	1651668	-	CALS1	T	C	0.019043	0	1.31224e-08	14.0735	T	AT1G05570
1	1651960	-	CALS1	T	C	0.0135659	0	2.01134e-07	13.601	T	AT1G05570
1	1652240	-	CALS1	T	C	0.0238219	0	4.28404e-12	15.0649	T	AT1G05570
1	1652783	-	CALS1	T	C	0.0235294	0	2.84701e-13	14.9822	T	AT1G05570
1	1654029	-	CALS1	T	C	0.0137363	0	2.83202e-07	14.6738	T	AT1G05570
1	1654605	-	CALS1	T	C	0.0110565	0	0.000155928	13.2997	T	AT1G05570
1	1654976	-	CALS1	T	C	0.0341495	0	6.04568e-11	14.9301	T	AT1G05570
1	1655337	-	CALS1	T	C	0.0244101	0.000788022	4.29449e-06	4.59976	T	AT1G05570
1	1655378	-	CALS1	T	C	0.0741313	0	3.16939e-22	16.1563	T	AT1G05570
1	1656588	-	CALS1	T	C	0.0382244	0	3.60814e-18	15.7611	T	AT1G05570
1	1657470	-	CALS1	T	C	0.0164403	0.000667557	0.00085198	4.07469	T	AT1G05570
1	1657495	-	CALS1	T	C	0.0361261	0	1.9356e-09	15.0653	T	AT1G05570
1	1657720	-	CALS1	T	C	0.0226757	0	8.69591e-05	14.2937	T	AT1G05570
1	1657909	-	CALS1	T	C	0.0149137	0	4.25369e-06	13.8327	T	AT1G05570
1	1680234	+	URH2	A	G	0.0407493	0.000316156	8.46827e-13	5.735	A	AT1G05620
1	1690403	-	AT1G05650	T	C	0.0240964	0	0.000436603	12.8411	T	AT1G05650
1	1694425	-	AT1G05660	T	C	0.026971	0	7.16958e-10	14.5635	T	AT1G05660
1	1697723	-	AT1G05670	T	C	0.15	0	0.000615983	12.7212	T	AT1G05670
1	1703766	-	UGT74E2	T	C	0.0428266	0	2.15607e-08	13.5666	T	AT1G05680
1	1716878	+	AT1G05710	A	G	0.0107643	0	0.00860805	11.7433	A	AT1G05710
1	1736441	+	AT1G05790	A	G	25	0	0.00316482	11.5599	A	AT1G05790
1	1737047	+	AT1G05790	A	G	0.133909	0	1.00425e-16	14.1316	A	AT1G05790
1	1748423	+	ARA	A	G	0.0210158	0	0.00228753	12.746	A	AT1G05810
1	1748426	+	ARA	A	G	0.189744	0.00185529	5.99018e-26	6.65929	A	AT1G05810
1	1748619	+	ARA	A	G	0.0166341	0	5.3098e-05	14.8951	A	AT1G05810
1	1749085	+	ARA	A	G	0.080402	0	9.06771e-20	14.7666	A	AT1G05810
1	1764030	-	AT1G05840	T	C	0.0143603	0	0.00104541	13.325	T	AT1G05840
1	1764573	-	AT1G05840	T	C	0.0187166	0.00138122	0.00409699	3.66636	T	AT1G05840
1	1764584	-	AT1G05840	T	C	0.0168176	0.00133156	0.00446153	3.54211	T	AT1G05840
1	1767463	-	CTL1	T	C	0.0115862	0	3.28759e-16	15.7143	T	AT1G05850
1	1779581	+	ARI5	A	G	0.0128957	0	0.00247387	12.7099	A	AT1G05890
1	1780578	+	ARI5	A	G	0.0452801	0.000798085	1.93366e-11	5.52784	A	AT1G05890
1	1781785	+	ARI5	A	G	0.01553	0	1.83315e-06	13.7645	A	AT1G05890
1	1782504	+	ARI5	A	G	0.0102669	0	0.000183712	13.7694	A	AT1G05890
1	1782836	+	ARI5	A	G	0.0194553	0	0.00498341	11.7666	A	AT1G05890
1	1784093	+	ARI5	A	G	0.0151423	0	1.1888e-06	14.2638	A	AT1G05890
1	1792049	+	AT1G05910	A	G	0.0287162	0	7.26541e-05	13.2167	A	AT1G05910
1	1793053	+	AT1G05910	A	G	0.0374016	0	2.20092e-05	13.6033	A	AT1G05910
1	1808093	-	AT1G05960	T	C	0.0317073	0	0.00147033	11.8334	T	AT1G05960
1	1808550	-	AT1G05960	T	C	0.0185582	0	9.32724e-07	13.9496	T	AT1G05960
1	1808619	-	AT1G05960	T	C	0.0211931	0	1.78295e-05	14.6888	T	AT1G05960
1	1808909	-	AT1G05960	T	C	0.0646282	0	7.50722e-23	15.7928	T	AT1G05960
1	1809285	-	AT1G05960	T	C	0.0262582	0	1.5742e-09	14.493	T	AT1G05960
1	1809315	-	AT1G05960	T	C	0.0185449	0	1.20757e-06	14.5741	T	AT1G05960
1	1809636	-	AT1G05960	T	C	0.015748	0	0.000192504	14.3176	T	AT1G05960
1	1809871	-	AT1G05960	T	C	0.01875	0	1.26597e-05	12.5308	T	AT1G05960
1	1810928	-	AT1G05960	T	C	0.0445415	0	1.73172e-08	13.7406	T	AT1G05960
1	1810937	-	AT1G05960	T	C	0.03772	0.000970874	5.95861e-10	5.21349	T	AT1G05960
1	1810940	-	AT1G05960	T	C	0.0103627	0	0.00208053	11.6715	T	AT1G05960
1	1810965	-	AT1G05960	T	C	0.0438898	1	9.188e-12	5.43013	T	AT1G05960
1	1810982	-	AT1G05960	T	C	0.123902	0	1.88142e-36	15.4262	T	AT1G05960
1	1810989	-	AT1G05960	T	C	0.0162059	0	0.000112088	12.3309	T	AT1G05960
1	1811304	-	AT1G05960	T	C	0.0230415	0.00128205	0.000148784	4.14262	T	AT1G05960
1	1811346	-	AT1G05960	T	C	0.162076	0	4.94647e-40	15.8848	T	AT1G05960
1	1811608	-	AT1G05960	T	C	0.0144928	0	0.000395503	12.1533	T	AT1G05960
1	1811692	-	AT1G05960	T	C	0.103872	0	1.50363e-24	15.148	T	AT1G05960
1	1812508	-	AT1G05960	T	C	0.047619	0	1.9412e-11	13.9447	T	AT1G05960
1	1812616	-	AT1G05960	T	C	0.0297483	0	3.44529e-07	15.7271	T	AT1G05960
1	1812717	-	AT1G05960	T	C	0.042268	0	3.34209e-07	13.6357	T	AT1G05960
1	1812901	-	AT1G05960	T	C	0.0316699	0	2.05675e-08	13.2795	T	AT1G05960
1	1812960	-	AT1G05960	T	C	0.0201401	0.001002	4.49562e-05	4.29397	T	AT1G05960
1	1812964	-	AT1G05960	T	C	0.0314183	0	8.35719e-08	13.2669	T	AT1G05960
1	1813203	-	AT1G05960	T	C	0.0147213	0	0.000787009	12.1563	T	AT1G05960
1	1813234	-	AT1G05960	T	C	0.0154004	0	0.000346331	12.257	T	AT1G05960
1	1813248	-	AT1G05960	T	C	0.0225641	0	7.96637e-06	12.7929	T	AT1G05960
1	1814029	-	AT1G05960	T	C	0.016684	0	0.000778941	12.3627	T	AT1G05960
1	1814224	-	AT1G05960	T	C	0.0109756	0	0.0083685	11.8159	T	AT1G05960
1	1815175	-	AT1G05960	T	C	0.0184922	0	0.00161719	13.0572	T	AT1G05960
1	1821226	-	UGT89C1	T	C	0.010723	0	2.35441e-08	13.0896	T	AT1G06000
1	1823691	+	AT1G06010	A	G	0.0413724	0	3.17012e-09	15.869	A	AT1G06010
1	1853221	-	SKIP16	T	C	0.0231278	0	2.16782e-05	12.7954	T	AT1G06110
1	1853413	-	SKIP16	T	C	0.0133869	0	6.5461e-05	14.4562	T	AT1G06110
1	1853460	-	SKIP16	T	C	0.0189951	0	2.90742e-06	13.9427	T	AT1G06110
1	1854038	-	SKIP16	T	C	0.0166415	0	1.10531e-05	12.3336	T	AT1G06110
1	1854148	-	SKIP16	T	C	0.0100697	0	0.00112517	11.6447	T	AT1G06110
1	1854232	-	SKIP16	T	C	0.0225376	0.000963391	2.48466e-05	4.38096	T	AT1G06110
1	1854470	-	SKIP16	T	C	0.0103834	0	0.00161639	11.6565	T	AT1G06110
1	1854838	-	SKIP16	T	C	0.0226443	0	1.744e-07	15.1719	T	AT1G06110
1	1854839	-	SKIP16	T	C	0.011994	0	0.00031555	13.8837	T	AT1G06110
1	1854848	-	SKIP16	T	C	0.0777605	0	2.38695e-25	14.6556	T	AT1G06110
1	1858699	-	GLX2-4	T	C	0.0128355	0	0.00528831	11.984	T	AT1G06130
1	1858704	-	GLX2-4	T	C	0.0403226	0	1.67006e-08	13.681	T	AT1G06130
1	1870765	-	EMB1444	T	C	0.037415	0	0.00254223	12.1776	T	AT1G06150
1	1892966	-	RHON1	T	C	0.0216216	0.00194175	0.00855425	3.46015	T	AT1G06190
1	1892967	-	RHON1	T	C	0.0278293	0	0.000237488	13.1892	T	AT1G06190
1	1895006	-	AT1G06200	T	C	0.0238095	0.000488759	4.61895e-09	5.17457	T	AT1G06200
1	1895071	-	AT1G06200	T	C	0.0233863	0.000491642	1.9333e-09	5.1927	T	AT1G06200
1	1895162	-	AT1G06200	T	C	0.0107287	0.0009298	0.000105249	3.43827	T	AT1G06200
1	1903134	+	MEE5	A	G	0.0392699	0	1.79161e-10	14.9647	A	AT1G06220
1	1907484	+	GTE4	A	G	0.011335	0	0.00615187	12.4962	A	AT1G06230
1	1909191	+	GTE4	A	G	0.0273292	0	4.42152e-06	13.1274	A	AT1G06230
1	1922521	+	ACX3	A	G	0.0124797	0.000512821	6.05653e-06	4.57231	A	AT1G06290
1	1923232	+	ACX3	A	G	0.0201806	0	6.57478e-11	14.7832	A	AT1G06290
1	1923639	+	ACX3	A	G	0.0154639	0	6.30729e-09	14.4194	A	AT1G06290
1	1924512	+	ACX3	A	G	0.0152535	0	1.35112e-09	14.3838	A	AT1G06290
1	1924553	+	ACX3	A	G	0.0314637	0	5.0381e-18	15.4193	A	AT1G06290
1	1924748	+	ACX3	A	G	0.0104611	0	1.21014e-05	13.7913	A	AT1G06290
1	1925206	+	ACX3	A	G	0.0123014	0	7.55177e-06	14.0423	A	AT1G06290
1	1929395	+	ACX3.2	A	G	0.125874	0	1.59981e-05	12.702	A	AT1G06310
1	1929427	+	ACX3.2	A	G	0.10625	0	2.76619e-05	12.3804	A	AT1G06310
1	1951164	-	RABA1A	T	C	0.0105619	0	1.1734e-06	14.2076	T	AT1G06400
1	1957220	+	TPS7	A	G	0.0122951	0	0.00035221	13.3426	A	AT1G06410
1	1960834	-	FTSH8	T	C	0.0197487	0	0.00701051	12.4969	T	AT1G06430
1	1963750	-	AT1G06440	T	C	0.178571	0	0.000352595	13.0996	T	AT1G06440
1	1972440	+	AT1G06470	A	G	0.0275953	0	1.71503e-05	13.1624	A	AT1G06470
1	1973532	+	AT1G06470	A	G	0.0357599	0	4.69764e-06	14.0669	A	AT1G06470
1	1987610	+	CALS7	A	G	0.352941	0	1.38082e-10	14.4365	A	AT1G06490
1	1987642	+	CALS7	A	G	0.294643	0	2.26328e-09	14.0686	A	AT1G06490
1	2005135	-	AT1G06550	T	C	0.0390819	0	1.1302e-19	14.9798	T	AT1G06550
1	2005915	-	AT1G06550	T	C	0.0455712	0.000944882	3.15182e-35	5.53185	T	AT1G06550
1	2013019	-	PDS1	T	C	0.0634495	0	1.21681e-13	14.3516	T	AT1G06570
1	2026451	+	AT1G06620	A	G	0.0110865	0	0.00161708	13.9304	A	AT1G06620
1	2028448	+	AT1G06630	A	G	0.027027	0	0.00375007	11.7222	A	AT1G06630
1	2032445	+	AT1G06640	A	G	0.0222274	0.000266241	7.36145e-18	6.11705	A	AT1G06640
1	2032446	+	AT1G06640	A	G	0.234952	0	1.92604e-194	18.5498	A	AT1G06640
1	2032465	+	AT1G06640	A	G	0.0310011	0.000246366	1.52613e-27	6.70228	A	AT1G06640
1	2032506	+	AT1G06640	A	G	0.0210639	0.000205381	3.53118e-21	6.08249	A	AT1G06640
1	2032542	+	AT1G06640	A	G	0.0401171	0	5.17332e-39	17.5132	A	AT1G06640
1	2032643	+	AT1G06640	A	G	0.0102344	0.000194894	4.88901e-12	5.6195	A	AT1G06640
1	2032697	+	AT1G06640	A	G	0.0130997	0.000191351	2.85075e-18	6.0482	A	AT1G06640
1	2032704	+	AT1G06640	A	G	0.0195517	0	2.52864e-28	16.4667	A	AT1G06640
1	2032749	+	AT1G06640	A	G	0.0401257	0	2.06668e-36	17.0976	A	AT1G06640
1	2032795	+	AT1G06640	A	G	0.0197439	0	3.1268e-27	15.9969	A	AT1G06640
1	2032808	+	AT1G06640	A	G	0.0214679	0.000212947	1.94559e-27	6.61221	A	AT1G06640
1	2032850	+	AT1G06640	A	G	0.0225358	0	2.40769e-20	16.2679	A	AT1G06640
1	2032860	+	AT1G06640	A	G	0.0852698	0	8.93283e-59	18.676	A	AT1G06640
1	2032872	+	AT1G06640	A	G	0.0116083	0	6.23906e-11	14.225	A	AT1G06640
1	2032887	+	AT1G06640	A	G	0.0105603	0.000251004	7.91655e-08	4.86815	A	AT1G06640
1	2032897	+	AT1G06640	A	G	0.05512	0	5.77766e-30	17.5716	A	AT1G06640
1	2033085	+	AT1G06640	A	G	0.0113272	0.000252653	3.13222e-10	5.26641	A	AT1G06640
1	2033087	+	AT1G06640	A	G	0.147651	0.000246124	4.8477e-84	8.591	A	AT1G06640
1	2033091	+	AT1G06640	A	G	0.0136623	0.000243072	3.28876e-12	5.49164	A	AT1G06640
1	2033093	+	AT1G06640	A	G	0.016731	0	7.47338e-19	15.813	A	AT1G06640
1	2033136	+	AT1G06640	A	G	0.0630101	0.000469263	1.50693e-34	6.16236	A	AT1G06640
1	2033139	+	AT1G06640	A	G	0.0334283	0	3.43355e-31	16.1896	A	AT1G06640
1	2033142	+	AT1G06640	A	G	0.0112229	0	1.55796e-11	13.733	A	AT1G06640
1	2033145	+	AT1G06640	A	G	0.0224896	0.000244918	9.56469e-17	5.96865	A	AT1G06640
1	2033168	+	AT1G06640	A	G	0.0170546	0.000250752	1.72311e-17	5.97146	A	AT1G06640
1	2033251	+	AT1G06640	A	G	0.0118011	0.000238152	6.05242e-13	5.55138	A	AT1G06640
1	2033304	+	AT1G06640	A	G	0.013851	0.000239006	3.78967e-13	5.51735	A	AT1G06640
1	2033312	+	AT1G06640	A	G	0.0198639	0.000451467	1.52144e-22	5.39115	A	AT1G06640
1	2033524	+	AT1G06640	A	G	0.012911	0	2.8743e-11	14.8518	A	AT1G06640
1	2033527	+	AT1G06640	A	G	0.0217526	0	2.71488e-15	16.6565	A	AT1G06640
1	2033529	+	AT1G06640	A	G	0.0743217	0	1.54671e-87	18.516	A	AT1G06640
1	2033530	+	AT1G06640	A	G	0.0817383	0.00025413	3.00778e-71	8.07859	A	AT1G06640
1	2033531	+	AT1G06640	A	G	0.0161037	0.000219732	2.6017e-15	5.90991	A	AT1G06640
1	2033537	+	AT1G06640	A	G	0.0136235	0.000422386	2.0437e-15	4.92439	A	AT1G06640
1	2033545	+	AT1G06640	A	G	0.0172662	0.000205044	7.43772e-21	6.26635	A	AT1G06640
1	2033557	+	AT1G06640	A	G	0.0181596	0.000201532	2.79762e-22	6.31351	A	AT1G06640
1	2033562	+	AT1G06640	A	G	0.0221396	0.000207512	2.01222e-26	6.62301	A	AT1G06640
1	2033572	+	AT1G06640	A	G	0.0196178	0.00019861	8.30837e-27	6.57319	A	AT1G06640
1	2033635	+	AT1G06640	A	G	0.0378661	0.000230309	1.78395e-34	7.05214	A	AT1G06640
1	2033653	+	AT1G06640	A	G	0.0269659	0	6.39765e-27	16.897	A	AT1G06640
1	2033683	+	AT1G06640	A	G	0.0199961	0	8.42421e-14	16.4382	A	AT1G06640
1	2033684	+	AT1G06640	A	G	0.0813102	0	6.2652e-73	18.1389	A	AT1G06640
1	2033689	+	AT1G06640	A	G	0.0488323	0	1.38039e-55	17.7814	A	AT1G06640
1	2033691	+	AT1G06640	A	G	0.04178	0.000243072	4.67162e-37	7.11268	A	AT1G06640
1	2033698	+	AT1G06640	A	G	0.012176	0	2.4889e-12	15.299	A	AT1G06640
1	2033720	+	AT1G06640	A	G	0.0124949	0	1.29448e-10	14.7323	A	AT1G06640
1	2033789	+	AT1G06640	A	G	0.0638479	0.00035137	1.35229e-42	7.32317	A	AT1G06640
1	2033802	+	AT1G06640	A	G	0.0225196	0	7.74296e-09	14.0357	A	AT1G06640
1	2033859	+	AT1G06640	A	G	0.015681	0	1.4436e-08	14.2511	A	AT1G06640
1	2033901	+	AT1G06640	A	G	0.0148322	0	6.5457e-05	12.1493	A	AT1G06640
1	2036694	+	AT1G06650	A	G	0.045977	0.0031746	0.00110016	3.84601	A	AT1G06650
1	2043644	+	NIH	A	G	0.0282258	0	0.000148434	13.3125	A	AT1G06670
1	2046565	+	NIH	A	G	0.0151707	0	0.00868396	12.2124	A	AT1G06670
1	2048151	+	PSBP1	A	G	0.0127898	0	1.42626e-05	13.6859	A	AT1G06680
1	2048152	+	PSBP1	A	G	0.0115296	0	2.8221e-05	14.1236	A	AT1G06680
1	2052813	-	PTI11	T	C	0.0292376	0	2.69223e-19	14.6965	T	AT1G06700
1	2053227	-	PTI11	T	C	0.0190647	0	4.96251e-15	14.1137	T	AT1G06700
1	2053233	-	PTI11	T	C	0.069719	0	6.05226e-38	18.0632	T	AT1G06700
1	2053626	-	PTI11	T	C	0.0473881	0.000355745	4.63197e-26	6.73264	T	AT1G06700
1	2053646	-	PTI11	T	C	0.0104773	0	4.10407e-08	15.3041	T	AT1G06700
1	2053845	-	PTI11	T	C	0.0166856	0	1.57096e-09	13.8882	T	AT1G06700
1	2053897	-	PTI11	T	C	0.0230561	0	1.279e-14	16.8524	T	AT1G06700
1	2054106	-	PTI11	T	C	0.11019	0	3.77813e-34	16.7425	T	AT1G06700
1	2054563	-	PTI11	T	C	0.0114504	0	4.81507e-06	13.3863	T	AT1G06700
1	2062648	-	AT1G06720	T	C	0.0168651	0	0.00137817	12.3324	T	AT1G06720
1	2086051	+	GAUT6	A	G	0.0301339	0	9.13404e-07	13.1886	A	AT1G06780
1	2093858	-	CRTISO	T	C	0.0323129	0	0.000394971	13.3243	T	AT1G06820
1	2095645	-	CRTISO	T	C	0.0498534	0	4.26895e-05	12.6418	T	AT1G06820
1	2111549	-	AT1G06890	T	C	0.016016	0.00107066	0.00099272	3.88319	T	AT1G06890
1	2111550	-	AT1G06890	T	C	0.0127953	0	0.00168686	12.0106	T	AT1G06890
1	2112241	-	AT1G06890	T	C	0.0158387	0	2.4236e-07	15.777	T	AT1G06890
1	2113127	-	AT1G06890	T	C	0.0961932	0	2.82628e-35	17.0767	T	AT1G06890
1	2115359	-	AT1G06900	T	C	0.0286567	0	2.84525e-09	14.5639	T	AT1G06900
1	2115591	-	AT1G06900	T	C	0.0145822	0	1.24943e-06	13.5764	T	AT1G06900
1	2115784	-	AT1G06900	T	C	0.0126162	0	0.00010452	13.3212	T	AT1G06900
1	2116073	-	AT1G06900	T	C	0.0108181	0	0.00116329	13.117	T	AT1G06900
1	2116325	-	AT1G06900	T	C	0.0113798	0	0.000293548	13.8374	T	AT1G06900
1	2117078	-	AT1G06900	T	C	0.0111317	0	0.00457958	11.679	T	AT1G06900
1	2118241	-	AT1G06900	T	C	0.021721	0	3.27557e-07	12.8065	T	AT1G06900
1	2118286	-	AT1G06900	T	C	0.0218921	0	2.92509e-06	14.8413	T	AT1G06900
1	2119094	-	AT1G06900	T	C	0.0103986	0	0.00226706	11.6632	T	AT1G06900
1	2120037	-	AT1G06900	T	C	0.0158863	0.000963391	0.000528387	3.9536	T	AT1G06900
1	2120447	-	AT1G06900	T	C	0.0355631	0	9.38368e-06	13.35	T	AT1G06900
1	2127345	+	AT1G06923	A	G	0.0786164	0	7.4117e-05	13.7572	A	AT1G06923
1	2134336	-	TIC110	T	C	0.0340294	0	1.26836e-10	13.4341	T	AT1G06950
1	2134743	-	TIC110	T	C	0.0106534	0	0.00336098	13.1222	T	AT1G06950
1	2151499	-	ATEXO70B2	T	C	0.0266667	0	0.00180119	13.6593	T	AT1G07000
1	2151926	-	ATEXO70B2	T	C	0.0218579	0	0.00301644	12.699	T	AT1G07000
1	2152089	-	ATEXO70B2	T	C	0.0305958	0.00192678	0.000434415	3.9633	T	AT1G07000
1	2158807	-	AT1G07030	T	C	0.0140485	0	1.89626e-05	14.0998	T	AT1G07030
1	2159789	-	AT1G07030	T	C	0.0197076	0.00160772	1.3825e-05	3.57869	T	AT1G07030
1	2159861	-	AT1G07030	T	C	0.0123217	0	8.16247e-05	13.2932	T	AT1G07030
1	2160540	-	AT1G07030	T	C	0.0164986	0	2.90515e-05	12.4324	T	AT1G07030
1	2170316	+	AT1G07080	A	G	0.0100295	0	2.00499e-09	15.1668	A	AT1G07080
1	2182548	-	FKFBP	T	C	0.0172662	0	0.00156035	13.0465	T	AT1G07110
1	2182567	-	FKFBP	T	C	0.0145773	0	0.00368856	12.8511	T	AT1G07110
1	2182850	-	FKFBP	T	C	0.0425197	0.00147929	4.31469e-07	4.81627	T	AT1G07110
1	2193753	-	RANBP1A	T	C	0.0217526	0	7.45339e-08	14.2522	T	AT1G07140
1	2200667	+	AT1G07170	A	G	0.052822	0	2.07913e-19	15.6196	A	AT1G07170
1	2209086	-	AT1G07200	T	C	0.0225303	0	0.001125	12.814	T	AT1G07200
1	2211627	-	AT1G07200	T	C	0.0440367	0	8.5705e-06	14.287	T	AT1G07200
1	2216513	+	AT1G07210	A	G	0.0287736	0	5.74995e-16	15.2238	A	AT1G07210
1	2217698	-	AT1G07220	T	C	0.0292398	0	0.00509735	11.7834	T	AT1G07220
1	2222073	-	NPC1	T	C	0.0294118	0	3.74279e-05	13.8982	T	AT1G07230
1	2225032	+	UGT71C5	A	G	0.0441676	0.00137552	8.65205e-06	4.46993	A	AT1G07240
1	2226569	+	UGT71C4	A	G	0.0123692	0	0.000907442	11.9836	A	AT1G07250
1	2226842	+	UGT71C4	A	G	0.0325301	0.00123762	1.34072e-06	4.68026	A	AT1G07250
1	2247819	-	AT1G07310	T	C	0.0336488	0	7.49087e-09	15.4902	T	AT1G07310
1	2247862	-	AT1G07310	T	C	0.0167715	0	0.000574181	12.9883	T	AT1G07310
1	2249207	+	RPL4	A	G	0.0401606	0	4.5607e-06	13.7947	A	AT1G07320
1	2249421	+	RPL4	A	G	0.0106509	0	0.00439902	12.4649	A	AT1G07320
1	2249781	+	RPL4	A	G	0.0156495	0	0.00303868	12.4048	A	AT1G07320
1	2250303	+	RPL4	A	G	0.0357143	0	0.00183738	12.1176	A	AT1G07320
1	2262318	-	AT1G07360	T	C	0.0184859	0	8.04824e-06	12.5569	T	AT1G07360
1	2266636	-	AT1G07380	T	C	0.0970874	0	1.04858e-09	13.627	T	AT1G07380
1	2291785	+	AT1G07470	A	G	0.0189274	0	0.00145731	12.6031	A	AT1G07470
1	2306742	+	FTSH10	A	G	0.0617111	0	2.08127e-12	14.3994	A	AT1G07510
1	2310075	-	SCL31	T	C	0.060423	0	3.20573e-10	14.9533	T	AT1G07520
1	2310078	-	SCL31	T	C	0.0556414	0	1.41712e-06	14.1698	T	AT1G07520
1	2311008	-	SCL31	T	C	0.0242991	0	0.00185242	13.4986	T	AT1G07520
1	2311212	-	SCL31	T	C	0.025641	0	0.00154742	11.5945	T	AT1G07520
1	2311250	-	SCL31	T	C	0.0193548	0	0.00768553	11.2119	T	AT1G07520
1	2329688	+	AT1G07560	A	G	0.0469208	0	0.00133541	12.4589	A	AT1G07560
1	2330316	+	AT1G07560	A	G	0.0452962	0	0.00039255	12.5352	A	AT1G07560
1	2350538	+	PLL5	A	G	0.0224913	0	0.00460516	12.8546	A	AT1G07630
1	2373131	-	ECA4	T	C	0.0258584	0	3.19425e-13	14.4268	T	AT1G07670
1	2379745	+	AT1G07700	A	G	0.0401338	0	0.00215508	12.2148	A	AT1G07700
1	2380453	+	AT1G07700	A	G	0.018598	0	0.00153374	12.5591	A	AT1G07700
1	2380638	+	AT1G07700	A	G	0.0265211	0	0.000136855	13.6189	A	AT1G07700
1	2380736	+	AT1G07700	A	G	0.0380518	0	1.53519e-06	13.5637	A	AT1G07700
1	2380752	+	AT1G07700	A	G	0.052901	0.00203666	1.43708e-06	4.62854	A	AT1G07700
1	2380909	+	AT1G07700	A	G	0.0363086	0	6.09099e-06	14.4609	A	AT1G07700
1	2380910	+	AT1G07700	A	G	0.0208024	0	0.00569732	12.5815	A	AT1G07700
1	2381055	+	AT1G07700	A	G	0.291465	0	3.40845e-36	16.8376	A	AT1G07700
1	2384400	+	AT1G07705	A	G	0.120782	0	1.85843e-14	15.3906	A	AT1G07705
1	2396941	-	ATEXO70H6	A	G	0.0235294	0	0.00462919	11.4864	A	AT1G07725
1	2399240	-	AT1G07740	T	C	0.26087	0.0163934	0.000194329	4.05707	T	AT1G07740
1	2408763	-	RPS15AA	T	C	0.0117242	0.000361272	2.19483e-26	4.53901	T	AT1G07770
1	2408938	-	RPS15AA	T	C	0.0234714	0.000183807	1.72477e-48	6.59958	T	AT1G07770
1	2420506	+	ECA1	A	G	0.0187166	0	8.89473e-06	12.5767	A	AT1G07810
1	2422330	+	AT1G07830	A	G	0.0253623	0	7.4198e-06	13.0523	A	AT1G07830
1	2423354	+	AT1G07830	A	G	0.0144064	0	6.90917e-06	14.2081	A	AT1G07830
1	2423359	+	AT1G07830	A	G	0.103052	0	4.22058e-45	17.5751	A	AT1G07830
1	2425979	+	AT1G07840	A	G	0.0194805	0	0.000365757	13.1956	A	AT1G07840
1	2444073	-	AT1G07901	A	G	0.042623	0.00340136	0.00755823	3.50461	A	AT1G07901
1	2454110	+	ATRNL	A	G	0.0382022	0	0.00013246	12.1305	A	AT1G07910
1	2460226	+	A3	A	G	0.0156777	0.000146757	8.40364e-25	5.75387	A	AT1G07930
1	2460351	+	A3	A	G	0.0214424	0.000405548	1.79516e-43	5.22159	A	AT1G07930
1	2468560	+	PDIL5-1	A	G	0.0158924	0	7.0167e-08	14.3545	A	AT1G07960
1	2473457	-	NF-YC10	T	C	0.0197628	0	0.00508811	13.2914	T	AT1G07980
1	2473718	-	NF-YC10	T	C	0.0223714	0	3.63782e-06	12.9407	T	AT1G07980
1	2479206	+	AT1G07990	A	G	0.021767	0	0.00116987	13.5823	A	AT1G07990
1	2481646	+	AT1G07990	A	G	0.0115044	0	0.00050675	11.9351	A	AT1G07990
1	2482218	+	AT1G07990	A	G	0.0194625	0	7.42638e-06	14.747	A	AT1G07990
1	2491040	-	TPST	T	C	0.0463378	0	1.65515e-08	13.9447	T	AT1G08030
1	2491775	-	TPST	T	C	0.0334347	0	3.59895e-06	13.4381	T	AT1G08030
1	2496601	-	AT1G08040	T	C	0.0135338	0	0.00467027	12.8075	T	AT1G08040
1	2496640	-	AT1G08040	T	C	0.14239	0.0015528	9.97067e-17	6.13117	T	AT1G08040
1	2499142	-	AT1G08050	T	C	0.0314961	0	0.0033545	11.7746	T	AT1G08050
1	2503027	-	MOM1	T	C	0.0819672	0	0.000789064	11.7425	T	AT1G08060
1	2541797	-	AT1G08125	T	C	0.0298211	0	0.001075	13.2456	T	AT1G08125
1	2543603	-	LIG1	T	C	0.0184049	0	3.92041e-05	14.6028	T	AT1G08130
1	2568426	+	VPS41	A	G	0.0175012	0	7.47962e-10	14.5605	A	AT1G08190
1	2568890	+	VPS41	A	G	0.0106593	0	1.67099e-06	13.8155	A	AT1G08190
1	2568926	+	VPS41	A	G	0.0152108	0	4.19351e-07	13.698	A	AT1G08190
1	2569224	+	VPS41	A	G	0.0112613	0	9.67095e-06	13.2881	A	AT1G08190
1	2569254	+	VPS41	A	G	0.116367	0	1.77015e-39	17.374	A	AT1G08190
1	2570481	+	VPS41	A	G	0.0861368	0	4.55329e-29	18.3205	A	AT1G08190
1	2570516	+	VPS41	A	G	0.106521	0.000364299	1.63311e-43	7.55239	A	AT1G08190
1	2571276	+	VPS41	A	G	0.0168539	0	1.89712e-08	14.4548	A	AT1G08190
1	2571345	+	VPS41	A	G	0.0414329	0	2.21248e-14	15.1346	A	AT1G08190
1	2572551	+	VPS41	A	G	0.0123161	0	1.2407e-07	13.3768	A	AT1G08190
1	2572905	+	VPS41	A	G	0.0188938	0.000311721	1.97781e-13	5.69011	A	AT1G08190
1	2575950	-	AXS2	T	C	0.0140093	0.000182349	3.87405e-07	4.95411	T	AT1G08200
1	2577233	-	AT1G08210	T	C	0.066092	0	6.25627e-06	12.9186	T	AT1G08210
1	2578985	-	AT1G08210	T	C	0.11236	0	2.67566e-10	13.878	T	AT1G08210
1	2592271	+	POL2A	A	G	0.0659341	0	0.00141653	12.8508	A	AT1G08260
1	2604001	+	POL2A	A	G	0.0311526	0	0.00260362	11.984	A	AT1G08260
1	2605768	+	POL2A	A	G	0.143678	0.00308642	8.19803e-10	5.23989	A	AT1G08260
1	2633634	-	TMN5	T	C	0.0191083	0	0.00703067	12.6556	T	AT1G08350
1	2633717	-	TMN5	T	C	0.0745342	0	1.38504e-08	15.2244	T	AT1G08350
1	2634030	-	TMN5	T	C	0.021164	0	0.00375951	13.3132	T	AT1G08350
1	2634848	-	TMN5	T	C	0.0408163	0	0.000585743	12.255	T	AT1G08350
1	2636787	+	RPL10AA	A	G	0.0128003	0.000232504	9.81724e-20	4.87345	A	AT1G08360
1	2637109	+	RPL10AA	A	G	0.0103972	7.08968e-05	9.82479e-18	6.27655	A	AT1G08360
1	2637522	+	RPL10AA	A	G	0.0255887	0.000214347	8.11781e-31	5.31986	A	AT1G08360
1	2637565	+	RPL10AA	A	G	0.0169067	0.000458856	1.27656e-17	4.03404	A	AT1G08360
1	2651211	+	BSL2	A	G	0.0722674	0	1.01814e-20	16.6168	A	AT1G08420
1	2651930	+	BSL2	A	G	0.053553	0	5.43459e-11	14.068	A	AT1G08420
1	2654809	+	BSL2	A	G	0.0874098	0	1.30659e-15	16.9031	A	AT1G08420
1	2655074	+	BSL2	A	G	0.0279851	0	2.97333e-07	13.0949	A	AT1G08420
1	2656325	+	BSL2	A	G	0.0141956	0	3.59466e-05	14.2305	A	AT1G08420
1	2656720	+	BSL2	A	G	0.0177891	0	2.19798e-07	14.4913	A	AT1G08420
1	2668483	-	CRT3	T	C	0.01321	0	1.3194e-05	14.1028	T	AT1G08450
1	2670379	-	CRT3	T	C	0.05685	0	5.12187e-15	16.7099	T	AT1G08450
1	2670661	-	CRT3	T	C	0.0609555	0	2.41754e-13	14.2931	T	AT1G08450
1	2670662	-	CRT3	T	C	0.0172982	0	4.902e-06	12.4979	T	AT1G08450
1	2672665	+	HDA8	A	G	0.0168539	0	0.000804217	12.515	A	AT1G08460
1	2672933	+	HDA8	A	G	0.0727969	0	6.01125e-16	14.6732	A	AT1G08460
1	2674304	+	HDA8	A	G	0.0172166	0	0.000621673	12.5749	A	AT1G08460
1	2682643	-	SSL3	T	C	0.0389105	0	5.24214e-07	13.6863	T	AT1G08470
1	2686829	-	NFS2	T	C	0.0189036	0	0.00552736	13.1662	T	AT1G08490
1	2687745	-	NFS2	T	C	0.0275735	0.00191939	0.00154285	3.81464	T	AT1G08490
1	2688230	-	NFS2	T	C	0.0482625	0	3.56224e-07	14.024	T	AT1G08490
1	2700571	+	CHLD	A	G	0.0157233	0	0.00642997	12.3497	A	AT1G08520
1	2719224	+	PXL1	T	C	0.02267	0	0.000175965	12.7997	T	AT1G08590
1	2720069	+	PXL1	A	G	0.021197	0.00130378	0.000658827	3.95106	A	AT1G08590
1	2720120	+	PXL1	A	G	0.0738916	0	4.94787e-14	14.6627	A	AT1G08590
1	2720532	+	PXL1	A	G	0.0175631	0.00121507	0.00264302	3.69917	A	AT1G08590
1	2720673	+	PXL1	A	G	0.0619469	0.00122249	2.91238e-09	5.20167	A	AT1G08590
1	2721048	+	PXL1	A	G	0.0154185	0	0.00343046	12.2844	A	AT1G08590
1	2721222	+	PXL1	A	G	0.0168955	0	9.29785e-05	14.5078	A	AT1G08590
1	2721306	+	PXL1	A	G	0.0204918	0	0.000195752	12.6758	A	AT1G08590
1	2721572	+	PXL1	A	G	0.059501	0	2.01032e-14	16.3059	A	AT1G08590
1	2729302	+	ATRX	A	G	0.0219479	0	0.000929439	13.3457	A	AT1G08600
1	2729622	+	ATRX	A	G	0.0225443	0	0.000343365	13.4774	A	AT1G08600
1	2732020	+	ATRX	A	G	0.0806916	0	2.12311e-13	14.8058	A	AT1G08600
1	2743135	+	JMJ16	A	G	0.127013	0	3.92649e-16	16.0614	A	AT1G08620
1	2749801	-	CJD1	T	C	0.0162037	0	0.0020946	12.3064	T	AT1G08640
1	2770151	-	PS1	T	C	0.039666	0	1.93621e-09	14.227	T	AT1G08700
1	2770172	-	PS1	T	C	0.0144181	0	0.000868225	12.1169	T	AT1G08700
1	2770200	-	PS1	T	C	0.0126874	0	0.00491564	12.4994	T	AT1G08700
1	2770263	-	PS1	T	C	0.0277162	0	3.58169e-06	13.0542	T	AT1G08700
1	2770277	-	PS1	T	C	0.0198456	0	0.000116362	12.5689	T	AT1G08700
1	2770332	-	PS1	T	C	0.0107411	0	0.00993743	12.2261	T	AT1G08700
1	2770383	-	PS1	T	C	0.0150754	0	0.00744821	13.1534	T	AT1G08700
1	2770580	-	PS1	T	C	0.0997268	0	1.65206e-18	15.0459	T	AT1G08700
1	2770777	-	PS1	T	C	0.0348028	0	1.95134e-07	14.0159	T	AT1G08700
1	2771063	-	PS1	T	C	0.0250284	0	1.20021e-05	12.9276	T	AT1G08700
1	2814270	-	MYOB1	T	C	0.0229709	0	0.000247674	12.8865	T	AT1G08800
1	2814315	-	MYOB1	T	C	0.0166898	0	0.00440032	12.3647	T	AT1G08800
1	2815108	-	MYOB1	T	C	0.0618182	0	1.09346e-08	14.3333	T	AT1G08800
1	2815345	-	MYOB1	T	C	0.0421456	0	2.58198e-06	13.8084	T	AT1G08800
1	2815498	-	MYOB1	T	C	0.0555556	0.00728155	0.000468723	2.82803	T	AT1G08800
1	2831519	-	emb2411	T	C	0.127517	0	9.12249e-05	12.4285	T	AT1G08840
1	2848972	+	SUGTL4	A	G	0.0211416	0	0.00237692	13.4637	A	AT1G08890
1	2849345	+	SUGTL4	A	G	0.0342857	0	0.00471296	12.0222	A	AT1G08890
1	2849955	+	SUGTL4	A	G	0.0901408	0	3.61721e-10	13.696	A	AT1G08890
1	2873617	+	ERD6	A	G	0.015873	0	8.44884e-09	13.7491	A	AT1G08930
1	2876020	+	ERD6	A	G	0.0404741	0	9.7441e-27	17.1528	A	AT1G08930
1	2876752	+	ERD6	A	G	0.0226179	0.000280899	8.62817e-14	5.78618	A	AT1G08930
1	2889955	+	GUX5	A	G	0.0142617	0	5.66363e-05	12.2188	A	AT1G08990
1	2895621	-	EBM	T	C	0.0215475	0	1.0502e-06	12.882	T	AT1G09010
1	2898195	-	EBM	T	C	0.0279412	0	4.42312e-05	13.2357	T	AT1G09010
1	2899297	-	EBM	T	C	0.0339426	0	0.000752918	12.0294	T	AT1G09010
1	2900708	-	SNF4	T	C	0.0284223	0	1.94417e-08	15.1925	T	AT1G09020
1	2902376	-	SNF4	T	C	0.0331361	0	2.78613e-10	15.4155	T	AT1G09020
1	2922165	-	AT1G09060	T	C	0.0190476	0	0.00404447	12.6455	T	AT1G09060
1	2934578	+	RBOHB	A	G	0.0346106	0	6.90057e-06	13.8912	A	AT1G09090
1	2935931	+	RBOHB	A	G	0.0200382	0	0.00118179	12.4428	A	AT1G09090
1	2936251	+	RBOHB	A	G	0.0846273	0	1.89291e-20	14.6285	A	AT1G09090
1	2940058	-	CLPR3	T	C	0.01418	0	0.000152817	13.5094	T	AT1G09130
1	2941025	-	CLPR3	T	C	0.0435657	0	1.30511e-17	15.3412	T	AT1G09130
1	2945253	-	SR30	T	C	0.0123161	0	4.49473e-09	13.4094	T	AT1G09140
1	2974101	-	CRT2	T	C	0.0271194	0.000315956	3.11591e-29	5.1747	T	AT1G09210
1	2975920	-	CRT2	T	C	0.0251947	0	3.8985e-28	16.7162	T	AT1G09210
1	2996312	+	IMPA4	A	G	0.0392283	0.00064041	9.90953e-18	5.27257	A	AT1G09270
1	2998827	-	STR6	T	C	0.0267606	0	0.000121602	12.9645	T	AT1G09280
1	2999299	-	STR6	T	C	0.0295276	0	0.000294362	13.234	T	AT1G09280
1	3001110	-	STR6	T	C	0.0244755	0	0.000547445	12.9578	T	AT1G09280
1	3002028	-	AT1G09290	T	C	0.0589623	0	1.69097e-06	12.7736	T	AT1G09290
1	3005199	+	AT1G09300	A	G	48	0	4.65953e-05	12.517	A	AT1G09300
1	3006185	+	AT1G09300	A	G	0.0564972	0	1.15612e-05	14.1379	A	AT1G09300
1	3006688	+	AT1G09300	A	G	0.0337079	0	0.000135188	13.49	A	AT1G09300
1	3017264	+	CSP41B	A	G	0.154321	0.0070922	0.000428891	4.0515	A	AT1G09340
1	3038400	-	NIMIN-3	T	C	0.127907	0	0.00760053	12.392	T	AT1G09415
1	3042636	+	ACLA-3	A	G	0.0113154	0.000762486	1.31066e-06	3.84927	A	AT1G09430
1	3043417	+	ACLA-3	A	G	0.0119291	0	8.86242e-09	15.4074	A	AT1G09430
1	3043556	+	ACLA-3	A	G	0.0167268	0	1.32886e-13	15.8915	A	AT1G09430
1	3043756	+	ACLA-3	A	G	0.0227201	0.000348797	3.0742e-15	5.84979	A	AT1G09430
1	3044234	+	ACLA-3	A	G	0.010645	0	6.32816e-09	13.166	A	AT1G09430
1	3044988	+	ACLA-3	A	G	0.0143286	0	8.28484e-09	13.5382	A	AT1G09430
1	3045014	+	ACLA-3	A	G	0.0163084	0.000431779	3.49527e-06	4.65324	A	AT1G09430
1	3095795	-	PHYA	T	C	0.0483271	0	7.82897e-14	16.0211	T	AT1G09570
1	3096668	-	PHYA	T	C	0.349565	0	3.19273e-70	19.3434	T	AT1G09570
1	3096669	-	PHYA	T	C	0.0112827	0	0.000147767	12.4559	T	AT1G09570
1	3096691	-	PHYA	T	C	0.010118	0	3.65592e-05	13.7619	T	AT1G09570
1	3098556	-	PHYA	T	C	0.012987	0	0.000682875	12.0745	T	AT1G09570
1	3098990	-	PHYA	T	C	0.0135528	0.000967118	0.00226138	3.76109	T	AT1G09570
1	3113324	-	AT1G09620	T	C	0.0166311	0	3.25483e-08	14.7929	T	AT1G09620
1	3113643	-	AT1G09620	T	C	0.0303967	0	8.31722e-15	15.2559	T	AT1G09620
1	3113699	-	AT1G09620	T	C	0.0200182	0.000526316	4.87564e-10	5.21511	T	AT1G09620
1	3114241	-	AT1G09620	T	C	0.131609	0.000637349	1.24523e-31	7.03505	T	AT1G09620
1	3114312	-	AT1G09620	T	C	0.0239521	0.00132626	2.97438e-06	3.80596	T	AT1G09620
1	3114417	-	AT1G09620	T	C	0.0161002	0	2.19343e-07	13.8002	T	AT1G09620
1	3115343	-	AT1G09620	T	C	0.0235632	0.000617665	3.06779e-07	4.87561	T	AT1G09620
1	3115626	-	AT1G09620	T	C	0.0154162	0	4.0467e-07	14.2903	T	AT1G09620
1	3115673	-	AT1G09620	T	C	0.0184358	0.00128617	9.5263e-06	3.65154	T	AT1G09620
1	3118348	-	RABA2A	T	C	0.0187793	0	0.000198756	13.1357	T	AT1G09630
1	3121199	+	AT1G09640	A	G	0.0129094	0.00015058	3.74718e-11	5.60047	A	AT1G09640
1	3121361	+	AT1G09640	A	G	0.0174419	0	1.81992e-13	15.8028	A	AT1G09640
1	3121509	+	AT1G09640	A	G	0.0136792	0	3.18258e-14	15.4783	A	AT1G09640
1	3121956	+	AT1G09640	A	G	0.022303	0	2.2516e-24	16.6745	A	AT1G09640
1	3122234	+	AT1G09640	A	G	0.0141745	0	2.63079e-12	15.5259	A	AT1G09640
1	3124308	+	AT1G09645	A	G	0.0128514	0.000943396	0.0017494	3.74976	A	AT1G09645
1	3128352	-	AT1G09660	T	C	0.0295995	0	5.01096e-11	14.6853	T	AT1G09660
1	3129331	-	AT1G09660	T	C	0.0157546	0	0.000697705	14.3852	T	AT1G09660
1	3129341	-	AT1G09660	T	C	0.0120275	0	0.000306169	14.0154	T	AT1G09660
1	3130737	-	AT1G09660	T	C	0.0155039	0.00078064	5.32055e-05	4.27642	T	AT1G09660
1	3138665	-	DRB1	T	C	0.0645161	0	1.45253e-06	13.0423	T	AT1G09700
1	3148681	-	ULP2B	T	C	0.0956522	0	9.2596e-16	15.0475	T	AT1G09730
1	3148774	-	ULP2B	T	C	0.0670827	0	1.90637e-12	14.5546	T	AT1G09730
1	3148775	-	ULP2B	T	C	0.0174051	0	0.00172861	13.1272	T	AT1G09730
1	3154745	+	AT1G09740	A	G	0.0242662	0	2.83515e-35	18.2207	A	AT1G09740
1	3159374	-	U2A'	T	C	0.0101523	0.000496771	0.00124408	3.89791	T	AT1G09760
1	3159473	-	U2A'	T	C	0.034597	0.000424989	4.13593e-18	6.03592	T	AT1G09760
1	3160979	-	U2A'	T	C	0.0193974	0	1.08338e-10	14.6559	T	AT1G09760
1	3161620	-	U2A'	T	C	0.0132626	0	0.000212189	14.1554	T	AT1G09760
1	3162033	+	CDC5	A	G	0.0157853	0	1.55525e-05	14.7544	A	AT1G09770
1	3162501	+	CDC5	A	G	0.0163399	0	3.37759e-05	13.7775	A	AT1G09770
1	3162655	+	CDC5	A	G	0.0279916	0	3.40057e-09	14.6484	A	AT1G09770
1	3163095	+	CDC5	A	G	0.0215869	0	1.03325e-07	14.2007	A	AT1G09770
1	3163111	+	CDC5	A	G	0.0624635	0	1.86056e-20	15.7848	A	AT1G09770
1	3163349	+	CDC5	A	G	0.0315974	0	3.57354e-11	14.7901	A	AT1G09770
1	3163418	+	CDC5	A	G	0.0426493	0.000511509	3.172e-19	6.17379	A	AT1G09770
1	3163563	+	CDC5	A	G	0.0101523	0	0.000123234	15.6339	A	AT1G09770
1	3163808	+	CDC5	A	G	0.0448164	0	1.41272e-17	15.8916	A	AT1G09770
1	3164080	+	CDC5	A	G	0.0119503	0	1.16531e-05	13.9603	A	AT1G09770
1	3164120	+	CDC5	A	G	0.0113261	0.000500751	1.10739e-05	4.46284	A	AT1G09770
1	3164812	+	CDC5	A	G	0.0207523	0.000460405	9.30703e-09	5.16637	A	AT1G09770
1	3166241	-	PGM1	T	C	0.0129999	0.000184963	6.1342e-29	5.84659	T	AT1G09780
1	3166919	-	PGM1	T	C	0.0111937	0.000328731	5.3993e-13	4.33884	T	AT1G09780
1	3167124	-	PGM1	T	C	0.0104787	0.000109975	5.02899e-07	5.10178	T	AT1G09780
1	3167435	-	PGM1	T	C	0.0147759	0.000128353	1.57684e-27	6.66713	T	AT1G09780
1	3193547	-	PUR2	T	C	0.0138504	0	0.00606459	12.106	T	AT1G09830
1	3196738	-	ASK10	T	C	0.0125272	0.00133869	0.00109202	3.07214	T	AT1G09840
1	3196774	-	ASK10	T	C	0.0113365	0	0.000702642	13.1805	T	AT1G09840
1	3196775	-	ASK10	T	C	0.0142687	0	2.79219e-06	14.148	T	AT1G09840
1	3197847	-	ASK10	T	C	0.0103595	0	0.000276377	13.7357	T	AT1G09840
1	3198680	-	ASK10	T	C	0.0148005	0	3.47774e-06	13.6552	T	AT1G09840
1	3198790	-	ASK10	T	C	0.0118606	0	0.000395644	13.3092	T	AT1G09840
1	3203814	+	XBCP3	A	G	0.0130233	0	0.000443172	14.1995	A	AT1G09850
1	3206785	+	AT1G09870	A	G	0.0107949	0	0.00478756	11.8235	A	AT1G09870
1	3223361	-	AT1G09910	T	C	0.0430108	0	0.00504647	12.3015	T	AT1G09910
1	3253587	+	LRR XI-23	A	G	0.0156342	0.000337952	3.06251e-06	4.7219	A	AT1G09970
1	3254368	+	LRR XI-23	A	G	0.0173705	0.000361664	6.52816e-09	5.12398	A	AT1G09970
1	3254508	+	LRR XI-23	A	G	0.023921	0	2.50192e-22	15.7397	A	AT1G09970
1	3258055	-	AT1G09980	T	C	0.0149254	0	0.00331439	12.2187	T	AT1G09980
1	3259011	-	AT1G09980	T	C	0.0228216	0	0.00158569	12.9509	T	AT1G09980
1	3277583	-	AT1G10040	T	C	0.0778443	0	0.0018547	13.8557	T	AT1G10040
1	3282850	+	AT1G10050	A	G	0.0458136	0	2.14119e-07	13.824	A	AT1G10050
1	3294138	-	AT1G10090	T	C	0.0813953	0	8.06596e-08	13.39	T	AT1G10090
1	3314128	+	ECA3	A	G	0.0207135	0.00220751	0.000811575	3.19769	A	AT1G10130
1	3318595	+	ECA3	A	G	0.0221198	0	8.55646e-07	12.8798	A	AT1G10130
1	3321946	+	ECA3	A	G	0.0200501	0	1.60979e-06	12.6637	A	AT1G10130
1	3332656	+	AT1G10160	A	G	0.117647	0	0.000232481	12.395	A	AT1G10160
1	3335654	-	NFXL1	T	C	0.0196078	0	0.00272881	12.6747	T	AT1G10170
1	3338813	-	EXO84C	T	C	0.0674342	0	2.24901e-10	14.4459	T	AT1G10180
1	3366112	+	GRP23	A	G	0.122449	0	2.28096e-08	13.8346	A	AT1G10270
1	3377049	+	DRP2A	A	G	0.0622318	0.000491159	5.95594e-17	6.19323	A	AT1G10290
1	3383331	-	AT1G10310	T	C	0.0223752	0	0.000997541	12.8752	T	AT1G10310
1	3394738	-	AT1G10350	T	C	0.0452962	0	5.8138e-08	14.0019	T	AT1G10350
1	3409449	-	NUP98A	T	C	0.0228758	0.000878735	4.88139e-05	4.3384	T	AT1G10390
1	3417242	-	AT1G10410	T	C	0.0257376	0.000776398	1.06224e-08	4.99783	T	AT1G10410
1	3418062	-	AT1G10410	T	C	0.0390161	0	1.48559e-10	15.6826	T	AT1G10410
1	3418300	-	AT1G10410	T	C	0.0142857	0	3.70072e-05	12.1976	T	AT1G10410
1	3418454	-	AT1G10410	T	C	0.0303929	0.000830565	5.72886e-06	4.63646	T	AT1G10410
1	3434679	+	SNL6	A	G	0.0448179	0	7.85342e-05	12.487	A	AT1G10450
1	3435653	+	SNL6	A	G	0.0244565	0	0.00557921	11.6211	A	AT1G10450
1	3435693	+	SNL6	A	G	0.0441176	0	9.12249e-05	12.5181	A	AT1G10450
1	3436130	+	SNL6	A	G	0.0289575	0	0.00427642	13.2079	A	AT1G10450
1	3436574	+	SNL6	A	G	0.0368932	0	9.54393e-06	13.659	A	AT1G10450
1	3459061	+	AT1G10490	A	G	0.0292887	0	1.28532e-05	13.7767	A	AT1G10490
1	3459098	+	AT1G10490	A	G	0.0273973	0	1.77026e-05	13.0832	A	AT1G10490
1	3463847	+	emb2004	A	G	0.0277778	0	0.00529531	11.809	A	AT1G10510
1	3471193	+	AT1G10522	A	G	0.0457746	0	0.00102209	12.426	A	AT1G10522
1	3491552	-	AT1G10580	T	C	0.094451	0	1.29293e-17	14.9689	T	AT1G10580
1	3504076	+	AMSH2	A	G	0.029703	0	0.00565744	11.9006	A	AT1G10600
1	3504914	+	AMSH2	A	G	0.0352113	0	0.00959478	12.0871	A	AT1G10600
1	3505164	+	AMSH2	A	G	0.0381232	0	0.000964151	12.1635	A	AT1G10600
1	3513734	-	ATARFA1F	T	C	0.0168539	0.000280269	4.61154e-21	5.42608	T	AT1G10630
1	3533080	+	AT1G10660	A	G	0.014377	0	0.00943012	12.1871	A	AT1G10660
1	3533574	+	AT1G10660	A	G	0.0185874	0	0.00384225	12.6117	A	AT1G10660
1	3533913	+	AT1G10660	A	G	0.021148	0	0.00385958	12.7274	A	AT1G10660
1	3534097	+	AT1G10660	A	G	0.0648012	0	1.26674e-08	14.3969	A	AT1G10660
1	3534741	+	AT1G10660	A	G	0.0374251	0	1.54561e-05	13.5961	A	AT1G10660
1	3534753	+	AT1G10660	A	G	0.0558739	0	8.98025e-11	14.2365	A	AT1G10660
1	3534848	+	AT1G10660	A	G	0.149385	0	1.8975e-18	15.805	A	AT1G10660
1	3534864	+	AT1G10660	A	G	0.0458015	0	1.60637e-05	13.9363	A	AT1G10660
1	3534958	+	AT1G10660	A	G	0.0433673	0	4.56472e-05	14.4611	A	AT1G10660
1	3536522	+	ACLA-1	A	G	0.0195135	0	4.07019e-22	16.0783	A	AT1G10670
1	3536547	+	ACLA-1	A	G	0.0143584	0.000317712	8.94974e-15	4.9479	A	AT1G10670
1	3537024	+	ACLA-1	A	G	0.0122256	0	5.99879e-20	15.8419	A	AT1G10670
1	3537239	+	ACLA-1	A	G	0.0151597	0	3.93094e-20	16.1468	A	AT1G10670
1	3537776	+	ACLA-1	A	G	0.0221293	0.000147362	2.7305e-24	6.63006	A	AT1G10670
1	3555772	+	PRS3	A	G	0.0183908	0	0.000339335	12.4575	A	AT1G10700
1	3581545	-	GWD1	T	C	0.0843373	0	1.09188e-05	14.6486	T	AT1G10760
1	3582620	-	GWD1	T	C	0.0534979	0	4.29114e-05	14.6681	T	AT1G10760
1	3586408	-	GWD1	T	C	0.0890208	0	1.95015e-07	13.5235	T	AT1G10760
1	3586752	-	GWD1	T	C	0.025463	0	0.00616234	11.4477	T	AT1G10760
1	3586806	-	GWD1	T	C	0.0721154	0	2.78428e-07	13.0088	T	AT1G10760
1	3587320	-	GWD1	T	C	0.0490196	0	0.000626108	12.406	T	AT1G10760
1	3587369	-	GWD1	T	C	0.10984	0	5.22514e-11	13.7415	T	AT1G10760
1	3587527	-	GWD1	T	C	0.0270936	0	0.00633143	11.5994	T	AT1G10760
1	3609515	-	TIF3H1	T	C	0.0118177	0	2.02385e-10	14.7716	T	AT1G10840
1	3616815	-	AGD4	T	C	0.0357995	0	0.000191413	12.1259	T	AT1G10870
1	3616970	-	AGD4	T	C	0.0171731	0	0.000576621	12.5045	T	AT1G10870
1	3622989	-	AGD4	T	C	0.027972	0	0.000130408	13.195	T	AT1G10870
1	3623368	-	AGD4	T	C	0.0292599	0	0.00013821	13.2469	T	AT1G10870
1	3633175	-	PIP5K7	T	C	0.0221713	0	1.43238e-06	15.2608	T	AT1G10900
1	3633213	-	PIP5K7	T	C	0.631627	0.00834879	6.00486e-21	4.22692	T	AT1G10900
1	3633220	-	PIP5K7	T	C	0.104895	0	2.0544e-22	15.1376	T	AT1G10900
1	3634163	-	PIP5K7	T	C	0.0149115	0.000997009	0.00614559	3.5846	T	AT1G10900
1	3634963	-	PIP5K7	T	C	0.0204082	0	2.31738e-07	14.1476	T	AT1G10900
1	3635775	-	PIP5K7	T	C	0.141098	0	3.04433e-34	17.7196	T	AT1G10900
1	3635776	-	PIP5K7	T	C	0.0113529	0	0.00671565	13.9404	T	AT1G10900
1	3635937	-	PIP5K7	T	C	0.0197368	0	8.1828e-07	14.7147	T	AT1G10900
1	3660702	+	TMN1	A	G	0.0236731	0.000254453	3.98011e-18	6.17025	A	AT1G10950
1	3661411	+	TMN1	A	G	0.0116689	0.000278707	1.11115e-09	5.27194	A	AT1G10950
1	3663690	+	TMN1	A	G	0.0362319	0.000518135	2.14265e-12	5.5145	A	AT1G10950
1	3724420	+	SUB	A	G	0.381818	0.0097561	8.99025e-20	5.28338	A	AT1G11130
1	3726982	+	SUB	A	G	0.0504732	0	9.65109e-05	12.6469	A	AT1G11130
1	3739379	+	AT1G11160	A	G	0.0446429	0	0.0051152	12.4068	A	AT1G11160
1	3745518	+	AT1G11175	A	G	0.0722543	0	1.20111e-07	13.2533	A	AT1G11175
1	3789905	-	AT1G11280	T	C	0.0788644	0	1.14071e-05	13.1984	T	AT1G11280
1	3801265	-	MLO2	T	C	0.0100518	0.000341064	1.3374e-07	4.84439	T	AT1G11310
1	3836895	-	AT1G11390	T	C	0.0214425	0	0.00251022	12.7948	T	AT1G11390
1	3845812	-	ATDUF2	T	C	0.0766129	0	3.05939e-05	13.2155	T	AT1G11420
1	3858557	+	AT1G11460	A	G	0.368421	0	3.47643e-08	14.6781	A	AT1G11460
1	3864235	-	AT1G11480	T	C	0.0164474	0	0.0069728	12.3311	T	AT1G11480
1	3865929	-	AT1G11480	T	C	0.0134756	0.000566893	0.000184759	4.21427	T	AT1G11480
1	3889431	+	PME18	A	G	0.0545017	0.000539471	1.93811e-41	5.72397	A	AT1G11580
1	3914909	+	RBP45B	A	G	0.0149925	0.000314762	3.37153e-08	5.0864	A	AT1G11650
1	3917779	+	RBP45B	A	G	0.0186837	0.000163613	2.39946e-17	6.05975	A	AT1G11650
1	3922468	+	HSP70-16	A	G	0.0678694	0	6.29649e-15	14.3948	A	AT1G11660
1	3922491	+	HSP70-16	A	G	0.0263397	0.00104384	1.58769e-06	4.63219	A	AT1G11660
1	3923294	+	HSP70-16	A	G	0.0104948	0	0.00418045	13.086	A	AT1G11660
1	3923303	+	HSP70-16	A	G	0.0116279	0.000835422	0.0015789	3.77212	A	AT1G11660
1	3928461	-	AT1G11670	T	C	0.0184502	0	2.28891e-10	14.1495	T	AT1G11670
1	3940312	+	CYP51G1	A	G	0.0352403	0	8.2566e-19	16.9562	A	AT1G11680
1	3940563	+	CYP51G1	A	G	0.0612319	0	7.87955e-36	15.7763	A	AT1G11680
1	3956396	+	SS3	A	G	0.0444444	0	0.000679138	12.3611	A	AT1G11720
1	3991743	-	AT1G11820	T	C	0.0234949	0	0.00066628	13.3772	T	AT1G11820
1	3991915	-	AT1G11820	T	C	105	0	2.84847e-14	15.1851	T	AT1G11820
1	3992148	-	AT1G11820	T	C	0.0381679	0	7.41275e-06	13.6801	T	AT1G11820
1	3992215	-	AT1G11820	T	C	0.0748988	0	7.9911e-11	14.7254	T	AT1G11820
1	3992227	-	AT1G11820	T	C	0.0251046	0	0.00116197	13.0508	T	AT1G11820
1	3997101	+	ATGLX1	A	G	0.0144138	0.000140687	9.12146e-23	5.58661	A	AT1G11840
1	3997304	+	ATGLX1	A	G	0.0272179	0.00013948	2.91401e-44	6.58734	A	AT1G11840
1	4001827	+	GDCST	A	G	0.0211765	0.000581395	6.27797e-10	4.46239	A	AT1G11860
1	4001995	+	GDCST	A	G	0.0147086	0.000186393	1.69397e-19	6.20087	A	AT1G11860
1	4003106	+	GDCST	A	G	0.0161212	0.000171527	5.60888e-11	5.59499	A	AT1G11860
1	4003158	+	GDCST	A	G	0.0322928	0.000192086	1.10816e-21	6.57653	A	AT1G11860
1	4018177	-	APA1	T	C	0.0255483	0.00018315	2.21393e-46	5.60849	T	AT1G11910
1	4018190	-	APA1	T	C	0.0101171	0.000250219	1.18425e-26	4.86581	T	AT1G11910
1	4029188	+	AT1G11930	A	G	0.0347313	0	6.28533e-11	15.612	A	AT1G11930
1	4029950	+	AT1G11930	A	G	0.0115894	0.0014892	0.00475749	2.93164	A	AT1G11930
1	4030345	+	AT1G11930	A	G	0.04561	0	3.79419e-06	14.4629	A	AT1G11930
1	4030382	+	AT1G11930	A	G	0.132727	4	4.06342e-14	4.83076	A	AT1G11930
1	4030398	+	AT1G11930	A	G	0.0405157	0	4.07227e-05	13.6733	A	AT1G11930
1	4050650	-	PFP-BETA1	T	C	0.0443368	0.000134427	7.39666e-41	7.46704	T	AT1G12000
1	4051896	-	PFP-BETA1	T	C	0.0191781	0.000151217	4.77094e-16	6.12546	T	AT1G12000
1	4053001	-	PFP-BETA1	T	C	0.033125	0.000174216	2.11762e-33	7.09101	T	AT1G12000
1	4056718	+	AT1G12010	A	G	0.0301151	0	1.47996e-06	13.4674	A	AT1G12010
1	4057022	+	AT1G12010	A	G	25	0	0.000323785	12.5719	A	AT1G12010
1	4073543	+	AT1G12050	A	G	0.0149673	0	0.00149434	12.1916	A	AT1G12050
1	4074094	+	AT1G12050	A	G	0.0119485	0	0.00111326	11.9173	A	AT1G12050
1	4108672	+	NPF6.3	A	G	0.0138468	0.000344531	2.32499e-11	4.57549	A	AT1G12110
1	4109236	+	NPF6.3	A	G	0.0145393	0	2.2119e-21	15.998	A	AT1G12110
1	4115347	-	AT1G12120	T	C	0.0217803	0	6.68131e-07	14.9167	T	AT1G12120
1	4115431	-	AT1G12120	T	C	0.0492754	0	1.89328e-10	16.1018	T	AT1G12120
1	4115881	-	AT1G12120	T	C	0.0234899	0	8.288e-06	12.9025	T	AT1G12120
1	4116213	-	AT1G12120	T	C	0.121242	0.000881834	1.18832e-35	7.11391	T	AT1G12120
1	4121793	+	FMOGS-OX5	A	G	0.0114754	0	0.0015253	11.8505	A	AT1G12140
1	4127916	+	AT1G12160	A	G	0.0277136	0	5.97761e-06	13.0295	A	AT1G12160
1	4127975	+	AT1G12160	A	G	0.0118203	0	0.00916171	11.8041	A	AT1G12160
1	4128089	+	AT1G12160	A	G	0.0188953	0	0.00186688	12.4795	A	AT1G12160
1	4148207	+	AT1G12230	A	G	0.0101744	0	7.45684e-06	13.7726	A	AT1G12230
1	4150870	+	AT1G12230	A	G	0.0325203	0.00169779	4.99077e-05	4.23766	A	AT1G12230
1	4156716	+	BFRUCT4	A	G	0.0490777	0	1.99397e-24	16.4169	A	AT1G12240
1	4172368	+	HOP1	A	G	0.0141935	0	6.23992e-05	13.597	A	AT1G12270
1	4173598	+	HOP1	A	G	0.0319735	0.000639795	3.22973e-07	4.87844	A	AT1G12270
1	4173843	+	HOP1	A	G	0.0136742	0.00312695	0.00474235	2.09372	A	AT1G12270
1	4174479	+	HOP1	A	G	0.0212869	0	4.21255e-10	14.2057	A	AT1G12270
1	4187530	+	CML13	T	C	0.0190667	0	1.20927e-13	16.068	T	AT1G12310
1	4200514	+	PPCS1	A	G	0.0181311	0	0.00175172	12.5446	A	AT1G12350
1	4205135	+	KEU	A	G	0.014576	0.000887311	0.00172665	3.16999	A	AT1G12360
1	4205150	+	KEU	A	G	0.0538494	0	2.73303e-15	16.1647	A	AT1G12360
1	4220979	+	AT1G12390	A	G	0.0871345	0.000596659	3.01128e-24	6.66332	A	AT1G12390
1	4223830	+	CLPR2	A	G	0.018622	0	4.26182e-10	14.5525	A	AT1G12410
1	4223879	+	CLPR2	A	G	0.0171569	0.00109409	3.91426e-07	3.92972	A	AT1G12410
1	4224084	+	CLPR2	A	G	0.0157746	0.00060241	8.64624e-06	4.51368	A	AT1G12410
1	4249673	+	AT1G12460	A	G	0.170732	0	1.20679e-05	12.9947	A	AT1G12460
1	4250024	+	AT1G12460	A	G	0.104839	0	0.000657013	12.2996	A	AT1G12460
1	4252649	+	AT1G12470	A	G	0.0298507	0	0.000186515	13.2996	A	AT1G12470
1	4252789	+	AT1G12470	A	G	0.220367	0.00131234	1.27739e-35	7.28551	A	AT1G12470
1	4255352	+	AT1G12470	A	G	0.0249267	0	5.21405e-05	13.043	A	AT1G12470
1	4263459	-	AT1G12500	T	C	0.0103093	0	0.00304112	11.6987	T	AT1G12500
1	4267478	-	CCS	T	C	0.0115572	0	5.62646e-05	13.9709	T	AT1G12520
1	4267482	-	CCS	T	C	0.0110906	0	0.000265029	13.9922	T	AT1G12520
1	4267514	-	CCS	T	C	0.0371179	0.000501756	7.31377e-16	5.96055	T	AT1G12520
1	4284160	+	PEPKR1	A	G	0.0117647	0	0.00896741	11.9048	A	AT1G12580
1	4284918	+	PEPKR1	A	G	0.0247046	0	1.62872e-06	13.0096	A	AT1G12580
1	4285036	+	PEPKR1	A	G	0.017294	0	0.000137602	14.4714	A	AT1G12580
1	4303850	-	LPLAT1	T	C	0.0117318	0	6.14027e-06	13.3592	T	AT1G12640
1	4305229	-	LPLAT1	T	C	0.0427586	0	3.27889e-15	15.8768	T	AT1G12640
1	4307060	+	AT1G12650	A	G	0.012959	0	0.000122491	13.4632	A	AT1G12650
1	4342386	+	CYP87A2	A	G	0.0144737	0	0.00686098	12.3095	A	AT1G12740
1	4350092	+	AT1G12760	A	G	0.0108637	0	1.46625e-05	13.8039	A	AT1G12760
1	4352465	+	RH47	A	G	0.488462	0.00373134	6.26195e-40	7.40702	A	AT1G12770
1	4352508	+	RH47	A	G	0.0504587	0	0.000749977	12.7848	A	AT1G12770
1	4356074	-	UGE1	T	C	0.0134995	0	0.00052904	12.1718	T	AT1G12780
1	4357257	-	UGE1	T	C	0.0161123	0.000486145	1.54469e-07	4.92965	T	AT1G12780
1	4364214	-	AT1G12800	T	C	0.0735294	0	4.87371e-07	13.1301	T	AT1G12800
1	4375840	+	VHA-C	A	G	0.0179934	0.000198649	1.47993e-10	5.5054	A	AT1G12840
1	4376018	+	VHA-C	A	G	0.0119008	0.000344828	2.93353e-11	4.59378	A	AT1G12840
1	4377413	+	VHA-C	A	G	0.0101447	0.000176523	2.78544e-09	5.24172	A	AT1G12840
1	4377587	+	VHA-C	A	G	0.016678	0	1.22986e-31	16.255	A	AT1G12840
1	4380382	-	AT1G12850	T	C	0.148034	0	4.84988e-36	15.6511	T	AT1G12850
1	4380430	-	AT1G12850	T	C	0.0539326	0	3.1505e-16	14.0606	T	AT1G12850
1	4381494	-	AT1G12850	T	C	0.0131209	0.00105042	0.00381214	3.61693	T	AT1G12850
1	4381497	-	AT1G12850	T	C	0.0166821	0	0.000530336	12.3109	T	AT1G12850
1	4381536	-	AT1G12850	T	C	0.0307487	0	2.55025e-05	13.2413	T	AT1G12850
1	4396759	-	ERF1-2	T	C	0.0386678	0	4.1907e-20	17.0897	T	AT1G12920
1	4396849	-	ERF1-2	T	C	0.0101539	0	2.25798e-05	13.0168	T	AT1G12920
1	4396941	-	ERF1-2	T	C	0.0269216	0.000429553	3.99827e-13	5.66752	T	AT1G12920
1	4397117	-	ERF1-2	T	C	0.0131206	0	2.76842e-08	15.5508	T	AT1G12920
1	4397289	-	ERF1-2	T	C	0.0315421	0	5.79245e-12	14.6926	T	AT1G12920
1	4397546	-	ERF1-2	T	C	0.214226	0.000901713	2.02015e-37	6.22091	T	AT1G12920
1	4397551	-	ERF1-2	T	C	0.0278702	0	4.44744e-12	15.1478	T	AT1G12920
1	4397552	-	ERF1-2	T	C	0.0253322	0	8.99281e-13	15.0374	T	AT1G12920
1	4397553	-	ERF1-2	T	C	0.0322581	0	4.77702e-17	14.7948	T	AT1G12920
1	4397791	-	ERF1-2	T	C	0.0114478	0	1.65876e-06	13.2228	T	AT1G12920
1	4399980	-	AT1G12930	T	C	0.0279898	0	0.00177675	11.7973	T	AT1G12930
1	4400673	-	AT1G12930	T	C	0.0945274	0	8.54104e-09	15.5615	T	AT1G12930
1	4405390	-	AT1G12930	T	C	0.0394432	0	0.000216989	14.1561	T	AT1G12930
1	4422055	+	RSH2	A	G	0.0592334	0	1.38368e-05	13.0186	A	AT1G12950
1	4425555	+	PIRL3	A	G	0.0331754	0	0.000146079	12.1098	A	AT1G12970
1	4459772	+	CYP71B2	A	G	0.010989	0.000543774	7.97968e-05	4.30472	A	AT1G13080
1	4459853	+	CYP71B2	A	G	0.0118824	0	0.000308639	14.0569	A	AT1G13080
1	4464597	+	CYP71B29	A	G	0.106583	0	1.72842e-06	13.5336	A	AT1G13100
1	4484894	+	AT1G13160	A	G	0.0278075	0	7.15819e-06	13.1106	A	AT1G13160
1	4487955	+	AT1G13160	A	G	0.0155763	0	5.20778e-05	12.1835	A	AT1G13160
1	4490579	-	ORP1D	T	C	0.0227273	0.0013369	0.000400302	4.06849	T	AT1G13170
1	4491342	-	ORP1D	T	C	0.0466439	0	3.29518e-09	13.9053	T	AT1G13170
1	4491958	-	ORP1D	T	C	0.0140845	0	0.00964293	12.8034	T	AT1G13170
1	4499842	+	AT1G13190	A	G	0.0211538	0	0.00238271	12.7797	A	AT1G13190
1	4510136	-	ALA11	T	C	0.0282935	0.000926784	1.14111e-07	4.88588	T	AT1G13210
1	4510334	-	ALA11	T	C	0.0233918	0	4.17495e-05	12.8215	T	AT1G13210
1	4512887	-	ALA11	T	C	0.0122449	0	0.00469535	12.0748	T	AT1G13210
1	4513721	-	ALA11	T	C	0.0268908	0	0.000838844	13.0955	T	AT1G13210
1	4564227	-	PP2AA3	T	C	0.0180723	0.000666667	8.86053e-05	4.34847	T	AT1G13320
1	4567034	-	PP2AA3	T	C	0.0151515	0	2.50118e-06	13.7094	T	AT1G13320
1	4567721	-	PP2AA3	T	C	0.0904523	0	1.68648e-05	14.1539	T	AT1G13320
1	4589461	-	AT1G13380	T	C	0.0202578	0	9.01631e-06	12.6285	T	AT1G13380
1	4605617	+	SOT8	A	G	0.0414286	0.00104384	4.42175e-09	5.2625	A	AT1G13420
1	4608909	-	GAPC2	T	C	0.0218502	0.000266338	3.90369e-38	4.52394	T	AT1G13440
1	4612908	-	GT-1	T	C	0.0848057	0	2.03094e-12	14.8133	T	AT1G13450
1	4613058	-	GT-1	T	C	0.0252918	0	3.74294e-07	13.0141	T	AT1G13450
1	4613187	-	GT-1	T	C	0.117953	0	8.69418e-25	15.305	T	AT1G13450
1	4613362	-	GT-1	T	C	0.0358343	0	2.70499e-09	13.6056	T	AT1G13450
1	4613430	-	GT-1	T	C	0.0754717	0	1.81168e-17	14.7252	T	AT1G13450
1	4614602	-	GT-1	T	C	0.0414847	0	2.50309e-07	13.649	T	AT1G13450
1	4614621	-	GT-1	T	C	0.0331429	0	1.03226e-07	13.3863	T	AT1G13450
1	4614622	-	GT-1	T	C	0.0498262	0	2.30151e-11	14.0041	T	AT1G13450
1	4614623	-	GT-1	T	C	0.0283447	0	9.10731e-07	13.1646	T	AT1G13450
1	4614625	-	GT-1	T	C	0.013544	0	0.00188845	12.0796	T	AT1G13450
1	4614752	-	GT-1	T	C	0.0309073	0	1.26383e-06	13.2497	T	AT1G13450
1	4614849	-	GT-1	T	C	0.0329457	0	3.1989e-09	15.4435	T	AT1G13450
1	4617179	+	B'THETA	A	G	0.153696	0	1.22507e-15	15.7596	A	AT1G13460
1	4617257	+	B'THETA	A	G	0.0241935	0	0.00240787	12.9624	A	AT1G13460
1	4617536	+	B'THETA	A	G	0.0350877	0	6.8567e-05	13.491	A	AT1G13460
1	4639127	-	AAPT1	T	C	0.0384964	0	3.1319e-12	14.9858	T	AT1G13560
1	4640266	-	AAPT1	T	C	0.011011	0	1.7439e-06	13.3213	T	AT1G13560
1	4641282	-	AAPT1	T	C	0.0121704	0	3.97205e-05	13.4372	T	AT1G13560
1	4642786	-	AT1G13570	T	C	0.0152478	0	0.00187013	12.2736	T	AT1G13570
1	4643581	-	AT1G13570	T	C	0.1	0	1.29527e-09	15.0665	T	AT1G13570
1	4643677	-	AT1G13570	T	C	0.0187266	0	0.00411135	13.1966	T	AT1G13570
1	4645248	-	LAG13	T	C	0.0378049	0	1.29701e-06	13.5661	T	AT1G13580
1	4646098	-	LAG13	T	C	0.0143965	0	0.00100318	12.8033	T	AT1G13580
1	4677567	-	PI4KG6	T	C	0.0148515	0.00130039	0.00749469	3.49766	T	AT1G13640
1	4678125	-	PI4KG6	T	C	0.172057	0	2.37321e-35	15.9998	T	AT1G13640
1	4678882	-	PI4KG6	T	C	0.0182927	0	0.000513141	12.4911	T	AT1G13640
1	4679245	-	PI4KG6	T	C	0.0254842	0.00111982	8.99868e-06	4.48055	T	AT1G13640
1	4679254	-	PI4KG6	T	C	0.0824053	0	1.34841e-19	14.8036	T	AT1G13640
1	4679731	-	PI4KG6	T	C	0.0396825	0	5.88144e-06	13.7556	T	AT1G13640
1	4710650	+	AT1G13730	A	G	0.269115	0.000666667	3.40244e-40	7.33716	A	AT1G13730
1	4716993	-	PAP1	T	C	0.0354223	0	0.000430292	12.1572	T	AT1G13750
1	4737335	+	AT1G13820	A	G	0.0861244	0	7.00803e-05	13.9416	A	AT1G13820
1	4743825	-	QUL1	T	C	0.0276382	0	0.00257755	13.7494	T	AT1G13860
1	4744063	-	QUL1	T	C	0.180451	0.00271739	3.41979e-18	6.0963	T	AT1G13860
1	4774386	+	ELF5A-1	A	G	0.0157281	0	6.77721e-09	13.8332	A	AT1G13950
1	4781162	-	AT1G13970	T	C	0.165339	0	1.92848e-22	15.9413	T	AT1G13970
1	4781289	-	AT1G13970	T	C	0.0332031	0	0.000117479	13.3825	T	AT1G13970
1	4789668	+	GN	A	G	0.11032	0	2.34942e-17	15.2994	A	AT1G13980
1	4790025	+	GN	A	G	0.0263158	0	0.00149081	11.7228	A	AT1G13980
1	4791291	+	GN	A	G	0.0205993	0	0.00175251	12.7839	A	AT1G13980
1	4793209	+	GN	A	G	0.0263158	0	0.000206228	13.1299	A	AT1G13980
1	4793897	+	GN	A	G	0.0324675	0	6.08003e-05	13.2676	A	AT1G13980
1	4793959	+	GN	A	G	0.0349563	0	2.01079e-07	13.4579	A	AT1G13980
1	4794052	+	GN	A	G	0.0132275	0	0.0081976	12.587	A	AT1G13980
1	4794058	+	GN	A	G	0.0131752	0	0.00671786	12.0148	A	AT1G13980
1	4794281	+	GN	A	G	0.0196319	0	0.000231214	13.1831	A	AT1G13980
1	4794282	+	GN	A	G	0.0593325	0.00143678	5.01616e-11	5.34137	A	AT1G13980
1	4799413	+	VIK	A	G	0.0264579	0	6.44591e-11	15.1438	A	AT1G14000
1	4803892	+	AT1G14020	A	G	0.0937913	0	1.8388e-13	15.634	A	AT1G14020
1	4804145	+	AT1G14020	A	G	0.0145138	0	0.00572489	12.7745	A	AT1G14020
1	4805029	+	AT1G14020	A	G	0.0226308	0	0.00100839	12.8566	A	AT1G14020
1	4814071	+	PHO1;H3	A	G	0.0251989	0	0.000573542	13.3637	A	AT1G14040
1	4843983	-	AT1G14170	T	C	0.0271216	0	8.80923e-07	15.6455	T	AT1G14170
1	4844036	-	AT1G14170	T	C	0.0249538	0	7.26047e-08	13.0696	T	AT1G14170
1	4844266	-	AT1G14170	T	C	0.0258621	0	3.40494e-07	15.1346	T	AT1G14170
1	4844381	-	AT1G14170	T	C	0.031746	0	1.4049e-07	13.3632	T	AT1G14170
1	4845054	-	AT1G14170	T	C	0.0214339	0	2.21594e-05	14.1852	T	AT1G14170
1	4845055	-	AT1G14170	T	C	0.0162242	0	3.55354e-06	13.8476	T	AT1G14170
1	4845177	-	AT1G14170	T	C	0.0228188	0	0.000121162	13.458	T	AT1G14170
1	4845178	-	AT1G14170	T	C	0.0296496	0	1.74657e-05	13.2365	T	AT1G14170
1	4845196	-	AT1G14170	T	C	0.10362	0	4.35981e-22	15.1906	T	AT1G14170
1	4845705	-	AT1G14170	T	C	0.0143266	0	0.000192029	12.2226	T	AT1G14170
1	4850601	+	AT1G14185	A	G	0.0121786	0	0.00481468	12.0782	A	AT1G14185
1	4851605	+	AT1G14185	A	G	0.0649485	0	2.08262e-11	14.9541	A	AT1G14185
1	4853558	+	AT1G14190	A	G	0.0708661	0	0.00575153	11.746	A	AT1G14190
1	4866727	+	APY3	A	G	0.0104651	0	0.00733068	11.7706	A	AT1G14240
1	4867796	+	APY3	A	G	0.023569	0	0.000634567	12.9004	A	AT1G14240
1	4880322	-	SBH2	T	C	0.022679	0	1.09431e-06	14.3077	T	AT1G14290
1	4883556	-	AT1G14300	T	C	0.017134	0	0.00326116	13.4258	T	AT1G14300
1	4884245	-	AT1G14300	T	C	0.0316056	0	1.02274e-05	13.9209	T	AT1G14300
1	4888784	+	RPL10A	A	G	0.0207875	0.000325957	1.26379e-32	4.04654	A	AT1G14320
1	4898612	+	AT1G14340	A	G	0.0256709	0	4.43055e-05	12.8298	A	AT1G14340
1	4909417	+	FLP	A	G	0.0228873	0	0.0041286	13.4524	A	AT1G14350
1	4918662	-	IQD 28	T	C	0.0244151	0	8.99168e-07	12.9892	T	AT1G14380
1	4920126	-	IQD 28	T	C	0.0414313	0	4.27654e-06	14.393	T	AT1G14380
1	4926512	-	UBC1	A	G	0.0575	0	1.33294e-06	12.8487	A	AT1G14400
1	4955186	+	PCMP-A4	A	G	0.393939	0	0.000954174	13.0714	A	AT1G14470
1	4981941	+	AT1G14560	A	G	0.0126437	0	0.00416476	11.9435	A	AT1G14560
1	5008418	-	VALRS	T	C	0.0215385	0	1.7619e-05	12.6728	T	AT1G14610
1	5010614	-	VALRS	T	C	0.0157917	0	1.64124e-08	14.3064	T	AT1G14610
1	5010739	-	VALRS	T	C	0.0125	0	3.03311e-07	13.3858	T	AT1G14610
1	5010995	-	VALRS	T	C	0.0200916	0.000395883	3.91208e-07	4.8927	T	AT1G14610
1	5010998	-	VALRS	T	C	0.0260116	0	1.23946e-12	16.4896	T	AT1G14610
1	5012392	-	VALRS	T	C	0.0236343	0	3.67359e-07	14.8438	T	AT1G14610
1	5015017	-	DECOY	T	C	0.039801	0	1.5939e-19	15.7512	T	AT1G14620
1	5015656	-	DECOY	T	C	0.0154768	0.000578035	3.78808e-06	4.56378	T	AT1G14620
1	5028371	+	AT1G14650	A	G	0.0278671	0	1.46967e-05	13.1238	A	AT1G14650
1	5029888	+	AT1G14650	A	G	0.0207469	0.00258844	0.000176179	2.96392	A	AT1G14650
1	5030272	+	AT1G14650	A	G	0.0793651	0	2.09604e-12	14.6318	A	AT1G14650
1	5030353	+	AT1G14650	A	G	0.0112994	0	0.00506816	11.8421	A	AT1G14650
1	5038379	+	TMN2	A	G	0.0457631	0	1.16463e-27	15.9062	A	AT1G14670
1	5040074	+	TMN2	A	G	0.0197806	0	1.50373e-12	16.0727	A	AT1G14670
1	5043465	+	BPC2	A	G	0.0188679	0.000926784	0.000405283	4.11614	A	AT1G14685
1	5043468	+	BPC2	A	G	0.011236	0	0.00139473	11.9478	A	AT1G14685
1	5043487	+	BPC2	A	G	0.0198745	0	8.31828e-06	12.7877	A	AT1G14685
1	5062148	-	AT1G14710	T	C	0.0132841	0	0.000794629	14.6095	T	AT1G14710
1	5064519	-	AT1G14710	T	C	0.0109215	0.000677048	0.000781404	3.94427	T	AT1G14710
1	5075520	-	OBE3	T	C	0.0117892	0	9.45219e-05	13.3296	T	AT1G14740
1	5075759	-	OBE3	T	C	0.0162131	0	6.25783e-07	13.8385	T	AT1G14740
1	5076069	-	OBE3	T	C	0.0694598	0	1.24231e-26	16.011	T	AT1G14740
1	5076702	-	OBE3	T	C	0.0202747	0	3.01302e-08	14.1708	T	AT1G14740
1	5076710	-	OBE3	T	C	0.0118233	0	1.52896e-05	13.3931	T	AT1G14740
1	5076952	-	OBE3	T	C	0.0102302	0.000532481	9.16138e-05	4.22817	T	AT1G14740
1	5076961	-	OBE3	T	C	0.0354115	0	4.76516e-18	14.9984	T	AT1G14740
1	5103420	-	AT1G14810	T	C	0.0204082	0	8.94068e-10	14.056	T	AT1G14810
1	5104438	-	AT1G14810	T	C	0.0159051	0	5.06272e-08	14.2535	T	AT1G14810
1	5104460	-	AT1G14810	T	C	0.0214404	0	1.84292e-11	15.1323	T	AT1G14810
1	5104478	-	AT1G14810	T	C	0.0163241	0.000701262	1.05067e-07	4.07902	T	AT1G14810
1	5105764	-	AT1G14820	T	C	0.0405728	0	2.57856e-05	12.3849	T	AT1G14820
1	5108171	-	DRP1C	T	C	0.0157417	0	6.78563e-16	15.816	T	AT1G14830
1	5109995	-	DRP1C	T	C	0.0185185	0	9.18888e-09	13.8455	T	AT1G14830
1	5117450	-	NUP155	T	C	0.014218	0	0.00619631	12.1268	T	AT1G14850
1	5117707	-	NUP155	T	C	0.369181	0.00318471	4.42938e-33	6.15114	T	AT1G14850
1	5118207	-	NUP155	T	C	0.0540958	0	3.28587e-07	14.804	T	AT1G14850
1	5118444	-	NUP155	T	C	0.0243478	0.00194553	0.00374639	3.62426	T	AT1G14850
1	5120232	-	NUP155	T	C	0.0289017	0	1.76188e-05	13.1916	T	AT1G14850
1	5120291	-	NUP155	T	C	0.0196592	0	0.000315669	12.6411	T	AT1G14850
1	5140144	-	AT1G14910	T	C	0.12835	0.00475436	8.53976e-16	4.44884	T	AT1G14910
1	5173231	-	QSOX1	T	C	35	0	0.000622627	14.0618	T	AT1G15020
1	5173254	-	QSOX1	T	C	0.061674	0	1.44267e-07	14.9185	T	AT1G15020
1	5173657	-	QSOX1	T	C	0.0114155	0	0.00351032	11.9158	T	AT1G15020
1	5173748	-	QSOX1	T	C	0.0140541	0	0.000507303	12.2265	T	AT1G15020
1	5174764	-	QSOX1	T	C	0.0244957	0	0.00152222	13.5963	T	AT1G15020
1	5175961	-	QSOX1	T	C	0.0149105	0	0.000972395	14.3543	T	AT1G15020
1	5180441	-	AT1G15040	T	C	0.0136209	0	1.70715e-10	13.9457	T	AT1G15040
1	5206308	-	AT1G15130	T	C	0.0149592	0	1.12623e-08	13.6638	T	AT1G15130
1	5206311	-	AT1G15130	T	C	0.0145503	0	2.03689e-08	13.6077	T	AT1G15130
1	5208189	-	AT1G15130	T	C	0.0102703	0.00118483	0.00219258	3.07119	T	AT1G15130
1	5208300	-	AT1G15130	T	C	0.0100063	0	0.00013157	13.1302	T	AT1G15130
1	5208820	-	AT1G15130	T	C	0.0172414	0	8.48462e-08	14.9526	T	AT1G15130
1	5208898	-	AT1G15130	T	C	0.0139665	0.00111297	2.4117e-05	3.60488	T	AT1G15130
1	5209403	-	AT1G15130	T	C	0.0133753	0	0.00134445	13.5319	T	AT1G15130
1	5209454	-	AT1G15130	T	C	0.0106383	0	0.000183314	13.2388	T	AT1G15130
1	5222770	-	AT1G15175	A	G	0.0984043	0	1.724e-08	13.5959	A	AT1G15175
1	5230036	-	AT1G15200	T	C	0.0128663	0	0.00253016	13.3839	T	AT1G15200
1	5232145	-	ABCG35	T	C	0.0128728	0.00106648	0.000112021	3.08452	T	AT1G15210
1	5232239	-	ABCG35	T	C	0.0110911	0	2.04674e-09	13.82	T	AT1G15210
1	5233050	-	ABCG35	T	C	0.0280566	0.000251762	5.70114e-23	6.47571	T	AT1G15210
1	5233082	-	ABCG35	T	C	0.0166595	0.000239349	2.89213e-10	5.27868	T	AT1G15210
1	5233090	-	ABCG35	T	C	0.027033	0.000248324	1.41321e-18	6.15086	T	AT1G15210
1	5233091	-	ABCG35	T	C	0.0120061	0.000489117	4.00819e-08	4.14123	T	AT1G15210
1	5233268	-	ABCG35	T	C	0.0112587	0	1.79681e-08	15.2702	T	AT1G15210
1	5233980	-	ABCG35	T	C	0.0128425	0	1.0755e-11	13.4425	T	AT1G15210
1	5234434	-	ABCG35	T	C	0.0251899	0	2.05054e-12	14.9946	T	AT1G15210
1	5235369	-	ABCG35	T	C	0.010989	0	0.000166068	13.1462	T	AT1G15210
1	5236316	-	ABCG35	T	C	0.0199546	0	1.35427e-08	15.1222	T	AT1G15210
1	5243011	-	AT1G15230	T	C	0.0282622	0	8.52094e-11	14.6115	T	AT1G15230
1	5244645	+	AT1G15240	A	G	0.0162162	0	0.00676689	13.0117	A	AT1G15240
1	5247200	+	AT1G15240	A	G	0.0300752	0	6.16618e-06	13.9211	A	AT1G15240
1	5256282	+	AT1G15280	A	G	0.0605166	0.00247729	2.60876e-09	3.84125	A	AT1G15280
1	5258605	-	AT1G15290	T	C	0.0545113	0	6.34201e-07	14.0058	T	AT1G15290
1	5261863	-	AT1G15290	T	C	0.0292887	0	0.00122847	13.7161	T	AT1G15290
1	5278517	-	AT1G15350	T	C	0.0135763	0.000363901	5.57953e-09	5.12499	T	AT1G15350
1	5278981	-	AT1G15350	T	C	0.0296075	0	1.12618e-17	14.724	T	AT1G15350
1	5288069	+	AT1G15370	A	G	0.0262262	0.000345423	1.95881e-19	6.17188	A	AT1G15370
1	5292098	+	AT1G15380	A	G	0.016857	0	2.23851e-24	17.4652	A	AT1G15380
1	5294767	+	PDF1A	A	G	0.0392157	0.00174825	0.000462718	4.05211	A	AT1G15390
1	5294873	+	PDF1A	A	G	0.0165605	0	0.0082147	12.258	A	AT1G15390
1	5294877	+	PDF1A	A	G	0.0238693	0	0.0038417	12.7633	A	AT1G15390
1	5295373	+	PDF1A	A	G	0.0134529	0	0.00349141	12.5566	A	AT1G15390
1	5295451	+	PDF1A	A	G	0.0173913	0	0.00341736	12.3541	A	AT1G15390
1	5296668	-	AT1G15400	T	C	0.0320338	0.000493462	3.77533e-30	5.87235	T	AT1G15400
1	5296669	-	AT1G15400	T	C	0.0100629	0.000250188	9.43961e-10	5.24249	T	AT1G15400
1	5302765	-	AT1G15420	T	C	0.0180251	0	3.26861e-06	14.5323	T	AT1G15420
1	5307222	-	PWP2	T	C	0.0329171	0	1.68138e-05	13.3	T	AT1G15440
1	5309206	-	PWP2	T	C	0.0294659	0.0020202	0.00678168	3.56122	T	AT1G15440
1	5311878	-	BOR4	T	C	0.0511945	0	0.00031018	13.1861	T	AT1G15460
1	5312783	-	BOR4	T	C	0.083682	0	9.12218e-05	13.3688	T	AT1G15460
1	5319882	+	AT1G15480	A	G	0.0987654	0	3.58249e-09	13.5653	A	AT1G15480
1	5326447	+	AATP2	A	G	0.0109851	0	1.51094e-08	15.2898	A	AT1G15500
1	5326516	+	AATP2	A	G	0.0100883	0	6.59717e-07	15.1409	A	AT1G15500
1	5326652	+	AATP2	A	G	0.0339088	0.00103878	1.66939e-10	4.04793	A	AT1G15500
1	5326726	+	AATP2	A	G	0.0422627	0	7.28894e-23	17.2317	A	AT1G15500
1	5327066	+	AATP2	A	G	0.0120482	0.00074184	6.0753e-07	3.9126	A	AT1G15500
1	5327077	+	AATP2	A	G	0.0650744	0	1.54869e-35	17.9087	A	AT1G15500
1	5327404	+	AATP2	A	G	0.0648148	0	1.14115e-30	16.4151	A	AT1G15500
1	5327405	+	AATP2	A	G	0.0269103	0	2.68624e-17	15.5324	A	AT1G15500
1	5327427	+	AATP2	A	G	0.0183044	0	8.49027e-11	15.9877	A	AT1G15500
1	5327431	+	AATP2	A	G	0.014431	0	3.03975e-11	15.6475	A	AT1G15500
1	5327566	+	AATP2	A	G	0.0120797	0.000741565	1.79081e-07	3.98732	A	AT1G15500
1	5327570	+	AATP2	A	G	0.0200129	0	7.85724e-16	16.1204	A	AT1G15500
1	5327594	+	AATP2	A	G	0.0403014	0	1.31115e-17	15.0429	A	AT1G15500
1	5327597	+	AATP2	A	G	0.121951	0	9.01654e-64	19.304	A	AT1G15500
1	5327603	+	AATP2	A	G	0.0524899	0	7.48417e-31	17.5776	A	AT1G15500
1	5327725	+	AATP2	A	G	0.0110388	0.000623636	4.20433e-08	4.08739	A	AT1G15500
1	5328009	+	AATP2	A	G	0.0258918	0.000325945	2.01654e-17	6.01289	A	AT1G15500
1	5328042	+	AATP2	A	G	0.0144845	0.00127024	2.22942e-06	3.07332	A	AT1G15500
1	5328272	+	AATP2	A	G	0.0111078	0	1.45958e-09	15.6601	A	AT1G15500
1	5328369	+	AATP2	A	G	0.0114449	0	1.2923e-06	13.1712	A	AT1G15500
1	5328370	+	AATP2	A	G	0.0121059	0	4.76824e-07	15.388	A	AT1G15500
1	5328497	+	AATP2	A	G	0.0126618	0	1.11464e-09	15.4496	A	AT1G15500
1	5328499	+	AATP2	A	G	0.0665722	0.00032144	3.02724e-31	6.98697	A	AT1G15500
1	5328598	+	AATP2	A	G	0.0269117	0	5.04722e-21	14.537	A	AT1G15500
1	5328603	+	AATP2	A	G	0.0191496	0	1.13186e-14	14.0279	A	AT1G15500
1	5328616	+	AATP2	A	G	0.0241004	0.000378644	1.07092e-07	4.96646	A	AT1G15500
1	5328723	+	AATP2	A	G	0.011811	0	1.24726e-05	13.3211	A	AT1G15500
1	5340414	-	LECRKS1	T	C	0.0916667	0	2.00251e-06	13.5543	T	AT1G15530
1	5344896	-	GA3OX1	T	C	0.0173103	0	0.00163114	12.9601	T	AT1G15550
1	5375425	+	NA	A	G	0.0146699	0	0.00685436	12.0067	A	AT1G15625
1	5416036	-	TPL	T	C	0.0168154	0	1.70363e-11	15.8818	T	AT1G15750
1	5418024	-	TPL	T	C	0.0793005	0	1.09754e-33	16.1221	T	AT1G15750
1	5418363	-	TPL	T	C	0.0106888	0	6.33126e-07	13.7949	T	AT1G15750
1	5418505	-	TPL	T	C	0.0138146	0.000464684	3.48082e-07	4.85021	T	AT1G15750
1	5419076	-	TPL	T	C	0.0111324	0.000834028	8.00596e-06	3.69298	T	AT1G15750
1	5419546	-	TPL	T	C	0.0203933	0	3.59344e-13	14.1634	T	AT1G15750
1	5430490	-	MED15A	T	C	0.0145278	0	0.00156101	12.2073	T	AT1G15780
1	5430875	-	MED15A	T	C	0.0303588	0	4.55702e-08	13.3023	T	AT1G15780
1	5435611	-	MED15A	T	C	0.114783	0	2.5462e-19	15.4121	T	AT1G15780
1	5444866	+	AT1G15810	A	G	0.0229794	0	2.39536e-07	14.9325	A	AT1G15810
1	5444890	+	AT1G15810	A	G	0.0175593	0	1.03689e-05	12.5046	A	AT1G15810
1	5444893	+	AT1G15810	A	G	0.0363951	0	1.29131e-11	15.6297	A	AT1G15810
1	5445032	+	AT1G15810	A	G	0.0141509	0.00124224	0.00835638	3.46888	A	AT1G15810
1	5445244	+	AT1G15810	A	G	0.0129969	0	0.000276637	11.9916	A	AT1G15810
1	5446270	+	AT1G15810	A	G	0.0149457	0	3.42213e-05	14.2399	A	AT1G15810
1	5456407	+	AT1G15860	A	G	0.024942	0	1.84831e-11	13.5691	A	AT1G15860
1	5459047	-	GOS11	T	C	0.0206327	0.000699301	2.87052e-07	4.82206	T	AT1G15880
1	5459681	-	GOS11	T	C	0.0163043	0	3.39068e-07	14.4737	T	AT1G15880
1	5460096	-	GOS11	T	C	0.0238957	0	6.3133e-10	14.4899	T	AT1G15880
1	5466028	+	FDM1	A	G	0.0445026	0	4.78404e-05	14.5516	A	AT1G15910
1	5466063	+	FDM1	A	G	0.0532915	0	5.41777e-05	12.7248	A	AT1G15910
1	5466271	+	FDM1	A	G	0.110497	0	3.18404e-10	13.8565	A	AT1G15910
1	5466574	+	FDM1	A	G	0.0298013	0	0.00524661	11.9118	A	AT1G15910
1	5467092	+	FDM1	A	G	0.0309278	0	0.00160391	11.8666	A	AT1G15910
1	5467543	+	FDM1	A	G	0.0280112	0	0.00963434	11.6017	A	AT1G15910
1	5468796	+	FDM1	A	G	0.0219512	0	0.00850854	11.3832	A	AT1G15910
1	5470311	+	CAF1-2	A	G	0.0179718	0	0.000489061	12.5175	A	AT1G15920
1	5470316	+	CAF1-2	A	G	0.0602564	0	7.86362e-13	14.3341	A	AT1G15920
1	5470506	+	CAF1-2	A	G	0.0273224	0	8.99904e-06	13.7492	A	AT1G15920
1	5472712	+	RPS12A	A	G	0.0110216	0.0001443	7.73526e-21	5.51768	A	AT1G15930
1	5480204	+	CCR1	A	G	0.0589176	0.000268889	3.00165e-46	7.47173	A	AT1G15950
1	5481780	+	CCR1	A	G	0.0321498	0	1.74292e-26	16.7282	A	AT1G15950
1	5495806	-	MRS2-1	T	C	0.0272953	0	1.39212e-07	13.1041	T	AT1G16010
1	5496179	-	MRS2-1	T	C	0.0189673	0	0.000105602	12.596	T	AT1G16010
1	5496899	-	MRS2-1	T	C	0.0163934	0	0.00027831	12.4453	T	AT1G16010
1	5527796	+	WAKL2	A	G	0.08	0	0.00832832	11.7521	A	AT1G16130
1	5530846	+	WAKL3	A	G	0.0846154	0	0.00371749	11.8792	A	AT1G16140
1	5532567	+	WAKL4	A	G	0.0518868	0	0.00771063	12.5006	A	AT1G16150
1	5539605	-	AT1G16170	T	C	0.0152818	0.000517866	1.7374e-07	4.84243	T	AT1G16170
1	5550637	+	AT1G16220	A	G	0.239583	0	1.44545e-05	13.5581	A	AT1G16220
1	5556195	-	SYP 51	T	C	0.0103905	0	2.93153e-07	15.2416	T	AT1G16240
1	5556718	-	SYP 51	T	C	0.0991234	0	1.50188e-39	16.6102	T	AT1G16240
1	5557391	+	AT1G16250	A	G	0.0668896	0	1.46539e-05	13.0138	A	AT1G16250
1	5566857	+	AT1G16270	A	G	0.0233236	0	0.000278498	12.9052	A	AT1G16270
1	5574858	+	GAPCP2	A	G	0.0254609	0	6.86274e-07	15.057	A	AT1G16300
1	5575968	+	GAPCP2	A	G	0.0223881	0	1.77052e-05	12.9205	A	AT1G16300
1	5576435	+	GAPCP2	A	G	0.0140228	0	8.56062e-05	14.245	A	AT1G16300
1	5577462	+	GAPCP2	A	G	0.0310559	0	6.9183e-06	13.2428	A	AT1G16300
1	5582978	-	CYCB3;1	T	C	0.0618557	0	0.00101388	12.9932	T	AT1G16330
1	5591719	+	AT1G16350	A	G	0.0271565	0	4.97088e-13	14.571	A	AT1G16350
1	5592635	+	AT1G16350	A	G	0.138028	0	6.68559e-58	16.9923	A	AT1G16350
1	5607191	+	CYP79F2	A	G	0.0384326	0	2.94997e-07	12.8944	A	AT1G16400
1	5620899	-	STR2	T	C	0.0127621	0	0.000286096	14.1126	T	AT1G16460
1	5620937	-	STR2	T	C	0.0513347	0	4.97756e-11	14.0866	T	AT1G16460
1	5662306	+	ABA3	A	G	0.0362319	0	0.0053068	12.6775	A	AT1G16540
1	5662371	+	ABA3	A	G	0.0459364	0	0.00167805	12.4136	A	AT1G16540
1	5682344	-	AT1G16630	T	C	0.195455	0	2.04785e-10	14.7668	T	AT1G16630
1	5690740	+	AT1G16650	A	G	0.207729	0	1.68744e-12	14.9064	A	AT1G16650
1	5708891	+	AT1G16690	A	G	0.057047	0	4.97465e-05	12.8307	A	AT1G16690
1	5709792	+	AT1G16700	A	G	0.0159884	0	0.0027779	12.3575	A	AT1G16700
1	5711274	+	AT1G16700	A	G	0.0122642	0	1.35092e-12	15.8537	A	AT1G16700
1	5716064	+	HAC12	A	G	0.135314	0	3.05745e-12	14.2279	A	AT1G16710
1	5720889	+	HAC12	A	G	0.0255102	0	0.00410997	11.6194	A	AT1G16710
1	5721695	+	HAC12	A	G	0.020794	0	0.00193509	12.7918	A	AT1G16710
1	5723487	+	HCF173	A	G	0.0572289	0	8.24977e-10	13.378	A	AT1G16720
1	5723977	+	HCF173	A	G	0.0375839	0	1.55446e-07	13.5845	A	AT1G16720
1	5724950	+	HCF173	A	G	0.0326087	0	9.76277e-07	13.8826	A	AT1G16720
1	5725158	+	HCF173	A	G	0.0342246	0	2.9774e-07	13.3524	A	AT1G16720
1	5725359	+	HCF173	A	G	0.0156627	0	0.0016187	12.8222	A	AT1G16720
1	5726083	+	HCF173	A	G	0.0902413	0	2.94402e-21	14.8761	A	AT1G16720
1	5727799	+	AT1G16740	A	G	0.0685003	0	1.35297e-30	15.9607	A	AT1G16740
1	5756693	+	AT1G16810	A	G	0.0125418	0.000474608	1.87146e-05	4.44354	A	AT1G16810
1	5756720	+	AT1G16810	A	G	0.0236185	0	1.48782e-11	14.8843	A	AT1G16810
1	5768890	+	AT1G16860	A	G	0.0104423	0.000684932	0.00077176	3.90341	A	AT1G16860
1	5769705	+	AT1G16860	A	G	0.080974	0	4.04568e-24	16.1597	A	AT1G16860
1	5772570	-	AT1G16870	T	C	0.016487	0.000683527	0.000868315	4.01964	T	AT1G16870
1	5772829	-	AT1G16870	T	C	0.0105863	0	0.000597736	13.7796	T	AT1G16870
1	5773904	+	ACR11	A	G	0.0166011	0	9.85397e-07	14.8246	A	AT1G16880
1	5774566	+	ACR11	A	G	0.0115125	0	3.87174e-05	13.8835	A	AT1G16880
1	5775743	+	ACR11	A	G	0.0141509	0	1.31586e-10	15.6785	A	AT1G16880
1	5775926	+	ACR11	A	G	0.0168919	0.000351741	1.7626e-09	5.18998	A	AT1G16880
1	5776072	+	ACR11	A	G	0.0123188	0	6.97751e-07	15.4633	A	AT1G16880
1	5776075	+	ACR11	A	G	0.0104996	0	3.91026e-08	15.2378	A	AT1G16880
1	5789103	-	RABA1B	T	C	0.0134175	0	2.45877e-08	13.531	T	AT1G16920
1	5789104	-	RABA1B	T	C	0.0130486	0	1.97048e-07	13.4853	T	AT1G16920
1	5790212	+	AT1G16930	A	G	0.0326087	0	0.00111963	11.992	A	AT1G16930
1	5790297	+	AT1G16930	A	G	0.053125	0	4.70807e-05	12.7287	A	AT1G16930
1	5790439	+	AT1G16930	A	G	0.0531646	0	6.7149e-06	12.6845	A	AT1G16930
1	5791420	+	AT1G16930	A	G	0.018595	0	0.00821131	13.6091	A	AT1G16930
1	5801910	-	KU70	T	C	0.0950413	0	1.27043e-13	14.9616	T	AT1G16970
1	5801940	-	KU70	T	C	0.0193906	0	0.00064358	12.599	T	AT1G16970
1	5821558	+	SRG 1.00	A	G	0.191489	0	0.000214457	13.0708	A	AT1G17020
1	5832624	-	CYP72C1	T	C	0.012945	0	0.00184538	12.0131	T	AT1G17060
1	5853053	+	CAT8	A	G	0.0721649	0	1.45028e-09	15.1691	A	AT1G17120
1	5868706	+	AT1G17160	A	G	0.102732	0	8.69775e-19	15.1257	A	AT1G17160
1	5880809	-	ATILP1	T	C	0.0212534	0	6.45241e-07	15.0523	T	AT1G17210
1	5880850	-	ATILP1	T	C	0.213142	0	7.47376e-39	18.1952	T	AT1G17210
1	5880896	-	ATILP1	T	C	0.0125628	0	4.51273e-05	13.3415	T	AT1G17210
1	5881028	-	ATILP1	T	C	0.105378	0	5.45731e-35	17.5713	T	AT1G17210
1	5881193	-	ATILP1	T	C	0.0110643	0.000640205	0.000451112	3.9703	T	AT1G17210
1	5881640	-	ATILP1	T	C	0.0144617	0	1.26988e-06	13.5454	T	AT1G17210
1	5881683	-	ATILP1	T	C	0.0145943	0	3.50225e-06	14.1288	T	AT1G17210
1	5881832	-	ATILP1	T	C	0.0100819	0	0.000492367	13.6463	T	AT1G17210
1	5881917	-	ATILP1	T	C	0.0349544	0	3.32495e-11	15.4434	T	AT1G17210
1	5882063	-	ATILP1	T	C	0.0193004	0.000724638	6.71594e-07	4.69008	T	AT1G17210
1	5882172	-	ATILP1	T	C	0.0115607	0	0.00119022	13.2006	T	AT1G17210
1	5882402	-	ATILP1	T	C	0.0313936	0	1.85791e-10	15.3308	T	AT1G17210
1	5882693	-	ATILP1	T	C	0.0292231	0	9.64472e-10	14.5806	T	AT1G17210
1	5883607	-	ATILP1	T	C	0.0122898	0	4.03323e-05	13.3621	T	AT1G17210
1	5884649	-	ATILP1	T	C	0.012987	0	0.00347865	12.6468	T	AT1G17210
1	5889695	+	FUG1	A	G	0.0211864	0	0.00448802	12.779	A	AT1G17220
1	5892895	+	AT1G17230	T	C	0.188679	0	0.00175958	11.9206	T	AT1G17230
1	5909858	-	AT1G17270	T	C	0.0326087	0	0.0095847	11.9875	T	AT1G17270
1	5910729	-	AT1G17270	T	C	0.04	0	0.00797933	12.396	T	AT1G17270
1	5923732	+	ALAAT1	A	G	0.0106357	0.000520427	0.000121666	3.55658	A	AT1G17290
1	5924177	+	ALAAT1	A	G	0.0231183	0.000293255	1.69522e-14	5.87816	A	AT1G17290
1	5924216	+	ALAAT1	A	G	0.0225989	0	1.07356e-14	15.6803	A	AT1G17290
1	5924821	+	ALAAT1	A	G	0.0118265	0.000535762	1.1793e-06	3.92408	A	AT1G17290
1	5937925	+	SAC5	A	G	0.0177903	0	2.22118e-05	14.6835	A	AT1G17340
1	5953231	-	UBP1B	T	C	0.0157011	0	7.19587e-08	13.8008	T	AT1G17370
1	5953249	-	UBP1B	T	C	0.0337915	0	2.15589e-16	14.9387	T	AT1G17370
1	5953385	-	UBP1B	T	C	0.0252039	0.000782473	1.89721e-06	4.67697	T	AT1G17370
1	5953437	-	UBP1B	T	C	0.0136187	0.000709723	0.000147784	4.16372	T	AT1G17370
1	5953766	-	UBP1B	T	C	0.0145349	0	1.32711e-05	14.2685	T	AT1G17370
1	5969460	-	AT1G17410	T	C	0.0518732	0	0.000505455	13.301	T	AT1G17410
1	5984393	-	TAF12B	T	C	0.0486009	0.00163934	0.00115467	4.05627	T	AT1G17440
1	5990177	-	AT1G17450	T	C	0.0482759	0	0.000382711	12.5616	T	AT1G17450
1	5991731	-	AT1G17450	T	C	0.0885417	0	8.35627e-05	13.454	T	AT1G17450
1	5993813	-	AT1G17450	T	C	0.0842105	0	0.000129385	13.3836	T	AT1G17450
1	5997931	+	EFL4	A	G	0.106762	0	1.1674e-08	15.7896	A	AT1G17455
1	6004158	+	DRG1	A	G	0.018994	0	2.68276e-14	14.0342	A	AT1G17470
1	6004471	+	DRG1	A	G	0.0124498	0	2.51334e-08	13.4166	A	AT1G17470
1	6004476	+	DRG1	A	G	0.0128359	0	1.72897e-06	13.4005	A	AT1G17470
1	6005385	+	DRG1	A	G	0.0263744	0	2.2471e-17	16.5439	A	AT1G17470
1	6005799	+	DRG1	A	G	0.0100411	0	3.83366e-06	13.1182	A	AT1G17470
1	6005872	+	DRG1	A	G	0.0278005	0	1.35455e-14	17.0251	A	AT1G17470
1	6006162	+	DRG1	A	G	0.0454294	0	2.41866e-19	15.8726	A	AT1G17470
1	6018688	+	ALA4	A	G	0.0194175	0	0.000352896	13.2708	A	AT1G17500
1	6018793	+	ALA4	A	G	0.0264026	0	0.00119922	13.0619	A	AT1G17500
1	6018874	+	ALA4	A	G	0.0377644	0	3.48932e-06	13.5962	A	AT1G17500
1	6019147	+	ALA4	A	G	0.0134228	0	0.00551044	12.071	A	AT1G17500
1	6021059	+	ALA4	A	G	0.0587544	0	3.90391e-10	14.2141	A	AT1G17500
1	6021360	+	ALA4	A	G	0.0204651	0.00113122	0.000109135	4.15287	A	AT1G17500
1	6021912	+	ALA4	A	G	0.0121335	0	0.00217789	13.9917	A	AT1G17500
1	6022112	+	ALA4	A	G	0.0950081	0	1.28424e-20	17.0271	A	AT1G17500
1	6022804	+	ALA4	A	G	0.107178	0	2.80116e-23	16.1516	A	AT1G17500
1	6023119	+	ALA4	A	G	0.0676759	0	1.55556e-13	14.4009	A	AT1G17500
1	6023123	+	ALA4	A	G	0.0191304	0	6.21568e-06	14.607	A	AT1G17500
1	6023131	+	ALA4	A	G	0.0150709	0	0.000296303	12.1925	A	AT1G17500
1	6028005	+	TIM23-1	A	G	0.0304348	0	1.01445e-08	13.3191	A	AT1G17530
1	6028036	+	TIM23-1	A	G	0.0179171	0	0.000147482	13.1231	A	AT1G17530
1	6028176	+	TIM23-1	A	G	0.0463918	0	3.82199e-08	13.7849	A	AT1G17530
1	6028357	+	TIM23-1	A	G	0.04363	0	0.000137319	13.7512	A	AT1G17530
1	6036612	+	HAB2	A	G	0.0139211	0	4.58041e-05	13.5928	A	AT1G17550
1	6041844	+	XI-1	A	G	0.0483384	0	0.000478046	12.5738	A	AT1G17580
1	6042335	+	XI-1	A	G	0.0542373	0	0.000158667	12.7945	A	AT1G17580
1	6042640	+	XI-1	A	G	0.0758017	0	6.5261e-06	13.1991	A	AT1G17580
1	6043998	+	XI-1	A	G	0.0502793	0	3.30417e-05	12.6218	A	AT1G17580
1	6044825	+	XI-1	A	G	0.0315186	0	0.00225829	11.9239	A	AT1G17580
1	6045252	+	XI-1	A	G	0.0441459	0.00212766	0.00183501	3.87138	A	AT1G17580
1	6047299	+	XI-1	A	G	0.0599369	0	7.67587e-06	12.953	A	AT1G17580
1	6087509	-	NOF1	T	C	0.029745	0	3.37529e-05	13.1598	T	AT1G17690
1	6094385	-	PP2AB2	T	C	0.0131161	0	3.10748e-08	14.0791	T	AT1G17720
1	6095893	-	PP2AB2	T	C	0.054659	0	3.11505e-13	14.66	T	AT1G17720
1	6103778	+	PGDH2	A	G	0.0108371	0.000419287	0.000191756	4.18993	A	AT1G17745
1	6103980	+	PGDH2	A	G	0.0160847	0.00127011	1.3285e-07	3.56555	A	AT1G17745
1	6104404	+	PGDH2	A	G	0.0173979	0	6.24278e-12	15.9078	A	AT1G17745
1	6111174	-	CSTF77	T	C	124	0	2.3652e-11	15.3513	T	AT1G17760
1	6111481	-	CSTF77	T	C	0.0242424	0	0.00162589	12.9512	T	AT1G17760
1	6111972	-	CSTF77	T	C	0.0372549	0	2.16215e-05	13.6073	T	AT1G17760
1	6113252	-	CSTF77	T	C	0.0362903	0	3.16739e-05	13.5845	T	AT1G17760
1	6132945	-	AT1G17820	T	C	0.0833333	0	0.0003007	13.2712	T	AT1G17820
1	6149406	+	AT1G17860	A	G	0.0162057	0.000109325	3.02397e-35	7.0865	A	AT1G17860
1	6188378	-	PAPS1	T	C	0.0361248	0	3.20941e-05	14.0993	T	AT1G17980
1	6188521	-	PAPS1	T	C	0.0377358	0	0.00106041	13.5128	T	AT1G17980
1	6207116	-	CDKD-3	T	C	0.0502959	0	0.000545526	12.5896	T	AT1G18040
1	6212761	-	AT1G18060	T	C	0.0377778	0	0.000433825	14.2994	T	AT1G18060
1	6213978	-	AT1G18070	T	C	0.0310028	0	2.68996e-16	16.7141	T	AT1G18070
1	6214257	-	AT1G18070	T	C	0.0162665	0	1.58522e-09	15.6605	T	AT1G18070
1	6214379	-	AT1G18070	T	C	0.0350027	0.000321027	3.30432e-22	6.41232	T	AT1G18070
1	6214727	-	AT1G18070	T	C	0.0124526	0	8.82542e-09	14.8188	T	AT1G18070
1	6215682	-	AT1G18070	T	C	0.0128957	0.000319489	1.86684e-10	5.29325	T	AT1G18070
1	6223121	+	RACK1A	A	G	0.0230064	0.000264103	1.06102e-31	4.85277	A	AT1G18080
1	6239280	-	LAC1	T	C	0.01849	0	0.00832237	12.6165	T	AT1G18140
1	6246766	-	MPK8	T	C	0.0114531	0	8.2038e-05	13.9487	T	AT1G18150
1	6281521	-	HRD3A	T	C	0.016129	0	0.000140783	14.4064	T	AT1G18260
1	6287688	-	AT1G18270	T	C	0.0129668	0	1.43828e-06	13.4532	T	AT1G18270
1	6287727	-	AT1G18270	T	C	0.0107226	0	0.000654521	13.0836	T	AT1G18270
1	6290261	-	AT1G18270	T	C	0.0142639	0	4.00678e-06	13.5774	T	AT1G18270
1	6293349	-	AT1G18270	T	C	0.0186916	0	1.3114e-07	14.9613	T	AT1G18270
1	6344639	+	ALMT3	A	G	0.0191571	0	0.00334635	12.714	A	AT1G18420
1	6348511	+	ARP 4.00	A	G	0.0154202	0	0.000451173	12.2001	A	AT1G18450
1	6348559	+	ARP 4.00	A	G	0.0109823	0.000680272	0.000455065	3.98684	A	AT1G18450
1	6348976	+	ARP 4.00	A	G	0.0167715	0.000781861	1.93894e-05	4.38872	A	AT1G18450
1	6348979	+	ARP 4.00	A	G	0.0257576	0	4.88942e-09	15.0703	A	AT1G18450
1	6349286	+	ARP 4.00	A	G	0.0202293	0.000783085	2.9221e-05	4.38986	A	AT1G18450
1	6349788	+	ARP 4.00	A	G	0.0112597	0.000794281	0.00142508	3.7955	A	AT1G18450
1	6350148	+	ARP 4.00	A	G	0.111619	0	8.36504e-26	16.6549	A	AT1G18450
1	6351135	+	ARP 4.00	A	G	0.0166976	0	6.1694e-05	14.3988	A	AT1G18450
1	6351452	+	ARP 4.00	A	G	0.0408027	0	9.60697e-16	15.1433	A	AT1G18450
1	6351455	+	ARP 4.00	A	G	0.0277027	0	1.47439e-10	14.5555	A	AT1G18450
1	6351613	+	ARP 4.00	A	G	16	0	0.000102138	13.7158	A	AT1G18450
1	6354137	+	AT1G18460	A	G	0.0369416	0	4.20158e-08	13.4162	A	AT1G18460
1	6357501	-	AT1G18470	T	C	0.0146277	0	1.02119e-05	13.6801	T	AT1G18470
1	6358793	-	AT1G18470	T	C	0.0281818	0	2.78515e-07	13.2446	T	AT1G18470
1	6370001	+	IPMS1	A	G	0.0368885	0.000866551	5.77897e-11	5.36615	A	AT1G18500
1	6377449	-	RPL6A	T	C	0.0311688	0.000361098	4.81999e-24	5.06462	T	AT1G18540
1	6413627	+	AT1G18620	A	G	0.0352113	0	0.00318117	12.1384	A	AT1G18620
1	6438727	+	AT1G18700	A	G	0.0954128	0	8.89528e-07	14.9351	A	AT1G18700
1	6501911	-	IQD 30	T	C	0.105092	0	4.57804e-19	15.5236	T	AT1G18840
1	6505683	-	AT1G18850	T	C	0.029595	0	0.00113147	13.1461	T	AT1G18850
1	6530028	+	AT1G18900	A	G	0.0441767	0	0.00471004	12.3111	A	AT1G18900
1	6532707	-	AT1G18910	T	C	0.0144928	0	0.0094488	12.0901	T	AT1G18910
1	6532746	-	AT1G18910	T	C	0.030969	0	4.35388e-06	13.1577	T	AT1G18910
1	6533184	-	AT1G18910	T	C	0.0237258	0	7.66708e-06	14.8571	T	AT1G18910
1	6533188	-	AT1G18910	T	C	0.0295909	0	9.85081e-08	13.1349	T	AT1G18910
1	6533736	-	AT1G18910	T	C	0.0745098	0	1.0243e-13	14.5751	T	AT1G18910
1	6533737	-	AT1G18910	T	C	0.022339	0	0.000162045	12.7772	T	AT1G18910
1	6533951	-	AT1G18910	T	C	0.0254692	0	9.51964e-05	12.9593	T	AT1G18910
1	6534360	-	AT1G18910	T	C	0.0473988	0	1.85124e-08	13.8556	T	AT1G18910
1	6534379	-	AT1G18910	T	C	0.0196078	0	0.000140139	12.5888	T	AT1G18910
1	6534437	-	AT1G18910	T	C	0.0141343	0	0.00213648	12.1229	T	AT1G18910
1	6534886	-	AT1G18910	T	C	0.0246305	0	7.01714e-05	12.8978	T	AT1G18910
1	6535696	-	AT1G18910	T	C	0.0570175	0	3.97242e-07	14.1169	T	AT1G18910
1	6536086	-	AT1G18910	T	C	0.0163043	0	0.00332364	12.3046	T	AT1G18910
1	6536180	-	AT1G18910	T	C	0.141975	0	7.0103e-20	15.5259	T	AT1G18910
1	6536508	-	AT1G18910	T	C	0.268248	0.0021692	8.2054e-25	6.62954	T	AT1G18910
1	6536510	-	AT1G18910	T	C	0.0198915	0	0.00470892	12.5782	T	AT1G18910
1	6536511	-	AT1G18910	T	C	0.123188	0	1.36687e-14	15.328	T	AT1G18910
1	6536512	-	AT1G18910	T	C	0.0882883	0	3.79516e-12	14.8208	T	AT1G18910
1	6536786	-	AT1G18910	T	C	0.0221169	0	0.000839293	12.7941	T	AT1G18910
1	6547198	+	AT1G18950	A	G	0.0403071	0	4.07419e-05	13.6891	A	AT1G18950
1	6561104	-	AT1G19000	T	C	0.0236967	0	4.19399e-16	14.4455	T	AT1G19000
1	6603099	+	AT1G19110	A	G	0.0139803	0.000824402	0.000368247	4.05897	A	AT1G19110
1	6604301	+	AT1G19110	A	G	0.010687	0	0.000448463	13.2137	A	AT1G19110
1	6609201	+	LSM1A	A	G	0.0510204	0.00150602	9.48747e-09	5.01829	A	AT1G19120
1	6646569	+	RBOHE	A	G	0.0948509	0	1.3636e-09	13.5613	A	AT1G19230
1	6650331	-	AT1G19240	T	C	0.0179806	0	0.00111456	12.4851	T	AT1G19240
1	6713138	-	AT1G19400	T	C	0.0168176	0	0.000341917	13.12	T	AT1G19400
1	6713454	-	AT1G19400	T	C	0.0215716	0	0.000356779	13.4434	T	AT1G19400
1	6759983	+	NFD5	A	G	0.212903	0	5.30912e-09	13.5769	A	AT1G19520
1	6779129	+	AT1G19600	A	G	0.0303194	0	1.59086e-13	14.7738	A	AT1G19600
1	6779447	+	AT1G19600	A	G	0.0289794	0.000443459	3.67031e-17	5.98988	A	AT1G19600
1	6779598	+	AT1G19600	A	G	0.0331492	0.000668003	1.08666e-12	5.57201	A	AT1G19600
1	6779615	+	AT1G19600	A	G	0.0280199	0	1.13887e-10	14.5858	A	AT1G19600
1	6779773	+	AT1G19600	A	G	0.193151	0.00115407	9.23498e-57	6.88619	A	AT1G19600
1	6780461	+	AT1G19600	A	G	0.0221286	0.00061237	1.55476e-09	5.14107	A	AT1G19600
1	6780494	+	AT1G19600	A	G	0.0159909	0	1.81884e-07	12.9019	A	AT1G19600
1	6780919	+	AT1G19600	A	G	0.178114	0	5.1217e-42	17.4093	A	AT1G19600
1	6780970	+	AT1G19600	A	G	0.0105691	0	0.000909423	11.7399	A	AT1G19600
1	6800179	-	BBD 2.00	T	C	0.095883	0	4.99319e-27	16.4423	T	AT1G19660
1	6800180	-	BBD 2.00	T	C	0.0179153	0	1.14087e-06	13.098	T	AT1G19660
1	6800825	-	BBD 2.00	T	C	0.0156386	0.0003885	8.86984e-10	5.21118	T	AT1G19660
1	6801053	-	BBD 2.00	T	C	0.0108696	0.000454339	1.2879e-05	4.51995	T	AT1G19660
1	6801242	-	BBD 2.00	T	C	0.019403	0	3.95814e-12	14.8104	T	AT1G19660
1	6801549	-	BBD 2.00	T	C	0.149038	0	1.38355e-57	17.2714	T	AT1G19660
1	6805843	+	AT1G19680	A	G	0.029877	0.00190476	0.00180239	3.78751	A	AT1G19680
1	6806100	+	AT1G19680	A	G	0.018622	0	0.00378307	12.6161	A	AT1G19680
1	6806712	+	AT1G19680	A	G	0.0198347	0	0.00226215	13.2955	A	AT1G19680
1	6806745	+	AT1G19680	A	G	0.0425532	0	5.78704e-07	13.8475	A	AT1G19680
1	6806781	+	AT1G19680	A	G	0.0273224	0	0.000145063	13.1949	A	AT1G19680
1	6806847	+	AT1G19680	A	G	0.0232143	0	0.000553532	12.9503	A	AT1G19680
1	6806964	+	AT1G19680	A	G	0.0283554	0.0018018	0.00129837	3.89144	A	AT1G19680
1	6807018	+	AT1G19680	A	G	0.015411	0	0.00839619	12.8938	A	AT1G19680
1	6807030	+	AT1G19680	A	G	0.0402098	0	1.48091e-06	13.7298	A	AT1G19680
1	6807033	+	AT1G19680	A	G	0.0714286	0.00187617	3.88608e-07	4.77601	A	AT1G19680
1	6807088	+	AT1G19680	A	G	0.046589	0.00167504	4.85247e-07	4.77556	A	AT1G19680
1	6807102	+	AT1G19680	A	G	0.0199387	0	0.000666311	12.7006	A	AT1G19680
1	6807117	+	AT1G19680	A	G	0.0314961	0	9.80881e-06	13.3654	A	AT1G19680
1	6807281	+	AT1G19680	A	G	0.0348485	0	1.07488e-06	13.5439	A	AT1G19680
1	6807305	+	AT1G19680	A	G	0.0168971	0	0.00230721	12.4568	A	AT1G19680
1	6807306	+	AT1G19680	A	G	0.058209	0	4.93592e-10	14.2909	A	AT1G19680
1	6807326	+	AT1G19680	A	G	0.0262751	0	8.26092e-05	13.7133	A	AT1G19680
1	6807424	+	AT1G19680	A	G	0.0300429	0	8.26137e-06	13.2745	A	AT1G19680
1	6807501	+	AT1G19680	A	G	0.111402	0	1.60746e-19	15.3081	A	AT1G19680
1	6808053	-	AT1G19690	T	C	0.0164534	0	0.00864092	12.4009	T	AT1G19690
1	6811305	-	BLH10	T	C	0.0421196	0	1.51217e-08	13.7949	T	AT1G19700
1	6811669	-	BLH10	T	C	0.0391236	0	2.30972e-07	13.736	T	AT1G19700
1	6815908	+	AT1G19710	A	G	0.164706	0	6.46952e-27	15.9392	A	AT1G19710
1	6816335	+	AT1G19710	A	G	0.0254351	0	0.00021066	13.6217	A	AT1G19710
1	6847373	+	TGD1	A	G	0.0710974	0	2.46894e-07	14.4069	A	AT1G19800
1	6856497	-	FPP4	T	C	0.0182106	0	7.72051e-07	14.082	T	AT1G19835
1	6857642	-	FPP4	T	C	0.026253	0	8.52322e-07	13.7735	T	AT1G19835
1	6887484	+	ARF5	A	G	0.0671937	0	0.000511565	12.9807	A	AT1G19850
1	6889966	+	ARF5	A	G	0.040146	0	0.00659926	12.1097	A	AT1G19850
1	6894404	-	AT1G19860	T	C	0.0324544	0	0.000420975	13.3641	T	AT1G19860
1	6895229	-	IQD 32	T	C	0.0124451	0	0.000100755	13.9898	T	AT1G19870
1	6895606	-	IQD 32	T	C	0.0255906	0	5.0053e-17	14.4784	T	AT1G19870
1	6895695	-	IQD 32	T	C	0.0136382	0.000429	6.8503e-08	4.92682	T	AT1G19870
1	6895793	-	IQD 32	T	C	0.027583	0	8.03303e-09	15.1389	T	AT1G19870
1	6895807	-	IQD 32	T	C	0.08669	0	6.47908e-39	16.8933	T	AT1G19870
1	6896231	-	IQD 32	T	C	0.0225694	0.000631313	5.59732e-06	4.61241	T	AT1G19870
1	6901587	-	AT1G19880	T	C	0.0118715	0.000766871	0.0021256	3.62455	T	AT1G19880
1	6913616	+	VHA-C2	A	G	0.0122228	0.000276304	3.73095e-22	4.82162	A	AT1G19910
1	6913669	+	VHA-C2	A	G	0.0102368	0.000100918	2.45747e-42	6.38554	A	AT1G19910
1	6915144	-	APS2	T	C	0.0111607	0	9.93045e-06	14.2046	T	AT1G19920
1	6915154	-	APS2	T	C	0.0130776	0	9.39953e-07	13.4073	T	AT1G19920
1	6915846	-	APS2	T	C	0.0126751	0	6.60147e-05	13.3879	T	AT1G19920
1	6915858	-	APS2	T	C	0.0109514	0.00081103	0.00203892	3.72611	T	AT1G19920
1	6915860	-	APS2	T	C	0.0272665	0	3.58176e-10	14.5195	T	AT1G19920
1	6916292	-	APS2	T	C	0.019685	0	5.13918e-07	14.0924	T	AT1G19920
1	6940426	-	TUBB5	T	C	0.0117302	0	5.45614e-07	13.3577	T	AT1G20010
1	6949212	+	HYD1	A	G	0.0324114	0.000230787	9.87338e-20	6.3902	A	AT1G20050
1	6949455	+	HYD1	A	G	0.0163073	0	3.35841e-14	15.1762	A	AT1G20050
1	6949705	+	HYD1	A	G	0.0105584	0.000220799	3.86971e-06	4.72019	A	AT1G20050
1	6950119	+	HYD1	A	G	0.0214444	0.000548095	2.01789e-14	4.89508	A	AT1G20050
1	6958373	-	AT1G20070	T	C	0.0117035	0	0.00896897	11.8963	T	AT1G20070
1	6972374	+	AT1G20110	A	G	0.037225	0	3.16722e-15	15.6144	A	AT1G20110
1	6993451	-	CRSP	T	C	0.0156993	0.00103466	8.59083e-07	3.87719	T	AT1G20160
1	6993513	-	CRSP	T	C	0.0185943	0	6.2246e-13	13.969	T	AT1G20160
1	7008803	-	AT1G20225	T	C	0.0176991	0	3.01961e-12	16.0149	T	AT1G20225
1	7018077	+	VHA-B3	A	G	0.0120154	0.000628239	2.94967e-08	3.49827	A	AT1G20260
1	7018121	+	VHA-B3	A	G	0.0297695	0	2.16674e-37	16.7939	A	AT1G20260
1	7018419	+	VHA-B3	A	G	0.0197622	0.000343466	1.70586e-16	5.14742	A	AT1G20260
1	7019326	+	VHA-B3	A	G	0.0106577	0	8.78726e-20	15.3105	A	AT1G20260
1	7019491	+	VHA-B3	A	G	0.0446404	0.000133565	7.96466e-34	7.28106	A	AT1G20260
1	7019981	+	VHA-B3	A	G	0.0215529	0	2.18508e-19	16.1906	A	AT1G20260
1	7020285	+	VHA-B3	A	G	0.0187292	0	4.31075e-23	17.4914	A	AT1G20260
1	7020326	+	VHA-B3	A	G	0.0117835	0.000157134	4.54665e-17	5.99893	A	AT1G20260
1	7039165	-	SMT2	T	C	0.010279	0.000261506	1.03018e-09	5.21603	T	AT1G20330
1	7053009	-	AT1G20370	T	C	0.0318302	0	0.00138234	11.9261	T	AT1G20370
1	7080853	-	AT1G20410	T	C	0.0276596	0	0.000514114	13.2194	T	AT1G20410
1	7081950	-	AT1G20410	T	C	0.0484848	0	1.6767e-06	13.9666	T	AT1G20410
1	7083618	-	AT1G20430	T	C	0.0370759	0.000382995	5.98094e-23	6.43523	T	AT1G20430
1	7092956	+	AT1G20460	A	G	0.0172144	0	0.00231946	12.5586	A	AT1G20460
1	7120676	-	AAE1	T	C	0.0267315	0	2.77075e-05	13.6917	T	AT1G20560
1	7120780	-	AAE1	T	C	0.0275103	0	6.86794e-06	13.1969	T	AT1G20560
1	7120930	-	AAE1	T	C	0.0162162	0	0.00156166	12.3669	T	AT1G20560
1	7120935	-	AAE1	T	C	0.0180305	0	0.00109546	12.5157	T	AT1G20560
1	7121637	-	AAE1	T	C	0.0783133	0	2.02903e-13	15.3105	T	AT1G20560
1	7144689	+	CAT3	A	G	0.0206961	0	1.65897e-06	12.8316	A	AT1G20620
1	7145152	+	CAT3	A	G	0.0382679	0	1.98763e-11	15.7763	A	AT1G20620
1	7145468	+	CAT3	A	G	0.0197472	0	2.1618e-07	14.178	A	AT1G20620
1	7155630	+	NLP4	A	G	0.0649351	0	1.65603e-05	12.9629	A	AT1G20640
1	7165674	-	AT1G20670	T	C	0.0218818	0	0.00560334	11.3829	T	AT1G20670
1	7178652	+	HMGB2	A	G	0.0247276	0.00215517	5.54522e-09	3.25978	A	AT1G20693
1	7209562	+	AT1G20760	A	G	0.0133843	0	0.000362329	12.1443	A	AT1G20760
1	7210451	+	AT1G20760	A	G	0.0194805	0	0.000969677	13.3012	A	AT1G20760
1	7219061	+	PUB44	A	G	0.0212355	0	0.00246026	12.7805	A	AT1G20780
1	7219751	+	PUB44	A	G	0.042735	0	3.13021e-05	14.2674	A	AT1G20780
1	7266172	-	AT1G20890	T	C	0.0141509	0	0.00982026	12.7445	T	AT1G20890
1	7287280	+	RH42	A	G	0.0647948	0	1.23369e-07	12.9354	A	AT1G20920
1	7302903	-	emb1507	T	C	0.0156863	0.000552181	2.59679e-07	4.78691	T	AT1G20960
1	7302911	-	emb1507	T	C	0.0316518	0	2.91683e-10	14.6881	T	AT1G20960
1	7303044	-	emb1507	T	C	0.0235356	0.000581734	4.74244e-10	5.2413	T	AT1G20960
1	7303511	-	emb1507	T	C	0.0697179	0.00117786	1.2837e-16	5.05961	T	AT1G20960
1	7303577	-	emb1507	T	C	0.0119115	0	0.00499743	13.9288	T	AT1G20960
1	7304253	-	emb1507	T	C	0.015855	0	2.22558e-07	13.7384	T	AT1G20960
1	7304293	-	emb1507	T	C	0.0100771	0	0.000122441	13.0736	T	AT1G20960
1	7304494	-	emb1507	T	C	0.0112803	0	1.85643e-05	13.2527	T	AT1G20960
1	7304581	-	emb1507	T	C	0.0180798	0	0.000692717	14.5364	T	AT1G20960
1	7305733	-	emb1507	T	C	0.0101215	0.000758725	0.00230916	3.7102	T	AT1G20960
1	7306222	-	emb1507	T	C	0.0164639	0	2.02416e-06	13.8566	T	AT1G20960
1	7307185	-	emb1507	T	C	0.0125	0	0.000146724	13.4429	T	AT1G20960
1	7307370	-	emb1507	T	C	0.344335	0	1.51037e-43	17.1728	T	AT1G20960
1	7307553	-	emb1507	T	C	0.0120846	0	0.00185851	13.3536	T	AT1G20960
1	7307943	-	emb1507	T	C	0.014782	0	2.34046e-05	13.6639	T	AT1G20960
1	7308416	-	emb1507	T	C	0.0135891	0.000844595	0.000541581	3.98086	T	AT1G20960
1	7315306	+	AT1G20970	A	G	0.0242105	0	4.1378e-06	12.984	A	AT1G20970
1	7315663	+	AT1G20970	A	G	0.0102564	0	0.00744441	11.6441	A	AT1G20970
1	7315780	+	AT1G20970	A	G	0.0473037	0	2.92959e-13	13.9373	A	AT1G20970
1	7316269	+	AT1G20970	A	G	0.0145577	0	0.00198889	12.179	A	AT1G20970
1	7316450	+	AT1G20970	A	G	0.0132953	0	0.000501036	12.0713	A	AT1G20970
1	7328158	+	SPL14	A	G	0.0117279	0	0.000979434	11.8552	A	AT1G20980
1	7379437	-	AT1G21080	T	C	0.0100784	0.000636943	0.0095815	3.53051	T	AT1G21080
1	7388324	-	AT1G21100	T	C	0.0104603	0.000545852	1.16908e-07	4.08161	T	AT1G21100
1	7411601	-	AT1G21160	T	C	0.0627451	0	0.000131087	12.9597	T	AT1G21160
1	7415786	+	SEC5B	A	G	0.0993915	0	1.62989e-11	15.7452	A	AT1G21170
1	7416833	+	SEC5B	A	G	0.0528169	0	7.51652e-06	14.6856	A	AT1G21170
1	7419358	+	SEC5B	A	G	0.0154639	0	0.00805265	12.3209	A	AT1G21170
1	7420477	-	LSM3A	T	C	0.0337673	0	4.44861e-14	15.3419	T	AT1G21190
1	7453430	-	EXT3	T	C	0.0223141	8.42708e-05	3.84163e-46	6.64749	T	AT1G21310
1	7484127	+	AT1G21370	A	G	0.0136986	0	0.00080756	12.1274	A	AT1G21370
1	7498477	+	SKP2A	A	G	0.0700389	0	5.78161e-05	13.0713	A	AT1G21410
1	7503717	-	AT1G21440	T	C	0.0112835	0	5.51519e-06	13.5557	T	AT1G21440
1	7504064	-	AT1G21440	T	C	0.0167653	0	1.4649e-06	13.5436	T	AT1G21440
1	7509774	+	SCL1	A	G	0.0125461	0	9.58868e-05	13.4191	A	AT1G21450
1	7511411	+	SCL1	A	G	0.0141044	0	0.00519488	14.133	A	AT1G21450
1	7558049	-	AT1G21580	T	C	0.0403338	0.00138504	5.95603e-07	4.77437	T	AT1G21580
1	7558866	-	AT1G21580	T	C	0.027027	0	4.21343e-05	13.8248	T	AT1G21580
1	7560094	-	AT1G21580	T	C	0.0211864	0	0.00251086	12.8726	T	AT1G21580
1	7560973	-	AT1G21580	T	C	0.0356234	0	0.00026917	12.1841	T	AT1G21580
1	7561354	-	AT1G21580	T	C	0.0230415	0	0.00253146	11.5502	T	AT1G21580
1	7564404	-	AT1G21580	T	C	0.0291777	0	0.00303649	11.8288	T	AT1G21580
1	7567043	-	AT1G21590	T	C	0.0428305	0	3.3798e-07	13.9303	T	AT1G21590
1	7581541	+	AT1G21630	A	G	0.0402827	0	9.00619e-11	15.1581	A	AT1G21630
1	7582548	+	AT1G21630	A	G	0.0107775	0	0.000275199	13.2814	A	AT1G21630
1	7582687	+	AT1G21630	A	G	0.0821555	0	2.66675e-22	14.8571	A	AT1G21630
1	7585187	+	AT1G21630	A	G	0.0196721	0	4.41581e-07	14.0895	A	AT1G21630
1	7586248	+	AT1G21630	A	G	0.0138626	0	7.99961e-05	13.5319	A	AT1G21630
1	7586360	+	AT1G21630	A	G	0.0109961	0	5.34972e-05	13.2923	A	AT1G21630
1	7587795	+	AT1G21630	A	G	0.0212102	0	4.53289e-09	14.1849	A	AT1G21630
1	7589306	+	NADK2	A	G	0.0733333	0	3.93421e-10	14.7429	A	AT1G21640
1	7589403	+	NADK2	A	G	0.0835267	0	3.67144e-10	14.9574	A	AT1G21640
1	7589707	+	NADK2	A	G	0.0282828	0	0.000184056	13.2943	A	AT1G21640
1	7589867	+	NADK2	A	G	0.0391791	0	2.13132e-06	14.3547	A	AT1G21640
1	7589996	+	NADK2	A	G	0.027027	0	0.000213532	13.1417	A	AT1G21640
1	7590321	+	NADK2	A	G	0.0304762	0	3.33312e-05	13.4378	A	AT1G21640
1	7591389	+	NADK2	A	G	0.0321932	0	0.000139223	14.4383	A	AT1G21640
1	7591985	+	NADK2	A	G	0.0216306	0	0.000807502	12.8365	A	AT1G21640
1	7592684	+	NADK2	A	G	0.0456274	0.00200401	0.000197432	4.1994	A	AT1G21640
1	7596109	-	SECA2	T	C	0.046729	0	0.00444951	12.5043	T	AT1G21650
1	7603007	-	AT1G21651	T	C	56	0	0.00145073	12.6548	T	AT1G21651
1	7613364	+	AT1G21680	A	G	0.0192926	0	0.00153465	12.6306	A	AT1G21680
1	7613370	+	AT1G21680	A	G	0.0250784	0	0.000190547	12.9833	A	AT1G21680
1	7617759	+	RFC4	A	G	0.0133172	0	0.00266076	12.0927	A	AT1G21690
1	7624923	+	OGG1	A	G	0.0280778	0	0.000388716	13.2803	A	AT1G21710
1	7625035	+	OGG1	A	G	0.046371	0	1.4539e-06	14.5616	A	AT1G21710
1	7625079	+	OGG1	A	G	0.0842912	0	9.65547e-09	15.438	A	AT1G21710
1	7630970	+	AT1G21730	A	G	0.0606061	0	8.12046e-06	12.872	A	AT1G21730
1	7634273	+	AT1G21730	A	G	0.0530452	0	2.91885e-08	14.8147	A	AT1G21730
1	7647646	+	PDIL1-1	A	G	0.0108019	0.000501567	1.58572e-13	3.94213	A	AT1G21750
1	7647657	+	PDIL1-1	A	G	0.101108	0.000243043	4.13729e-58	6.82306	A	AT1G21750
1	7651562	+	SKIP32	A	G	0.0147059	0	0.00622904	12.2946	A	AT1G21760
1	7652202	+	AT1G21780	T	C	0.0266554	0	1.48001e-22	16.4767	T	AT1G21780
1	7652227	+	AT1G21780	T	C	0.111017	0.000493097	2.83794e-48	7.56161	T	AT1G21780
1	7653836	+	AT1G21780	A	G	0.0961924	0	2.29393e-24	14.9877	A	AT1G21780
1	7705258	-	AT1G21920	T	C	0.0152976	0.000298954	1.26471e-12	5.63024	T	AT1G21920
1	7712973	+	AT1G21930	A	G	0.160187	0.00154799	6.51627e-26	6.65406	A	AT1G21930
1	7737296	+	PIP5K1	A	G	0.0111235	0	0.0035995	11.8776	A	AT1G21980
1	7768483	+	AT1G22040	A	G	0.0453461	0	1.17813e-05	14.5804	A	AT1G22040
1	7768768	+	AT1G22040	A	G	0.019305	0	0.0040877	13.2422	A	AT1G22040
1	7772489	+	MUB6	A	G	0.0220183	0	0.00114867	12.8639	A	AT1G22050
1	7774835	-	AT1G22060	T	C	0.0307018	0	0.000504382	11.8668	T	AT1G22060
1	7776852	-	AT1G22060	T	C	0.0630372	0	4.64737e-06	12.9205	T	AT1G22060
1	7777048	-	AT1G22060	T	C	0.0277778	0	0.00526477	11.8077	T	AT1G22060
1	7779962	-	AT1G22060	T	C	0.0626959	0	5.98204e-06	13.0005	T	AT1G22060
1	7780060	-	AT1G22060	T	C	0.124204	0.00359712	1.9285e-06	4.6887	T	AT1G22060
1	7791881	+	TGA3	A	G	0.08125	0.00239808	4.66224e-09	5.07916	A	AT1G22070
1	7827631	+	AT1G22170	A	G	0.0353535	0	4.31009e-06	13.3453	A	AT1G22170
1	7827665	+	AT1G22170	A	G	0.0841321	0	1.03544e-19	14.7558	A	AT1G22170
1	7828479	-	AT1G22180	T	C	0.0666667	0	1.23435e-07	14.8808	T	AT1G22180
1	7828481	-	AT1G22180	T	C	0.0562249	0	1.03487e-06	14.6426	T	AT1G22180
1	7828572	-	AT1G22180	T	C	0.0226171	0	0.00175492	12.7219	T	AT1G22180
1	7828991	-	AT1G22180	T	C	0.0493274	0	2.76038e-07	13.8561	T	AT1G22180
1	7828992	-	AT1G22180	T	C	0.0312036	0.0019685	0.00162157	3.76459	T	AT1G22180
1	7829259	-	AT1G22180	T	C	0.0368664	0	2.7533e-05	14.0025	T	AT1G22180
1	7829260	-	AT1G22180	T	C	0.0437406	0.00202429	0.000286357	4.08412	T	AT1G22180
1	7829477	-	AT1G22180	T	C	0.0281899	0	0.000134392	13.0466	T	AT1G22180
1	7912269	+	AT1G22410	A	G	0.0153575	0.0001386	2.37029e-29	6.71874	A	AT1G22410
1	7912310	+	AT1G22410	A	G	0.0145208	0	1.65407e-25	17.5212	A	AT1G22410
1	7912350	+	AT1G22410	A	G	0.0117498	0.00041511	1.41321e-18	4.62711	A	AT1G22410
1	7912924	+	AT1G22410	A	G	0.0522928	0.00075884	8.11036e-45	5.14086	A	AT1G22410
1	7913510	+	AT1G22410	A	G	0.0227358	0.000142045	7.32449e-29	6.87157	A	AT1G22410
1	7913540	+	AT1G22410	A	G	0.0236412	0.000520359	5.9192e-38	5.20237	A	AT1G22410
1	7913726	+	AT1G22410	A	G	0.0113712	0.000246488	1.69622e-16	4.97384	A	AT1G22410
1	7922604	+	AT1G22440	A	G	0.0104294	0	0.000100793	13.2272	A	AT1G22440
1	7922675	+	AT1G22440	A	G	0.0281739	0	1.26353e-18	14.656	A	AT1G22440
1	7922697	+	AT1G22440	A	G	0.0233645	0	4.04819e-16	14.9516	A	AT1G22440
1	7922872	+	AT1G22440	A	G	0.0123529	0	1.05835e-10	15.4744	A	AT1G22440
1	7923113	+	AT1G22440	A	G	0.0139945	0.000617475	2.87829e-09	4.285	A	AT1G22440
1	7924200	+	AT1G22440	A	G	0.0130239	0	6.25591e-15	14.1034	A	AT1G22440
1	7924211	+	AT1G22440	A	G	0.0127433	0.000240558	1.01224e-10	5.40881	A	AT1G22440
1	7926995	+	COX6B-1	A	G	0.144142	0.000482859	1.25335e-63	7.05203	A	AT1G22450
1	7949922	+	ATL15	A	G	0.019215	0	5.94685e-13	14.6743	A	AT1G22500
1	7950118	+	ATL15	A	G	0.0254314	0	4.74321e-11	15.1103	A	AT1G22500
1	7950435	+	ATL15	A	G	0.0117594	0	1.47325e-05	13.3669	A	AT1G22500
1	7954235	-	AT1G22520	T	C	0.0106222	0.000297619	6.30617e-09	5.11895	T	AT1G22520
1	7965658	+	NPF5.10	A	G	0.0184255	0	0.00187917	12.6153	A	AT1G22540
1	7966982	-	NPF5.16	T	C	0.0234375	0	0.00243175	12.8647	T	AT1G22550
1	7996743	+	SAC1	A	G	0.0297723	0	6.73869e-05	13.2768	A	AT1G22620
1	7997219	+	SAC1	A	G	0.026455	0	0.000385927	13.0505	A	AT1G22620
1	8031827	-	SUC2	T	C	0.0217391	0	3.47894e-05	12.9335	T	AT1G22710
1	8046489	+	AT1G22730	A	G	0.0162749	0	0.00858677	12.3881	A	AT1G22730
1	8047889	+	AT1G22730	A	G	0.0338681	0	1.49989e-05	13.4882	A	AT1G22730
1	8048691	+	AT1G22730	A	G	0.062724	0	1.93923e-09	15.0583	A	AT1G22730
1	8052295	+	AT1G22750	A	G	0.0141643	0	1.84829e-07	13.4968	A	AT1G22750
1	8063064	+	GI	A	G	0.0234043	0	0.00969498	11.2862	A	AT1G22770
1	8064445	+	GI	A	G	0.0409091	0	0.00052425	12.0263	A	AT1G22770
1	8067014	+	GI	A	G	0.0220472	0	0.00316787	13.1444	A	AT1G22770
1	8067318	+	GI	A	G	0.0945709	0	9.42075e-10	14.7101	A	AT1G22770
1	8070398	+	AT1G22790	A	G	0.0208817	0	3.5183e-07	14.189	A	AT1G22790
1	8072799	+	AT1G22800	A	G	0.0841379	0	3.92128e-13	14.9134	A	AT1G22800
1	8096155	+	CEL5	A	G	0.0134862	0.000735294	0.00091393	3.92264	A	AT1G22880
1	8096491	+	CEL5	A	G	0.0109649	0	0.000966021	13.3088	A	AT1G22880
1	8097467	+	CEL5	A	G	0.0128949	0.000762777	0.000406092	3.98605	A	AT1G22880
1	8107131	+	AT1G22910	A	G	0.0109127	0	0.00219236	11.8257	A	AT1G22910
1	8119045	+	AT1G22930	A	G	0.0319592	0	3.25099e-16	14.7802	A	AT1G22930
1	8119139	+	AT1G22930	A	G	0.0105648	0.000869943	4.50859e-05	3.5187	A	AT1G22930
1	8119659	+	AT1G22930	A	G	0.0196712	0	9.91413e-16	14.0873	A	AT1G22930
1	8120826	+	AT1G22930	A	G	0.0128486	0	9.71258e-13	14.9277	A	AT1G22930
1	8121794	+	AT1G22930	A	G	0.386018	0.000312207	4.14923e-74	8.41435	A	AT1G22930
1	8121845	+	AT1G22930	A	G	0.027382	0	2.17737e-13	16.5614	A	AT1G22930
1	8128335	-	AT1G22960	T	C	0.0544747	0	0.000810035	12.6465	T	AT1G22960
1	8150201	-	FRO3	T	C	0.0100932	0	0.000845679	11.6796	T	AT1G23020
1	8151658	-	FRO3	T	C	0.0145847	0	0.000100518	13.6329	T	AT1G23020
1	8152804	-	FRO3	T	C	0.0638909	0.000673401	2.13125e-15	6.00428	T	AT1G23020
1	8153010	-	FRO3	T	C	0.0181936	0	1.11466e-05	13.9709	T	AT1G23020
1	8158432	+	PUB11	A	G	0.0128032	0	2.73944e-05	13.5061	A	AT1G23030
1	8196132	+	AT1G23100	A	G	0.0133333	0.0011217	2.83868e-05	3.53673	A	AT1G23100
1	8199103	+	AT1G23120	A	G	0.0163934	0	0.00282659	12.3833	A	AT1G23120
1	8199115	+	AT1G23120	A	G	0.0306279	0	1.80466e-05	13.2793	A	AT1G23120
1	8199119	+	AT1G23120	A	G	0.0513219	0	7.78707e-09	14.0533	A	AT1G23120
1	8199155	+	AT1G23120	A	G	0.0630915	0	1.41103e-10	14.3554	A	AT1G23120
1	8206753	+	AT1G23150	A	G	0.0198347	0	0.00113904	12.7155	A	AT1G23150
1	8207008	+	AT1G23150	A	G	0.0829421	0	4.26982e-13	14.8178	A	AT1G23150
1	8207091	+	AT1G23150	A	G	0.0141287	0	0.00631694	12.2335	A	AT1G23150
1	8207096	+	AT1G23150	A	G	0.0537634	0.00152672	6.6035e-09	5.10833	A	AT1G23150
1	8207281	+	AT1G23150	A	G	0.0188034	0	0.00274477	12.6358	A	AT1G23150
1	8207340	+	AT1G23150	A	G	0.0271845	0	0.00140595	13.0962	A	AT1G23150
1	8207353	+	AT1G23150	A	G	0.123007	0	1.29922e-12	13.9606	A	AT1G23150
1	8213372	+	AT1G23170	A	G	0.0234043	0	0.00120283	13.0322	A	AT1G23170
1	8242728	+	AT1G23220	A	G	0.130199	0	8.0351e-14	15.4654	A	AT1G23220
1	8245343	+	MED23	A	G	0.0881356	0	4.46682e-07	14.1391	A	AT1G23230
1	8246983	+	MED23	A	G	0.0293501	0	0.00068161	13.315	A	AT1G23230
1	8249735	+	MED23	A	G	0.0585859	0	7.66573e-08	14.8764	A	AT1G23230
1	8261350	-	AT1G23280	T	C	0.015252	0	3.09965e-05	13.6504	T	AT1G23280
1	8261489	-	AT1G23280	T	C	0.0102273	0	0.000229231	13.0362	T	AT1G23280
1	8261676	-	AT1G23280	T	C	0.0121429	0	0.000126012	14.3461	T	AT1G23280
1	8268933	-	GGAT1	T	C	0.176332	0	1.0926e-46	18.0107	T	AT1G23310
1	8268991	-	GGAT1	T	C	0.022121	0	2.81518e-08	14.7574	T	AT1G23310
1	8269209	-	GGAT1	T	C	0.0107143	0	0.00233299	13.0967	T	AT1G23310
1	8270214	-	GGAT1	T	C	0.0235294	0	1.36937e-07	12.841	T	AT1G23310
1	8270234	-	GGAT1	T	C	0.0107884	0	0.00114472	11.7341	T	AT1G23310
1	8270256	-	GGAT1	T	C	0.0158996	0.000997009	0.00098371	3.85642	T	AT1G23310
1	8270282	-	GGAT1	T	C	0.197891	0	2.06184e-29	16.0489	T	AT1G23310
1	8270424	-	GGAT1	T	C	0.0274941	0	7.75544e-09	13.0679	T	AT1G23310
1	8270572	-	GGAT1	T	C	0.0253365	0	2.49228e-08	15.0019	T	AT1G23310
1	8270583	-	GGAT1	T	C	0.0899598	0	8.64288e-19	14.8157	T	AT1G23310
1	8270742	-	GGAT1	T	C	0.0175038	0	4.25041e-06	12.438	T	AT1G23310
1	8315378	+	RPS27AA	A	G	0.0157744	0	1.97976e-07	13.7105	A	AT1G23410
1	8400636	+	AT1G23750	A	G	0.0109546	0.00075643	0.00162839	3.83045	A	AT1G23750
1	8400710	+	AT1G23750	A	G	0.0403936	0	2.73264e-21	15.8054	A	AT1G23750
1	8400732	+	AT1G23750	A	G	0.0452393	0	1.48881e-16	15.9905	A	AT1G23750
1	8400743	+	AT1G23750	A	G	0.0157729	0	8.06714e-09	13.848	A	AT1G23750
1	8401295	+	AT1G23750	A	G	0.0175976	0	7.28312e-07	14.0113	A	AT1G23750
1	8401324	+	AT1G23750	A	G	0.0113537	0	0.00160483	11.8849	A	AT1G23750
1	8401348	+	AT1G23750	A	G	0.0398833	0	2.56515e-09	13.7245	A	AT1G23750
1	8407215	-	SKIP22	T	C	0.0136799	0	0.00507284	12.1737	T	AT1G23780
1	8407858	-	SKIP22	T	C	0.0652529	0	5.64707e-09	14.5409	T	AT1G23780
1	8407861	-	SKIP22	T	C	0.05	0	1.76138e-08	14.1617	T	AT1G23780
1	8413254	-	ALDH2B7	T	C	0.0118812	0.000609013	0.000106103	4.2556	T	AT1G23800
1	8413460	-	ALDH2B7	T	C	0.185328	0	1.33046e-31	17.6182	T	AT1G23800
1	8413970	-	ALDH2B7	T	C	0.0108005	0	0.000213653	13.9303	T	AT1G23800
1	8422215	+	SPDS1	A	G	0.0292793	0	9.39149e-29	16.5898	A	AT1G23820
1	8426295	-	AT1G23850	T	C	0.0859375	0	7.44721e-06	13.3495	T	AT1G23850
1	8445549	+	GAMMA-ADR	A	G	0.0108597	0	0.000704814	11.8888	A	AT1G23900
1	8445883	+	GAMMA-ADR	A	G	0.0128205	0	0.00482004	11.9526	A	AT1G23900
1	8446196	+	GAMMA-ADR	A	G	0.0118765	0	0.000399492	11.9042	A	AT1G23900
1	8504794	+	AT1G24030	A	G	0.0505051	0	0.000578277	12.564	A	AT1G24030
1	8507399	+	AT1G24050	A	G	0.0198341	0	7.88268e-12	15.3695	A	AT1G24050
1	8524789	+	AT1G24095	A	G	0.0923913	0	0.001125	11.7441	A	AT1G24095
1	8529500	-	ATJ16	T	C	0.0156576	0	0.000250162	12.9047	T	AT1G24120
1	8551344	+	ATFH4	A	G	0.0867209	0	3.34179e-06	13.3586	A	AT1G24150
1	8565014	-	SNL3	T	C	0.0175719	0	0.00236577	12.5202	T	AT1G24190
1	8618902	-	AT1G24300	T	C	0.0362903	0	6.89264e-05	13.5857	T	AT1G24300
1	8625087	+	NUP54	A	G	0.081803	0	1.13784e-08	15.3511	A	AT1G24310
1	8625640	+	NUP54	A	G	0.0346021	0	2.94348e-08	14.0796	A	AT1G24310
1	8635404	+	EMB260	A	G	0.0780287	0	4.54867e-10	13.2377	A	AT1G24340
1	8636008	+	EMB260	A	G	0.0251989	0	9.41241e-05	12.9142	A	AT1G24340
1	8636308	+	EMB260	A	G	0.0205832	0	0.00226894	12.656	A	AT1G24340
1	8636345	+	EMB260	A	G	0.0255941	0	0.000431454	13.0445	A	AT1G24340
1	8636349	+	EMB260	A	G	0.0250896	0	0.00179609	13.5749	A	AT1G24340
1	8636402	+	EMB260	A	G	0.0263158	0	0.000627726	13.0376	A	AT1G24340
1	8636455	+	EMB260	A	G	0.0206349	0	0.00178849	12.6577	A	AT1G24340
1	8636473	+	EMB260	A	G	0.0169014	0	0.00307087	12.3295	A	AT1G24340
1	8636497	+	EMB260	A	G	0.0204082	0	0.00148547	12.6247	A	AT1G24340
1	8636502	+	EMB260	A	G	0.022293	0	0.00128048	12.7377	A	AT1G24340
1	8636528	+	EMB260	A	G	0.0518639	0	1.32066e-08	14.0661	A	AT1G24340
1	8636626	+	EMB260	A	G	0.0253165	0	0.000182082	13.0028	A	AT1G24340
1	8637505	+	EMB260	A	G	0.0931122	0	3.6404e-16	14.9659	A	AT1G24340
1	8637737	+	EMB260	A	G	0.0203488	0	0.00107786	12.6773	A	AT1G24340
1	8637743	+	EMB260	A	G	0.0266854	0	3.54712e-05	13.084	A	AT1G24340
1	8637861	+	EMB260	A	G	0.0522979	0	3.54146e-08	14.1303	A	AT1G24340
1	8637938	+	EMB260	A	G	0.507987	0.0015456	2.99024e-64	8.40442	A	AT1G24340
1	8638010	+	EMB260	A	G	0.03698	0	0.000166027	14.1539	A	AT1G24340
1	8638074	+	EMB260	A	G	0.0422794	0	3.26705e-06	14.3362	A	AT1G24340
1	8638314	+	EMB260	A	G	0.0218855	0	0.00117858	12.7836	A	AT1G24340
1	8669670	+	AT1G24460	A	G	0.0681115	0	3.49908e-10	14.5659	A	AT1G24460
1	8670755	+	AT1G24460	A	G	0.0207547	0	0.00165693	12.8075	A	AT1G24460
1	8670764	+	AT1G24460	A	G	0.105448	0	2.01392e-17	15.2675	A	AT1G24460
1	8671133	+	AT1G24460	A	G	0.0587326	0	5.32712e-10	14.2929	A	AT1G24460
1	8672248	+	AT1G24460	A	G	0.0164294	0	0.000365208	12.3547	A	AT1G24460
1	8672357	+	AT1G24460	A	G	0.0189944	0	0.000147174	12.5478	A	AT1G24460
1	8685869	-	CCT5	T	C	0.0180466	0.00015528	1.98789e-13	5.75085	T	AT1G24510
1	8702425	+	AT1G24560	A	G	0.0407725	0	1.85343e-05	12.3085	A	AT1G24560
1	8702492	+	AT1G24560	A	G	0.0120968	0	0.0085718	11.9657	A	AT1G24560
1	8702733	+	AT1G24560	A	G	0.0391198	0	3.98917e-09	14.3112	A	AT1G24560
1	8703065	+	AT1G24560	A	G	0.0402439	0.00120919	7.32258e-07	4.78749	A	AT1G24560
1	8703416	+	AT1G24560	A	G	0.0115075	0	0.00472233	14.3193	A	AT1G24560
1	8744836	+	THO2	A	G	0.0336538	0.00232558	0.00713194	3.5982	A	AT1G24706
1	8760343	-	MAP70.2	T	C	0.0112016	0	0.00436219	11.7557	T	AT1G24764
1	8854394	-	AT1G25260	T	C	0.149068	0.000825083	1.66979e-29	5.26021	T	AT1G25260
1	8854395	-	AT1G25260	T	C	0.0450515	0	2.05192e-14	16.4884	T	AT1G25260
1	8855334	-	AT1G25260	T	C	0.0886588	0.000283286	2.65627e-30	6.99415	T	AT1G25260
1	8866425	+	TULP10	A	G	0.0122739	0	0.00760893	13.9501	A	AT1G25280
1	8889326	-	OVA9	T	C	0.0108749	0	9.06597e-06	13.1704	T	AT1G25350
1	8889467	-	OVA9	T	C	0.0156566	0	1.75959e-07	13.7068	T	AT1G25350
1	8890251	-	OVA9	T	C	0.0131758	0	1.4218e-05	14.0781	T	AT1G25350
1	8890822	-	OVA9	T	C	0.015392	0	1.98207e-07	14.2995	T	AT1G25350
1	8891063	-	OVA9	T	C	0.0148716	0.000997506	1.0993e-06	3.85449	T	AT1G25350
1	8892237	-	OVA9	T	C	0.0139665	0.00152207	0.000154183	3.02911	T	AT1G25350
1	8900392	-	AT1G25375	T	C	0.101093	0	4.43769e-07	13.6308	T	AT1G25375
1	8904242	+	NDT2	A	G	0.010627	0	0.00486738	11.7555	A	AT1G25380
1	8904255	+	NDT2	A	G	0.029036	0	7.71045e-07	13.8169	A	AT1G25380
1	8905537	+	NDT2	A	G	0.0164339	0	3.09971e-05	12.3965	A	AT1G25380
1	8905636	+	NDT2	A	G	0.103738	0	2.63589e-32	16.612	A	AT1G25380
1	8905848	+	NDT2	A	G	0.0342541	0	3.75415e-07	13.4041	A	AT1G25380
1	8950849	+	ALMT4	A	G	0.0634573	0	1.07499e-07	12.9887	A	AT1G25480
1	8952217	+	PP2AA1	A	G	0.0249133	0	6.702e-19	14.8561	A	AT1G25490
1	8954136	+	PP2AA1	A	G	0.0135379	0	6.10704e-12	14.1041	A	AT1G25490
1	8954166	+	PP2AA1	A	G	0.0239472	0.000306091	5.48314e-20	6.20118	A	AT1G25490
1	8966913	-	AT1G25530	T	C	0.0172414	0	0.00235738	12.2286	T	AT1G25530
1	8967382	-	AT1G25530	T	C	0.120219	0.00757576	6.13141e-08	3.97295	T	AT1G25530
1	8969513	-	MED25	T	C	0.0136646	0	0.00329366	12.0912	T	AT1G25540
1	8970977	-	MED25	T	C	0.0625	0	8.59143e-10	14.4246	T	AT1G25540
1	9023006	-	CYB561D	T	C	0.0190058	0	0.0010842	12.5693	T	AT1G26100
1	9026179	-	DCP5	T	C	0.0119918	0	2.10046e-10	15.4062	T	AT1G26110
1	9049814	-	AT1G26170	T	C	0.0491803	0.00260417	9.93505e-05	4.19879	T	AT1G26170
1	9051696	-	AT1G26170	T	C	0.0530726	0	0.000140509	12.6383	T	AT1G26170
1	9090486	-	PI4KG5	T	C	0.0160858	0	0.00959572	12.1871	T	AT1G26270
1	9109356	+	AT1G26330	A	G	0.149254	0	0.00420736	12.852	A	AT1G26330
1	9111244	+	AT1G26330	A	G	0.349206	0	0.000126598	14.481	A	AT1G26330
1	9145461	-	UPS5	T	C	0.0193727	0	1.75191e-05	12.7353	T	AT1G26440
1	9153189	+	AT1G26460	A	G	0.0299625	0	1.36975e-05	14.5814	A	AT1G26460
1	9154319	+	AT1G26460	A	G	0.0137785	0	4.69788e-07	13.5661	A	AT1G26460
1	9172454	+	AT1G26550	A	G	0.032254	0	2.44677e-31	18.6815	A	AT1G26550
1	9172530	+	AT1G26550	A	G	0.0540462	0.000809848	6.07719e-36	4.91332	A	AT1G26550
1	9207621	-	AT1G26640	T	C	0.012966	0	0.000313054	11.9588	T	AT1G26640
1	9209073	-	AT1G26640	T	C	0.0130548	0.000882613	0.00122915	3.8612	T	AT1G26640
1	9211391	+	AT1G26650	A	G	0.0212314	0	0.00420158	12.7934	A	AT1G26650
1	9215426	+	MED10B	A	G	0.0300136	0	1.40134e-05	13.1743	A	AT1G26665
1	9215435	+	MED10B	A	G	0.0254111	0	0.000345703	12.9436	A	AT1G26665
1	9216890	+	VTI12	A	G	0.1051	0	1.72691e-78	16.7492	A	AT1G26670
1	9217136	+	VTI12	A	G	0.0132427	0	1.65779e-11	15.695	A	AT1G26670
1	9230587	+	MLO14	A	G	0.0905797	0	6.23868e-06	13.444	A	AT1G26700
1	9232241	+	MLO14	A	G	0.0902778	0	0.00181711	12.0006	A	AT1G26700
1	9296606	+	CUL3A	A	G	0.0147826	0	6.30748e-05	12.2543	A	AT1G26830
1	9296768	+	CUL3A	A	G	0.0252336	0	8.13379e-08	13.6905	A	AT1G26830
1	9297240	+	CUL3A	A	G	0.0184874	0	2.60099e-05	14.643	A	AT1G26830
1	9297310	+	CUL3A	A	G	0.0183346	0	2.80232e-06	13.9931	A	AT1G26830
1	9301279	-	AT1G26850	T	C	0.013254	0.000179501	2.6727e-15	5.90584	T	AT1G26850
1	9301804	-	AT1G26850	T	C	0.0214286	0.000402414	1.36733e-18	5.21711	T	AT1G26850
1	9301974	-	AT1G26850	T	C	0.0138785	0	2.57433e-17	16.0265	T	AT1G26850
1	9343617	+	CYP 23.00	A	G	0.013289	0	0.00290083	11.9723	A	AT1G26940
1	9344794	+	CYP 23.00	A	G	0.0178739	0	2.21594e-05	12.5202	A	AT1G26940
1	9374948	+	AT1G27000	A	G	0.0130445	0	3.29122e-14	15.6059	A	AT1G27000
1	9376219	+	AT1G27000	A	G	0.0203735	0	3.22898e-14	16.1988	A	AT1G27000
1	9376229	+	AT1G27000	A	G	0.0929442	0.000587199	3.91221e-39	6.37427	A	AT1G27000
1	9376312	+	AT1G27000	A	G	0.024727	0.000327654	2.32923e-12	5.67268	A	AT1G27000
1	9376313	+	AT1G27000	A	G	0.119718	0	2.5095e-45	18.8683	A	AT1G27000
1	9404256	-	AT1G27090	T	C	0.0206107	0.000459559	4.1259e-10	5.30665	T	AT1G27090
1	9410856	-	AT1G27100	T	C	0.034965	0	3.49019e-05	13.4784	T	AT1G27100
1	9429668	+	AT1G27150	A	G	0.0165094	0	6.63428e-06	14.8551	A	AT1G27150
1	9437157	+	AT1G27170	A	G	0.126126	0	0.00130387	12.4938	A	AT1G27170
1	9444406	+	AT1G27180	A	G	0.039823	0	0.00691561	12.2977	A	AT1G27180
1	9483309	+	AT1G27300	A	G	0.0475524	0	8.35549e-09	14.6302	A	AT1G27300
1	9483450	+	AT1G27300	A	G	0.0108593	0	0.000137091	13.7997	A	AT1G27300
1	9483859	+	AT1G27300	A	G	0.0135294	0	4.44289e-05	14.5255	A	AT1G27300
1	9485768	-	NTF2A	T	C	0.0439137	0.000412712	2.17265e-38	6.26885	T	AT1G27310
1	9485819	-	NTF2A	T	C	0.0616366	0.000370233	1.19433e-44	7.35584	T	AT1G27310
1	9490979	+	AHK3	A	G	0.121893	0	1.11399e-28	15.361	A	AT1G27320
1	9495888	+	FBX6	A	G	0.0101818	0	0.00277202	13.0827	A	AT1G27340
1	9496674	+	FBX6	A	G	0.0164986	0	3.14667e-05	12.4274	A	AT1G27340
1	9497086	+	FBX6	A	G	0.0107794	0	0.00074065	11.8069	A	AT1G27340
1	9497174	+	FBX6	A	G	0.0137825	0	3.99124e-05	14.1708	A	AT1G27340
1	9497226	+	FBX6	A	G	0.0262566	0.000833333	6.44074e-07	4.74853	A	AT1G27340
1	9497269	+	FBX6	A	G	0.0108069	0	0.000439189	13.7796	A	AT1G27340
1	9497766	+	FBX6	A	G	0.0113086	0.00088968	0.00339694	3.63153	A	AT1G27340
1	9521223	-	AT1G27430	T	C	0.018598	0	0.000661278	13.6038	T	AT1G27430
1	9522772	-	AT1G27430	T	C	0.0340909	0	1.2894e-05	13.9996	T	AT1G27430
1	9523188	-	AT1G27430	T	C	0.0239044	0	0.00154604	12.9491	T	AT1G27430
1	9523189	-	AT1G27430	T	C	0.0627451	0	1.84659e-07	14.3707	T	AT1G27430
1	9537289	+	NPGR1	A	G	0.0302013	0	0.00781865	11.8693	A	AT1G27460
1	9544168	-	AT1G27470	T	C	0.0480591	0	1.185e-06	13.9485	T	AT1G27470
1	9552565	-	AT1G27500	T	C	0.0568182	0	0.00399014	12.8156	T	AT1G27500
1	9562839	-	AT1G27530	T	C	0.019527	0	3.56452e-18	16.0898	T	AT1G27530
1	9563742	-	AT1G27530	T	C	0.0127726	0	1.03515e-15	15.8968	T	AT1G27530
1	9563862	-	AT1G27530	T	C	0.0141994	0	6.90191e-09	14.606	T	AT1G27530
1	9567526	-	AT1G27540	T	C	0.0310078	0	6.77216e-06	13.375	T	AT1G27540
1	9597607	+	AT1G27595	A	G	0.0399061	5	0.00260386	2.96995	A	AT1G27595
1	9598517	+	AT1G27595	A	G	0.0460653	0	9.96325e-07	13.9343	A	AT1G27595
1	9599122	+	AT1G27595	A	G	0.0320988	0	0.000647617	11.957	A	AT1G27595
1	9600217	+	AT1G27595	A	G	0.0295359	0	0.000580636	11.7815	A	AT1G27595
1	9603030	-	IRX9H	A	G	0.0756844	0	1.70792e-11	14.5908	A	AT1G27600
1	9660363	+	AT1G27750	A	G	0.0430108	0	0.00014966	14.3873	A	AT1G27750
1	9662470	+	AT1G27752	A	G	0.0288288	0	9.7764e-05	13.2538	A	AT1G27752
1	9662952	+	AT1G27752	A	G	0.0228188	0	5.95918e-05	12.9157	A	AT1G27752
1	9663125	+	AT1G27752	A	G	0.0278592	0	0.000546079	13.0847	A	AT1G27752
1	9664015	+	AT1G27752	A	G	0.0351171	0	8.56653e-06	13.5017	A	AT1G27752
1	9669931	+	SAT32	A	G	0.0125313	0.000597372	2.85606e-05	4.32767	A	AT1G27760
1	9670135	+	SAT32	A	G	0.0125362	0	2.89741e-05	13.3106	A	AT1G27760
1	9670359	+	SAT32	A	G	0.0181818	0	1.07236e-08	14.493	A	AT1G27760
1	9670406	+	SAT32	A	G	0.0329615	0.000595948	9.08346e-14	5.6705	A	AT1G27760
1	9670411	+	SAT32	A	G	0.0107527	0	1.38648e-05	13.7468	A	AT1G27760
1	9671983	-	ACA1	T	C	0.0126984	0	0.000490694	11.8676	T	AT1G27770
1	9673578	-	ACA1	T	C	0.0215517	0	1.77087e-05	12.6179	T	AT1G27770
1	9673604	-	ACA1	T	C	0.0288372	0	9.83663e-06	13.0489	T	AT1G27770
1	9673713	-	ACA1	T	C	0.0324484	0	1.18852e-08	13.3511	T	AT1G27770
1	9674078	-	ACA1	T	C	0.0515759	0	2.8481e-08	13.9203	T	AT1G27770
1	9693678	-	ATCSA-1	T	C	0.0126263	0	0.00734816	11.999	T	AT1G27840
1	9693951	-	ATCSA-1	T	C	0.0144928	0	0.00712692	12.1575	T	AT1G27840
1	9702700	+	AT1G27850	A	G	0.0234899	0	0.000509216	12.9031	A	AT1G27850
1	9703069	+	AT1G27850	A	G	0.0174216	0	0.00431997	12.5001	A	AT1G27850
1	9715933	-	AT1G27900	T	C	0.0420032	0	2.82096e-07	13.7976	T	AT1G27900
1	9716584	-	AT1G27900	T	C	0.107226	0	3.23015e-12	15.7779	T	AT1G27900
1	9717090	-	AT1G27900	T	C	0.0234834	0	0.00352673	13.3712	T	AT1G27900
1	9717225	-	AT1G27900	T	C	0.146998	0	2.4644e-12	16.2356	T	AT1G27900
1	9780782	+	AT1G28060	A	G	0.0137931	0	0.00590753	12.1044	A	AT1G28060
1	9797606	+	AT1G28090	A	G	0.0169173	0	0.00635689	12.4957	A	AT1G28090
1	9798743	+	AT1G28090	A	G	0.0628684	0	1.74074e-08	13.5236	A	AT1G28090
1	9802936	+	AT1G28100	A	G	0.0261044	0	0.000347481	13.2744	A	AT1G28100
1	9803318	+	AT1G28100	A	G	0.015748	0	0.00640033	12.5786	A	AT1G28100
1	9804462	-	SCPL45	T	C	0.0234375	0	0.000125732	13.5791	T	AT1G28110
1	9834261	-	AT1G28140	T	C	0.0425963	0	0.0014159	13.6712	T	AT1G28140
1	9870514	-	AT1G28240	T	C	0.011879	0	0.00396461	11.9532	T	AT1G28240
1	9889286	-	AGP31	T	C	0.0102994	8.05867e-05	2.63246e-16	6.24907	T	AT1G28290
1	9889625	-	AGP31	T	C	0.0103924	0.00121906	1.67068e-13	2.31705	T	AT1G28290
1	9922852	-	DEG15	T	C	0.0246407	0	0.00720773	13.6494	T	AT1G28320
1	9944901	+	AT1G28350	A	G	0.0270552	0.00112613	2.03301e-05	4.36042	A	AT1G28350
1	9967645	-	AT1G28390	T	C	0.0401606	0	0.00988356	12.1297	T	AT1G28390
1	9976826	-	AT1G28410	T	C	0.0237248	0	1.8128e-05	12.9042	T	AT1G28410
1	9987020	+	HB-1	A	G	0.0364146	0	1.71054e-07	13.6027	A	AT1G28420
1	9998153	+	HSL1	A	G	0.0125392	0	0.00776665	12.1397	A	AT1G28440
1	10017105	+	SYP 61	A	G	0.0101351	0	0.00200367	11.6936	A	AT1G28490
1	10023976	+	AT1G28510	A	G	0.0210186	0	9.40711e-07	14.7921	A	AT1G28510
1	10024099	+	AT1G28510	A	G	0.0101225	0	2.2089e-05	13.7218	A	AT1G28510
1	10025202	+	AT1G28510	A	G	0.0156863	0	1.33452e-07	12.8919	A	AT1G28510
1	10044565	-	AT1G28580	T	C	0.016565	0.00111857	0.00727093	3.5344	T	AT1G28580
1	10044604	-	AT1G28580	T	C	0.0498721	0	2.23553e-12	15.3034	T	AT1G28580
1	10044641	-	AT1G28580	T	C	0.0289544	0	8.68338e-11	14.5045	T	AT1G28580
1	10044689	-	AT1G28580	T	C	0.0165877	0	3.54302e-05	13.6285	T	AT1G28580
1	10045031	-	AT1G28580	T	C	0.0846281	0	1.62459e-40	18.2669	T	AT1G28580
1	10045058	-	AT1G28580	T	C	0.0654685	0	2.31537e-39	15.8367	T	AT1G28580
1	10045203	-	AT1G28580	T	C	0.0144928	0	9.20108e-07	14.2118	T	AT1G28580
1	10045689	-	AT1G28580	T	C	0.0201672	0	7.75299e-10	14.0817	T	AT1G28580
1	10046293	-	AT1G28580	T	C	0.031746	0	1.66408e-11	13.9046	T	AT1G28580
1	10079897	+	AT1G28680	A	G	0.022792	0	0.00184755	12.6234	A	AT1G28680
1	10109760	-	NUDT15	T	C	0.0170316	0	0.000396544	12.5042	T	AT1G28960
1	10109761	-	NUDT15	T	C	0.0409207	0	4.11682e-07	13.7679	T	AT1G28960
1	10109762	-	NUDT15	T	C	0.0137157	0	0.00144931	12.2226	T	AT1G28960
1	10150001	+	RPL34	A	G	0.0109356	0	0.00618369	11.8642	A	AT1G29070
1	10181467	+	RPN6	A	G	0.0102183	0	3.16787e-11	15.136	A	AT1G29150
1	10181896	+	RPN6	A	G	0.018144	0.000339559	6.68275e-09	5.19878	A	AT1G29150
1	10224923	+	PEX7	A	G	0.0550239	0	1.74593e-07	14.9301	A	AT1G29260
1	10225328	+	PEX7	A	G	0.0115979	0	0.00521379	12.9874	A	AT1G29260
1	10269048	-	AT1G29350	T	C	0.019802	0	6.93566e-05	12.6267	T	AT1G29350
1	10271477	-	AT1G29350	T	C	0.0160819	0	7.96786e-06	13.746	T	AT1G29350
1	10271531	-	AT1G29350	T	C	0.0118846	0	0.00105735	13.9114	T	AT1G29350
1	10271604	-	AT1G29350	T	C	0.0341615	0	1.0147e-08	13.4353	T	AT1G29350
1	10271731	-	AT1G29350	T	C	0.02589	0	0.000122934	13.6556	T	AT1G29350
1	10273631	-	AT1G29350	T	C	0.0553663	0	1.76732e-12	16.2303	T	AT1G29350
1	10280632	-	AT1G29370	T	C	0.0124611	0	0.00237129	11.9188	T	AT1G29370
1	10280921	-	AT1G29370	T	C	0.0438993	0	2.7085e-12	15.1597	T	AT1G29370
1	10280951	-	AT1G29370	T	C	0.0131062	0	0.00322131	14.0705	T	AT1G29370
1	10281048	-	AT1G29370	T	C	0.0315339	0	5.73098e-11	14.6829	T	AT1G29370
1	10281716	-	AT1G29370	T	C	0.0177431	0	4.05729e-06	14.484	T	AT1G29370
1	10283042	-	AT1G29370	T	C	0.0828025	0	0.00113498	11.8593	T	AT1G29370
1	10293176	-	ML5	T	C	0.0130164	0	2.61684e-06	13.4792	T	AT1G29400
1	10313306	-	AT1G29470	T	C	0.036813	0.000821693	6.55914e-22	4.91915	T	AT1G29470
1	10313363	-	AT1G29470	T	C	0.01473	0.000702741	1.5278e-09	4.31442	T	AT1G29470
1	10380335	-	CAD1	T	C	0.0782313	0	1.27632e-10	14.7708	T	AT1G29690
1	10380396	-	CAD1	T	C	0.0556553	0	3.14772e-08	14.204	T	AT1G29690
1	10423431	+	AT1G29760	A	G	0.0188934	0	0.000514768	12.5805	A	AT1G29760
1	10423977	+	AT1G29760	A	G	0.0130058	0	0.00808838	12.0633	A	AT1G29760
1	10431658	+	AT1G29790	A	G	0.0101961	0	0.00189618	13.1412	A	AT1G29790
1	10431814	+	AT1G29790	A	G	0.0614203	0	3.06374e-09	14.9846	A	AT1G29790
1	10438379	+	AT1G29820	A	G	0.0204082	0	0.000765282	13.3054	A	AT1G29820
1	10438429	+	AT1G29820	A	G	0.0155172	0	0.00798642	12.3299	A	AT1G29820
1	10438479	+	AT1G29820	A	G	0.0238095	0	0.00822929	12.8573	A	AT1G29820
1	10440498	+	AT1G29820	A	G	0.018315	0	0.00872796	12.4759	A	AT1G29820
1	10459659	-	GLYRS-1	T	C	0.254649	0	1.03955e-33	18.5498	T	AT1G29880
1	10459663	-	GLYRS-1	T	C	0.0305981	0	2.207e-06	15.1847	T	AT1G29880
1	10461029	-	GLYRS-1	T	C	0.0224977	0	6.83307e-08	14.7749	T	AT1G29880
1	10461802	-	GLYRS-1	T	C	0.0134887	0	6.53107e-06	13.5089	T	AT1G29880
1	10461862	-	GLYRS-1	T	C	0.0126342	0	1.72348e-05	13.4413	T	AT1G29880
1	10462428	-	GLYRS-1	T	C	0.0136388	0	4.9033e-06	14.1269	T	AT1G29880
1	10465639	+	AT1G29890	A	G	0.0145379	0	0.000237929	12.2902	A	AT1G29890
1	10468136	+	CARB	A	G	0.0311778	0	4.664e-07	13.2755	A	AT1G29900
1	10468160	+	CARB	A	G	0.0152057	0	0.00180344	12.1545	A	AT1G29900
1	10468249	+	CARB	A	G	0.0137758	0	8.20655e-06	14.1019	A	AT1G29900
1	10468502	+	CARB	A	G	0.0430586	0.000837521	2.81286e-07	4.91327	A	AT1G29900
1	10468663	+	CARB	A	G	0.0424658	0	6.38204e-13	15.7984	A	AT1G29900
1	10469508	+	CARB	A	G	0.02019	0	6.01327e-06	14.6744	A	AT1G29900
1	10470054	+	CARB	A	G	0.0139225	0	7.77961e-06	13.5666	A	AT1G29900
1	10470918	+	CARB	A	G	0.0495957	0	1.99501e-13	15.3135	A	AT1G29900
1	10471076	+	CARB	A	G	0.0183883	0	1.09574e-08	14.5453	A	AT1G29900
1	10471461	+	CARB	A	G	0.0113136	0	9.00699e-05	13.2309	A	AT1G29900
1	10471840	+	CARB	A	G	0.0283375	0	5.69614e-10	15.5066	A	AT1G29900
1	10478148	+	LHCB1.3	A	G	0.0203252	0	0.00363336	13.3371	A	AT1G29930
1	10478192	+	LHCB1.3	A	G	0.01875	0	0.00786508	12.6071	A	AT1G29930
1	10478208	+	LHCB1.3	A	G	0.0260708	0	0.000603116	13.6744	A	AT1G29930
1	10478350	+	LHCB1.3	A	G	0.0515298	0	9.24128e-09	14.0848	A	AT1G29930
1	10478403	+	LHCB1.3	A	G	0.0433213	0	1.45213e-06	14.425	A	AT1G29930
1	10478444	+	LHCB1.3	A	G	0.0346821	0.00201613	0.000262348	4.08405	A	AT1G29930
1	10478468	+	LHCB1.3	A	G	0.0408922	0	3.48022e-06	13.7417	A	AT1G29930
1	10478480	+	LHCB1.3	A	G	0.542751	0	1.62707e-86	18.518	A	AT1G29930
1	10478537	+	LHCB1.3	A	G	0.0456349	0	3.40971e-06	13.8628	A	AT1G29930
1	10478580	+	LHCB1.3	A	G	0.0326296	0	6.98702e-05	13.4119	A	AT1G29930
1	10478622	+	LHCB1.3	A	G	0.0198807	0	0.00560365	12.6766	A	AT1G29930
1	10478653	+	LHCB1.3	A	G	0.0388007	0	1.42956e-05	14.1908	A	AT1G29930
1	10478677	+	LHCB1.3	A	G	0.245791	0	6.1653e-37	17.6002	A	AT1G29930
1	10478685	+	LHCB1.3	A	G	0.0212418	0	0.00122297	12.7174	A	AT1G29930
1	10478711	+	LHCB1.3	A	G	0.03125	0.00390625	0.00239772	2.9577	A	AT1G29930
1	10478793	+	LHCB1.3	A	G	0.0464217	0	3.59802e-06	13.8722	A	AT1G29930
1	10478798	+	LHCB1.3	A	G	0.0577689	0	1.28494e-07	14.2068	A	AT1G29930
1	10479490	-	NRPA2	T	C	0.0215983	0	0.000105082	12.6593	T	AT1G29940
1	10480333	-	NRPA2	T	C	0.0283912	0	2.62297e-07	13.7612	T	AT1G29940
1	10483432	-	NRPA2	T	C	0.0253333	0	0.000103251	12.9263	T	AT1G29940
1	10485266	-	NRPA2	T	C	0.0177778	0	0.00272215	12.4318	T	AT1G29940
1	10486140	-	NRPA2	T	C	0.0287474	0	0.000670354	13.7446	T	AT1G29940
1	10499844	-	RPL18AA	T	C	0.0277136	0.00126422	4.24521e-05	4.32521	T	AT1G29970
1	10500887	-	RPL18AA	T	C	0.186624	0.00117233	2.24905e-78	7.32414	T	AT1G29970
1	10508031	+	PFD6	A	G	0.010182	0.000681896	6.60497e-06	3.71258	A	AT1G29990
1	10560671	-	AT1G30090	T	C	0.0478589	0	0.000846101	14.5818	T	AT1G30090
1	10582885	+	NUDT25	A	G	0.0255236	0	1.04949e-07	14.3872	A	AT1G30110
1	10584926	-	PDH-E1 BETA	T	C	0.0219083	0	2.5005e-18	16.6755	T	AT1G30120
1	10585277	-	PDH-E1 BETA	T	C	0.0106405	0	2.29523e-11	13.7289	T	AT1G30120
1	10625813	+	AT1G30200	A	G	0.0205479	0	5.3239e-05	12.706	A	AT1G30200
1	10625910	+	AT1G30200	A	G	0.0934579	0	3.71604e-13	14.9434	A	AT1G30200
1	10626133	+	AT1G30200	A	G	0.0153551	0	0.000100553	12.3254	A	AT1G30200
1	10639266	+	AT1G30230	A	G	0.0183559	0.00134953	9.09521e-21	3.64436	A	AT1G30230
1	10640037	+	AT1G30230	A	G	0.0604011	0.000131148	3.81585e-56	6.93531	A	AT1G30230
1	10640279	+	AT1G30230	A	G	0.0387981	0.000253952	1.88612e-41	5.37633	A	AT1G30230
[truncated: 15,919 more rows]

## Sheet: ALBA2_Col0_vs_gte234_HyperTRIBE
chr	pos	strand	ref	padj	name	prop_trt	prop_ctrl	prop_trt_correc	prop_ctrl_correc	log2FC	gene	ECT2_targ	ALBA4_targ	ALBA2_targ	ECT2_targ_strict
1	188814	+	A	0.0248808	AN	0.138479	0.257908	0.199036	0.296206	-0.573573	AT1G01510	TRUE	TRUE	TRUE	FALSE
1	286145	+	A	7.7663e-05	KEA1	0.125195	0.295651	0.178323	0.335444	-0.911578	AT1G01790	TRUE	TRUE	TRUE	FALSE
1	286150	+	A	0.00158522	KEA1	0.0781925	0.198027	0.117505	0.228063	-0.956713	AT1G01790	TRUE	TRUE	TRUE	FALSE
1	288176	+	A	0.0571533	KEA1	0.020731	0.0720749	0.0353051	0.0851062	-1.26939	AT1G01790	TRUE	TRUE	TRUE	FALSE
1	290240	+	A	0.0585109	KEA1	0.0167005	0.0460604	0.025859	0.0553719	-1.09849	AT1G01790	TRUE	TRUE	TRUE	FALSE
1	394757	+	A	0.0797398	AT1G02110	0.010694	0.0518249	0.0200759	0.0558215	-1.47536	AT1G02110	TRUE	TRUE	TRUE	FALSE
1	519320	+	A	0.00100705	SAM1	0.01982	0.0378631	0.0287521	0.0444184	-0.627488	AT1G02500	TRUE	TRUE	TRUE	TRUE
1	519569	+	A	1.26234e-06	SAM1	0.0329521	0.0613695	0.0471789	0.072141	-0.612678	AT1G02500	TRUE	TRUE	TRUE	TRUE
1	519701	+	A	0.0169671	SAM1	0.00883931	0.018742	0.0129225	0.0220522	-0.771044	AT1G02500	TRUE	TRUE	TRUE	TRUE
1	519794	+	A	0.000149661	SAM1	0.0122035	0.027495	0.0178525	0.0322877	-0.85486	AT1G02500	TRUE	TRUE	TRUE	TRUE
1	899332	+	A	4.48263e-07	PSB27-1	0.0050624	0.0139983	0.00752518	0.016389	-1.12293	AT1G03600	TRUE	TRUE	TRUE	TRUE
1	899454	+	A	0.00339939	PSB27-1	0.00744938	0.0175088	0.0110671	0.0205185	-0.890641	AT1G03600	TRUE	TRUE	TRUE	TRUE
1	908185	+	A	6.69791e-05	PORC	0.0209223	0.0488332	0.0294037	0.0568542	-0.95127	AT1G03630	TRUE	TRUE	TRUE	TRUE
1	1056203	+	A	0.0213501	PRP39	0.0294908	0.0682218	0.0456302	0.0801554	-0.812811	AT1G04080	TRUE	TRUE	TRUE	TRUE
1	1193031	+	A	0.0529179	AT1G04420	0.00646798	0.0203237	0.0111325	0.023555	-1.08125	AT1G04420	TRUE	TRUE	TRUE	TRUE
1	1193471	+	A	2.00594e-09	AT1G04420	0.104127	0.190218	0.151952	0.2155	-0.504072	AT1G04420	TRUE	TRUE	TRUE	TRUE
1	1352143	+	A	4.1209e-05	RPN2B	0.306121	0.563933	0.417614	0.607614	-0.540985	AT1G04810	TRUE	TRUE	TRUE	FALSE
1	1354618	+	A	0.0887521	RPN2B	0.0114577	0.0485125	0.0203374	0.0551223	-1.43851	AT1G04810	TRUE	TRUE	TRUE	FALSE
1	1399716	+	A	3.00267e-14	TIC20-I	0.156477	0.281572	0.218593	0.332212	-0.60386	AT1G04940	TRUE	TRUE	TRUE	TRUE
1	1400474	+	A	0.0154194	TIC20-I	0.00566854	0.0223803	0.010186	0.02548	-1.32278	AT1G04940	TRUE	TRUE	TRUE	TRUE
1	1400594	+	A	0.0817573	TIC20-I	0.0057403	0.0252565	0.0102562	0.0270571	-1.39952	AT1G04940	TRUE	TRUE	TRUE	TRUE
1	1627713	+	A	0.0751124	SYT5	0.0127479	0.0632859	0.0264452	0.0726546	-1.45805	AT1G05500	TRUE	TRUE	TRUE	FALSE
1	2250303	+	A	0.00251615	RPL4	0.0143376	0.0305187	0.0208574	0.0354156	-0.763825	AT1G07320	TRUE	TRUE	TRUE	TRUE
1	2380909	+	A	5.50186e-06	AT1G07700	0.0363756	0.115677	0.0555294	0.133533	-1.26588	AT1G07700	TRUE	TRUE	TRUE	TRUE
1	2381055	+	A	9.86148e-05	AT1G07700	0.0369036	0.113782	0.0561301	0.132149	-1.23532	AT1G07700	TRUE	TRUE	TRUE	TRUE
1	2456678	+	A	0.0642006	A3	0.00450956	0.0115798	0.00678913	0.0133935	-0.980232	AT1G07920	TRUE	TRUE	FALSE	TRUE
1	2459924	+	A	0.0428281	A3	0.0301633	0.019193	0.0456735	0.0242948	0.910707	AT1G07930	TRUE	TRUE	TRUE	TRUE
1	2460226	+	A	3.9373e-10	A3	0.0174873	0.0402536	0.025272	0.0476561	-0.915124	AT1G07930	TRUE	TRUE	TRUE	TRUE
1	2460351	+	A	2.79412e-05	A3	0.00785046	0.0204839	0.0116032	0.023915	-1.04339	AT1G07930	TRUE	TRUE	TRUE	TRUE
1	2637109	+	A	6.10891e-16	RPL10AA	0.0119738	0.0356771	0.0177003	0.0419346	-1.24437	AT1G08360	TRUE	TRUE	TRUE	TRUE
1	2637522	+	A	2.09099e-07	RPL10AA	0.00217915	0.0111707	0.00348894	0.0127657	-1.87141	AT1G08360	TRUE	TRUE	TRUE	TRUE
1	2697289	+	A	2.22529e-07	CHLD	0.0270771	0.0814247	0.0462469	0.094792	-1.03541	AT1G08520	TRUE	TRUE	TRUE	TRUE
1	2698694	+	A	0.0231164	CHLD	0.0189571	0.0384701	0.0273436	0.0448446	-0.71373	AT1G08520	TRUE	TRUE	TRUE	TRUE
1	3017264	+	A	7.21187e-85	CSP41B	0.236637	0.395026	0.309699	0.438719	-0.502432	AT1G09340	TRUE	TRUE	TRUE	TRUE
1	3121361	+	A	0.00250241	AT1G09640	0.0344419	0.0641542	0.0480102	0.0755444	-0.653985	AT1G09640	TRUE	TRUE	TRUE	TRUE
1	3121509	+	A	0.0923392	AT1G09640	0.00362201	0.0118435	0.00581411	0.0136246	-1.22858	AT1G09640	TRUE	TRUE	TRUE	TRUE
1	3121515	+	A	0.00841449	AT1G09640	0.00403417	0.0149721	0.00656267	0.0172285	-1.39244	AT1G09640	TRUE	TRUE	TRUE	TRUE
1	3121923	+	A	3.39345e-05	AT1G09640	0.0108083	0.0308761	0.0162199	0.0361311	-1.15548	AT1G09640	TRUE	TRUE	TRUE	TRUE
1	3122073	+	A	0.00087367	AT1G09640	0.00275618	0.0128107	0.00469579	0.0146971	-1.64609	AT1G09640	TRUE	TRUE	TRUE	TRUE
1	3163418	+	A	0.0224726	CDC5	0.00862547	0.033694	0.0149298	0.0400192	-1.4225	AT1G09770	TRUE	TRUE	TRUE	FALSE
1	3164812	+	A	0.0841791	CDC5	0.0177142	0.0390088	0.0269552	0.047105	-0.805317	AT1G09770	TRUE	TRUE	TRUE	FALSE
1	3537776	+	A	0.0500753	ACLA-1	0.0210594	0.0399056	0.0302808	0.0469333	-0.632208	AT1G10670	TRUE	TRUE	TRUE	TRUE
1	3940312	+	A	0.0496992	CYP51G1	0.0325518	0.0680661	0.0498895	0.0811195	-0.701312	AT1G11680	TRUE	TRUE	TRUE	FALSE
1	4001827	+	A	0.0310382	GDCST	0.015426	0.029509	0.0226335	0.0345977	-0.612217	AT1G11860	TRUE	TRUE	TRUE	TRUE
1	4003181	+	A	0.000967004	GDCST	0.0182874	0.0325886	0.026663	0.0387113	-0.537918	AT1G11860	TRUE	TRUE	TRUE	TRUE
1	4029188	+	A	0.000447867	AT1G11930	0.0396897	0.0968887	0.0605664	0.114252	-0.915626	AT1G11930	TRUE	TRUE	TRUE	FALSE
1	4030382	+	A	0.00864217	AT1G11930	0.0747314	0.185441	0.118083	0.219334	-0.893334	AT1G11930	TRUE	TRUE	TRUE	FALSE
1	4608352	+	A	0.0424366	STO9	0.0186259	0.0140277	0.0267079	0.0166527	0.681511	AT1G13430	FALSE	FALSE	FALSE	FALSE
1	4888784	+	A	7.38438e-43	RPL10A	0.0128992	0.0416821	0.0186565	0.0488857	-1.38973	AT1G14320	TRUE	TRUE	TRUE	TRUE
1	5043465	+	A	0.0132598	BPC2	0.0148227	0.0443696	0.0236653	0.0526599	-1.15393	AT1G14685	FALSE	TRUE	TRUE	FALSE
1	5294873	+	A	0.00814451	PDF1A	0.0133885	0.0488674	0.0234893	0.0567819	-1.27342	AT1G15390	TRUE	TRUE	TRUE	FALSE
1	5294877	+	A	0.000706448	PDF1A	0.0653126	0.138197	0.0979677	0.162044	-0.726007	AT1G15390	TRUE	TRUE	TRUE	FALSE
1	5295576	+	A	0.0249472	PDF1A	0.0240297	0.0685436	0.0395094	0.079892	-1.01585	AT1G15390	TRUE	TRUE	TRUE	FALSE
1	5326726	+	A	0.021394	AATP2	0.00402004	0.0149977	0.00657115	0.0172883	-1.39558	AT1G15500	TRUE	TRUE	TRUE	TRUE
1	5327077	+	A	0.0496067	AATP2	0.00371129	0.0148015	0.0064895	0.0168562	-1.3771	AT1G15500	TRUE	TRUE	TRUE	TRUE
1	5327404	+	A	0.000285925	AATP2	0.0703799	0.121723	0.0995625	0.141232	-0.504394	AT1G15500	TRUE	TRUE	TRUE	TRUE
1	5327431	+	A	0.00511532	AATP2	0.0353797	0.0655501	0.0508008	0.0768438	-0.597077	AT1G15500	TRUE	TRUE	TRUE	TRUE
1	5327570	+	A	2.24221e-06	AATP2	0.0473611	0.0928894	0.0655542	0.108168	-0.72251	AT1G15500	TRUE	TRUE	TRUE	TRUE
1	5327603	+	A	0.0626705	AATP2	0.00968892	0.0239086	0.0144994	0.0278923	-0.943875	AT1G15500	TRUE	TRUE	TRUE	TRUE
1	5327695	+	A	0.000448395	AATP2	0.0547706	0.0975414	0.0772291	0.114002	-0.561847	AT1G15500	TRUE	TRUE	TRUE	TRUE
1	5328616	+	A	0.0192605	AATP2	0.0158343	0.0331476	0.0229545	0.0390197	-0.765427	AT1G15500	TRUE	TRUE	TRUE	TRUE
1	5997931	+	A	0.0419135	EFL4	0.0405308	0.139237	0.0713836	0.161842	-1.18092	AT1G17455	TRUE	TRUE	FALSE	FALSE
1	6222486	+	A	0.0458862	RACK1A	0.00604427	0.0124281	0.00835477	0.0146126	-0.806541	AT1G18080	TRUE	TRUE	TRUE	TRUE
1	6223089	+	A	4.78013e-08	RACK1A	0.00631415	0.0166817	0.00925151	0.0194566	-1.0725	AT1G18080	TRUE	TRUE	TRUE	TRUE
1	6223121	+	A	3.55219e-07	RACK1A	0.0069956	0.0169798	0.0101951	0.0198355	-0.960215	AT1G18080	TRUE	TRUE	TRUE	TRUE
1	6351452	+	A	0.0405105	ARP 4.00	0.0151847	0.0461697	0.0245542	0.0536781	-1.12837	AT1G18450	TRUE	TRUE	TRUE	FALSE
1	6779411	+	A	0.000749891	AT1G19600	0.022478	0.0648105	0.0360428	0.0766142	-1.0879	AT1G19600	TRUE	TRUE	TRUE	FALSE
1	6779773	+	A	0.0149768	AT1G19600	0.0272753	0.0635355	0.0422692	0.0756677	-0.840072	AT1G19600	TRUE	TRUE	TRUE	FALSE
1	7145481	+	A	0.0103905	CAT3	0.00813282	0.0128656	0.0101106	0.014497	-0.519888	AT1G20620	TRUE	TRUE	TRUE	TRUE
1	7146221	+	A	3.00869e-06	CAT3	0.00572802	0.0126805	0.00841844	0.015441	-0.875138	AT1G20620	TRUE	TRUE	TRUE	TRUE
1	7149516	+	A	0.0161603	CAT1	0.0477241	0.0144403	0.0573901	0.0195346	1.55477	AT1G20630	TRUE	TRUE	TRUE	FALSE
1	7149523	+	A	0.0224726	CAT1	0.0473669	0.0142388	0.0562943	0.0193438	1.54111	AT1G20630	TRUE	TRUE	TRUE	FALSE
1	8954136	+	A	0.0845295	PP2AA1	0.0220196	0.0488768	0.0323281	0.0577421	-0.836836	AT1G25490	TRUE	TRUE	TRUE	FALSE
1	9206697	+	A	2.41255e-13	ELF5A-2	0.00572753	0.0138406	0.00736629	0.0155209	-1.0752	AT1G26630	TRUE	TRUE	TRUE	TRUE
1	10150001	+	A	2.51303e-06	RPL34	0.011359	0.0222892	0.0162673	0.0263983	-0.698476	AT1G29070	TRUE	TRUE	FALSE	TRUE
1	10478403	+	A	4.69054e-19	LHCB1.3	0.00659172	0.010949	0.00843043	0.0123165	-0.546917	AT1G29930	TRUE	TRUE	TRUE	TRUE
1	10478468	+	A	1.55355e-26	LHCB1.3	0.00809173	0.0136517	0.0103478	0.0153424	-0.568197	AT1G29930	TRUE	TRUE	TRUE	TRUE
1	10478480	+	A	0	LHCB1.3	0.122231	0.19691	0.151442	0.216682	-0.516811	AT1G29930	TRUE	TRUE	TRUE	TRUE
1	10478677	+	A	1.70755e-109	LHCB1.3	0.0288573	0.0505536	0.036711	0.0566452	-0.625744	AT1G29930	TRUE	TRUE	TRUE	TRUE
1	10639835	+	A	5.05363e-12	AT1G30230	0.0100257	0.0250267	0.0145556	0.0294718	-1.01776	AT1G30230	TRUE	TRUE	TRUE	TRUE
1	10640279	+	A	7.20874e-30	AT1G30230	0.0196855	0.0515414	0.0287631	0.0603457	-1.06903	AT1G30230	TRUE	TRUE	TRUE	TRUE
1	11250585	+	A	5.00747e-05	FEI1	0.0613447	0.164519	0.0921433	0.188654	-1.03379	AT1G31420	TRUE	TRUE	TRUE	TRUE
1	11251929	+	A	0.0582028	FEI1	0.0182468	0.0546142	0.0292323	0.0638632	-1.12742	AT1G31420	TRUE	TRUE	TRUE	TRUE
1	11252627	+	A	0.023877	FEI1	0.0129379	0.0425416	0.0211726	0.0496893	-1.23074	AT1G31420	TRUE	TRUE	TRUE	TRUE
1	11253084	+	A	0.00531034	FEI1	0.0251547	0.0636017	0.0381634	0.0751953	-0.978451	AT1G31420	TRUE	TRUE	TRUE	TRUE
1	11253456	+	A	0.0563153	FEI1	0.0309514	0.0660714	0.0475173	0.0784161	-0.722697	AT1G31420	TRUE	TRUE	TRUE	TRUE
1	11397638	+	A	0.0136694	CYP97A3	0.0730434	0.136942	0.10334	0.161868	-0.647417	AT1G31800	TRUE	TRUE	TRUE	FALSE
1	11533923	+	A	0.0807755	PRK	0.0118791	0.021652	0.0174147	0.0254853	-0.549361	AT1G32060	TRUE	TRUE	TRUE	TRUE
1	11784291	+	A	0.0329715	MORF5	0.0224698	0.0569465	0.0352447	0.0671018	-0.928946	AT1G32580	TRUE	TRUE	TRUE	FALSE
1	11784591	+	A	0.00694245	MORF5	0.00846284	0.0376359	0.0142834	0.0419701	-1.55502	AT1G32580	TRUE	TRUE	TRUE	FALSE
1	12075215	+	A	0.0162817	AT1G33290	0.110565	0.195334	0.160563	0.227274	-0.501288	AT1G33290	TRUE	TRUE	TRUE	FALSE
1	13452870	+	A	0.063606	AT1G36050	0.0605557	0.134947	0.0915012	0.158139	-0.789329	AT1G36050	TRUE	TRUE	TRUE	TRUE
1	16128955	+	A	4.83788e-11	GAPB	0.00688851	0.016652	0.00990388	0.020618	-1.05784	AT1G42970	TRUE	TRUE	TRUE	TRUE
1	16129178	+	A	0.000753614	GAPB	0.00568672	0.01152	0.00728773	0.0143329	-0.975791	AT1G42970	TRUE	TRUE	TRUE	TRUE
1	16129454	+	A	2.13639e-08	GAPB	0.00769696	0.0183217	0.0112126	0.0213937	-0.932065	AT1G42970	TRUE	TRUE	TRUE	TRUE
1	16268087	+	A	4.90572e-30	ARP 1.00	0.0136592	0.0387508	0.0191033	0.0451166	-1.23984	AT1G43170	TRUE	TRUE	TRUE	TRUE
1	16268267	+	A	2.02039e-29	ARP 1.00	0.0159747	0.0422763	0.0228047	0.0496079	-1.12124	AT1G43170	TRUE	TRUE	TRUE	TRUE
1	16647990	+	A	0.000974474	RABC1	0.0153734	0.0551691	0.0248099	0.0643588	-1.37522	AT1G43890	TRUE	TRUE	TRUE	TRUE
1	16872968	+	A	1.35437e-44	PSBS	0.0225659	0.0480924	0.0283846	0.0536803	-0.919285	AT1G44575	TRUE	TRUE	TRUE	TRUE
1	18216685	+	A	2.35481e-06	ACT8	0.0410198	0.0881249	0.0619196	0.102028	-0.720504	AT1G49240	TRUE	TRUE	TRUE	TRUE
1	18216762	+	A	0.00456075	ACT8	0.021814	0.0463312	0.0312681	0.0539884	-0.78796	AT1G49240	TRUE	TRUE	TRUE	TRUE
1	18217621	+	A	0.00889505	ACT8	0.0257527	0.0495144	0.0366964	0.0578801	-0.65743	AT1G49240	TRUE	TRUE	TRUE	TRUE
1	18217633	+	A	3.16475e-09	ACT8	0.103739	0.179486	0.144174	0.205865	-0.513884	AT1G49240	TRUE	TRUE	TRUE	TRUE
1	18418041	+	A	0.00495121	PAB 8.00	0.0202666	0.0494909	0.0316981	0.0575117	-0.859458	AT1G49760	TRUE	TRUE	TRUE	TRUE
1	18418583	+	A	0.00149218	PAB 8.00	0.00908118	0.0325873	0.0160482	0.0373299	-1.21792	AT1G49760	TRUE	TRUE	TRUE	TRUE
1	18418826	+	A	0.000148245	PAB 8.00	0.0221943	0.0536479	0.0353142	0.0623852	-0.820954	AT1G49760	TRUE	TRUE	TRUE	TRUE
1	18418846	+	A	2.89185e-07	PAB 8.00	0.0268913	0.067893	0.0425735	0.0788888	-0.889863	AT1G49760	TRUE	TRUE	TRUE	TRUE
1	18419076	+	A	1.18978e-11	PAB 8.00	0.0390343	0.0975828	0.0558868	0.113477	-1.02181	AT1G49760	TRUE	TRUE	TRUE	TRUE
1	18866410	+	A	0.0259837	LTD	0.0105756	0.0221785	0.0148678	0.0260259	-0.807752	AT1G50900	TRUE	TRUE	TRUE	FALSE
1	18866462	+	A	0.0060728	LTD	0.0110955	0.0247547	0.0160923	0.0291353	-0.856399	AT1G50900	TRUE	TRUE	TRUE	FALSE
1	18936415	+	A	1.97917e-06	PAP12	0.070359	0.164807	0.104824	0.192892	-0.879833	AT1G51110	TRUE	TRUE	TRUE	FALSE
1	18986001	+	A	0.00124175	SAP2	0.0281677	0.0533077	0.0408262	0.0623805	-0.6116	AT1G51200	TRUE	TRUE	TRUE	TRUE
1	19739824	+	A	0.0276308	NUG2	0.00480292	0.0181321	0.00788517	0.0216288	-1.45574	AT1G52980	TRUE	TRUE	TRUE	TRUE
1	20037522	+	A	0.0207408	MSRB1	0.0603442	0.113264	0.0898291	0.133214	-0.568489	AT1G53670	TRUE	TRUE	TRUE	TRUE
1	20037669	+	A	0.00917231	MSRB1	0.0199191	0.0512166	0.0310619	0.0605701	-0.963461	AT1G53670	TRUE	TRUE	TRUE	TRUE
1	21031095	+	A	0.00133555	emb1303	0.039359	0.0673004	0.0549851	0.078211	-0.508329	AT1G56200	TRUE	TRUE	TRUE	TRUE
1	21165568	+	A	0.0125247	AT1G56500	0.0925762	0.224404	0.137146	0.25127	-0.873524	AT1G56500	TRUE	TRUE	TRUE	FALSE
1	21166440	+	A	0.0215122	AT1G56500	0.0460908	0.131801	0.0716706	0.154566	-1.10877	AT1G56500	TRUE	TRUE	TRUE	FALSE
1	21355580	+	A	0.00252235	RPL21F	0.00332463	0.014511	0.00555996	0.0164735	-1.567	AT1G57660	TRUE	TRUE	TRUE	TRUE
1	21356122	+	A	6.37648e-14	RPL21F	0.00962139	0.0275816	0.0135513	0.0324699	-1.26067	AT1G57660	TRUE	TRUE	TRUE	TRUE
1	21356131	+	A	1.22653e-23	RPL21F	0.00971534	0.0336771	0.0136132	0.0394204	-1.53393	AT1G57660	TRUE	TRUE	TRUE	TRUE
1	21377834	+	A	0.00398322	AT1G57720	0.0245024	0.0490746	0.0349463	0.0574688	-0.717639	AT1G57720	TRUE	TRUE	TRUE	TRUE
1	21397011	+	A	0.0117903	AT1G57770	0.0546207	0.123429	0.0776823	0.144163	-0.892038	AT1G57770	TRUE	TRUE	TRUE	FALSE
1	21899273	+	A	0.00149698	DRP2B	0.158348	0.29421	0.225781	0.334347	-0.566422	AT1G59610	TRUE	TRUE	TRUE	TRUE
1	21899277	+	A	0.00513538	DRP2B	0.0831819	0.18087	0.123832	0.209594	-0.75921	AT1G59610	TRUE	TRUE	TRUE	TRUE
1	22027597	+	A	0.0797398	CCB4	0.0294571	0.0714927	0.0449993	0.0828301	-0.880252	AT1G59840	TRUE	TRUE	TRUE	FALSE
1	22700607	+	A	1.82375e-98	LHCA3	0.0398957	0.0759176	0.0493747	0.0847752	-0.779871	AT1G61520	TRUE	TRUE	TRUE	TRUE
1	22700615	+	A	2.07223e-145	LHCA3	0.0377252	0.0809009	0.04671	0.0902728	-0.950559	AT1G61520	TRUE	TRUE	TRUE	TRUE
1	22700891	+	A	1.02504e-115	LHCA3	0.060685	0.110949	0.0758065	0.123201	-0.700615	AT1G61520	TRUE	TRUE	TRUE	TRUE
1	23742356	+	A	0.000633658	AT1G63980	0.00508752	0.0238409	0.00855957	0.028323	-1.72636	AT1G63980	TRUE	TRUE	TRUE	TRUE
1	23742359	+	A	1.38875e-15	AT1G63980	0.0511987	0.128829	0.0734829	0.146695	-0.99734	AT1G63980	TRUE	TRUE	TRUE	TRUE
1	23742481	+	A	0.0166482	AT1G63980	0.00363967	0.0140739	0.00591845	0.0160114	-1.43581	AT1G63980	TRUE	TRUE	TRUE	TRUE
1	23789564	+	A	0.0137463	RTNLB3	0.0236407	0.0507155	0.0360799	0.0590248	-0.710127	AT1G64090	TRUE	TRUE	TRUE	TRUE
1	23934900	+	A	0.000215814	AT1G64430	0.0254148	0.0938838	0.0407181	0.10941	-1.426	AT1G64430	TRUE	TRUE	TRUE	FALSE
1	24100308	+	A	0.000628852	SIGA	0.0332216	0.087509	0.0539276	0.104364	-0.952525	AT1G64860	TRUE	TRUE	TRUE	TRUE
1	24541861	+	A	0.0580649	CICDH	0.00346509	0.0106079	0.0052606	0.012147	-1.2073	AT1G65930	TRUE	TRUE	TRUE	TRUE
1	24840098	+	A	1.32907e-11	RPL10C	0.00386205	0.0187585	0.00561759	0.0214548	-1.93328	AT1G66580	TRUE	TRUE	FALSE	TRUE
1	24840240	+	A	2.38414e-09	RPL10C	0.00130026	0.0120892	0.00253596	0.013689	-2.43242	AT1G66580	TRUE	TRUE	FALSE	TRUE
1	25262349	+	A	1.47319e-11	RPL17B	0.0111161	0.0308147	0.0162392	0.0362406	-1.15812	AT1G67430	TRUE	TRUE	TRUE	TRUE
1	25262961	+	A	3.1027e-18	RPL17B	0.00442001	0.0157784	0.00659629	0.0190407	-1.52936	AT1G67430	TRUE	TRUE	TRUE	TRUE
1	25374963	+	A	0.0296022	HHL1	0.00422328	0.0111587	0.00624043	0.0130504	-1.06438	AT1G67700	TRUE	TRUE	FALSE	TRUE
1	26066523	+	A	0.00630364	AT1G69340	0.0877613	0.196994	0.123506	0.227705	-0.882591	AT1G69340	TRUE	TRUE	TRUE	FALSE
1	26190809	+	A	9.7077e-18	RPL34B	0.0139894	0.0348929	0.0199536	0.0407286	-1.02939	AT1G69620	TRUE	TRUE	TRUE	TRUE
1	26849434	+	A	0.00929531	UGGT	0.0513535	0.167132	0.0917136	0.193975	-1.08066	AT1G71220	TRUE	TRUE	TRUE	TRUE
1	27028599	+	A	0.039638	PTP1	0.0124018	0.0433873	0.0203547	0.0500061	-1.29675	AT1G71860	TRUE	TRUE	TRUE	FALSE
1	27787071	+	A	0.00224139	AT1G73885	0.0153058	0.0305384	0.022033	0.035867	-0.702994	AT1G73885	TRUE	TRUE	TRUE	FALSE
1	27991469	+	A	3.49231e-06	CHLP	0.00511584	0.0127579	0.00728957	0.0149718	-1.03834	AT1G74470	TRUE	TRUE	TRUE	FALSE
1	27991657	+	A	0.00029033	CHLP	0.00478946	0.0104718	0.00694964	0.0127067	-0.870582	AT1G74470	TRUE	TRUE	TRUE	FALSE
1	27992733	+	A	6.07773e-13	CHLP	0.00958001	0.0233904	0.012178	0.0274444	-1.17224	AT1G74470	TRUE	TRUE	TRUE	FALSE
1	28225144	+	A	0.0386791	AT1G75210	0.0288218	0.109104	0.0514726	0.123076	-1.25768	AT1G75210	TRUE	TRUE	TRUE	FALSE
1	28573372	+	A	0.0565653	AT1G76140	0.0597191	0.149248	0.0932924	0.172972	-0.89071	AT1G76140	TRUE	TRUE	TRUE	FALSE
1	29301101	+	A	0.057861	AT1G77930	0.131673	0.0608567	0.178451	0.0762707	1.22633	AT1G77930	TRUE	TRUE	TRUE	TRUE
1	29301337	+	A	1.15555e-09	AT1G77930	0.212446	0.106953	0.287763	0.129165	1.15567	AT1G77930	TRUE	TRUE	TRUE	TRUE
1	29346524	+	A	7.31988e-09	AT1G78040	0.0133043	0.0297711	0.0192497	0.0349776	-0.861599	AT1G78040	TRUE	TRUE	TRUE	TRUE
1	29346637	+	A	0.000116696	AT1G78040	0.0150482	0.0291628	0.0217297	0.0343328	-0.659918	AT1G78040	TRUE	TRUE	TRUE	TRUE
1	29346755	+	A	5.44163e-12	AT1G78040	0.0492157	0.0897961	0.0698664	0.104806	-0.585052	AT1G78040	TRUE	TRUE	TRUE	TRUE
1	29576643	+	A	1.87727e-33	RPL13	0.0326251	0.0642829	0.0461927	0.0671809	-0.540388	AT1G78630	TRUE	TRUE	TRUE	TRUE
1	29576705	+	A	2.36692e-37	RPL13	0.0265836	0.0537903	0.0333375	0.0600409	-0.848799	AT1G78630	TRUE	TRUE	TRUE	TRUE
1	29577032	+	A	0.00398629	RPL13	0.0321857	0.0461106	0.0395286	0.0573918	-0.537946	AT1G78630	TRUE	TRUE	TRUE	TRUE
1	29577296	+	A	0.0123937	RPL13	0.00699019	0.0120802	0.00862551	0.0151478	-0.812429	AT1G78630	TRUE	TRUE	TRUE	TRUE
1	30125900	+	A	0.0218827	SUS2	0.0331582	0.078176	0.0510506	0.0913263	-0.839103	AT1G80070	TRUE	TRUE	TRUE	TRUE
2	140300	+	A	0.0358825	QSOX2	0.0217651	0.0837696	0.0377936	0.0973261	-1.36469	AT2G01270	TRUE	TRUE	TRUE	FALSE
2	1284704	+	A	0.0334407	CR88	0.00797804	0.0178214	0.011768	0.0210782	-0.840882	AT2G04030	TRUE	TRUE	TRUE	TRUE
2	1285432	+	A	0.0193773	CR88	0.00591364	0.0130175	0.00870283	0.0150864	-0.793691	AT2G04030	TRUE	TRUE	TRUE	TRUE
2	1333806	+	A	0.0179606	AT2G04039	0.0153441	0.0414585	0.0234972	0.048792	-1.05416	AT2G04039	TRUE	TRUE	TRUE	FALSE
2	1647260	+	A	0.0435528	FTRC	0.0322516	0.0561271	0.0450191	0.0658178	-0.547941	AT2G04700	TRUE	TRUE	TRUE	TRUE
2	2765089	+	A	6.72579e-05	XTH4	0.203533	0.379762	0.282147	0.423911	-0.587314	AT2G06850	FALSE	TRUE	FALSE	FALSE
2	7498854	+	A	0.0563153	AT2G17240	0.004528	0.0128294	0.00690534	0.0148431	-1.104	AT2G17240	TRUE	TRUE	FALSE	FALSE
2	7547869	+	A	7.01328e-10	RPS4A	0.00822271	0.0241621	0.0119109	0.0284036	-1.25379	AT2G17360	TRUE	TRUE	TRUE	TRUE
2	7547873	+	A	7.66115e-26	RPS4A	0.0384052	0.0876758	0.0547428	0.102359	-0.902891	AT2G17360	TRUE	TRUE	TRUE	TRUE
2	7548013	+	A	8.65509e-07	RPS4A	0.00379719	0.0147133	0.00574405	0.0169847	-1.5641	AT2G17360	TRUE	TRUE	TRUE	TRUE
2	7548140	+	A	0.00141376	RPS4A	0.0117685	0.0275286	0.0171851	0.0316469	-0.880904	AT2G17360	TRUE	TRUE	TRUE	TRUE
2	7557443	+	A	0.0684304	AKR2B	0.0047631	0.0182514	0.00861623	0.021242	-1.30179	AT2G17390	TRUE	TRUE	TRUE	FALSE
2	7837390	+	A	2.67979e-10	RPL8A	0.00274605	0.0100616	0.0040965	0.0118126	-1.52786	AT2G18020	TRUE	TRUE	FALSE	TRUE
2	7837975	+	A	1.56206e-09	RPL8A	0.00409418	0.0121769	0.00513601	0.0141949	-1.46665	AT2G18020	TRUE	TRUE	FALSE	TRUE
2	7947418	+	A	0.0104678	TULP2	0.0381709	0.0759611	0.056628	0.0931935	-0.718715	AT2G18280	TRUE	TRUE	TRUE	TRUE
2	7948122	+	A	0.0587465	TULP2	0.0125143	0.0341368	0.0197872	0.0404955	-1.0332	AT2G18280	TRUE	TRUE	TRUE	TRUE
2	8225290	+	A	0.0059383	AHA1	0.0426261	0.0760775	0.0594389	0.0885709	-0.575425	AT2G18960	TRUE	TRUE	TRUE	TRUE
2	8440208	+	A	0.040844	NAP1;2	0.00610697	0.0173602	0.00930017	0.0199393	-1.10029	AT2G19480	FALSE	TRUE	TRUE	FALSE
2	8440215	+	A	4.01785e-13	NAP1;2	0.028349	0.0780547	0.0412204	0.0902828	-1.13109	AT2G19480	FALSE	TRUE	TRUE	FALSE
2	8514247	+	A	1.57254e-16	RPL31A	0.0244498	0.0762722	0.0356428	0.0886236	-1.31408	AT2G19740	TRUE	TRUE	TRUE	TRUE
2	8514320	+	A	0.0114219	RPL31A	0.0050809	0.0194509	0.00813531	0.0238086	-1.54922	AT2G19740	TRUE	TRUE	TRUE	TRUE
2	8788262	+	A	0.00345934	AT2G20360	0.0417999	0.0793393	0.0621857	0.0915445	-0.557889	AT2G20360	TRUE	TRUE	TRUE	TRUE
2	8843746	+	A	0.00101295	PHB6	0.0392389	0.0918678	0.0599538	0.107955	-0.848504	AT2G20530	TRUE	TRUE	TRUE	TRUE
2	8980709	+	A	0.000327099	LIP1	0.0267471	0.0588025	0.0390697	0.0687698	-0.815725	AT2G20860	TRUE	TRUE	TRUE	TRUE
2	8987963	+	A	0.00722663	THF1	0.0096533	0.0197794	0.0135921	0.0231987	-0.771274	AT2G20890	TRUE	TRUE	TRUE	TRUE
2	8988180	+	A	0.0064425	THF1	0.0106773	0.0222833	0.0156419	0.0261473	-0.741245	AT2G20890	TRUE	TRUE	TRUE	TRUE
2	8988580	+	A	2.20797e-05	THF1	0.0117381	0.0277087	0.0169855	0.0323231	-0.92826	AT2G20890	TRUE	TRUE	TRUE	TRUE
2	9015896	+	A	4.9764e-05	SYT1	0.0472166	0.111609	0.0705824	0.132005	-0.903214	AT2G20990	TRUE	TRUE	TRUE	TRUE
2	9016718	+	A	0.0112375	SYT1	0.0163748	0.0410184	0.0239872	0.0458473	-0.934573	AT2G20990	TRUE	TRUE	TRUE	TRUE
2	9017394	+	A	0.00116654	SYT1	0.0228556	0.0512829	0.0328498	0.0598396	-0.865215	AT2G20990	TRUE	TRUE	TRUE	TRUE
2	9017595	+	A	2.08853e-06	SYT1	0.0279362	0.0673492	0.040902	0.0788062	-0.946139	AT2G20990	TRUE	TRUE	TRUE	TRUE
2	9133800	+	A	0.00623034	DTX46	0.0871535	0.172515	0.126302	0.19998	-0.662973	AT2G21340	TRUE	TRUE	TRUE	FALSE
2	9134639	+	A	0.0898257	DTX46	0.0563169	0.110356	0.0748106	0.1284	-0.779329	AT2G21340	TRUE	TRUE	TRUE	FALSE
2	9150128	+	A	0.0786906	AT2G21385	0.00588654	0.0235105	0.0105967	0.0272312	-1.36164	AT2G21385	TRUE	TRUE	TRUE	FALSE
2	9237400	+	A	1.81785e-13	RPS25B	0.00934877	0.02701	0.0137415	0.0314649	-1.19521	AT2G21580	TRUE	TRUE	FALSE	TRUE
2	9490690	+	A	0.00643577	CYP79B3	0.0494779	0.129412	0.0775741	0.153198	-0.981746	AT2G22330	FALSE	TRUE	TRUE	FALSE
2	9637424	+	A	0.000700561	IAA8	0.00167084	0.0116509	0.00334505	0.0130496	-1.96391	AT2G22670	TRUE	TRUE	TRUE	TRUE
2	9637457	+	A	0.0647428	IAA8	0.0182954	0.0347176	0.0261823	0.0407267	-0.637386	AT2G22670	TRUE	TRUE	TRUE	TRUE
2	9637573	+	A	0.00795243	IAA8	0.00893936	0.0201796	0.0128616	0.0237534	-0.88506	AT2G22670	TRUE	TRUE	TRUE	TRUE
2	9638072	+	A	0.0942454	IAA8	0.00417043	0.0103547	0.00625897	0.0120883	-0.949611	AT2G22670	TRUE	TRUE	TRUE	TRUE
2	9943495	+	A	1.97299e-07	PAB 4.00	0.0228632	0.0609749	0.0341281	0.0714254	-1.06548	AT2G23350	TRUE	TRUE	TRUE	TRUE
2	9943836	+	A	1.43607e-08	PAB 4.00	0.0275715	0.0731843	0.0416156	0.085384	-1.03684	AT2G23350	TRUE	TRUE	TRUE	TRUE
2	9944425	+	A	0.0382474	PAB 4.00	0.0116752	0.0392626	0.0195148	0.0459939	-1.23687	AT2G23350	TRUE	TRUE	TRUE	TRUE
2	9944452	+	A	0.00129168	PAB 4.00	0.00935489	0.0376777	0.016603	0.0443798	-1.41846	AT2G23350	TRUE	TRUE	TRUE	TRUE
2	9945022	+	A	0.0848132	PAB 4.00	0.0038012	0.0129105	0.00606107	0.0147676	-1.28479	AT2G23350	TRUE	TRUE	TRUE	TRUE
2	9945349	+	A	0.00507737	PAB 4.00	0.00384775	0.0150035	0.00621956	0.0171652	-1.4646	AT2G23350	TRUE	TRUE	TRUE	TRUE
2	9945547	+	A	0.0398512	PAB 4.00	0.0173098	0.0370516	0.0264923	0.0440714	-0.734271	AT2G23350	TRUE	TRUE	TRUE	TRUE
2	9945662	+	A	0.00454062	PAB 4.00	0.00874468	0.0242778	0.0133666	0.0285298	-1.09384	AT2G23350	TRUE	TRUE	TRUE	TRUE
2	10562789	+	A	8.41314e-05	ARF3	0.10951	0.225253	0.160933	0.260307	-0.693752	AT2G24765	TRUE	TRUE	TRUE	FALSE
2	10564736	+	A	0.000479647	ARF3	0.00788604	0.0333599	0.0138197	0.0392914	-1.50749	AT2G24765	TRUE	TRUE	TRUE	FALSE
2	11034021	+	A	0.00404019	AT2G25870	0.0174987	0.0548657	0.0291903	0.0650868	-1.15688	AT2G25870	TRUE	TRUE	TRUE	FALSE
2	11198272	+	A	0.0209861	GPA1	0.0167173	0.0573777	0.0268621	0.0662001	-1.30126	AT2G26300	TRUE	TRUE	TRUE	FALSE
2	11724232	+	A	0.0664381	AT2G27402	0.0032096	0.0200783	0.00677254	0.0209312	-1.62789	AT2G27402	FALSE	TRUE	TRUE	FALSE
2	11819095	+	A	0.0144317	RPP2A	0.0104921	0.00767525	0.0149784	0.00929684	0.68807	AT2G27720	TRUE	TRUE	FALSE	TRUE
2	11928053	+	A	2.17252e-06	CPN60A1	0.0280807	0.0511025	0.0396565	0.0601	-0.599805	AT2G28000	TRUE	TRUE	TRUE	TRUE
2	11928806	+	A	3.01698e-14	CPN60A1	0.0151773	0.0339532	0.0218021	0.0395948	-0.860844	AT2G28000	TRUE	TRUE	TRUE	TRUE
2	11928809	+	A	0.00263667	CPN60A1	0.00495857	0.0109117	0.00718206	0.0127724	-0.830558	AT2G28000	TRUE	TRUE	TRUE	TRUE
2	11928811	+	A	1.39684e-21	CPN60A1	0.0274187	0.0588781	0.0391573	0.067832	-0.792683	AT2G28000	TRUE	TRUE	TRUE	TRUE
2	12253778	+	A	0.0395833	AT2G28600	0.0308748	0.0949272	0.0502185	0.108462	-1.1109	AT2G28600	TRUE	TRUE	TRUE	FALSE
2	12543117	+	A	0.0500876	AT2G29180	0.0273748	0.0574582	0.0404852	0.068006	-0.748267	AT2G29180	FALSE	TRUE	TRUE	FALSE
2	13370358	+	A	0.0227221	GLX2-5	0.007074	0.0579166	0.0184982	0.0655222	-1.8246	AT2G31350	TRUE	TRUE	TRUE	TRUE
2	13524431	+	A	0.0042587	AT2G31810	0.0286212	0.0645554	0.0426586	0.0752332	-0.818534	AT2G31810	TRUE	TRUE	TRUE	FALSE
2	13526817	+	A	0.00937718	AT2G31810	0.0107786	0.0316331	0.0175821	0.0364832	-1.05312	AT2G31810	TRUE	TRUE	TRUE	FALSE
2	13884822	+	A	0.0402576	RPN2A	0.0101254	0.0296104	0.0156705	0.03432	-1.131	AT2G32730	TRUE	TRUE	TRUE	TRUE
2	14235944	+	A	0.0128822	AHL10	0.00335354	0.0332711	0.00931295	0.0374829	-2.00892	AT2G33620	TRUE	FALSE	FALSE	FALSE
2	14271281	+	A	0.0834564	CUTA	0.0145679	0.0468536	0.0257022	0.0545024	-1.08443	AT2G33740	TRUE	TRUE	TRUE	FALSE
2	14525094	+	A	2.08097e-19	LHB1B1	0.00472188	0.0116509	0.00615814	0.0130937	-1.0883	AT2G34430	FALSE	TRUE	TRUE	FALSE
2	14525212	+	A	4.979e-22	LHB1B1	0.00643147	0.0149981	0.00835547	0.0168558	-1.01245	AT2G34430	FALSE	TRUE	TRUE	FALSE
2	14525224	+	A	2.02914e-84	LHB1B1	0.0347156	0.069227	0.0441408	0.07742	-0.810593	AT2G34430	FALSE	TRUE	TRUE	FALSE
2	14525260	+	A	6.14293e-33	LHB1B1	0.00519758	0.0151015	0.00673335	0.0169793	-1.33438	AT2G34430	FALSE	TRUE	TRUE	FALSE
2	14525304	+	A	1.70629e-147	LHB1B1	0.0276265	0.0705966	0.0352765	0.0788705	-1.16078	AT2G34430	FALSE	TRUE	TRUE	FALSE
2	14525490	+	A	1.40605e-21	LHB1B1	0.0039937	0.0117366	0.00520034	0.0132208	-1.34613	AT2G34430	FALSE	TRUE	TRUE	FALSE
2	14709123	+	A	0.00270824	EDA3	0.00658035	0.0183568	0.00979571	0.0214404	-1.13011	AT2G34860	TRUE	TRUE	TRUE	TRUE
2	14709508	+	A	1.88129e-06	EDA3	0.0218596	0.0506688	0.031514	0.0591034	-0.907247	AT2G34860	TRUE	TRUE	TRUE	TRUE
2	14771439	+	A	0.0953136	AT2G35050	0.003125	0.0575566	0.0187807	0.0645752	-1.78173	AT2G35050	TRUE	TRUE	TRUE	TRUE
2	15169879	+	A	7.99974e-07	RPS14A	0.0224348	0.0617315	0.034166	0.0761324	-1.15595	AT2G36160	TRUE	TRUE	TRUE	TRUE
2	15809775	+	A	0.0916784	AT2G37690	0.0588667	0.14584	0.0901002	0.161668	-0.843437	AT2G37690	TRUE	TRUE	TRUE	FALSE
2	15920300	+	A	0.000373527	CAC3	0.018665	0.0450716	0.0271129	0.0524223	-0.951203	AT2G38040	TRUE	TRUE	TRUE	TRUE
2	16012244	+	A	5.87614e-05	PDX11	0.0207075	0.0555153	0.0290008	0.0659211	-1.18465	AT2G38230	FALSE	TRUE	TRUE	FALSE
2	16128772	+	A	3.52329e-06	LTP2	0.0382485	0.0308674	0.0551628	0.0367416	0.586281	AT2G38530	TRUE	TRUE	TRUE	FALSE
2	16217303	+	A	0.0291906	AT2G38800	0.0210951	0.0834708	0.0339491	0.0953885	-1.49044	AT2G38800	TRUE	TRUE	TRUE	TRUE
2	16475608	+	A	4.74015e-07	RPL23AA	0.00342335	0.0106906	0.00510182	0.0125752	-1.3015	AT2G39460	TRUE	TRUE	FALSE	TRUE
2	16477226	+	A	9.22503e-08	PNSL1	0.00970087	0.0394565	0.0150758	0.0484172	-1.68329	AT2G39470	TRUE	TRUE	TRUE	TRUE
2	16508604	+	A	0.064278	ACR9	0.00161711	0.0116193	0.00425231	0.0136278	-1.68024	AT2G39570	TRUE	TRUE	TRUE	FALSE
2	16508971	+	A	1.34654e-08	ACR9	0.0157763	0.0520995	0.0229328	0.0587096	-1.35618	AT2G39570	TRUE	TRUE	TRUE	FALSE
2	16509230	+	A	3.7456e-09	ACR9	0.097535	0.173835	0.131142	0.194983	-0.572216	AT2G39570	TRUE	TRUE	TRUE	FALSE
2	16509391	+	A	0.0402576	ACR9	0.0332696	0.0605001	0.04704	0.0688201	-0.548943	AT2G39570	TRUE	TRUE	TRUE	FALSE
2	16536441	+	A	0.0105803	AT2G39670	0.0266672	0.0572599	0.0407074	0.0711529	-0.805631	AT2G39670	TRUE	TRUE	TRUE	FALSE
2	16590267	+	A	0.019669	CYT1	0.00814621	0.0279647	0.012858	0.0328958	-1.35524	AT2G39770	TRUE	TRUE	TRUE	TRUE
2	16592559	+	A	0.000312709	RNS2	0.0202954	0.0875499	0.0349646	0.102446	-1.5509	AT2G39780	TRUE	TRUE	TRUE	TRUE
2	16918497	+	A	0.0004011	RPS26B	0.00253005	0.0155666	0.00447131	0.017489	-1.96768	AT2G40510	TRUE	TRUE	TRUE	TRUE
2	16918504	+	A	0.000190181	RPS26B	0.00275628	0.0170726	0.00509561	0.0194507	-1.93249	AT2G40510	TRUE	TRUE	TRUE	TRUE
2	16918840	+	A	8.78052e-30	RPS26B	0.00980255	0.0515331	0.0147427	0.0600443	-2.02603	AT2G40510	TRUE	TRUE	TRUE	TRUE
2	17592638	+	A	3.44145e-20	STR9	0.0124026	0.0361431	0.0178736	0.0421781	-1.23866	AT2G42220	TRUE	TRUE	TRUE	TRUE
2	17625649	+	A	0.0144229	AT2G42310	0.00890635	0.0271298	0.0137774	0.0322582	-1.22736	AT2G42310	TRUE	TRUE	TRUE	TRUE
2	17731354	+	A	0.00164163	TTL3	0.0202142	0.0741258	0.0341038	0.0853574	-1.32358	AT2G42580	FALSE	TRUE	TRUE	FALSE
2	17895541	+	A	0.021395	RPL3A	0.00496166	0.0104451	0.00725152	0.0122689	-0.758651	AT2G43030	TRUE	TRUE	TRUE	TRUE
2	17895552	+	A	0.0148261	RPL3A	0.00786177	0.0151601	0.0113207	0.0178041	-0.653244	AT2G43030	TRUE	TRUE	TRUE	TRUE
2	17919215	+	A	0.0165062	AT2G43090	0.00421195	0.01578	0.00724941	0.0180896	-1.31923	AT2G43090	TRUE	TRUE	TRUE	TRUE
2	17946267	+	A	5.81146e-08	AT2G43150	0.0226134	0.113637	0.0377919	0.124966	-1.72539	AT2G43150	TRUE	TRUE	TRUE	FALSE
2	18110937	+	A	0.0295792	IQD 14	0.0526434	0.0945498	0.0795992	0.113611	-0.513275	AT2G43680	TRUE	TRUE	TRUE	FALSE
2	18111252	+	A	0.00322864	IQD 14	0.0523518	0.101699	0.0803621	0.121088	-0.591468	AT2G43680	TRUE	TRUE	TRUE	FALSE
2	18244694	+	A	0.0891222	GDI1	0.00531386	0.0193209	0.00852249	0.022295	-1.38737	AT2G44100	TRUE	TRUE	TRUE	TRUE
2	18263978	+	A	0.0537017	MTHFR2	0.00283164	0.0176424	0.00601413	0.0196814	-1.7104	AT2G44160	TRUE	TRUE	TRUE	TRUE
2	18567195	+	A	0.0262899	NUP62	0.0107983	0.0549537	0.0197419	0.0604418	-1.61429	AT2G45000	TRUE	TRUE	TRUE	FALSE
2	18911043	+	A	0.000784927	PIP1-2	0.0103637	0.0189612	0.0157081	0.022977	-0.548683	AT2G45960	TRUE	TRUE	TRUE	TRUE
2	19074553	+	A	0.0338018	OXA1L	0.0313276	0.0896752	0.051959	0.104857	-1.01298	AT2G46470	TRUE	TRUE	TRUE	FALSE
2	19345037	+	A	1.01935e-29	RPS27AB	0.025127	0.0614648	0.0361447	0.071697	-0.988127	AT2G47110	TRUE	TRUE	TRUE	TRUE
2	19345038	+	A	1.58553e-22	RPS27AB	0.0137318	0.0383572	0.0198992	0.044726	-1.1684	AT2G47110	TRUE	TRUE	TRUE	TRUE
3	141867	+	A	0.0910249	ATCFM2	0.0129081	0.0384323	0.0216422	0.0456068	-1.0754	AT3G01370	TRUE	TRUE	TRUE	FALSE
3	189046	+	A	0.0524559	CYP 38.00	0.0178377	0.0381606	0.0262314	0.044571	-0.764812	AT3G01480	TRUE	TRUE	TRUE	TRUE
3	189218	+	A	0.0420662	CYP 38.00	0.00709206	0.019441	0.00991416	0.0224179	-1.17709	AT3G01480	TRUE	TRUE	TRUE	TRUE
3	258076	+	A	0.035783	AT3G01690	0.00669732	0.0211228	0.0104086	0.0229901	-1.14323	AT3G01690	TRUE	TRUE	TRUE	TRUE
3	367152	+	A	0.0309553	MPPBETA	0.0159502	0.0350586	0.0221511	0.0407644	-0.879934	AT3G02090	TRUE	TRUE	TRUE	TRUE
3	367365	+	A	0.00117423	MPPBETA	0.0704419	0.117837	0.0969072	0.137193	-0.501535	AT3G02090	TRUE	TRUE	TRUE	TRUE
3	541799	+	A	0.0276075	RPS7B	0.00433426	0.0158366	0.00710626	0.0182221	-1.35852	AT3G02560	TRUE	TRUE	TRUE	TRUE
3	542539	+	A	5.00747e-05	RPS7B	0.000988047	0.0102242	0.00232394	0.0115541	-2.31376	AT3G02560	TRUE	TRUE	TRUE	TRUE
3	542798	+	A	1.47551e-09	RPS7B	0.00489361	0.0189689	0.00746093	0.0221365	-1.569	AT3G02560	TRUE	TRUE	TRUE	TRUE
3	807962	+	A	0.0157914	DEGP7	0.0040233	0.0306034	0.00955355	0.034386	-1.84771	AT3G03380	TRUE	TRUE	TRUE	TRUE
3	958126	+	A	0.000558698	MS2	0.250448	0.176055	0.32619	0.201722	0.693341	AT3G03780	FALSE	TRUE	TRUE	FALSE
3	1313967	+	A	0.0649305	RPI3	0.00467543	0.0111794	0.00701588	0.0130338	-0.893567	AT3G04790	FALSE	TRUE	TRUE	FALSE
3	1361376	+	A	2.90985e-09	RPS24A	0.00310029	0.0131772	0.00475427	0.0154375	-1.69914	AT3G04920	TRUE	TRUE	TRUE	TRUE
3	1604050	+	A	0.000201967	RPT5A	0.0191898	0.0517734	0.0290003	0.0604871	-1.06056	AT3G05530	TRUE	TRUE	TRUE	TRUE
3	1604857	+	A	0.0137654	RPT5A	0.00674603	0.0222854	0.0114847	0.0257065	-1.16242	AT3G05530	TRUE	TRUE	TRUE	TRUE
3	1605358	+	A	1.38877e-06	RPT5A	0.0173244	0.0499289	0.024762	0.0584088	-1.23806	AT3G05530	TRUE	TRUE	TRUE	TRUE
3	1605685	+	A	9.49367e-11	RPT5A	0.0169857	0.057673	0.0246123	0.0674018	-1.45341	AT3G05530	TRUE	TRUE	TRUE	TRUE
3	1621826	+	A	1.42801e-10	RPL18B	0.0203162	0.0437026	0.0289494	0.0514937	-0.830862	AT3G05590	TRUE	TRUE	TRUE	TRUE
3	1621873	+	A	1.41534e-11	RPL18B	0.0104786	0.0253624	0.0151825	0.029978	-0.981492	AT3G05590	TRUE	TRUE	TRUE	TRUE
3	2202758	+	A	0.0226569	RH50	0.0444723	0.112441	0.0687204	0.130817	-0.928744	AT3G06980	TRUE	TRUE	TRUE	FALSE
3	2252685	+	A	1.41534e-19	RPL13AA	0.0118929	0.0386192	0.0176211	0.0453724	-1.36451	AT3G07110	TRUE	TRUE	TRUE	TRUE
3	2717783	+	A	7.99974e-07	LHCB4.2	0.00684864	0.0155117	0.0101077	0.0188412	-0.898428	AT3G08940	FALSE	TRUE	FALSE	FALSE
3	2917572	+	A	2.57073e-30	RPL35A	0.00693838	0.0253885	0.0104721	0.0298865	-1.51295	AT3G09500	TRUE	TRUE	TRUE	TRUE
3	2954162	+	A	2.09088e-08	RPL4A	0.00944999	0.0254917	0.0138375	0.0298032	-1.10688	AT3G09630	TRUE	TRUE	TRUE	TRUE
3	2954186	+	A	0.00696124	RPL4A	0.00634562	0.0146438	0.00903271	0.0169863	-0.911138	AT3G09630	TRUE	TRUE	TRUE	TRUE
3	2954357	+	A	1.03338e-10	RPL4A	0.0118535	0.0330694	0.017324	0.0388544	-1.16531	AT3G09630	TRUE	TRUE	TRUE	TRUE
3	3014128	+	A	0.00773673	ADK1	0.00280353	0.0100991	0.00446802	0.0110504	-1.30639	AT3G09820	TRUE	TRUE	TRUE	TRUE
3	3022266	+	A	0.0224726	CDC48A	0.00662081	0.0167038	0.00993043	0.0195046	-0.973889	AT3G09840	TRUE	TRUE	TRUE	TRUE
3	3022415	+	A	3.97554e-18	CDC48A	0.0833152	0.152173	0.115677	0.176081	-0.606133	AT3G09840	TRUE	TRUE	TRUE	TRUE
3	3022572	+	A	0.00275217	CDC48A	0.00477662	0.0145007	0.00714433	0.0167488	-1.22919	AT3G09840	TRUE	TRUE	TRUE	TRUE
3	3022639	+	A	0.0868725	CDC48A	0.0109047	0.0222061	0.0160943	0.0262027	-0.70316	AT3G09840	TRUE	TRUE	TRUE	TRUE
3	3036184	+	A	0.00342126	RABE1E	0.00482068	0.035524	0.0108154	0.0405319	-1.90598	AT3G09900	TRUE	TRUE	TRUE	TRUE
3	3162755	+	A	1.75611e-06	TFCB	0.0287321	0.122121	0.0472686	0.142491	-1.59192	AT3G10220	TRUE	TRUE	TRUE	FALSE
3	3640968	+	A	0.0518024	AT3G11560	0.04636	0.105627	0.0718792	0.125081	-0.79922	AT3G11560	TRUE	TRUE	TRUE	FALSE
3	3641567	+	A	0.0236373	AT3G11560	0.100611	0.192087	0.146849	0.222636	-0.60035	AT3G11560	TRUE	TRUE	TRUE	FALSE
3	3644661	+	A	0.074731	AT3G11560	0.0245585	0.0526518	0.0371355	0.062578	-0.752855	AT3G11560	TRUE	TRUE	TRUE	FALSE
3	3734080	+	A	2.13219e-05	CCT7	0.0335865	0.0907813	0.0498521	0.106896	-1.10048	AT3G11830	TRUE	TRUE	TRUE	TRUE
3	3735063	+	A	7.16742e-05	CCT7	0.0144156	0.0443842	0.0207059	0.0524151	-1.33994	AT3G11830	TRUE	TRUE	TRUE	TRUE
3	3735201	+	A	1.19343e-06	CCT7	0.0194658	0.0582468	0.0301122	0.0690198	-1.19666	AT3G11830	TRUE	TRUE	TRUE	TRUE
3	3735533	+	A	0.0153012	CCT7	0.00834299	0.0260318	0.0127512	0.0306361	-1.2646	AT3G11830	TRUE	TRUE	TRUE	TRUE
3	3850771	+	A	7.18177e-18	emb2738	0.122653	0.237772	0.165005	0.266494	-0.69159	AT3G12080	TRUE	TRUE	TRUE	FALSE
3	3851815	+	A	0.0335873	emb2738	0.0118939	0.0348262	0.0187467	0.040595	-1.11467	AT3G12080	TRUE	TRUE	TRUE	FALSE
3	3920269	+	A	3.94185e-09	FOLD2	0.0915813	0.172477	0.130734	0.198666	-0.603713	AT3G12290	TRUE	TRUE	TRUE	TRUE
3	4391856	+	A	0.00169139	CPN60B2	0.00538704	0.0159681	0.00827418	0.0189329	-1.19421	AT3G13470	TRUE	TRUE	TRUE	FALSE
3	4433891	+	A	7.5195e-06	RPL7D	0.0164585	0.0481052	0.0256001	0.0558495	-1.1254	AT3G13580	TRUE	TRUE	TRUE	TRUE
3	4433893	+	A	7.26938e-05	RPL7D	0.00476537	0.0245567	0.00863646	0.0281287	-1.70353	AT3G13580	TRUE	TRUE	TRUE	TRUE
3	4434670	+	A	0.000316719	RPL7D	0.000538195	0.012425	0.00235382	0.0133772	-2.5067	AT3G13580	TRUE	TRUE	TRUE	TRUE
3	4515793	+	A	1.14534e-07	BGAL1	0.0260657	0.0582579	0.0374005	0.0679025	-0.860409	AT3G13750	TRUE	TRUE	TRUE	TRUE
3	4684766	+	A	0.0129786	NUP107	0.117335	0.251076	0.171418	0.282021	-0.718284	AT3G14120	TRUE	TRUE	TRUE	FALSE
3	4818799	+	A	6.30798e-09	GLO2	0.0381014	0.0720889	0.0505377	0.0843412	-0.738877	AT3G14415	TRUE	TRUE	TRUE	TRUE
3	4818968	+	A	0.013863	GLO2	0.00937174	0.0192037	0.0128377	0.0227364	-0.82462	AT3G14415	TRUE	TRUE	TRUE	TRUE
3	4819380	+	A	0.0637601	GLO2	0.00314228	0.0100853	0.0051479	0.0116718	-1.18098	AT3G14415	TRUE	TRUE	TRUE	TRUE
3	4822127	+	A	1.71479e-13	GLO1	0.0388049	0.0680826	0.0529769	0.0797457	-0.590043	AT3G14420	TRUE	TRUE	TRUE	TRUE
3	4822301	+	A	1.92901e-08	GLO1	0.0099877	0.022239	0.0134107	0.0262882	-0.971036	AT3G14420	TRUE	TRUE	TRUE	TRUE
3	4823235	+	A	1.28358e-06	GLO1	0.0137322	0.0275267	0.0195101	0.0324216	-0.732736	AT3G14420	TRUE	TRUE	TRUE	TRUE
3	4823344	+	A	1.583e-07	GLO1	0.00888996	0.0204399	0.0124674	0.0240608	-0.948522	AT3G14420	TRUE	TRUE	TRUE	TRUE
3	4911466	+	A	0.000381909	RPL18AC	0.00716075	0.0172441	0.0104667	0.0202723	-0.953708	AT3G14600	TRUE	TRUE	TRUE	TRUE
3	4911676	+	A	1.11015e-08	RPL18AC	0.00541611	0.0175264	0.00792897	0.02042	-1.36478	AT3G14600	TRUE	TRUE	TRUE	TRUE
3	5021502	+	A	0.0153947	HEME1	0.0296461	0.0539249	0.0422792	0.063258	-0.581298	AT3G14930	TRUE	TRUE	TRUE	TRUE
3	5049306	+	A	0.00141978	DJ1A	0.0531367	0.0347153	0.0788407	0.0443982	0.828439	AT3G14990	FALSE	TRUE	TRUE	FALSE
3	5106670	+	A	0.0522173	AT3G15160	0.0106174	0.0561356	0.021581	0.0635601	-1.55836	AT3G15160	TRUE	TRUE	TRUE	FALSE
3	5299685	+	A	0.00325522	COX5B-1	0.0147911	0.0474545	0.0249052	0.0578774	-1.21656	AT3G15640	TRUE	TRUE	FALSE	TRUE
3	5360636	+	A	0.000938753	ADS3	0.00769442	0.0240509	0.0113001	0.0277262	-1.29492	AT3G15850	TRUE	TRUE	TRUE	FALSE
3	6132732	+	A	4.45515e-05	AT3G17900	0.0830123	0.212866	0.121883	0.240217	-0.978836	AT3G17900	TRUE	TRUE	TRUE	FALSE
3	6474986	+	A	0.00455605	ACT2	0.0414771	0.0754293	0.058695	0.0882872	-0.588966	AT3G18780	TRUE	TRUE	TRUE	TRUE
3	6475769	+	A	5.23652e-06	ACT2	0.0451744	0.0827917	0.0641168	0.0969243	-0.596155	AT3G18780	TRUE	TRUE	TRUE	TRUE
3	6476516	+	A	0.0018177	ACT2	0.0105183	0.022303	0.015325	0.0263438	-0.781578	AT3G18780	TRUE	TRUE	TRUE	TRUE
3	6606962	+	A	0.021481	CRK2	0.0151602	0.0570869	0.0256045	0.0650901	-1.34604	AT3G19100	TRUE	TRUE	TRUE	FALSE
3	6773406	+	A	0.0614956	AT3G19520	0.0352802	0.0866948	0.0554762	0.102499	-0.88567	AT3G19520	TRUE	TRUE	TRUE	FALSE
3	7171369	+	A	0.0847289	POLIB	0.00413302	0.0508124	0.015094	0.0546177	-1.85539	AT3G20540	FALSE	FALSE	TRUE	FALSE
3	7269124	+	A	0.0451148	AT3G20790	0.0248015	0.075113	0.039292	0.0877111	-1.15852	AT3G20790	TRUE	TRUE	TRUE	TRUE
3	7960523	+	A	0.0137181	FRL4A	0.00974536	0.0264109	0.0146923	0.0308677	-1.07103	AT3G22440	TRUE	TRUE	TRUE	TRUE
3	8113265	+	A	0.00342126	APS1	0.0273762	0.056113	0.0379963	0.0647143	-0.768224	AT3G22890	TRUE	TRUE	TRUE	TRUE
3	8113675	+	A	0.0201011	APS1	0.00646567	0.0211625	0.0101628	0.0238245	-1.22915	AT3G22890	TRUE	TRUE	TRUE	TRUE
3	8114161	+	A	3.66235e-06	APS1	0.0202272	0.048185	0.0299584	0.0568222	-0.923493	AT3G22890	TRUE	TRUE	TRUE	TRUE
3	8114321	+	A	0.0670706	APS1	0.0111636	0.0249337	0.0169701	0.0288587	-0.766009	AT3G22890	TRUE	TRUE	TRUE	TRUE
3	8114512	+	A	0.000468087	APS1	0.0170131	0.0370439	0.0236642	0.042663	-0.850281	AT3G22890	TRUE	TRUE	TRUE	TRUE
3	8140976	+	A	8.93837e-05	PKP1	0.0338952	0.0643749	0.0485258	0.075579	-0.639232	AT3G22960	TRUE	TRUE	TRUE	TRUE
3	8441119	+	A	0.0365377	AT3G23530	0.0629168	0.20132	0.0939656	0.221257	-1.23552	AT3G23530	TRUE	TRUE	TRUE	FALSE
3	9814319	+	A	0.04691	CCB1	0.00591687	0.016249	0.00888136	0.0189033	-1.08979	AT3G26710	TRUE	TRUE	TRUE	TRUE
3	9848962	+	A	0.0306921	AT3G26780	0.0217628	0.0688683	0.0355193	0.0799908	-1.17123	AT3G26780	TRUE	TRUE	TRUE	FALSE
3	10154258	+	A	0.00193295	PBB1	0.00755782	0.0326666	0.0135293	0.038462	-1.50735	AT3G27430	TRUE	TRUE	TRUE	TRUE
3	10256453	+	A	0.00129328	LHCB2.4	0.0141004	0.0242808	0.0204091	0.0297383	-0.543105	AT3G27690	FALSE	TRUE	TRUE	FALSE
3	14200076	+	A	2.73241e-08	NA	0.0118304	0.00532963	0.0169026	0.00645641	1.38844	AT3G06355	TRUE	FALSE	FALSE	TRUE
3	16914625	+	A	0.0340649	RPS15AD	0.00468541	0.019995	0.008294	0.0230264	-1.47315	AT3G46040	TRUE	TRUE	TRUE	TRUE
3	17229091	+	A	1.49878e-05	PTAC16	0.0148932	0.033989	0.0217053	0.0400271	-0.882927	AT3G46780	TRUE	TRUE	TRUE	TRUE
3	17230676	+	A	5.14686e-06	PTAC16	0.0138929	0.028663	0.0202505	0.0338354	-0.740573	AT3G46780	TRUE	TRUE	TRUE	TRUE
3	17550092	+	A	0.0373494	AT3G47610	0.0785926	0.178098	0.119391	0.203471	-0.769129	AT3G47610	TRUE	TRUE	TRUE	FALSE
3	17570334	+	A	0.00063915	AT3G47650	0.0190366	0.0402683	0.0276962	0.0481492	-0.797825	AT3G47650	TRUE	TRUE	TRUE	TRUE
3	17930706	+	A	0.00150125	AT3G48420	0.011969	0.0332749	0.0190198	0.0389796	-1.03522	AT3G48420	TRUE	TRUE	TRUE	FALSE
3	17965177	+	A	0.0045864	PDE312	0.0514675	0.0990199	0.0722487	0.117991	-0.707631	AT3G48500	TRUE	TRUE	TRUE	FALSE
3	18504357	+	A	7.00955e-103	RPL26A	0.0736017	0.17218	0.103251	0.198283	-0.941402	AT3G49910	TRUE	TRUE	FALSE	TRUE
3	18998493	+	A	0.0749329	AT3G51140	0.0282691	0.0533698	0.0427447	0.0625105	-0.548353	AT3G51140	TRUE	TRUE	TRUE	TRUE
3	19035941	+	A	0.087052	AT3G51270	0.00726267	0.0369234	0.0155771	0.0417198	-1.4213	AT3G51270	TRUE	TRUE	TRUE	FALSE
3	19071569	+	A	0.0287202	AT3G51370	0.0700589	0.12917	0.103578	0.150668	-0.540656	AT3G51370	TRUE	TRUE	TRUE	TRUE
3	19504279	+	A	4.41523e-56	RPS14C	0.104822	0.235312	0.144531	0.268125	-0.891534	AT3G52580	TRUE	TRUE	FALSE	TRUE
3	19591264	+	A	0.04314	VSR1	0.0165907	0.0433806	0.0265848	0.0510331	-0.940833	AT3G52850	TRUE	TRUE	TRUE	TRUE
3	19710679	+	A	0.037948	AT3G53180	0.113767	0.227054	0.165846	0.261211	-0.655368	AT3G53180	TRUE	TRUE	TRUE	FALSE
3	19715697	+	A	4.52636e-05	AT3G53190	0.018337	0.060632	0.0290007	0.0731269	-1.33432	AT3G53190	TRUE	TRUE	TRUE	FALSE
3	20017375	+	A	0.00183713	FBP	0.0256584	0.045282	0.0353309	0.052753	-0.578322	AT3G54050	TRUE	TRUE	TRUE	TRUE
3	20018216	+	A	6.2494e-05	FBP	0.0211361	0.0417191	0.0308151	0.049267	-0.676987	AT3G54050	TRUE	TRUE	TRUE	TRUE
3	20191262	+	A	0.0630298	ABCF4	0.0380932	0.110493	0.0625576	0.128269	-1.03591	AT3G54540	TRUE	TRUE	TRUE	FALSE
3	20196644	+	A	0.0017873	H2AV	0.00359773	0.013848	0.00566649	0.0159312	-1.49132	AT3G54560	TRUE	FALSE	FALSE	FALSE
3	20197251	+	A	0.00132876	H2AV	0.00255132	0.0109858	0.00423914	0.0125116	-1.56142	AT3G54560	TRUE	FALSE	FALSE	FALSE
3	20562602	+	A	1.3083e-05	SCL30	0.0119369	0.0392659	0.0180241	0.0452119	-1.32677	AT3G55460	TRUE	TRUE	TRUE	TRUE
3	20562793	+	A	0.0133931	SCL30	0.00461267	0.0176773	0.00736692	0.0201007	-1.44811	AT3G55460	TRUE	TRUE	TRUE	TRUE
3	20563063	+	A	0.00193877	SCL30	0.0132199	0.0332545	0.0196509	0.0388034	-0.981591	AT3G55460	TRUE	TRUE	TRUE	TRUE
3	20699374	+	A	2.05868e-18	RPL35AD	0.0131856	0.0391018	0.0192305	0.046013	-1.25865	AT3G55750	TRUE	TRUE	FALSE	TRUE
3	20703808	+	A	0.0501312	WLIM2B	0.0299185	0.0233328	0.0424628	0.0278972	0.606079	AT3G55770	TRUE	TRUE	TRUE	TRUE
3	20942620	+	A	0.05746	HIT3	0.00359717	0.013212	0.00606144	0.0152704	-1.333	AT3G56490	TRUE	TRUE	TRUE	TRUE
3	21078074	+	A	2.36624e-14	CRD1	0.0043777	0.0122912	0.00568476	0.0133345	-1.22999	AT3G56940	TRUE	TRUE	FALSE	TRUE
3	21205180	+	A	0.0220426	INO80	0.0640229	0.167112	0.102051	0.191131	-0.905272	AT3G57300	TRUE	TRUE	TRUE	FALSE
3	21674446	+	A	1.67267e-06	AT3G58610	0.0219731	0.0402601	0.0313679	0.0472779	-0.591875	AT3G58610	TRUE	TRUE	TRUE	TRUE
3	21674744	+	A	0.0448841	AT3G58610	0.0424336	0.030022	0.0585993	0.0366353	0.677648	AT3G58610	TRUE	TRUE	TRUE	TRUE
3	22087732	+	A	1.34046e-06	AT3G59780	0.0276291	0.0906729	0.0445554	0.108009	-1.27747	AT3G59780	TRUE	TRUE	TRUE	TRUE
3	22286435	+	A	0.070567	AT3G60300	0.0196807	0.0530736	0.0307418	0.061427	-0.998671	AT3G60300	TRUE	TRUE	TRUE	TRUE
3	22401560	+	A	1.26462e-05	PVA11	0.0538179	0.103296	0.0774207	0.120129	-0.633797	AT3G60600	TRUE	TRUE	TRUE	TRUE
3	22786578	+	A	0.0657616	SLD1	0.00935069	0.0231149	0.0141946	0.026996	-0.927406	AT3G61580	FALSE	TRUE	TRUE	FALSE
3	22787401	+	A	0.000151129	SLD1	0.0478303	0.0855281	0.0686564	0.0996112	-0.536914	AT3G61580	FALSE	TRUE	TRUE	FALSE
3	22787536	+	A	5.8627e-06	SLD1	0.0560022	0.105647	0.0799036	0.123248	-0.625237	AT3G61580	FALSE	TRUE	TRUE	FALSE
3	22796944	+	A	0.0046138	POB1	0.0793276	0.150897	0.113247	0.176923	-0.643647	AT3G61600	TRUE	TRUE	TRUE	FALSE
3	22974827	+	A	3.95049e-08	CYP20-3	0.00384993	0.01064	0.00577358	0.0132715	-1.20079	AT3G62030	TRUE	TRUE	FALSE	TRUE
3	23053061	+	A	1.10472e-14	ARFA1E	0.0194772	0.0448329	0.0279312	0.0524876	-0.910098	AT3G62290	TRUE	TRUE	TRUE	TRUE
3	23414111	+	A	0.0951197	CYP 63.00	0.0517579	0.113539	0.078037	0.134875	-0.789394	AT3G63400	TRUE	TRUE	TRUE	FALSE
3	23444564	+	A	0.000185289	RPL1	0.00690873	0.0166722	0.00997581	0.019639	-0.977216	AT3G63490	TRUE	TRUE	TRUE	TRUE
3	23444827	+	A	7.11528e-16	RPL1	0.0431522	0.0819332	0.0601314	0.0959465	-0.674112	AT3G63490	TRUE	TRUE	TRUE	TRUE
3	23444839	+	A	2.62705e-12	RPL1	0.0478693	0.086106	0.0677229	0.100889	-0.575053	AT3G63490	TRUE	TRUE	TRUE	TRUE
3	23445750	+	A	0.000302386	RPL1	0.0116805	0.00809525	0.0164542	0.0095638	0.782805	AT3G63490	TRUE	TRUE	TRUE	TRUE
4	37145	+	A	0.000180689	RPS13B	0.0154943	0.0384342	0.022318	0.044962	-1.0105	AT4G00100	TRUE	TRUE	TRUE	TRUE
4	37342	+	A	4.87891e-12	RPS13B	0.0046793	0.0153655	0.00687947	0.0180208	-1.38929	AT4G00100	TRUE	TRUE	TRUE	TRUE
4	456303	+	A	3.28059e-06	STR4	0.018048	0.0438878	0.0261704	0.0516295	-0.980262	AT4G01050	TRUE	TRUE	TRUE	TRUE
4	457057	+	A	0.0754932	STR4	0.00617	0.0135674	0.00895162	0.0159014	-0.828931	AT4G01050	TRUE	TRUE	TRUE	TRUE
4	457780	+	A	0.00214054	STR4	0.00519044	0.0138698	0.00774591	0.0159015	-1.03765	AT4G01050	TRUE	TRUE	TRUE	TRUE
4	479576	+	A	0.00402718	ADNT1	0.0257569	0.0617388	0.0405721	0.0727075	-0.841616	AT4G01100	TRUE	TRUE	TRUE	TRUE
4	732132	+	A	0.0639454	PPOX1	0.00996114	0.0228337	0.0149587	0.026584	-0.829575	AT4G01690	TRUE	TRUE	TRUE	FALSE
4	1130858	+	A	0.00425268	CUL1	0.0596192	0.129252	0.0879883	0.152734	-0.795641	AT4G02570	TRUE	TRUE	TRUE	TRUE
4	1387267	+	A	0.0496867	AT4G03120	0.00549391	0.0501137	0.0151065	0.0553082	-1.87232	AT4G03120	TRUE	TRUE	TRUE	FALSE
4	1440642	+	A	2.6256e-06	PETC	0.00485149	0.0101349	0.00691183	0.0112999	-0.709177	AT4G03280	TRUE	TRUE	FALSE	TRUE
4	5230455	+	A	0.0292522	AT4G08280	0.00935893	0.0331935	0.0153158	0.0389653	-1.34717	AT4G08280	TRUE	TRUE	TRUE	TRUE
4	5231151	+	A	0.000386123	AT4G08280	0.0401108	0.0936781	0.0611651	0.111076	-0.860767	AT4G08280	TRUE	TRUE	TRUE	TRUE
4	6174588	+	A	0.000787163	RPS18A	0.0111469	0.0232221	0.0161097	0.0273381	-0.762988	AT4G09800	TRUE	TRUE	TRUE	TRUE
4	6174680	+	A	2.55426e-107	RPS18A	0.117799	0.253354	0.161288	0.288006	-0.836459	AT4G09800	TRUE	TRUE	TRUE	TRUE
4	6190391	+	A	0.0581131	AT4G09830	0.0114328	0.0329672	0.0186448	0.0384384	-1.04377	AT4G09830	TRUE	TRUE	TRUE	TRUE
4	6293714	+	A	0.0138802	AT4G10060	0.0027176	0.0472123	0.0108762	0.0479263	-2.13964	AT4G10060	TRUE	TRUE	TRUE	FALSE
4	6409016	+	A	0.00131674	LHCB5	0.0966772	0.193869	0.141891	0.22382	-0.657557	AT4G10340	TRUE	TRUE	TRUE	TRUE
4	6409048	+	A	5.18238e-44	LHCB5	0.00604207	0.0148966	0.00765146	0.0167442	-1.12985	AT4G10340	TRUE	TRUE	TRUE	TRUE
4	6409068	+	A	3.19867e-283	LHCB5	0.0348499	0.084806	0.0437555	0.0946739	-1.1135	AT4G10340	TRUE	TRUE	TRUE	TRUE
4	6409280	+	A	5.35476e-32	LHCB5	0.00429232	0.0108918	0.00550625	0.0122597	-1.15478	AT4G10340	TRUE	TRUE	TRUE	TRUE
4	6409319	+	A	1.78833e-159	LHCB5	0.0203444	0.0523522	0.0258931	0.0585709	-1.17762	AT4G10340	TRUE	TRUE	TRUE	TRUE
4	6409420	+	A	3.38762e-30	LHCB5	0.00738889	0.0184546	0.00946336	0.0207698	-1.13407	AT4G10340	TRUE	TRUE	TRUE	TRUE
4	7948931	+	A	1.35795e-05	PTAC5	0.0829835	0.178888	0.122395	0.208319	-0.767249	AT4G13670	TRUE	TRUE	TRUE	FALSE
4	8055206	+	A	1.70549e-05	SAHH1	0.0382645	0.0601699	0.0470028	0.0706265	-0.587463	AT4G13940	TRUE	TRUE	TRUE	TRUE
4	8056206	+	A	2.68636e-06	SAHH1	0.00655252	0.0144287	0.00822405	0.0170152	-1.0489	AT4G13940	TRUE	TRUE	TRUE	TRUE
4	8056578	+	A	2.92566e-13	SAHH1	0.0109521	0.0246491	0.0138686	0.0290458	-1.06651	AT4G13940	TRUE	TRUE	TRUE	TRUE
4	8056579	+	A	2.11366e-09	SAHH1	0.0129426	0.0264351	0.0164689	0.0309629	-0.910802	AT4G13940	TRUE	TRUE	TRUE	TRUE
4	8056654	+	A	0.0028306	SAHH1	0.0153009	0.0264543	0.0188047	0.0311319	-0.7273	AT4G13940	TRUE	TRUE	TRUE	TRUE
4	8885761	+	A	0.0874857	DXS	0.0165819	0.0297271	0.0229237	0.0351422	-0.616368	AT4G15560	TRUE	TRUE	TRUE	TRUE
4	8887128	+	A	0.00328985	DXS	0.0161029	0.0298258	0.0233037	0.035307	-0.599397	AT4G15560	TRUE	TRUE	TRUE	TRUE
4	9025655	+	A	0.062255	PRL1	0.0101033	0.0358015	0.0173024	0.04195	-1.2777	AT4G15900	TRUE	TRUE	TRUE	FALSE
4	9780560	+	A	0.0226976	AT4G17560	0.00709724	0.0168979	0.0104836	0.0198604	-0.921759	AT4G17560	TRUE	TRUE	TRUE	TRUE
4	9780658	+	A	0.00101646	AT4G17560	0.00526301	0.0158138	0.00798571	0.0184863	-1.21096	AT4G17560	TRUE	TRUE	TRUE	TRUE
4	9804060	+	A	0.0621403	LIL3:1	0.00568379	0.0126742	0.00851293	0.0149638	-0.813749	AT4G17600	TRUE	TRUE	TRUE	FALSE
4	9865840	+	A	0.0378928	SYP 23	0.0619506	0.121607	0.0918093	0.142705	-0.636327	AT4G17730	TRUE	TRUE	TRUE	FALSE
4	10990262	+	A	9.65906e-13	TUFA	0.0216635	0.0371133	0.0279176	0.0412776	-0.564188	AT4G20360	TRUE	TRUE	TRUE	TRUE
4	10990747	+	A	4.96914e-08	TUFA	0.0099993	0.022079	0.01427	0.0259812	-0.864485	AT4G20360	TRUE	TRUE	TRUE	TRUE
4	10991087	+	A	3.25191e-18	TUFA	0.0103745	0.0243867	0.0131668	0.0266922	-1.01952	AT4G20360	TRUE	TRUE	TRUE	TRUE
4	11130331	+	A	0.0896227	AT4G20760	0.0523143	0.120323	0.0800195	0.140618	-0.813353	AT4G20760	TRUE	TRUE	TRUE	FALSE
4	12007824	+	A	1.59157e-06	PGRL1A	0.00474589	0.0198122	0.00749619	0.022918	-1.61225	AT4G22890	TRUE	TRUE	TRUE	TRUE
4	12007829	+	A	1.15679e-21	PGRL1A	0.0355209	0.090296	0.0499454	0.105136	-1.07384	AT4G22890	TRUE	TRUE	TRUE	TRUE
4	12593381	+	A	8.41314e-05	HSP70-6	0.00715722	0.020061	0.0108876	0.0232443	-1.0942	AT4G24280	TRUE	TRUE	TRUE	TRUE
4	12677986	+	A	0.00339359	AP4M	0.0486825	0.11533	0.0741052	0.13507	-0.86606	AT4G24550	TRUE	TRUE	TRUE	TRUE
4	12877334	+	A	4.84559e-06	CHLM	0.0167055	0.0359997	0.0240354	0.0421236	-0.809468	AT4G25080	TRUE	TRUE	TRUE	TRUE
4	12877396	+	A	2.79167e-05	CHLM	0.00778552	0.0199862	0.0116564	0.0235615	-1.01531	AT4G25080	TRUE	TRUE	TRUE	TRUE
4	12877453	+	A	3.13088e-05	CHLM	0.00844469	0.020189	0.012221	0.0236809	-0.954359	AT4G25080	TRUE	TRUE	TRUE	TRUE
4	12878357	+	A	0.0688177	CHLM	0.0201922	0.0422577	0.0293846	0.0520375	-0.824492	AT4G25080	TRUE	TRUE	TRUE	TRUE
4	12974356	+	A	3.56024e-08	AT4G25370	0.0239965	0.0577135	0.0343937	0.0677369	-0.977799	AT4G25370	TRUE	TRUE	TRUE	TRUE
4	13164110	+	A	0.0295792	NIFU3	0.0397106	0.102859	0.0634238	0.120395	-0.924682	AT4G25910	FALSE	TRUE	TRUE	FALSE
4	13233709	+	A	0.00901688	NAP1;1	0.0169823	0.0420134	0.0248629	0.0499906	-1.00767	AT4G26110	TRUE	TRUE	TRUE	TRUE
4	13234319	+	A	0.0377243	NAP1;1	0.0185154	0.0424227	0.0261891	0.0502886	-0.941268	AT4G26110	TRUE	TRUE	TRUE	TRUE
4	13506922	+	A	3.24545e-05	AT4G26870	0.0235101	0.0711135	0.0338959	0.0834045	-1.29902	AT4G26870	TRUE	TRUE	TRUE	FALSE
4	14318922	+	A	0.0550434	emb2726	0.00765503	0.0179478	0.0113228	0.0212656	-0.909292	AT4G29060	TRUE	TRUE	TRUE	TRUE
4	14832872	+	A	0.00534643	AT4G30310	0.0173114	0.0645224	0.0293907	0.0764499	-1.37916	AT4G30310	FALSE	TRUE	TRUE	FALSE
4	15186895	+	A	1.25568e-07	AT4G31290	0.0105297	0.0336474	0.0156564	0.0391158	-1.321	AT4G31290	TRUE	TRUE	TRUE	FALSE
4	15186922	+	A	3.89315e-13	AT4G31290	0.0422704	0.0943413	0.0602907	0.109712	-0.863708	AT4G31290	TRUE	TRUE	TRUE	FALSE
4	15190657	+	A	0.0517704	PBA1	0.00247871	0.0130617	0.0050975	0.0145773	-1.51586	AT4G31300	TRUE	TRUE	TRUE	TRUE
4	15207369	+	A	7.15024e-06	AT4G31340	0.0785233	0.172662	0.117979	0.201395	-0.771502	AT4G31340	TRUE	TRUE	TRUE	TRUE
4	15208977	+	A	0.000285478	AT4G31340	0.0262355	0.067711	0.0391286	0.0801783	-1.03499	AT4G31340	TRUE	TRUE	TRUE	TRUE
4	15789218	+	A	0.00010936	LA1	0.01305	0.0476052	0.0217048	0.0551429	-1.34516	AT4G32720	TRUE	TRUE	TRUE	FALSE
4	15936285	+	A	0.0458175	SQD1	0.0755888	0.143623	0.110185	0.168956	-0.616717	AT4G33030	FALSE	TRUE	TRUE	FALSE
4	15937216	+	A	0.0176246	SQD1	0.0782576	0.138231	0.114955	0.163894	-0.51169	AT4G33030	FALSE	TRUE	TRUE	FALSE
4	16073944	+	A	0.0563355	AT4G33380	0.0193124	0.0484398	0.03035	0.0574417	-0.920402	AT4G33380	TRUE	TRUE	TRUE	TRUE
4	16337578	+	A	1.57203e-06	PAB 2.00	0.0183559	0.0406154	0.026227	0.048106	-0.875161	AT4G34110	TRUE	TRUE	TRUE	TRUE
4	16337597	+	A	4.97002e-29	PAB 2.00	0.132269	0.230787	0.18032	0.264344	-0.551857	AT4G34110	TRUE	TRUE	TRUE	TRUE
4	16337870	+	A	1.51828e-14	PAB 2.00	0.037685	0.0804976	0.0530993	0.094149	-0.826253	AT4G34110	TRUE	TRUE	TRUE	TRUE
4	16339708	+	A	8.53552e-10	PAB 2.00	0.0254995	0.0526287	0.0369028	0.0622424	-0.754168	AT4G34110	TRUE	TRUE	TRUE	TRUE
4	16399361	+	A	0.00506817	FUC95A	0.0631139	0.14915	0.093075	0.17448	-0.906593	AT4G34260	TRUE	TRUE	TRUE	FALSE
4	16399455	+	A	0.044093	FUC95A	0.0235209	0.0668169	0.0338038	0.0791564	-1.22752	AT4G34260	TRUE	TRUE	TRUE	FALSE
4	16474203	+	A	0.0834564	AT4G34450	0.0262367	0.0592728	0.0395892	0.0712695	-0.848179	AT4G34450	TRUE	TRUE	TRUE	TRUE
4	16475163	+	A	0.00195954	AT4G34450	0.0275413	0.0565901	0.0402274	0.0659869	-0.714004	AT4G34450	TRUE	TRUE	TRUE	TRUE
4	16475411	+	A	0.0163474	AT4G34450	0.0118667	0.0307668	0.0190113	0.0359587	-0.919483	AT4G34450	TRUE	TRUE	TRUE	TRUE
4	16804343	+	A	0.0547042	CPK5	0.0258382	0.0672834	0.041649	0.0793782	-0.930463	AT4G35310	FALSE	TRUE	TRUE	FALSE
4	17098534	+	A	0.00442379	RPL8C	0.0106298	0.0238367	0.0154358	0.0276183	-0.839342	AT4G36130	TRUE	TRUE	TRUE	TRUE
4	17987537	+	A	0.042309	ROPGEF1	0.00832358	0.0316606	0.0148174	0.0369319	-1.31758	AT4G38430	TRUE	TRUE	TRUE	FALSE
4	18257627	+	A	2.12431e-10	RPS25E	0.00341614	0.0104851	0.0044248	0.010907	-1.30157	AT4G39200	TRUE	TRUE	TRUE	TRUE
4	18300063	+	A	0.0566296	CESA2	0.0414856	0.118313	0.0662591	0.136997	-1.04796	AT4G39350	FALSE	TRUE	TRUE	FALSE
5	209228	+	A	1.16102e-36	LHCB4.1	0.0178385	0.0365806	0.0224279	0.0409773	-0.869532	AT5G01530	TRUE	TRUE	TRUE	TRUE
5	209503	+	A	1.03285e-14	LHCB4.1	0.010169	0.0182495	0.0129242	0.0205561	-0.669492	AT5G01530	TRUE	TRUE	TRUE	TRUE
5	209564	+	A	2.23297e-11	LHCB4.1	0.0128204	0.0213292	0.0162452	0.0239494	-0.559979	AT5G01530	TRUE	TRUE	TRUE	TRUE
5	209972	+	A	1.63174e-13	LHCB4.1	0.0140161	0.022794	0.0178032	0.0256775	-0.528371	AT5G01530	TRUE	TRUE	TRUE	TRUE
5	210164	+	A	8.90365e-17	LHCB4.1	0.0114069	0.0220419	0.0146563	0.0247279	-0.75462	AT5G01530	TRUE	TRUE	TRUE	TRUE
5	226247	+	A	1.20452e-10	TIC56	0.0575929	0.125694	0.0820984	0.142788	-0.798445	AT5G01590	TRUE	TRUE	TRUE	FALSE
5	533518	+	A	6.42986e-05	RPL36C	0.00337946	0.0141327	0.00548001	0.0165611	-1.59555	AT5G02450	TRUE	TRUE	FALSE	TRUE
5	648952	+	A	0.0708764	RVE4	0.011645	0.0338664	0.0190113	0.0401682	-1.0792	AT5G02840	TRUE	TRUE	TRUE	TRUE
5	650262	+	A	0.0617802	RVE4	0.0313004	0.0630194	0.0465177	0.0758122	-0.704651	AT5G02840	TRUE	TRUE	TRUE	TRUE
5	650316	+	A	0.000468087	RVE4	0.0434817	0.093494	0.0653748	0.110844	-0.761719	AT5G02840	TRUE	TRUE	TRUE	TRUE
5	658310	+	A	1.57203e-06	RPL4D	0.00688304	0.0191948	0.00988626	0.0222927	-1.17307	AT5G02870	TRUE	TRUE	TRUE	TRUE
5	848399	+	A	0.00103571	AT5G03420	0.0264407	0.0837377	0.0430689	0.0995258	-1.20842	AT5G03420	TRUE	TRUE	TRUE	FALSE
5	893853	+	A	0.00810207	EXO70A1	0.0278174	0.0866115	0.0456149	0.100475	-1.13927	AT5G03540	TRUE	TRUE	TRUE	TRUE
5	936320	+	A	0.083857	SBE2.2	0.038475	0.0877	0.05886	0.103732	-0.8175	AT5G03650	TRUE	TRUE	TRUE	TRUE
5	1138044	+	A	0.0391751	GLU1	0.0132553	0.0252469	0.0190847	0.0298069	-0.643234	AT5G04140	TRUE	TRUE	TRUE	TRUE
5	1138077	+	A	0.000824982	GLU1	0.0122667	0.0273206	0.0177341	0.0321577	-0.858644	AT5G04140	TRUE	TRUE	TRUE	TRUE
5	1138219	+	A	7.59717e-08	GLU1	0.048276	0.092463	0.0681858	0.108617	-0.671705	AT5G04140	TRUE	TRUE	TRUE	TRUE
5	1320719	+	A	0.00754077	SIR	0.0135528	0.0384255	0.0211194	0.0454181	-1.1047	AT5G04590	TRUE	TRUE	TRUE	TRUE
5	1322024	+	A	0.0898257	SIR	0.00423552	0.0120997	0.00644729	0.0138966	-1.10796	AT5G04590	TRUE	TRUE	TRUE	TRUE
5	1322036	+	A	8.18918e-14	SIR	0.0569184	0.115423	0.0804269	0.134926	-0.746423	AT5G04590	TRUE	TRUE	TRUE	TRUE
5	1479822	+	A	0.000727613	AT5G05010	0.00501845	0.024159	0.00892795	0.0288292	-1.69113	AT5G05010	TRUE	TRUE	TRUE	TRUE
5	1936833	+	A	0.0905979	NUDT27	0.00727187	0.0194756	0.0111353	0.0225616	-1.01873	AT5G06340	TRUE	TRUE	TRUE	TRUE
5	2203016	+	A	7.36104e-16	RPS4B	0.0153287	0.0403031	0.021827	0.0470171	-1.10708	AT5G07090	TRUE	TRUE	TRUE	TRUE
5	2793006	+	A	0.0843125	RH26	0.0469435	0.0881618	0.0709791	0.105863	-0.576737	AT5G08610	TRUE	TRUE	TRUE	FALSE
5	2793906	+	A	0.0855953	RH26	0.0152653	0.0371938	0.0224991	0.0444671	-0.98287	AT5G08610	TRUE	TRUE	TRUE	FALSE
5	2827982	+	A	0.000122468	AT5G08690	0.0126682	0.0314328	0.0185048	0.0367136	-0.988411	AT5G08690	TRUE	TRUE	TRUE	TRUE
5	2868251	+	A	0.0294084	AAP2	0.0522553	0.107917	0.0784285	0.126822	-0.693356	AT5G09220	FALSE	TRUE	TRUE	FALSE
5	3186959	+	A	0.0190079	AT5G10160	0.0118959	0.0305184	0.0179952	0.0343825	-0.934065	AT5G10160	TRUE	TRUE	TRUE	FALSE
5	3331511	+	A	0.00454062	CYOP	0.00838596	0.0329892	0.0139315	0.038048	-1.44948	AT5G10540	TRUE	TRUE	TRUE	FALSE
5	3331756	+	A	0.0150075	CYOP	0.0034138	0.0202573	0.00698947	0.0231825	-1.72978	AT5G10540	TRUE	TRUE	TRUE	FALSE
5	3331780	+	A	0.00246501	CYOP	0.0175739	0.0516027	0.0284301	0.0602545	-1.08365	AT5G10540	TRUE	TRUE	TRUE	FALSE
5	3570544	+	A	5.87607e-08	RH15	0.00899596	0.0406352	0.0135163	0.0482548	-1.83597	AT5G11200	TRUE	TRUE	TRUE	TRUE
5	3570685	+	A	1.57338e-06	RH15	0.0292377	0.0765265	0.0420854	0.0907655	-1.10882	AT5G11200	TRUE	TRUE	TRUE	TRUE
5	3676810	+	A	2.42365e-08	AT5G11500	0.0341933	0.0777137	0.0458712	0.090539	-0.980952	AT5G11500	TRUE	TRUE	TRUE	TRUE
5	4128440	+	A	0.0775625	EMB3011	0.09666	0.185772	0.14404	0.219405	-0.607122	AT5G13010	TRUE	TRUE	TRUE	FALSE
5	4341876	+	A	0.0068024	RPL10	0.00428075	0.0127542	0.00637722	0.0145587	-1.19088	AT5G13510	TRUE	TRUE	FALSE	TRUE
5	4398261	+	A	0.0010268	AT5G13650	0.0565572	0.101173	0.0789918	0.115558	-0.54884	AT5G13650	TRUE	TRUE	TRUE	FALSE
5	4402015	+	A	0.0059383	AT5G13650	0.00903591	0.024411	0.0129469	0.0275388	-1.08886	AT5G13650	TRUE	TRUE	TRUE	FALSE
5	4402094	+	A	0.00329559	AT5G13650	0.00588101	0.0212003	0.00896171	0.025924	-1.53244	AT5G13650	TRUE	TRUE	TRUE	FALSE
5	4402276	+	A	0.016626	AT5G13650	0.0140017	0.0368179	0.0201249	0.0430278	-1.09629	AT5G13650	TRUE	TRUE	TRUE	FALSE
5	4445861	+	A	0.0468009	AT5G13770	0.0533956	0.134859	0.0820804	0.156869	-0.934453	AT5G13770	FALSE	TRUE	TRUE	FALSE
5	4447087	+	A	0.0417561	AT5G13770	0.00995734	0.0481744	0.0175271	0.0514952	-1.55485	AT5G13770	FALSE	TRUE	TRUE	FALSE
5	4472426	+	A	3.0828e-14	NACA3	0.0238964	0.0645683	0.0344892	0.075648	-1.13316	AT5G13850	TRUE	TRUE	TRUE	TRUE
5	4488934	+	A	0.0102531	CHS	0.0111625	0.0396148	0.0169905	0.044795	-1.39861	AT5G13930	FALSE	TRUE	TRUE	FALSE
5	4489741	+	A	6.35566e-05	CHS	0.17295	0.319129	0.23007	0.348319	-0.59834	AT5G13930	FALSE	TRUE	TRUE	FALSE
5	4489742	+	A	0.0813782	CHS	0.0066449	0.0262998	0.00995417	0.0276037	-1.47149	AT5G13930	FALSE	TRUE	TRUE	FALSE
5	4760748	+	A	3.25313e-09	BCA2	0.00921208	0.021716	0.0128894	0.0258279	-1.00275	AT5G14740	TRUE	TRUE	TRUE	FALSE
5	4760768	+	A	0.000386123	BCA2	0.00687265	0.0150081	0.00991384	0.0181402	-0.871678	AT5G14740	TRUE	TRUE	TRUE	FALSE
5	4760861	+	A	7.77467e-09	BCA2	0.016218	0.0303203	0.0230418	0.037192	-0.690739	AT5G14740	TRUE	TRUE	TRUE	FALSE
5	4761461	+	A	0.0154567	BCA2	0.00566128	0.0107459	0.00833805	0.0131884	-0.661487	AT5G14740	TRUE	TRUE	TRUE	FALSE
5	5080539	+	A	0.0519574	AT5G15610	0.00695641	0.0391732	0.0143406	0.0443494	-1.62881	AT5G15610	TRUE	TRUE	TRUE	FALSE
5	5080586	+	A	2.95033e-05	AT5G15610	0.042932	0.126918	0.0652394	0.148261	-1.18432	AT5G15610	TRUE	TRUE	TRUE	FALSE
5	5238419	+	A	4.45453e-07	AT5G16030	0.0122484	0.0403923	0.0181816	0.0479489	-1.39902	AT5G16030	TRUE	TRUE	TRUE	FALSE
5	5239115	+	A	1.01759e-12	AT5G16030	0.0105306	0.0415969	0.0156525	0.0486267	-1.63536	AT5G16030	TRUE	TRUE	TRUE	FALSE
5	5240446	+	A	0.0333615	AT5G16030	0.0044928	0.0139823	0.0070209	0.0159821	-1.18673	AT5G16030	TRUE	TRUE	TRUE	FALSE
5	5240469	+	A	3.95217e-06	AT5G16030	0.00538234	0.024495	0.00847228	0.0301732	-1.83244	AT5G16030	TRUE	TRUE	TRUE	FALSE
5	5275160	+	A	0.0392271	GLT1	0.00355858	0.011339	0.00564409	0.0132338	-1.22942	AT5G16150	TRUE	TRUE	TRUE	TRUE
5	5341614	+	A	0.0919881	AT5G16300	0.0141271	0.0729907	0.0271373	0.0796666	-1.5537	AT5G16300	TRUE	TRUE	TRUE	FALSE
5	5452537	+	A	0.037431	TIC40	0.00842918	0.0270521	0.0138841	0.0316941	-1.19078	AT5G16620	TRUE	TRUE	TRUE	TRUE
5	5822367	+	A	1.59697e-06	AT5G17670	0.0528645	0.126531	0.0792159	0.148948	-0.910951	AT5G17670	TRUE	TRUE	TRUE	FALSE
5	5939047	+	A	0.00264703	MS1	0.018445	0.0313615	0.0231226	0.0369556	-0.676492	AT5G17920	TRUE	TRUE	TRUE	TRUE
5	5958656	+	A	0.075902	PAT1	0.0229188	0.061176	0.0326305	0.0726714	-1.15517	AT5G17990	TRUE	TRUE	TRUE	FALSE
5	6267437	+	A	0.0590722	AT5G18800	0.00303752	0.0146821	0.0059165	0.0176459	-1.57651	AT5G18800	TRUE	TRUE	FALSE	TRUE
5	6535814	+	A	0.0664381	ROPGAP7	0.00532672	0.0495026	0.0141269	0.0532521	-1.9144	AT5G19390	FALSE	TRUE	TRUE	FALSE
5	6650270	+	A	0.0620386	AT5G19680	0.0388758	0.12022	0.0689487	0.13815	-1.00264	AT5G19680	TRUE	TRUE	TRUE	FALSE
5	6753085	+	A	0.00141563	RPT6A	0.0450466	0.112375	0.0705235	0.132769	-0.912741	AT5G19990	TRUE	TRUE	TRUE	TRUE
5	6764149	+	A	5.50976e-12	RAN2	0.00811572	0.03344	0.0122975	0.0390007	-1.66513	AT5G20020	TRUE	TRUE	TRUE	TRUE
5	7015059	+	A	6.40103e-16	CPN21	0.014828	0.03449	0.0209964	0.0404919	-0.947492	AT5G20720	TRUE	TRUE	TRUE	TRUE
5	7016311	+	A	9.37276e-71	CPN21	0.0357156	0.104365	0.0511237	0.120727	-1.23968	AT5G20720	TRUE	TRUE	TRUE	TRUE
5	7164961	+	A	0.000627588	AT5G21090	0.0154154	0.037553	0.0223059	0.0436901	-0.969884	AT5G21090	TRUE	TRUE	TRUE	TRUE
5	7244702	+	A	1.23861e-06	PAA2	0.0477289	0.159597	0.0759472	0.185717	-1.29003	AT5G21930	FALSE	TRUE	TRUE	FALSE
5	7395230	+	A	2.14275e-06	AT5G22340	0.0432427	0.0918559	0.0638214	0.106836	-0.743282	AT5G22340	TRUE	TRUE	TRUE	TRUE
5	7396277	+	A	8.11873e-06	AT5G22340	0.0713604	0.132754	0.0985429	0.150494	-0.610882	AT5G22340	TRUE	TRUE	TRUE	TRUE
5	7396653	+	A	0.00538894	AT5G22340	0.017113	0.0500286	0.0269176	0.0594193	-1.14238	AT5G22340	TRUE	TRUE	TRUE	TRUE
5	7703581	+	A	0.000179314	MAM1	0.0566842	0.0388289	0.0859316	0.0468158	0.876192	AT5G23010	FALSE	TRUE	TRUE	FALSE
5	8269538	+	A	6.11239e-07	SS1	0.03226	0.0956376	0.0486585	0.112942	-1.21481	AT5G24300	TRUE	TRUE	TRUE	FALSE
5	8515298	+	A	0.0915478	BZIP9	0.0468003	0.109923	0.0709924	0.126513	-0.833553	AT5G24800	FALSE	TRUE	TRUE	FALSE
5	9073428	+	A	0.0386791	TGG2	0.00934684	0.016461	0.0127261	0.0190251	-0.580115	AT5G25980	FALSE	FALSE	TRUE	FALSE
5	9448609	+	A	0.083857	AT5G26850	0.0387176	0.100243	0.0633991	0.116858	-0.882222	AT5G26850	TRUE	TRUE	TRUE	FALSE
5	9677860	+	A	0.0223516	AT5G27410	0.0231992	0.0696846	0.0376798	0.0826394	-1.13304	AT5G27410	TRUE	TRUE	FALSE	FALSE
5	9688911	+	A	0.0232318	AT5G27430	0.0264205	0.0681909	0.0420532	0.0809166	-0.944219	AT5G27430	TRUE	TRUE	TRUE	TRUE
5	9696579	+	A	0.00031491	AT5G27470	0.00510075	0.0263043	0.00936134	0.0306356	-1.71042	AT5G27470	TRUE	TRUE	TRUE	TRUE
5	9837107	+	A	0.000117435	RPL22C	0.003669	0.0169662	0.00607725	0.0191362	-1.65482	AT5G27770	TRUE	TRUE	FALSE	TRUE
5	9873408	+	A	1.33359e-10	RPL18C	0.00610521	0.0192143	0.00892183	0.0225243	-1.33607	AT5G27850	TRUE	TRUE	TRUE	TRUE
5	9873525	+	A	6.78182e-77	RPL18C	0.0170467	0.0707992	0.024853	0.0828043	-1.73628	AT5G27850	TRUE	TRUE	TRUE	TRUE
5	9873648	+	A	2.81479e-09	RPL18C	0.00379501	0.0123291	0.00569166	0.0144271	-1.34186	AT5G27850	TRUE	TRUE	TRUE	TRUE
5	9874148	+	A	2.91282e-31	RPL18C	0.00520029	0.0215103	0.00644697	0.0252393	-1.96898	AT5G27850	TRUE	TRUE	TRUE	TRUE
5	13586651	+	A	0.0131993	CAC2	0.00551252	0.015628	0.00854467	0.0182357	-1.09367	AT5G35360	TRUE	TRUE	TRUE	TRUE
5	13586705	+	A	0.0142828	CAC2	0.00961339	0.0228328	0.0140648	0.0267095	-0.925264	AT5G35360	TRUE	TRUE	TRUE	TRUE
5	14132614	+	A	1.15438e-05	YAK1	0.138691	0.303824	0.191553	0.347573	-0.859573	AT5G35980	TRUE	TRUE	TRUE	TRUE
5	14133812	+	A	0.0123657	YAK1	0.0978396	0.203354	0.139182	0.2347	-0.753844	AT5G35980	TRUE	TRUE	TRUE	TRUE
5	15904167	+	A	3.78585e-15	RPL5B	0.00400144	0.0193356	0.00616361	0.0226587	-1.87822	AT5G39740	TRUE	TRUE	TRUE	TRUE
5	16226104	+	A	0.0508898	AT5G40490	0.0184633	0.070702	0.0360499	0.0812933	-1.17314	AT5G40490	TRUE	TRUE	TRUE	FALSE
5	16411167	+	A	0.00264422	RPL27	0.00667105	0.0131545	0.00964434	0.0156044	-0.694203	AT5G40950	TRUE	TRUE	TRUE	TRUE
5	16952433	+	A	0.0406008	AT5G42390	0.0158266	0.0424831	0.0262135	0.0508853	-0.956938	AT5G42390	TRUE	TRUE	TRUE	TRUE
5	17010306	+	A	0.00258892	XRN2	0.0440714	0.127051	0.0681667	0.148565	-1.12395	AT5G42540	TRUE	TRUE	TRUE	FALSE
5	17461452	+	A	1.0373e-10	AT5G43460	0.0265585	0.0798813	0.0382084	0.0966888	-1.33946	AT5G43460	TRUE	TRUE	TRUE	TRUE
5	18446512	+	A	0.0175237	AT5G45510	0.134879	0.304587	0.222925	0.344091	-0.626235	AT5G45510	TRUE	TRUE	TRUE	FALSE
5	18699272	+	A	7.96667e-15	TPT	0.0290583	0.0556929	0.0418632	0.0653571	-0.642661	AT5G46110	TRUE	TRUE	TRUE	TRUE
5	18699611	+	A	4.48159e-10	TPT	0.0091575	0.0210071	0.0133126	0.0247654	-0.895533	AT5G46110	TRUE	TRUE	TRUE	TRUE
5	18755419	+	A	0.0398767	LARP6A	0.0263772	0.0696683	0.0425198	0.0821543	-0.950202	AT5G46250	TRUE	TRUE	TRUE	TRUE
5	18756427	+	A	0.00385771	LARP6A	0.0121503	0.0528935	0.0206488	0.0593249	-1.52258	AT5G46250	TRUE	TRUE	TRUE	TRUE
5	18757788	+	A	0.035783	LARP6A	0.0447039	0.0904742	0.0655868	0.107001	-0.706151	AT5G46250	TRUE	TRUE	TRUE	TRUE
5	18831513	+	A	2.55852e-07	AT5G46420	0.0116878	0.0463664	0.0183151	0.0529349	-1.53119	AT5G46420	TRUE	TRUE	TRUE	FALSE
5	19377617	+	A	0.00977304	AMK2	0.00843168	0.0242464	0.0135036	0.0283056	-1.06774	AT5G47840	TRUE	TRUE	TRUE	TRUE
5	19551642	+	A	0.00280038	AT5G48220	0.0516426	0.117457	0.0786704	0.138337	-0.814295	AT5G48220	TRUE	TRUE	TRUE	TRUE
5	20332259	+	A	0.0851869	PPOX1	0.0238596	0.0654901	0.0372978	0.0776955	-1.05874	AT5G49970	TRUE	TRUE	TRUE	FALSE
5	20432347	+	A	0.0221889	AT5G50180	0.0561683	0.128833	0.0857032	0.150556	-0.812878	AT5G50180	TRUE	TRUE	TRUE	FALSE
5	21287066	+	A	1.6242e-16	TATB	0.129012	0.239758	0.186648	0.272758	-0.5473	AT5G52440	TRUE	TRUE	TRUE	TRUE
5	21288435	+	A	0.0881592	TATB	0.0032089	0.0125459	0.00571079	0.0141745	-1.31154	AT5G52440	TRUE	TRUE	TRUE	TRUE
5	21295485	+	A	0.00709634	MED36B	0.00568312	0.0146246	0.00812971	0.0166736	-1.03629	AT5G52470	TRUE	TRUE	FALSE	TRUE
5	21465912	+	A	0.0383072	PKP2	0.01634	0.0330477	0.0231068	0.0385259	-0.737511	AT5G52920	TRUE	TRUE	TRUE	TRUE
5	21466364	+	A	0.000209268	PKP2	0.00619068	0.0196933	0.00961943	0.0229528	-1.25464	AT5G52920	TRUE	TRUE	TRUE	TRUE
5	21866451	+	A	0.060056	emb2737	0.0120269	0.0362846	0.020083	0.0426125	-1.0853	AT5G53860	TRUE	TRUE	TRUE	TRUE
5	21866493	+	A	0.00328912	emb2737	0.0532288	0.106044	0.0794938	0.126183	-0.666604	AT5G53860	TRUE	TRUE	TRUE	TRUE
5	22038675	+	A	3.06257e-38	LHCB3	0.00778148	0.0182545	0.00987962	0.0204131	-1.04697	AT5G54270	TRUE	TRUE	TRUE	FALSE
5	22039426	+	A	9.9376e-35	LHCB3	0.059872	0.1278	0.0852411	0.147224	-0.788393	AT5G54270	TRUE	TRUE	TRUE	FALSE
5	22086585	+	A	0.0250252	AHL	0.0142525	0.0491519	0.0239812	0.0567286	-1.24217	AT5G54390	TRUE	TRUE	TRUE	FALSE
5	22087155	+	A	0.0378107	AHL	0.0610704	0.110257	0.0887778	0.131052	-0.561869	AT5G54390	TRUE	TRUE	TRUE	FALSE
5	22172396	+	A	0.0320801	AT5G54580	0.0102657	0.0405919	0.0188795	0.0477698	-1.33927	AT5G54580	TRUE	TRUE	FALSE	TRUE
5	22184209	+	A	2.65557e-29	RPL24	0.02229	0.0555293	0.0317203	0.0650397	-1.03592	AT5G54600	TRUE	TRUE	TRUE	TRUE
5	22392829	+	A	4.69902e-07	RAN3	0.0197329	0.0497878	0.028889	0.0582591	-1.01196	AT5G55190	TRUE	TRUE	TRUE	TRUE
5	22392993	+	A	0.000734934	RAN3	0.009713	0.0253443	0.0139471	0.0295588	-1.08363	AT5G55190	TRUE	TRUE	TRUE	TRUE
5	22393296	+	A	8.57321e-06	RAN3	0.0147988	0.0356714	0.0213838	0.0419315	-0.971514	AT5G55190	TRUE	TRUE	TRUE	TRUE
5	22604633	+	A	0.0639231	NOI	0.0194702	0.0419273	0.0303862	0.0477989	-0.653561	AT5G55850	TRUE	TRUE	FALSE	TRUE
5	22959255	+	A	4.20686e-05	NDL1	0.0887043	0.214658	0.131987	0.249949	-0.921238	AT5G56750	TRUE	TRUE	TRUE	FALSE
5	22960452	+	A	0.00102959	NDL1	0.02391	0.0843144	0.0393442	0.0983622	-1.32195	AT5G56750	TRUE	TRUE	TRUE	FALSE
5	23455835	+	A	0.00526145	APO2	0.0627975	0.116569	0.0931514	0.137861	-0.565563	AT5G57930	TRUE	TRUE	TRUE	FALSE
5	23457436	+	A	0.0657094	CNGC5	0.112593	0.214643	0.165007	0.246697	-0.580214	AT5G57940	TRUE	TRUE	TRUE	FALSE
5	23515865	+	A	2.68096e-05	AT5G58110	0.0176102	0.0524999	0.0257784	0.0629877	-1.28891	AT5G58110	TRUE	TRUE	TRUE	TRUE
5	23570080	+	A	0.0951197	RPT3	0.0125008	0.032308	0.0199772	0.0382626	-0.937579	AT5G58290	TRUE	TRUE	TRUE	TRUE
5	23570362	+	A	0.000646712	RPT3	0.0168165	0.0434754	0.0267914	0.0501829	-0.905424	AT5G58290	TRUE	TRUE	TRUE	TRUE
5	23570432	+	A	0.0304866	RPT3	0.00711253	0.0212231	0.0106994	0.0239342	-1.16155	AT5G58290	TRUE	TRUE	TRUE	TRUE
5	23620216	+	A	0.00221358	RPS4D	0.0103069	0.0227327	0.0149021	0.0264703	-0.82886	AT5G58420	TRUE	TRUE	TRUE	TRUE
5	23620724	+	A	0.00495968	RPS4D	0.00271938	0.0100068	0.00431773	0.0114992	-1.41319	AT5G58420	TRUE	TRUE	TRUE	TRUE
5	23964471	+	A	0.0648139	ORP3C	0.0228299	0.0606867	0.0360046	0.0702693	-0.964713	AT5G59420	TRUE	TRUE	TRUE	TRUE
5	23972333	+	A	0.0749883	ZEU1	0.00838194	0.0350927	0.0143786	0.0396591	-1.46373	AT5G59440	TRUE	TRUE	TRUE	FALSE
5	24140711	+	A	1.45581e-07	ALY1	0.0100545	0.0544651	0.0174751	0.063969	-1.87207	AT5G59950	TRUE	TRUE	TRUE	TRUE
5	24141490	+	A	7.75347e-05	ALY1	0.049357	0.123373	0.0748194	0.142955	-0.934076	AT5G59950	TRUE	TRUE	TRUE	TRUE
5	24281332	+	A	0.0220866	ALEU	0.00513699	0.0194474	0.00902029	0.0225231	-1.32016	AT5G60360	TRUE	TRUE	TRUE	TRUE
5	24290443	+	A	6.20308e-61	A3	0.0212472	0.0493201	0.0271344	0.0554024	-1.02983	AT5G60390	TRUE	TRUE	TRUE	TRUE
5	24290568	+	A	2.82566e-19	A3	0.00756773	0.0188218	0.00975929	0.0205458	-1.074	AT5G60390	TRUE	TRUE	TRUE	TRUE
5	24290581	+	A	1.52393e-08	A3	0.00432713	0.0106624	0.00565859	0.0135154	-1.25609	AT5G60390	TRUE	TRUE	TRUE	TRUE
5	25182231	+	A	0.0611378	TUBB2	0.00579976	0.0142647	0.00859278	0.0166585	-0.955063	AT5G62690	TRUE	TRUE	TRUE	TRUE
5	25186224	+	A	0.0097897	TUBB2	0.00670563	0.0151991	0.00981898	0.0179695	-0.871903	AT5G62700	TRUE	TRUE	TRUE	TRUE
5	25246639	+	A	0.083223	NAT6	0.00388027	0.0193253	0.00761236	0.0217325	-1.51344	AT5G62890	TRUE	TRUE	TRUE	TRUE
5	25347969	+	A	0.00901688	AT5G63190	0.00412996	0.0250918	0.0083997	0.0291498	-1.79507	AT5G63190	TRUE	TRUE	TRUE	FALSE
5	25425246	+	A	2.69436e-06	GAMMACAL1	0.037376	0.0907437	0.0558732	0.11049	-0.983689	AT5G63510	TRUE	TRUE	TRUE	TRUE
5	25453612	+	A	0.0533824	GSA1	0.0138928	0.0287903	0.0203592	0.0339327	-0.736999	AT5G63570	TRUE	TRUE	TRUE	FALSE
5	25545695	+	A	0.00630256	PSL5	0.0494875	0.154703	0.0889557	0.179811	-1.01532	AT5G63840	TRUE	TRUE	TRUE	FALSE
5	25546609	+	A	0.0588644	PSL5	0.0547764	0.122811	0.0810535	0.143028	-0.819353	AT5G63840	TRUE	TRUE	TRUE	FALSE
5	25547096	+	A	0.0798249	PSL5	0.0227085	0.0692098	0.0368864	0.0809066	-1.13317	AT5G63840	TRUE	TRUE	TRUE	FALSE
5	25548613	+	A	1.62599e-05	PSL5	0.0669368	0.153527	0.10068	0.179229	-0.832034	AT5G63840	TRUE	TRUE	TRUE	FALSE
5	25782391	+	A	0.0793502	AT5G64500	0.0650832	0.14346	0.0979145	0.167239	-0.772318	AT5G64500	TRUE	TRUE	TRUE	FALSE
5	25951308	+	A	0.0843125	ATATH13	0.00676025	0.0184596	0.0101504	0.0208987	-1.04188	AT5G64940	TRUE	TRUE	TRUE	TRUE
5	25952226	+	A	3.86442e-11	ATATH13	0.0567837	0.129884	0.0782691	0.152514	-0.962426	AT5G64940	TRUE	TRUE	TRUE	TRUE
5	25952861	+	A	2.94957e-10	ATATH13	0.0146088	0.0529897	0.0216508	0.0643332	-1.57115	AT5G64940	TRUE	TRUE	TRUE	TRUE
5	25953071	+	A	6.73722e-06	ATATH13	0.0067967	0.026409	0.0103781	0.0291832	-1.4916	AT5G64940	TRUE	TRUE	TRUE	TRUE
5	25953594	+	A	0.0235755	ATATH13	0.011144	0.031827	0.0156316	0.0375681	-1.26504	AT5G64940	TRUE	TRUE	TRUE	TRUE
5	26254640	+	A	0.0727177	IAA9	0.0222128	0.0430306	0.0335148	0.050494	-0.591313	AT5G65670	TRUE	TRUE	TRUE	TRUE
5	26307051	+	A	0.0735807	AT5G65750	0.129212	0.250978	0.190751	0.282068	-0.564353	AT5G65750	TRUE	TRUE	TRUE	FALSE
5	26384786	+	A	0.000535152	AT5G65950	0.0515374	0.145312	0.0795932	0.167662	-1.07484	AT5G65950	TRUE	TRUE	TRUE	FALSE
5	26450800	+	A	0.00222088	AT5G66180	0.0299539	0.120439	0.049299	0.135427	-1.45789	AT5G66180	TRUE	TRUE	TRUE	FALSE
5	26467763	+	A	0.0681446	AT5G66240	0.00456295	0.0193884	0.00815479	0.0219635	-1.42939	AT5G66240	TRUE	TRUE	TRUE	FALSE
5	26569332	+	A	4.17798e-14	PSBO1	0.00728972	0.0138951	0.00925616	0.0155736	-0.750612	AT5G66570	TRUE	TRUE	TRUE	TRUE
1	47919	-	T	0.0160599	PDH-E1 ALPHA	0.010899	0.02367	0.0160423	0.0274833	-0.776676	AT1G01090	TRUE	TRUE	TRUE	TRUE
1	48690	-	T	0.00117423	PDH-E1 ALPHA	0.0564921	0.09494	0.0779123	0.110671	-0.50636	AT1G01090	TRUE	TRUE	TRUE	TRUE
1	404268	-	T	0.0010297	MEE63	0.0171604	0.0394976	0.0253793	0.0460574	-0.859777	AT1G02140	TRUE	TRUE	TRUE	TRUE
1	448872	-	T	0.044436	TOC33	0.00388876	0.0133563	0.00628044	0.0148139	-1.23801	AT1G02280	TRUE	TRUE	TRUE	TRUE
1	449360	-	T	5.10027e-07	TOC33	0.0237477	0.0572509	0.0343917	0.0668433	-0.958724	AT1G02280	TRUE	TRUE	TRUE	TRUE
1	874474	-	T	0.00189247	AT1G03502	0.0473214	0.39143	0.112615	0.39925	-1.82589	AT1G03502	FALSE	FALSE	FALSE	FALSE
1	1141982	-	T	1.73197e-10	RPS15A	0.00893264	0.0223756	0.0129277	0.0263174	-1.02555	AT1G04270	TRUE	TRUE	TRUE	TRUE
1	1153913	-	T	0.029367	AT1G04300	0.0562451	0.192566	0.108331	0.226869	-1.06641	AT1G04300	TRUE	TRUE	TRUE	FALSE
1	1502534	-	T	5.10958e-06	RPL6	0.00362329	0.0143329	0.00561742	0.0167127	-1.57296	AT1G05190	TRUE	TRUE	TRUE	TRUE
1	1502613	-	T	2.65895e-66	RPL6	0.0435378	0.110569	0.0620972	0.128779	-1.0523	AT1G05190	TRUE	TRUE	TRUE	TRUE
1	1892967	-	T	8.67484e-07	RHON1	0.0265316	0.0695181	0.0386024	0.0787334	-1.02828	AT1G06190	TRUE	TRUE	TRUE	FALSE
1	2050538	-	T	0.00318595	AT1G06690	0.122418	0.2366	0.178171	0.270551	-0.602638	AT1G06690	TRUE	TRUE	TRUE	FALSE
1	2053233	-	T	0.00293122	PTI11	0.0542828	0.105644	0.0806564	0.125111	-0.633347	AT1G06700	TRUE	TRUE	TRUE	TRUE
1	2053626	-	T	0.0247539	PTI11	0.00554948	0.0264211	0.0108551	0.0304856	-1.48975	AT1G06700	TRUE	TRUE	TRUE	TRUE
1	2113127	-	T	0.00890792	AT1G06890	0.0596797	0.156849	0.0902346	0.180791	-1.00257	AT1G06890	TRUE	TRUE	TRUE	FALSE
1	2408766	-	T	5.63223e-76	RPS15AA	0.0318949	0.0997936	0.045955	0.116351	-1.34019	AT1G07770	TRUE	TRUE	TRUE	TRUE
1	2408938	-	T	1.12001e-10	RPS15AA	0.00555337	0.019787	0.00829933	0.0229539	-1.46767	AT1G07770	TRUE	TRUE	TRUE	TRUE
1	2463316	-	T	0.00224139	A3	0.00235664	0.0101425	0.00388987	0.0114379	-1.55603	AT1G07940	TRUE	TRUE	FALSE	TRUE
1	2574709	-	T	0.0694241	AXS2	0.00937563	0.0224691	0.0141509	0.0261412	-0.885438	AT1G08200	TRUE	TRUE	TRUE	TRUE
1	2580405	-	T	0.0611378	AT1G08210	0.10703	0.200407	0.155707	0.231732	-0.573619	AT1G08210	TRUE	TRUE	TRUE	FALSE
1	2974101	-	T	5.48403e-07	CRT2	0.0122385	0.0359212	0.0179828	0.0414845	-1.20596	AT1G09210	TRUE	TRUE	TRUE	TRUE
1	2975920	-	T	0.0393288	CRT2	0.0238125	0.0527449	0.0345887	0.0612562	-0.824556	AT1G09210	TRUE	TRUE	TRUE	TRUE
1	3159374	-	T	0.00014407	U2A'	0.0194831	0.0635548	0.0297211	0.0743276	-1.32241	AT1G09760	TRUE	TRUE	TRUE	TRUE
1	3159473	-	T	0.0139627	U2A'	0.0169476	0.0487492	0.0271113	0.0560882	-1.0488	AT1G09760	TRUE	TRUE	TRUE	TRUE
1	3879544	-	T	0.0509148	XTH8	0.00705906	0.0445194	0.0159078	0.0511641	-1.68539	AT1G11545	FALSE	TRUE	TRUE	FALSE
1	4051896	-	T	0.0039012	PFP-BETA1	0.0372491	0.0839848	0.0565924	0.099435	-0.813147	AT1G12000	TRUE	TRUE	TRUE	TRUE
1	4362010	-	T	0.0281329	AT1G12800	0.00502789	0.0147824	0.00782001	0.0169229	-1.11373	AT1G12800	TRUE	TRUE	TRUE	TRUE
1	4365099	-	T	0.0964393	AT1G12800	0.0160074	0.0433608	0.0270179	0.0508024	-0.910978	AT1G12800	TRUE	TRUE	TRUE	TRUE
1	4396669	-	T	0.0858779	ERF1-2	0.0146499	0.0369374	0.0231175	0.0437464	-0.920175	AT1G12920	TRUE	TRUE	TRUE	TRUE
1	4396941	-	T	0.014074	ERF1-2	0.00522744	0.0274124	0.0103635	0.0313016	-1.59472	AT1G12920	TRUE	TRUE	TRUE	TRUE
1	4397546	-	T	0.0114752	ERF1-2	0.0557993	0.118092	0.0822344	0.139507	-0.762526	AT1G12920	TRUE	TRUE	TRUE	TRUE
1	4608488	-	T	1.31436e-12	GAPC2	0.00472344	0.0156623	0.00708133	0.0182647	-1.36697	AT1G13440	TRUE	TRUE	FALSE	TRUE
1	4608909	-	T	1.47229e-06	GAPC2	0.00669504	0.0149865	0.00849075	0.0176647	-1.05691	AT1G13440	TRUE	TRUE	FALSE	TRUE
1	4613187	-	T	3.14726e-08	GT-1	0.0565648	0.196846	0.0885345	0.227536	-1.36179	AT1G13450	TRUE	TRUE	TRUE	FALSE
1	4639127	-	T	1.78212e-05	AAPT1	0.0394306	0.110079	0.0599364	0.12972	-1.1139	AT1G13560	TRUE	TRUE	TRUE	TRUE
1	5103420	-	T	1.78983e-07	AT1G14810	0.0183527	0.0546449	0.0284826	0.0632854	-1.15179	AT1G14810	TRUE	TRUE	TRUE	FALSE
1	5104438	-	T	0.0687541	AT1G14810	0.0239624	0.047665	0.0364051	0.0551997	-0.60052	AT1G14810	TRUE	TRUE	TRUE	FALSE
1	6213978	-	T	0.0747299	AT1G18070	0.0218365	0.0542798	0.03496	0.0637845	-0.8675	AT1G18070	TRUE	TRUE	TRUE	TRUE
1	6214257	-	T	0.000448395	AT1G18070	0.00560777	0.0298708	0.0103029	0.034216	-1.73163	AT1G18070	TRUE	TRUE	TRUE	TRUE
1	6377449	-	T	0.0169274	RPL6A	0.00740909	0.016908	0.0110481	0.020454	-0.888585	AT1G18540	TRUE	TRUE	TRUE	TRUE
1	6938939	-	T	6.89209e-06	TUBB5	0.0274841	0.070285	0.0435409	0.0819225	-0.91189	AT1G20010	TRUE	TRUE	TRUE	TRUE
1	7303511	-	T	0.0524938	emb1507	0.045207	0.101901	0.067459	0.116999	-0.794408	AT1G20960	TRUE	TRUE	TRUE	TRUE
1	7307370	-	T	0.0218208	emb1507	0.197203	0.38193	0.284825	0.418952	-0.556707	AT1G20960	TRUE	TRUE	TRUE	TRUE
1	7503706	-	T	0.00164992	AT1G21440	0.0116508	0.0442361	0.0197537	0.0505295	-1.35501	AT1G21440	FALSE	TRUE	TRUE	FALSE
1	8268933	-	T	3.23812e-42	GGAT1	0.0705411	0.136189	0.0986895	0.157854	-0.677621	AT1G23310	TRUE	TRUE	TRUE	TRUE
1	8268991	-	T	1.36576e-05	GGAT1	0.0164357	0.0291346	0.0234611	0.0343682	-0.550803	AT1G23310	TRUE	TRUE	TRUE	TRUE
1	8270211	-	T	1.694e-07	GGAT1	0.0092347	0.0213966	0.0130089	0.0252674	-0.957782	AT1G23310	TRUE	TRUE	TRUE	TRUE
1	8270234	-	T	0.000739647	GGAT1	0.00421779	0.0108768	0.00612837	0.0127655	-1.05867	AT1G23310	TRUE	TRUE	TRUE	TRUE
1	8270248	-	T	3.6641e-07	GGAT1	0.0137422	0.0283181	0.0192175	0.0333778	-0.796473	AT1G23310	TRUE	TRUE	TRUE	TRUE
1	8270256	-	T	1.91846e-12	GGAT1	0.0207371	0.0431511	0.0284947	0.0507055	-0.831448	AT1G23310	TRUE	TRUE	TRUE	TRUE
1	8270424	-	T	2.73723e-36	GGAT1	0.0918462	0.160107	0.124823	0.185274	-0.56977	AT1G23310	TRUE	TRUE	TRUE	TRUE
1	8270583	-	T	1.24911e-15	GGAT1	0.0291123	0.0582907	0.0403613	0.068485	-0.762816	AT1G23310	TRUE	TRUE	TRUE	TRUE
1	8270742	-	T	2.4301e-29	GGAT1	0.0531058	0.101705	0.0721063	0.118721	-0.719378	AT1G23310	TRUE	TRUE	TRUE	TRUE
1	8270796	-	T	0.0580932	GGAT1	0.0117919	0.0200644	0.0167015	0.0236866	-0.504095	AT1G23310	TRUE	TRUE	TRUE	TRUE
1	8270974	-	T	0.00617327	GGAT1	0.0059705	0.0128232	0.00792654	0.0150658	-0.926517	AT1G23310	TRUE	TRUE	TRUE	TRUE
1	8271264	-	T	6.3855e-05	GGAT1	0.0129363	0.0256973	0.0182435	0.0305339	-0.74303	AT1G23310	TRUE	TRUE	TRUE	TRUE
1	8398415	-	T	0.024006	AT1G23740	0.00234137	0.0119694	0.004164	0.0136756	-1.71556	AT1G23740	FALSE	TRUE	FALSE	FALSE
1	8685869	-	T	0.00368713	CCT5	0.0133572	0.0317361	0.018749	0.036215	-0.949773	AT1G24510	TRUE	TRUE	TRUE	TRUE
1	8686947	-	T	0.0954306	CCT5	0.00486453	0.0149416	0.00795163	0.0171685	-1.11044	AT1G24510	TRUE	TRUE	TRUE	TRUE
1	9404520	-	T	0.00411345	AT1G27090	0.0105382	0.030527	0.0176933	0.035389	-1.0001	AT1G27090	TRUE	TRUE	TRUE	TRUE
1	10472837	-	T	2.32049e-200	LHCB1.2	0.0215153	0.0503837	0.027357	0.0564519	-1.04511	AT1G29910	TRUE	FALSE	TRUE	FALSE
1	10472914	-	T	4.03541e-48	LHCB1.2	0.0056471	0.0134345	0.00722827	0.0150727	-1.06022	AT1G29910	TRUE	FALSE	TRUE	FALSE
1	10475483	-	T	3.34711e-62	LHCB1.2	0.0154188	0.0297914	0.0196585	0.0335623	-0.77169	AT1G29920	TRUE	FALSE	TRUE	FALSE
1	10831884	-	T	0.000839463	AT1G30580	0.01005	0.034624	0.014419	0.0390523	-1.43744	AT1G30580	TRUE	TRUE	TRUE	TRUE
1	10833847	-	T	0.000212579	AT1G30580	0.00632029	0.0240489	0.0100388	0.0276773	-1.46311	AT1G30580	TRUE	TRUE	TRUE	TRUE
1	10993407	-	T	0.0128181	AT1G30880	0.00226032	0.010942	0.00375497	0.012127	-1.69135	AT1G30880	TRUE	TRUE	TRUE	TRUE
1	10993499	-	T	1.59417e-13	AT1G30880	0.0203608	0.0571552	0.029599	0.0666796	-1.1717	AT1G30880	TRUE	TRUE	TRUE	TRUE
1	11739795	-	T	3.99565e-05	GDH3	0.0169376	0.0302563	0.0239372	0.0356817	-0.575929	AT1G32470	TRUE	TRUE	TRUE	TRUE
1	11742750	-	T	0.000427044	ESP 3	0.120959	0.252304	0.177766	0.291146	-0.711764	AT1G32490	TRUE	TRUE	TRUE	FALSE
1	11969517	-	T	0.044436	AT1G33050	0.0689152	0.1456	0.0992853	0.173356	-0.804082	AT1G33050	TRUE	TRUE	TRUE	FALSE
1	12370528	-	T	0.017248	RPS18A	0.00335422	0.0115219	0.00548775	0.013155	-1.26132	AT1G34030	TRUE	TRUE	TRUE	TRUE
1	12371099	-	T	0.0978118	RPS18A	0.00636795	0.0158956	0.00938344	0.0184089	-0.972218	AT1G34030	TRUE	TRUE	TRUE	TRUE
1	13122571	-	T	2.96236e-07	CINV1	0.178593	0.292481	0.236372	0.335036	-0.503262	AT1G35580	TRUE	TRUE	TRUE	TRUE
1	15651764	-	T	4.84535e-11	RPL35AB	0.017108	0.0370325	0.0240352	0.0434582	-0.854479	AT1G41880	TRUE	TRUE	TRUE	TRUE
1	17283607	-	T	0.0576495	RD21A	0.00740299	0.0194576	0.0114258	0.0229339	-1.00519	AT1G47128	TRUE	TRUE	TRUE	TRUE
1	17396674	-	T	0.0217585	SDH5	0.01506	0.0338893	0.0216232	0.0395405	-0.870748	AT1G47420	TRUE	TRUE	TRUE	TRUE
1	17717284	-	T	0.00205159	LPD1	0.0290984	0.0678191	0.0434185	0.0818361	-0.914428	AT1G48030	TRUE	TRUE	TRUE	TRUE
1	18592207	-	T	0.00740618	ALATS	0.0121478	0.0301593	0.0175326	0.0350354	-0.998771	AT1G50200	TRUE	TRUE	TRUE	TRUE
1	18593443	-	T	5.43035e-15	ALATS	0.075211	0.224962	0.110566	0.259717	-1.23203	AT1G50200	TRUE	TRUE	TRUE	TRUE
1	18593447	-	T	2.11183e-12	ALATS	0.172405	0.347699	0.240851	0.391883	-0.702285	AT1G50200	TRUE	TRUE	TRUE	TRUE
1	18594210	-	T	0.00800081	ALATS	0.00417144	0.0233354	0.00827573	0.0269677	-1.70427	AT1G50200	TRUE	TRUE	TRUE	TRUE
1	19128468	-	T	0.0109319	MNS1	0.113911	0.224877	0.16612	0.260379	-0.648393	AT1G51590	TRUE	TRUE	TRUE	FALSE
1	19325394	-	T	0.0333615	AT1G51980	0.0268117	0.066051	0.0429654	0.0778798	-0.858073	AT1G51980	TRUE	TRUE	TRUE	TRUE
1	19561774	-	T	2.47454e-09	AT1G52510	0.0555447	0.155419	0.085142	0.183536	-1.10812	AT1G52510	TRUE	TRUE	FALSE	TRUE
1	19977426	-	T	0.0650738	FAP3	0.0493404	0.0950915	0.076237	0.113276	-0.57128	AT1G53520	TRUE	FALSE	TRUE	FALSE
1	20357290	-	T	0.0865945	AT1G54500	0.0126285	0.029134	0.0187472	0.0363315	-0.954546	AT1G54500	FALSE	TRUE	TRUE	FALSE
1	20716107	-	T	1.91904e-13	CPN60B1	0.0090225	0.0234444	0.0132159	0.0274382	-1.05391	AT1G55490	TRUE	TRUE	TRUE	TRUE
1	20717286	-	T	0.00285193	CPN60B1	0.00479174	0.0121719	0.00714947	0.0142348	-0.993514	AT1G55490	TRUE	TRUE	TRUE	TRUE
1	20717330	-	T	9.7129e-09	CPN60B1	0.00981141	0.0255378	0.0148146	0.0300616	-1.02091	AT1G55490	TRUE	TRUE	TRUE	TRUE
1	20968543	-	T	0.00367664	LOS1	0.0046918	0.0103468	0.0068534	0.0122052	-0.832602	AT1G56070	TRUE	TRUE	TRUE	TRUE
1	20968844	-	T	2.11506e-05	LOS1	0.0111862	0.0233187	0.0159766	0.0274417	-0.780409	AT1G56070	TRUE	TRUE	TRUE	TRUE
1	20968879	-	T	0.000308468	LOS1	0.00535313	0.0134483	0.00790428	0.0158272	-1.0017	AT1G56070	TRUE	TRUE	TRUE	TRUE
1	20968936	-	T	0.0103905	LOS1	0.00426702	0.0102759	0.00646314	0.0119944	-0.89206	AT1G56070	TRUE	TRUE	TRUE	TRUE
1	20968937	-	T	4.86059e-12	LOS1	0.0247246	0.0492921	0.0348086	0.0579283	-0.734826	AT1G56070	TRUE	TRUE	TRUE	TRUE
1	20969066	-	T	0.0346617	LOS1	0.00869398	0.0165435	0.0125676	0.0195216	-0.635365	AT1G56070	TRUE	TRUE	TRUE	TRUE
1	20984918	-	T	0.0511252	NOP56	0.0647035	0.112951	0.0922378	0.133608	-0.534581	AT1G56110	TRUE	TRUE	TRUE	TRUE
1	21074077	-	T	0.0500753	ATDI19	0.016399	0.0290482	0.023851	0.0340211	-0.512378	AT1G56280	TRUE	TRUE	TRUE	TRUE
1	21430267	-	T	4.21467e-07	RPL21F	0.00414142	0.0178474	0.0064684	0.0206312	-1.67335	AT1G57860	TRUE	TRUE	TRUE	TRUE
1	21467371	-	T	0.00669191	CAT2	0.0953514	0.200345	0.141889	0.234842	-0.726928	AT1G58030	TRUE	TRUE	TRUE	FALSE
1	21624167	-	T	1.18404e-17	HEMA1	0.0630794	0.132639	0.0889704	0.153264	-0.784619	AT1G58290	TRUE	TRUE	TRUE	FALSE
1	21624851	-	T	0.0337557	HEMA1	0.00434142	0.0134914	0.00684329	0.0156911	-1.19719	AT1G58290	TRUE	TRUE	TRUE	FALSE
1	22143939	-	T	0.0928184	AT1G60070	0.0389412	0.0862137	0.0593137	0.102845	-0.794041	AT1G60070	TRUE	TRUE	TRUE	FALSE
1	23234675	-	T	0.0443697	CPEFG	0.0139532	0.0286428	0.0189213	0.0336417	-0.83024	AT1G62750	TRUE	TRUE	TRUE	TRUE
1	23658058	-	T	2.41724e-06	AT1G63770	0.0597049	0.123665	0.0822237	0.146247	-0.830785	AT1G63770	TRUE	TRUE	TRUE	TRUE
1	24046866	-	T	1.70423e-09	CP5	0.00778025	0.0219564	0.0112553	0.02585	-1.19957	AT1G64720	TRUE	TRUE	TRUE	TRUE
1	24047046	-	T	8.73215e-12	CP5	0.00268743	0.0112498	0.00419279	0.0132582	-1.6609	AT1G64720	TRUE	TRUE	TRUE	TRUE
1	24047088	-	T	2.72715e-14	CP5	0.00562964	0.0172116	0.00834878	0.0203009	-1.2819	AT1G64720	TRUE	TRUE	TRUE	TRUE
1	24047089	-	T	3.94532e-30	CP5	0.0253732	0.0571714	0.0366412	0.0673534	-0.878285	AT1G64720	TRUE	TRUE	TRUE	TRUE
1	24047259	-	T	1.75929e-08	CP5	0.004018	0.0117954	0.00609062	0.0138505	-1.18527	AT1G64720	TRUE	TRUE	TRUE	TRUE
1	24047457	-	T	1.01733e-05	CP5	0.0069515	0.0153684	0.0088204	0.018071	-1.03476	AT1G64720	TRUE	TRUE	TRUE	TRUE
1	24047840	-	T	1.42801e-10	CP5	0.0149738	0.0297028	0.0187286	0.0359913	-0.942403	AT1G64720	TRUE	TRUE	TRUE	TRUE
1	24048128	-	T	2.78213e-23	CP5	0.00911192	0.0242765	0.0115091	0.0262772	-1.19104	AT1G64720	TRUE	TRUE	TRUE	TRUE
1	24048327	-	T	2.41096e-10	CP5	0.00283608	0.010526	0.00428035	0.0122208	-1.51353	AT1G64720	TRUE	TRUE	TRUE	TRUE
1	24048398	-	T	4.26994e-10	CP5	0.0112905	0.0251885	0.0161863	0.0296092	-0.87127	AT1G64720	TRUE	TRUE	TRUE	TRUE
1	24048539	-	T	0.00336656	CP5	0.0052597	0.0133682	0.00765945	0.0157838	-1.04314	AT1G64720	TRUE	TRUE	TRUE	TRUE
1	24363689	-	T	0.0413302	AT1G65540	0.065355	0.160162	0.0971971	0.182268	-0.907078	AT1G65540	TRUE	TRUE	TRUE	FALSE
1	24418962	-	T	0.0417765	SMP1	0.0133508	0.0549497	0.022019	0.060855	-1.46663	AT1G65660	TRUE	TRUE	TRUE	FALSE
1	24440565	-	T	2.54382e-05	AT1G65720	0.0907198	0.177169	0.135137	0.207174	-0.61642	AT1G65720	TRUE	TRUE	TRUE	TRUE
1	24560357	-	T	8.93482e-05	PRXIIB	0.00463399	0.0160378	0.00711836	0.0185836	-1.38441	AT1G65980	TRUE	TRUE	TRUE	TRUE
1	24560692	-	T	0.0397478	PRXIIB	0.00432383	0.0131479	0.00678941	0.0152375	-1.16627	AT1G65980	TRUE	TRUE	TRUE	TRUE
1	25366688	-	T	0.0145839	AT1G67680	0.005858	0.0370392	0.0124199	0.0418532	-1.75269	AT1G67680	TRUE	TRUE	TRUE	FALSE
1	25367160	-	T	0.0166532	AT1G67680	0.0269023	0.0859016	0.042885	0.0997612	-1.21801	AT1G67680	TRUE	TRUE	TRUE	FALSE
1	26250381	-	T	0.0269411	CMT3	0.0357214	0.108551	0.0564772	0.123803	-1.13231	AT1G69770	TRUE	TRUE	TRUE	FALSE
1	26490831	-	T	0.0853454	UPL2	0.0333244	0.0834808	0.0512826	0.0990043	-0.94902	AT1G70320	TRUE	TRUE	TRUE	FALSE
1	26537412	-	T	0.0728849	BCA4	0.0746249	0.134235	0.0943882	0.159689	-0.758583	AT1G70410	TRUE	TRUE	TRUE	TRUE
1	27244152	-	T	5.71812e-14	RPSAA	0.013741	0.0355474	0.0202333	0.0416781	-1.04256	AT1G72370	TRUE	TRUE	TRUE	TRUE
1	27244721	-	T	1.58681e-12	RPSAA	0.023926	0.0489193	0.0338679	0.057414	-0.761487	AT1G72370	TRUE	TRUE	TRUE	TRUE
1	27346751	-	T	0.000291993	AT1G72640	0.0565527	0.123046	0.0857849	0.14586	-0.765789	AT1G72640	TRUE	TRUE	TRUE	FALSE
1	27347463	-	T	7.39216e-06	AT1G72640	0.0306529	0.0915569	0.046983	0.108379	-1.20587	AT1G72640	TRUE	TRUE	TRUE	FALSE
1	27541097	-	T	4.78013e-08	AT1G73230	0.00504556	0.0190576	0.0076946	0.0222333	-1.5308	AT1G73230	TRUE	TRUE	TRUE	TRUE
1	27847703	-	T	3.71005e-06	RPL6C	0.0053031	0.0155089	0.00787573	0.0182707	-1.21405	AT1G74050	TRUE	TRUE	TRUE	TRUE
1	27847704	-	T	2.08935e-18	RPL6C	0.0112232	0.0350408	0.0159015	0.041269	-1.3759	AT1G74050	TRUE	TRUE	TRUE	TRUE
1	27850034	-	T	0.000146096	RPL6B	0.00424461	0.0183828	0.00647015	0.0200798	-1.63388	AT1G74060	TRUE	TRUE	TRUE	TRUE
1	28141145	-	T	0.00353741	ALDH10A8	0.0232712	0.0507282	0.0359402	0.0592831	-0.722023	AT1G74920	TRUE	TRUE	TRUE	TRUE
1	28153475	-	T	0.0891222	KAS2	0.006184	0.0163217	0.00921734	0.0189572	-1.04032	AT1G74960	TRUE	TRUE	TRUE	TRUE
1	28158007	-	T	0.0231613	RPS9	0.00429929	0.010031	0.00642654	0.0117656	-0.87246	AT1G74970	TRUE	TRUE	TRUE	TRUE
1	28529817	-	T	2.5209e-06	AT1G76010	0.0189649	0.0465138	0.0251169	0.054322	-1.11288	AT1G76010	TRUE	TRUE	TRUE	TRUE
1	28530022	-	T	0.00100951	AT1G76010	0.0177874	0.0387723	0.0246097	0.0451509	-0.875531	AT1G76010	TRUE	TRUE	TRUE	TRUE
1	28578200	-	T	1.41136e-05	sks5	0.0809228	0.162623	0.120253	0.190351	-0.662588	AT1G76160	TRUE	TRUE	TRUE	TRUE
1	28855174	-	T	0.0670706	LSM3B	0.0150381	0.0317449	0.0222655	0.0372108	-0.740915	AT1G76860	TRUE	TRUE	TRUE	TRUE
1	30007896	-	T	0.050971	NADP-ME4	0.0155158	0.0318798	0.0225667	0.0371471	-0.719055	AT1G79750	TRUE	TRUE	TRUE	TRUE
1	30017748	-	T	0.00654735	AT1G79790	0.0100559	0.0410763	0.0171412	0.0474885	-1.47011	AT1G79790	TRUE	TRUE	TRUE	FALSE
1	30228014	-	T	0.000824835	EMB2753	0.0324175	0.078656	0.050012	0.092442	-0.886274	AT1G80410	TRUE	TRUE	TRUE	FALSE
1	30408364	-	T	0.0760034	AT1G80930	0.0131222	0.0579397	0.0236352	0.0681772	-1.52835	AT1G80930	FALSE	TRUE	TRUE	FALSE
2	133049	-	T	2.04362e-24	RPL7B	0.00454227	0.0246618	0.00719237	0.0286779	-1.9954	AT2G01250	TRUE	TRUE	TRUE	TRUE
2	133050	-	T	5.85406e-11	RPL7B	0.0037719	0.0151242	0.00567721	0.017488	-1.62311	AT2G01250	TRUE	TRUE	TRUE	TRUE
2	133081	-	T	1.41322e-12	RPL7B	0.00638207	0.0204154	0.00922981	0.0236393	-1.35682	AT2G01250	TRUE	TRUE	TRUE	TRUE
2	134251	-	T	2.39289e-56	RPL7B	0.0336368	0.121356	0.0477235	0.140092	-1.5536	AT2G01250	TRUE	TRUE	TRUE	TRUE
2	553327	-	T	0.00325059	AT2G02160	0.0197717	0.0580301	0.0317711	0.0678421	-1.09447	AT2G02160	TRUE	TRUE	TRUE	FALSE
2	2081585	-	T	0.0015027	PGR5	0.00779169	0.0201971	0.0115851	0.0236893	-1.03196	AT2G05620	TRUE	TRUE	FALSE	TRUE
2	6407307	-	T	0.00164139	AT2G14910	0.039435	0.0781073	0.05766	0.0937955	-0.701947	AT2G14910	TRUE	TRUE	TRUE	TRUE
2	6934484	-	T	0.0012157	AT2G15910	0.0101987	0.0349877	0.0158322	0.040879	-1.3685	AT2G15910	TRUE	TRUE	TRUE	FALSE
2	7345056	-	T	0.0829013	AT2G16940	0	0.0136148	0.00336253	0.0146212	-2.12044	AT2G16940	TRUE	TRUE	TRUE	FALSE
2	9071427	-	T	0.0884163	TIM	0.00833201	0.0156938	0.0121159	0.0185672	-0.615863	AT2G21170	TRUE	TRUE	TRUE	TRUE
2	9128554	-	T	2.17259e-07	FBA1	0.00915285	0.0217457	0.0130104	0.0251992	-0.953712	AT2G21330	TRUE	TRUE	TRUE	TRUE
2	9129133	-	T	1.57783e-06	FBA1	0.0127478	0.0263392	0.0175247	0.0307394	-0.810694	AT2G21330	TRUE	TRUE	TRUE	TRUE
2	9505583	-	T	0.0103794	AT2G22400	0.0955844	0.183806	0.141076	0.213965	-0.6009	AT2G22400	TRUE	TRUE	TRUE	FALSE
2	9961171	-	T	0.0274425	AT2G23390	0.10537	0.181686	0.14851	0.214174	-0.528224	AT2G23390	TRUE	TRUE	TRUE	FALSE
2	9962922	-	T	0.0124155	AT2G23390	0.0870121	0.173214	0.120638	0.202116	-0.744507	AT2G23390	TRUE	TRUE	TRUE	FALSE
2	10327940	-	T	0.0156366	ALDH11A3	0.0106615	0.0208039	0.0148796	0.0243372	-0.709832	AT2G24270	TRUE	TRUE	TRUE	FALSE
2	11072043	-	T	0.0770174	AT2G25970	0.0161065	0.0383502	0.0237691	0.0457244	-0.943878	AT2G25970	TRUE	TRUE	TRUE	FALSE
2	11072658	-	T	0.0228117	AT2G25970	0.0114949	0.0339127	0.0175118	0.0401733	-1.19791	AT2G25970	TRUE	TRUE	TRUE	FALSE
2	11075160	-	T	0.0398767	AT2G25970	0.0229101	0.0589148	0.0352382	0.0702188	-0.994716	AT2G25970	TRUE	TRUE	TRUE	FALSE
2	11112220	-	T	0.0409797	GLDP2	0.03079	0.060655	0.042122	0.0722294	-0.778011	AT2G26080	TRUE	TRUE	TRUE	TRUE
2	11113165	-	T	1.81518e-07	GLDP2	0.196766	0.355571	0.279126	0.402081	-0.526568	AT2G26080	TRUE	TRUE	TRUE	TRUE
2	11865171	-	T	0.0173473	AXS1	0.0129987	0.0295594	0.0190587	0.0345032	-0.856282	AT2G27860	TRUE	TRUE	TRUE	TRUE
2	12163241	-	T	0.021162	AT2G28450	0.025865	0.0960482	0.0446298	0.110788	-1.31172	AT2G28450	TRUE	TRUE	TRUE	FALSE
2	12356819	-	T	0.0394945	ALB3	0.00379818	0.0101949	0.00580267	0.0118506	-1.03017	AT2G28800	TRUE	TRUE	TRUE	TRUE
2	12358465	-	T	0.0203704	ALB3	0.0048342	0.0133363	0.00691905	0.0154904	-1.16273	AT2G28800	TRUE	TRUE	TRUE	TRUE
2	12416237	-	T	0.0348997	CXIP4	0.0192563	0.0358269	0.0280322	0.0418518	-0.578204	AT2G28910	TRUE	TRUE	TRUE	TRUE
2	12416299	-	T	0.0945487	CXIP4	0.0149684	0.0287159	0.0216916	0.0337388	-0.637272	AT2G28910	TRUE	TRUE	TRUE	TRUE
2	12416303	-	T	0.078157	CXIP4	0.00422919	0.0120059	0.00646788	0.013961	-1.11004	AT2G28910	TRUE	TRUE	TRUE	TRUE
2	12416684	-	T	0.000974887	CXIP4	0.0266734	0.0555141	0.0383344	0.0643981	-0.748381	AT2G28910	TRUE	TRUE	TRUE	TRUE
2	12433053	-	T	0.0208084	EXPA6	0.0416465	0.0705655	0.0582886	0.0829801	-0.509552	AT2G28950	FALSE	TRUE	TRUE	FALSE
2	12614187	-	T	0.0169723	TOPP1	0.0097384	0.0292606	0.0156761	0.0343981	-1.13376	AT2G29400	TRUE	TRUE	TRUE	TRUE
2	12614256	-	T	0.0358784	TOPP1	0.0169827	0.0410721	0.0266702	0.0486662	-0.867692	AT2G29400	TRUE	TRUE	TRUE	TRUE
2	12614461	-	T	0.0224726	TOPP1	0.0105094	0.0312848	0.0170653	0.0369883	-1.11601	AT2G29400	TRUE	TRUE	TRUE	TRUE
2	12615164	-	T	0.0380418	TOPP1	0.00572807	0.0238526	0.0106043	0.0276287	-1.38152	AT2G29400	TRUE	TRUE	TRUE	TRUE
2	12650481	-	T	0.0382939	PCNA2	0.00932062	0.0381574	0.0162769	0.0418641	-1.36289	AT2G29570	FALSE	TRUE	FALSE	FALSE
2	12782605	-	T	0.0494913	FAD3	0.0177922	0.0377901	0.0271243	0.0434779	-0.680695	AT2G29980	TRUE	TRUE	TRUE	FALSE
2	13388732	-	T	2.70348e-05	GUN1	0.0276935	0.0601319	0.0392086	0.0719519	-0.875862	AT2G31400	TRUE	TRUE	TRUE	FALSE
2	13680508	-	T	0.00843898	PRORP1	0.0316213	0.0599207	0.0456362	0.0699853	-0.616874	AT2G32230	TRUE	TRUE	TRUE	FALSE
2	13680634	-	T	7.12804e-06	PRORP1	0.0158582	0.0403672	0.0230345	0.047553	-1.04574	AT2G32230	TRUE	TRUE	TRUE	FALSE
2	13796605	-	T	0.0408995	AT2G32500	0.0263381	0.0809812	0.0403028	0.0951176	-1.23883	AT2G32500	TRUE	TRUE	TRUE	FALSE
2	13920608	-	T	0.0356326	BGAL9	0.00143885	0.0471433	0.0117312	0.0514823	-2.13373	AT2G32810	TRUE	TRUE	TRUE	FALSE
2	14127354	-	T	0.00875023	PRP19B	0.00519943	0.0244344	0.0095075	0.0282333	-1.57026	AT2G33340	TRUE	TRUE	TRUE	TRUE
2	14129113	-	T	1.91286e-05	PRP19B	0.0175296	0.0656802	0.0285781	0.0773143	-1.43583	AT2G33340	TRUE	TRUE	TRUE	TRUE
2	14130386	-	T	0.0962229	PRP19B	0.0147967	0.0402706	0.022472	0.0477277	-1.0867	AT2G33340	TRUE	TRUE	TRUE	TRUE
2	14523030	-	T	3.0329e-287	LHB1B2	0.0176118	0.0506106	0.0223593	0.0567373	-1.34342	AT2G34420	TRUE	TRUE	TRUE	FALSE
2	14523074	-	T	1.34004e-62	LHB1B2	0.00335451	0.0106853	0.0043408	0.0120304	-1.47065	AT2G34420	TRUE	TRUE	TRUE	FALSE
2	14523410	-	T	2.40705e-97	LHB1B2	0.00872393	0.0263221	0.0111452	0.0295886	-1.40862	AT2G34420	TRUE	TRUE	TRUE	FALSE
2	14523432	-	T	0	LHB1B2	0.116303	0.251679	0.142517	0.275365	-0.950205	AT2G34420	TRUE	TRUE	TRUE	FALSE
2	14583496	-	T	6.9684e-07	PTAC12	0.073889	0.151991	0.107028	0.179319	-0.744546	AT2G34640	TRUE	TRUE	TRUE	FALSE
2	14661411	-	T	0.0387955	AT2G34750	0.0658111	0.124429	0.0971266	0.146253	-0.590529	AT2G34750	TRUE	TRUE	TRUE	FALSE
2	15599203	-	T	0.0840479	PER21	0.016557	0.079915	0.0369829	0.099032	-1.42103	AT2G37130	FALSE	TRUE	TRUE	FALSE
2	15619690	-	T	1.41537e-27	RPL12A	0.00637135	0.0294637	0.00958781	0.0341602	-1.83304	AT2G37190	TRUE	TRUE	TRUE	TRUE
2	15619875	-	T	3.1147e-05	RPL12A	0.00448232	0.0125983	0.00661232	0.0146486	-1.14754	AT2G37190	TRUE	TRUE	TRUE	TRUE
2	15620059	-	T	0.000468087	RPL12A	0.00278679	0.0120639	0.004569	0.013882	-1.60327	AT2G37190	TRUE	TRUE	TRUE	TRUE
2	15670512	-	T	7.18177e-18	RS2Z33	0.0874236	0.204951	0.129737	0.238424	-0.877936	AT2G37340	TRUE	TRUE	TRUE	TRUE
2	15670558	-	T	1.1689e-12	RS2Z33	0.0299265	0.0946401	0.0430857	0.111592	-1.37296	AT2G37340	TRUE	TRUE	TRUE	TRUE
2	15670614	-	T	0.00160973	RS2Z33	0.012654	0.0378676	0.0189293	0.0449247	-1.24688	AT2G37340	TRUE	TRUE	TRUE	TRUE
2	15670623	-	T	8.90365e-17	RS2Z33	0.045125	0.130677	0.0644316	0.15392	-1.25634	AT2G37340	TRUE	TRUE	TRUE	TRUE
2	16286679	-	T	0.00328985	AT2G39000	0.0540468	0.123425	0.0808538	0.145808	-0.850687	AT2G39000	TRUE	TRUE	TRUE	FALSE
2	16572534	-	T	2.66491e-34	RCA	0.0402722	0.0658716	0.0490303	0.0735122	-0.584311	AT2G39730	TRUE	TRUE	TRUE	TRUE
2	16572676	-	T	4.14741e-20	RCA	0.0156095	0.0300472	0.0189905	0.0334511	-0.816772	AT2G39730	TRUE	TRUE	TRUE	TRUE
2	16699464	-	T	0.0756047	TIF3F1	0.00623747	0.0196789	0.0110413	0.0228097	-1.04674	AT2G39990	TRUE	TRUE	FALSE	TRUE
2	16710040	-	T	0.00150757	RPP0A	0.145226	0.281091	0.205127	0.316468	-0.625547	AT2G40010	TRUE	TRUE	TRUE	FALSE
2	16710232	-	T	0.00182141	RPP0A	0.0738835	0.170674	0.10872	0.194516	-0.839267	AT2G40010	TRUE	TRUE	TRUE	FALSE
2	17262400	-	T	0.0235755	CML35	0.0494778	0.0354691	0.0722732	0.043281	0.739728	AT2G41410	FALSE	TRUE	TRUE	FALSE
2	17377451	-	T	0.0166482	NTRC	0.00547237	0.0186379	0.00867115	0.021592	-1.3162	AT2G41680	TRUE	TRUE	TRUE	TRUE
2	17460122	-	T	0.0050254	RPS2C	0.00576235	0.011587	0.00820767	0.0136568	-0.734577	AT2G41840	TRUE	TRUE	TRUE	TRUE
2	17461076	-	T	3.56985e-08	RPS2C	0.00575122	0.0150357	0.00827611	0.0176774	-1.09488	AT2G41840	TRUE	TRUE	TRUE	TRUE
2	17461223	-	T	6.1408e-09	RPS2C	0.00571333	0.0157174	0.00811192	0.018463	-1.18652	AT2G41840	TRUE	TRUE	TRUE	TRUE
2	18074094	-	T	0.0153012	FKBP16-3	0.0093874	0.0225521	0.0139623	0.0266567	-0.932969	AT2G43560	TRUE	TRUE	TRUE	TRUE
2	18130914	-	T	3.32371e-05	OASB	0.0583334	0.106807	0.0834657	0.124317	-0.574762	AT2G43750	TRUE	TRUE	TRUE	TRUE
2	18205827	-	T	0.00414695	LARP6B	0.0123207	0.0316076	0.0185984	0.0364749	-0.971728	AT2G43970	TRUE	TRUE	TRUE	TRUE
2	18205838	-	T	0.00100951	LARP6B	0.0352228	0.0683581	0.0498683	0.0792578	-0.66843	AT2G43970	TRUE	TRUE	TRUE	TRUE
2	18205966	-	T	0.00161063	LARP6B	0.0242078	0.051268	0.034449	0.05945	-0.787215	AT2G43970	TRUE	TRUE	TRUE	TRUE
2	18206060	-	T	2.09088e-08	LARP6B	0.0580308	0.114519	0.0820407	0.132343	-0.689871	AT2G43970	TRUE	TRUE	TRUE	TRUE
2	18206445	-	T	0.0500862	LARP6B	0.00287674	0.0117979	0.00511813	0.0132202	-1.36906	AT2G43970	TRUE	TRUE	TRUE	TRUE
2	18206574	-	T	0.0010297	LARP6B	0.0256029	0.0528957	0.0357473	0.0613331	-0.77883	AT2G43970	TRUE	TRUE	TRUE	TRUE
2	18206998	-	T	1.79126e-11	LARP6B	0.0472865	0.109005	0.0717102	0.125559	-0.808111	AT2G43970	TRUE	TRUE	TRUE	TRUE
2	18207125	-	T	1.04631e-12	LARP6B	0.0412966	0.102086	0.0583789	0.117135	-1.00466	AT2G43970	TRUE	TRUE	TRUE	TRUE
2	18207344	-	T	6.88822e-06	LARP6B	0.0124064	0.0390097	0.0196845	0.0454324	-1.20666	AT2G43970	TRUE	TRUE	TRUE	TRUE
2	18207475	-	T	0.00508341	LARP6B	0.00709708	0.0231723	0.0123324	0.027095	-1.13558	AT2G43970	TRUE	TRUE	TRUE	TRUE
2	18208001	-	T	0.0310343	LARP6B	0.0423292	0.0811847	0.0619619	0.0903008	-0.543358	AT2G43970	TRUE	TRUE	TRUE	TRUE
2	18249357	-	T	5.39962e-06	RPL7C	0.00659715	0.0212417	0.00988629	0.0247129	-1.32176	AT2G44120	TRUE	TRUE	TRUE	TRUE
2	18249505	-	T	1.4809e-06	RPL7C	0.00756755	0.0210761	0.0110744	0.0246129	-1.15219	AT2G44120	TRUE	TRUE	TRUE	TRUE
2	18420144	-	T	8.21418e-12	CHL-CPN10	0.0187052	0.0421976	0.026993	0.0492721	-0.868187	AT2G44650	TRUE	TRUE	FALSE	TRUE
2	18815324	-	T	0.0583318	LPEAT2	0.0125122	0.041177	0.021281	0.0485738	-1.19061	AT2G45670	TRUE	TRUE	TRUE	TRUE
2	18815430	-	T	0.0642381	LPEAT2	0.0299313	0.0694292	0.0469451	0.0837077	-0.834385	AT2G45670	TRUE	TRUE	TRUE	TRUE
2	18863324	-	T	0.0224428	DBP	0.0306023	0.0650626	0.045779	0.0777131	-0.76347	AT2G45820	TRUE	TRUE	TRUE	TRUE
2	18864423	-	T	0.00347944	DBP	0.0343095	0.0598765	0.0478539	0.0702149	-0.553138	AT2G45820	TRUE	TRUE	TRUE	TRUE
2	19003663	-	T	6.85669e-16	TIF3I1	0.0459331	0.129239	0.0637662	0.152069	-1.25387	AT2G46280	TRUE	TRUE	TRUE	TRUE
2	19553719	-	T	0.0743144	RFI2	0.0266663	0.0843179	0.0473471	0.098989	-1.06399	AT2G47700	TRUE	TRUE	TRUE	FALSE
2	19618679	-	T	7.26206e-27	DEGP2	0.0735108	0.155737	0.102898	0.180357	-0.809637	AT2G47940	TRUE	TRUE	TRUE	TRUE
2	19619152	-	T	0.000360672	DEGP2	0.0198515	0.0418299	0.0291121	0.0497232	-0.772299	AT2G47940	TRUE	TRUE	TRUE	TRUE
2	19619298	-	T	9.08066e-06	DEGP2	0.0271156	0.0550158	0.0388359	0.0649054	-0.740948	AT2G47940	TRUE	TRUE	TRUE	TRUE
2	19619851	-	T	7.82551e-21	DEGP2	0.108327	0.21058	0.148372	0.241414	-0.702295	AT2G47940	TRUE	TRUE	TRUE	TRUE
2	19619881	-	T	0.0825696	DEGP2	0.0033444	0.01146	0.00552365	0.013127	-1.24885	AT2G47940	TRUE	TRUE	TRUE	TRUE
2	19620247	-	T	0.0314365	DEGP2	0.00153447	0.0103655	0.00358684	0.0117039	-1.7062	AT2G47940	TRUE	TRUE	TRUE	TRUE
2	19689797	-	T	0.0360745	AT2G48160	0.0809453	0.168338	0.120898	0.195218	-0.691296	AT2G48160	TRUE	TRUE	TRUE	FALSE
3	17858	-	T	0.00218348	AT3G01060	0.0811106	0.178884	0.113644	0.201403	-0.825567	AT3G01060	TRUE	TRUE	TRUE	FALSE
3	214131	-	T	0.000372363	RH14	0.0667804	0.116224	0.0919395	0.134562	-0.549509	AT3G01540	TRUE	TRUE	TRUE	TRUE
3	214720	-	T	0.0123937	RH14	0.0259134	0.0525565	0.0396722	0.0612175	-0.625816	AT3G01540	TRUE	TRUE	TRUE	TRUE
3	277478	-	T	0.0945487	GTE11	0.0167949	0.0562427	0.0285912	0.0640268	-1.16311	AT3G01770	TRUE	TRUE	TRUE	FALSE
3	534170	-	T	9.57209e-05	RAD23C	0.0416657	0.102243	0.062253	0.121331	-0.962731	AT3G02540	TRUE	TRUE	TRUE	FALSE
3	543595	-	T	0.0843605	PMI1	0.0278707	0.0693297	0.0439052	0.0817917	-0.897563	AT3G02570	TRUE	TRUE	TRUE	FALSE
3	1009679	-	T	3.43798e-12	AT3G03920	0.050001	0.101525	0.070177	0.117665	-0.74561	AT3G03920	TRUE	TRUE	TRUE	TRUE
3	1009725	-	T	0.0711205	AT3G03920	0.00516123	0.012821	0.00750525	0.0148531	-0.984792	AT3G03920	TRUE	TRUE	TRUE	TRUE
3	1529243	-	T	0.00264703	AT3G05350	0.0429736	0.141236	0.0698619	0.164417	-1.23478	AT3G05350	TRUE	TRUE	TRUE	FALSE
3	1824686	-	T	0.00182611	AT3G06040	0.0220596	0.0613071	0.0343422	0.0722681	-1.07338	AT3G06040	TRUE	TRUE	TRUE	TRUE
3	1874578	-	T	0.00875023	BPM2	0.107079	0.219313	0.156153	0.253516	-0.699117	AT3G06190	TRUE	TRUE	TRUE	FALSE
3	1926798	-	T	0.00117423	EMB3004	0.042722	0.113305	0.0594916	0.131477	-1.14405	AT3G06350	TRUE	TRUE	TRUE	FALSE
3	1974394	-	T	0.0182601	B3GALT16	0.0799381	0.241597	0.125869	0.271605	-1.10958	AT3G06440	TRUE	TRUE	TRUE	FALSE
3	2411600	-	T	0.00210161	PEX13	0.0409835	0.0920167	0.0619615	0.108824	-0.812556	AT3G07560	TRUE	TRUE	TRUE	TRUE
3	2606269	-	T	1.17887e-05	AAC1	0.00516713	0.0135483	0.0077262	0.0159527	-1.04597	AT3G08580	TRUE	TRUE	TRUE	TRUE
3	2606699	-	T	8.17133e-10	AAC1	0.00726014	0.0205355	0.0107072	0.0240866	-1.16965	AT3G08580	TRUE	TRUE	TRUE	TRUE
3	2653293	-	T	0.00190159	ATPK1	0.0642204	0.150838	0.0966406	0.175817	-0.863375	AT3G08730	TRUE	TRUE	TRUE	FALSE
3	2655191	-	T	3.73074e-07	AT3G08740	0.0025658	0.013004	0.00416147	0.0150204	-1.85176	AT3G08740	TRUE	TRUE	TRUE	TRUE
3	2655621	-	T	0.00320156	AT3G08740	0.00674033	0.0167335	0.0101537	0.0196638	-0.953533	AT3G08740	TRUE	TRUE	TRUE	TRUE
3	2823481	-	T	6.45186e-18	RPP0B	0.0077295	0.0236159	0.0112138	0.0277549	-1.30747	AT3G09200	TRUE	TRUE	TRUE	TRUE
3	2823952	-	T	2.62489e-11	RPP0B	0.0037572	0.0149006	0.00574516	0.0174713	-1.60457	AT3G09200	TRUE	TRUE	TRUE	TRUE
3	2824628	-	T	2.50521e-15	RPP0B	0.00420907	0.0146672	0.00624223	0.0187088	-1.58359	AT3G09200	TRUE	TRUE	TRUE	TRUE
3	2824978	-	T	8.80518e-06	RPP0B	0.00662937	0.0192721	0.00989876	0.0226933	-1.19695	AT3G09200	TRUE	TRUE	TRUE	TRUE
3	3361807	-	T	3.08285e-08	ASD1	0.0318451	0.11005	0.0486759	0.129183	-1.40814	AT3G10740	TRUE	TRUE	TRUE	FALSE
3	3363519	-	T	0.0112987	ASD1	0.0247726	0.0895167	0.0451048	0.106463	-1.23899	AT3G10740	TRUE	TRUE	TRUE	FALSE
3	3363685	-	T	0.0320801	ASD1	0.00491307	0.0453278	0.0151651	0.0528957	-1.80239	AT3G10740	TRUE	TRUE	TRUE	FALSE
3	3624202	-	T	1.12251e-41	RPS14B	0.0225488	0.0611991	0.0324157	0.071479	-1.14083	AT3G11510	TRUE	TRUE	TRUE	TRUE
3	3624542	-	T	5.49702e-09	RPS14B	0.00259775	0.0135219	0.00416825	0.0156814	-1.91154	AT3G11510	TRUE	TRUE	TRUE	TRUE
3	3703005	-	T	0.0170128	ATKRS-1	0.00753771	0.023219	0.0114433	0.0285169	-1.31732	AT3G11710	TRUE	TRUE	TRUE	TRUE
3	3778467	-	T	7.92591e-07	RPS5B	0.00417415	0.0110114	0.00619607	0.0128363	-1.0508	AT3G11940	TRUE	TRUE	TRUE	TRUE
3	3780659	-	T	0.00925196	HST	0.0177179	0.0592817	0.0290161	0.0698842	-1.26811	AT3G11945	TRUE	TRUE	TRUE	TRUE
3	4385106	-	T	0.00485309	ECT2	0	0.0329754	0.00763039	0.0378086	-2.30888	AT3G13460	TRUE	TRUE	TRUE	TRUE
3	4385115	-	T	0.0557148	ECT2	0	0.0200594	0.00573174	0.0227871	-1.99117	AT3G13460	TRUE	TRUE	TRUE	TRUE
3	4385377	-	T	6.21803e-10	ECT2	0.0117398	0.10364	0.0231192	0.119552	-2.37047	AT3G13460	TRUE	TRUE	TRUE	TRUE
3	4386095	-	T	0.000187628	ECT2	0.0109543	0.0292426	0.016486	0.0345718	-1.06836	AT3G13460	TRUE	TRUE	TRUE	TRUE
3	4386096	-	T	0.000208165	ECT2	0.0071397	0.0229907	0.010817	0.0267025	-1.30368	AT3G13460	TRUE	TRUE	TRUE	TRUE
3	4386111	-	T	2.20797e-05	ECT2	0.0132095	0.0342915	0.0195943	0.0400968	-1.03306	AT3G13460	TRUE	TRUE	TRUE	TRUE
3	4386391	-	T	1.25729e-10	ECT2	0.00151966	0.0304746	0.00409411	0.0345826	-3.07842	AT3G13460	TRUE	TRUE	TRUE	TRUE
3	4387075	-	T	2.59863e-13	ECT2	0.036148	0.0978643	0.0511078	0.113907	-1.15624	AT3G13460	TRUE	TRUE	TRUE	TRUE
3	4387867	-	T	0.021395	ECT2	0.01709	0.0373598	0.0267417	0.0432767	-0.694501	AT3G13460	TRUE	TRUE	TRUE	TRUE
3	4561759	-	T	0.00659504	HSP60-3A	0.0304286	0.106785	0.048013	0.118334	-1.30137	AT3G13860	TRUE	TRUE	TRUE	FALSE
3	4593092	-	T	0.0617802	TIF4A-1	0.00452397	0.0105434	0.00660973	0.0123193	-0.89826	AT3G13920	TRUE	TRUE	TRUE	TRUE
3	4676699	-	T	0.0545794	FLU	0.00407178	0.0127723	0.00634366	0.0144828	-1.19095	AT3G14110	TRUE	TRUE	TRUE	FALSE
3	4676723	-	T	0.025281	FLU	0.00392713	0.0129722	0.00622751	0.0149162	-1.26015	AT3G14110	TRUE	TRUE	TRUE	FALSE
3	4677168	-	T	0.0157265	FLU	0.0203596	0.0409813	0.0296268	0.0481344	-0.700165	AT3G14110	TRUE	TRUE	TRUE	FALSE
3	5669687	-	T	1.55119e-07	TCTP	0.0316402	0.0542294	0.0400643	0.0636216	-0.667202	AT3G16640	TRUE	TRUE	TRUE	TRUE
3	5670072	-	T	2.25854e-06	TCTP	0.00551418	0.0105487	0.00705313	0.011793	-0.741594	AT3G16640	TRUE	TRUE	TRUE	TRUE
3	5670200	-	T	1.70477e-44	TCTP	0.157201	0.242075	0.191179	0.282104	-0.561303	AT3G16640	TRUE	TRUE	TRUE	TRUE
3	5670308	-	T	8.99107e-07	TCTP	0.0101732	0.0199432	0.0129013	0.024278	-0.912133	AT3G16640	TRUE	TRUE	TRUE	TRUE
3	5989633	-	T	0.039692	CIPK1	0.0184368	0.0497642	0.0293504	0.0594497	-1.01829	AT3G17510	TRUE	TRUE	TRUE	FALSE
3	5990955	-	T	0.00974604	CIPK1	0.0208133	0.0571514	0.0312021	0.067701	-1.11754	AT3G17510	TRUE	TRUE	TRUE	FALSE
3	5992590	-	T	0.000154807	CIPK1	0.0403247	0.108149	0.0579742	0.127211	-1.13375	AT3G17510	TRUE	TRUE	TRUE	FALSE
3	5992599	-	T	0.0328523	CIPK1	0.0129022	0.0448214	0.0211968	0.0536843	-1.34066	AT3G17510	TRUE	TRUE	TRUE	FALSE
3	5992613	-	T	6.3649e-12	CIPK1	0.0795074	0.219191	0.118362	0.257818	-1.12315	AT3G17510	TRUE	TRUE	TRUE	FALSE
3	6214590	-	T	0.0902212	AT3G18140	0.0372699	0.0830186	0.055597	0.098306	-0.822272	AT3G18140	TRUE	TRUE	TRUE	TRUE
3	6880528	-	T	1.69169e-22	DIM	0.0392705	0.0862718	0.0554308	0.100697	-0.861268	AT3G19820	TRUE	TRUE	TRUE	TRUE
3	6880539	-	T	3.56057e-07	DIM	0.00866904	0.0231431	0.0126802	0.0272805	-1.1053	AT3G19820	TRUE	TRUE	TRUE	TRUE
3	6880743	-	T	0.0891222	DIM	0.00597525	0.0132064	0.00862337	0.015589	-0.854201	AT3G19820	TRUE	TRUE	TRUE	TRUE
3	7376871	-	T	0.00111053	PSBT	0.00828443	0.0141374	0.010578	0.0156166	-0.562016	AT3G21055	TRUE	TRUE	FALSE	TRUE
3	8589609	-	T	3.15087e-10	SAHH2	0.172303	0.116362	0.229532	0.141236	0.700584	AT3G23810	FALSE	TRUE	TRUE	FALSE
3	8589652	-	T	0.00310502	SAHH2	0.0704228	0.0454945	0.0990151	0.0562909	0.814746	AT3G23810	FALSE	TRUE	TRUE	FALSE
3	8589657	-	T	0.000279553	SAHH2	0.0499759	0.0231927	0.0681664	0.0296116	1.2029	AT3G23810	FALSE	TRUE	TRUE	FALSE
3	8608021	-	T	0.000175583	RBG4	0.044914	0.13109	0.0700349	0.152333	-1.12108	AT3G23830	TRUE	TRUE	FALSE	FALSE
3	9270627	-	T	3.10485e-239	ATL5	0.153317	0.342402	0.208893	0.382935	-0.874334	AT3G25520	TRUE	TRUE	FALSE	TRUE
3	9270661	-	T	1.76412e-08	ATL5	0.00200762	0.0105531	0.00336123	0.0122439	-1.865	AT3G25520	TRUE	TRUE	FALSE	TRUE
3	9270729	-	T	1.08266e-09	ATL5	0.00283856	0.0143046	0.00462092	0.0166496	-1.84924	AT3G25520	TRUE	TRUE	FALSE	TRUE
3	9339882	-	T	0.0400434	GATA	0.0154155	0.0335687	0.0220215	0.0392883	-0.835185	AT3G25660	TRUE	TRUE	TRUE	FALSE
3	9340836	-	T	3.50408e-08	GATA	0.0578375	0.119523	0.0870629	0.137017	-0.654228	AT3G25660	TRUE	TRUE	TRUE	FALSE
3	9491332	-	T	0.000279824	RPL15	0.00493743	0.0125169	0.00738175	0.014848	-1.00824	AT3G25920	TRUE	TRUE	TRUE	TRUE
3	9491473	-	T	4.14225e-05	RPL15	0.00833107	0.0172997	0.0122176	0.0203782	-0.738069	AT3G25920	TRUE	TRUE	TRUE	TRUE
3	9491598	-	T	5.33332e-10	RPL15	0.0137369	0.0293727	0.0197235	0.0345405	-0.808369	AT3G25920	TRUE	TRUE	TRUE	TRUE
3	9492132	-	T	1.36794e-09	RPL15	0.00593822	0.0159528	0.00857483	0.0192699	-1.16817	AT3G25920	TRUE	TRUE	TRUE	TRUE
3	9912477	-	T	9.23899e-14	SKL1	0.0571846	0.154264	0.0858231	0.182654	-1.08968	AT3G26900	TRUE	TRUE	TRUE	FALSE
3	10281688	-	T	2.7439e-06	CARA	0.0413469	0.102759	0.0653426	0.120623	-0.884406	AT3G27740	TRUE	TRUE	TRUE	TRUE
3	14197251	-	T	2.51543e-92	AT3G41762	0.184641	0.0697991	0.244724	0.0811059	1.59328	AT3G41762	FALSE	FALSE	FALSE	FALSE
3	14231873	-	T	0.0104316	VHA-H	0.0142567	0.0423051	0.0233709	0.0491246	-1.07174	AT3G42050	TRUE	TRUE	TRUE	TRUE
3	14878926	-	T	0.0147327	AL3	0.00570569	0.0235606	0.00990964	0.027776	-1.48693	AT3G42790	TRUE	TRUE	TRUE	FALSE
3	15239315	-	T	0.0320646	ATMIN7	0.11984	0.250582	0.183901	0.289569	-0.654975	AT3G43300	TRUE	TRUE	TRUE	TRUE
3	16669277	-	T	0.0261093	AT3G45443	0.0445435	0.151946	0.0729219	0.17452	-1.25897	AT3G45443	FALSE	TRUE	FALSE	FALSE
3	16807736	-	T	0.0121435	AT3G45770	0.0668843	0.160577	0.101595	0.188612	-0.892591	AT3G45770	TRUE	TRUE	TRUE	FALSE
3	16859408	-	T	0.0226971	AT3G45850	0.103669	0.242892	0.153045	0.277164	-0.856782	AT3G45850	TRUE	TRUE	TRUE	FALSE
3	16859905	-	T	0.00261028	AT3G45850	0.0692328	0.201792	0.103211	0.231709	-1.16672	AT3G45850	TRUE	TRUE	TRUE	FALSE
3	16929838	-	T	0.00282709	ATHRS1	0.0200535	0.0730492	0.0342853	0.0857183	-1.32201	AT3G46100	TRUE	TRUE	TRUE	FALSE
3	17454033	-	T	0.0360822	RPS20B	0.00319217	0.0109539	0.00536191	0.0126595	-1.2394	AT3G47370	TRUE	TRUE	TRUE	TRUE
3	17494251	-	T	1.5927e-71	LHCA4	0.011017	0.0260844	0.0140619	0.0293974	-1.0639	AT3G47470	TRUE	TRUE	TRUE	TRUE
3	17494773	-	T	4.50542e-22	LHCA4	0.00907609	0.0193688	0.0112866	0.0217927	-0.949227	AT3G47470	TRUE	TRUE	TRUE	TRUE
3	17494789	-	T	1.53685e-78	LHCA4	0.0297998	0.0665305	0.0370681	0.0744099	-1.00532	AT3G47470	TRUE	TRUE	TRUE	TRUE
3	18002335	-	T	0.021882	ALS	0.0121351	0.0275046	0.0170147	0.0320821	-0.914988	AT3G48560	TRUE	TRUE	TRUE	TRUE
3	18002357	-	T	0.0167665	ALS	0.0178203	0.0375381	0.026336	0.0440125	-0.740876	AT3G48560	TRUE	TRUE	TRUE	TRUE
3	18002671	-	T	0.0136338	ALS	0.00365484	0.0173256	0.00692898	0.0200096	-1.52998	AT3G48560	TRUE	TRUE	TRUE	TRUE
3	18002807	-	T	0.093395	ALS	0.00868838	0.0232531	0.014879	0.0274061	-0.881221	AT3G48560	TRUE	TRUE	TRUE	TRUE
3	18122641	-	T	0.0036504	CLPC2	0.00320576	0.0123169	0.00523138	0.0141646	-1.43703	AT3G48870	TRUE	TRUE	TRUE	TRUE
3	18123177	-	T	1.70199e-09	CLPC2	0.0996195	0.175686	0.137017	0.200888	-0.552044	AT3G48870	TRUE	TRUE	TRUE	TRUE
3	18124055	-	T	0.0218827	CLPC2	0.0120793	0.0297475	0.0196797	0.0351994	-0.83884	AT3G48870	TRUE	TRUE	TRUE	TRUE
3	18827216	-	T	0.00849408	RNU1	0.000762945	0.0125928	0.0030645	0.0140242	-2.19419	AT3G50670	TRUE	FALSE	FALSE	FALSE
3	18880926	-	T	0.0978118	AT3G50790	0.0193463	0.0681437	0.0344695	0.0788964	-1.19464	AT3G50790	TRUE	TRUE	TRUE	FALSE
3	18881085	-	T	9.57351e-08	AT3G50790	0.0740395	0.224905	0.112056	0.258204	-1.20429	AT3G50790	TRUE	TRUE	TRUE	FALSE
3	18881371	-	T	0.00325059	AT3G50790	0.0626364	0.164368	0.0958681	0.190214	-0.988504	AT3G50790	TRUE	TRUE	TRUE	FALSE
3	19139077	-	T	0.0216525	LTP5	0.0148446	0.0109216	0.0211216	0.0130404	0.695729	AT3G51600	FALSE	TRUE	FALSE	FALSE
3	19213365	-	T	0.00316548	EBP1	0.00990641	0.0343201	0.0166258	0.041828	-1.33104	AT3G51800	TRUE	TRUE	TRUE	TRUE
3	19627637	-	T	0.0724927	AT3G52930	0.00722096	0.01428	0.0105741	0.0169612	-0.6817	AT3G52930	TRUE	TRUE	TRUE	TRUE
3	19661334	-	T	2.20478e-18	RPL24B	0.00147836	0.0110729	0.00239442	0.0128155	-2.42015	AT3G53020	TRUE	TRUE	FALSE	TRUE
3	19810264	-	T	0.000248948	RPL12B	0.00440449	0.0116764	0.00648361	0.0137201	-1.08142	AT3G53430	TRUE	TRUE	FALSE	TRUE
3	20149241	-	T	0.0424127	AT3G54440	0.125443	0.22738	0.180385	0.264552	-0.552469	AT3G54440	TRUE	TRUE	TRUE	FALSE
3	20177158	-	T	0.0269411	AT3G54500	0.00497246	0.0205182	0.00766788	0.0234545	-1.61296	AT3G54500	TRUE	TRUE	TRUE	TRUE
3	20230590	-	T	1.28774e-05	EMB2360	0.0536462	0.109407	0.0816698	0.131663	-0.688974	AT3G54660	TRUE	TRUE	TRUE	TRUE
3	20232030	-	T	2.34707e-07	EMB2360	0.0319156	0.0797752	0.0478167	0.0930074	-0.959832	AT3G54660	TRUE	TRUE	TRUE	TRUE
3	20232868	-	T	0.0207817	EMB2360	0.0126107	0.0361319	0.0207621	0.0417765	-1.00874	AT3G54660	TRUE	TRUE	TRUE	TRUE
3	20337481	-	T	0.0103905	AT3G54880	0.00359858	0.0208954	0.00705223	0.0231482	-1.71475	AT3G54880	TRUE	TRUE	TRUE	TRUE
3	20337672	-	T	1.92727e-05	AT3G54880	0.0104364	0.0425622	0.0168352	0.0496965	-1.56166	AT3G54880	TRUE	TRUE	TRUE	TRUE
3	20340197	-	T	1.18205e-173	LHCA1	0.0106531	0.0347907	0.0136067	0.0387216	-1.50882	AT3G54890	TRUE	TRUE	TRUE	TRUE
3	20340202	-	T	5.73275e-36	LHCA1	0.00444374	0.0111846	0.00567087	0.0125494	-1.14598	AT3G54890	TRUE	TRUE	TRUE	TRUE
3	20340925	-	T	1.01187e-42	LHCA1	0.032636	0.0608767	0.0409812	0.0680115	-0.730818	AT3G54890	TRUE	TRUE	TRUE	TRUE
3	20514497	-	T	0.038151	PPL1	0.00281294	0.0114433	0.00477884	0.0132058	-1.46644	AT3G55330	TRUE	TRUE	TRUE	TRUE
3	20536656	-	T	0.0051467	OVA1	0.0464419	0.0995453	0.0697537	0.117453	-0.751738	AT3G55400	TRUE	TRUE	TRUE	FALSE
3	20834083	-	T	0.0523428	TIF3C1	0.0170266	0.0384153	0.0251225	0.0465832	-0.890831	AT3G56150	TRUE	TRUE	TRUE	TRUE
3	20837715	-	T	0.0229347	BASS4	0.103187	0.191297	0.148821	0.22326	-0.585153	AT3G56160	TRUE	TRUE	TRUE	FALSE
3	20846303	-	T	3.3148e-05	ASNAP2	0.0601254	0.124379	0.090827	0.147243	-0.697006	AT3G56190	TRUE	TRUE	TRUE	TRUE
3	21114027	-	T	0.0474349	CBL	0.0521125	0.102079	0.0757549	0.12005	-0.66422	AT3G57050	TRUE	TRUE	TRUE	FALSE
3	21196831	-	T	9.78068e-22	EIF3E	0.0521203	0.154476	0.0753674	0.180577	-1.2606	AT3G57290	TRUE	TRUE	TRUE	TRUE
3	21196838	-	T	5.14623e-06	EIF3E	0.0109186	0.040982	0.0170019	0.0483704	-1.50843	AT3G57290	TRUE	TRUE	TRUE	TRUE
3	21196868	-	T	2.02421e-09	EIF3E	0.024603	0.0772145	0.0373905	0.0912571	-1.28727	AT3G57290	TRUE	TRUE	TRUE	TRUE
3	21635400	-	T	0.0919494	PP2A3	0.00564608	0.0208765	0.0102715	0.0240528	-1.22755	AT3G58500	TRUE	TRUE	TRUE	TRUE
3	21636199	-	T	3.44521e-05	PP2A3	0.0225888	0.0536151	0.0325912	0.0627446	-0.94501	AT3G58500	TRUE	TRUE	TRUE	TRUE
3	21636599	-	T	0.00599872	PP2A3	0.00387912	0.0167709	0.0064767	0.0194521	-1.5866	AT3G58500	TRUE	TRUE	TRUE	TRUE
3	21636995	-	T	2.09088e-08	PP2A3	0.0159951	0.0511225	0.023229	0.0601205	-1.37193	AT3G58500	TRUE	TRUE	TRUE	TRUE
3	21638943	-	T	0.0284166	PP2A3	0.0174372	0.0461342	0.0272421	0.054775	-1.00768	AT3G58500	TRUE	TRUE	TRUE	TRUE
3	21811984	-	T	0.0360822	AT3G59020	0.0265968	0.0803645	0.0441147	0.094143	-1.09359	AT3G59020	TRUE	TRUE	TRUE	TRUE
[truncated: 273 more rows]

## Sheet: ECT2_Col0_vs_alba1245_HT
chr	pos	strand	ref	padj	name	prop_trt	prop_ctrl	prop_trt_correc	prop_ctrl_correc	log2FC	gene	ECT2_targ	ALBA4_targ	ALBA2_targ	ECT2_targ_strict
[truncated: 1,109 more rows]
