# Supplementary material for: ALBA proteins facilitate cytoplasmic YTHDF-mediated reading of m6A in Arabidopsis
Source: EMBO J. 2024 Nov 29;43(24):6626–55. doi: 10.1038/s44318-024-00312-0 (PMC11649824; doi:10.1038/s44318-024-00312-0)
Supplement: Supplementary file 7 — Dataset EV5 [file 44318_2024_312_MOESM7_ESM.xlsx]

## Sheet: Description
Dataset EV5. Curated m6A sites for deep learning models
Full set of m6A sites curated and corrected based on m6A deep learning model and associated predictions for ALBA and ECT2 binding
Column description
chr	chromosome
pos	genomic position
gene	annotated gene id
name	annotated common gene name
experiment	one of nanopore, miCLIP or m6aAtlas
probability	for miCLIP and m6aAtlas, the probability that the position is an m6A site according to nanopore m6A trained model
prediction_ECT2	prediction of ECT2 binding from ECT2 and ALBA4 binding model
prediction_ALBA4	prediction of ALBA4 binding from ECT2 and ALBA4 binding model

## Sheet: Supplementary m6A sites
chr	pos	gene	name	experiment	probability	prediction_ECT2	prediction_ALBA4
1	31296	AT1G03680	PPA1	nanopore	NA	0.315581	0.679021
1	45418	AT1G03680	AT1G01080	nanopore	NA	0.248473	0.705189
1	45464	AT1G03680	AT1G01080	nanopore	NA	0.386289	0.69614
1	47577	AT1G03680	PDH-E1 ALPHA	nanopore	NA	0.226482	0.666163
1	47578	AT1G03680	PDH-E1 ALPHA	nanopore	NA	0.336301	0.646679
1	47579	AT1G03680	PDH-E1 ALPHA	nanopore	NA	0.206002	0.642004
1	47633	AT1G03680	PDH-E1 ALPHA	nanopore	NA	0.370618	0.637381
1	50139	AT1G03680	RPP1A	nanopore	NA	0.442352	0.673123
1	50140	AT1G03680	RPP1A	nanopore	NA	0.302188	0.606333
1	50141	AT1G03680	RPP1A	nanopore	NA	0.420015	0.656826
1	50155	AT1G03680	RPP1A	nanopore	NA	0.286215	0.616679
1	50189	AT1G04140	RPP1A	nanopore	NA	0.336094	0.518532
1	50190	AT1G04140	RPP1A	nanopore	NA	0.578142	0.598046
1	50191	AT1G04140	RPP1A	nanopore	NA	0.397804	0.533234
1	50192	AT1G04140	RPP1A	nanopore	NA	0.53765	0.597977
1	50239	AT1G04140	RPP1A	nanopore	NA	0.4965	0.502339
1	50240	AT1G04140	RPP1A	nanopore	NA	0.370407	0.409027
1	50241	AT1G04140	RPP1A	nanopore	NA	0.470204	0.585649
1	50242	AT1G04140	RPP1A	nanopore	NA	0.484579	0.557558
1	50243	AT1G04190	RPP1A	nanopore	NA	0.340929	0.680211
1	50244	AT1G04190	RPP1A	nanopore	NA	0.335075	0.714662
1	50245	AT1G04210	RPP1A	nanopore	NA	0.248331	0.710187
1	50246	AT1G04250	RPP1A	nanopore	NA	0.214647	0.506348
1	50247	AT1G04250	RPP1A	nanopore	NA	0.281833	0.483457
1	50249	AT1G04250	RPP1A	nanopore	NA	0.282234	0.455778
1	50250	AT1G04250	RPP1A	nanopore	NA	0.276242	0.460129
1	74042	AT1G04350	GIF2	nanopore	NA	0.103231	0.480289
1	115115	AT1G04350	3	nanopore	NA	0.0867084	0.444116
1	121173	AT1G04350	AT1G01320	nanopore	NA	0.0925642	0.448501
1	121206	AT1G04350	AT1G01320	nanopore	NA	0.0365633	0.500256
1	121208	AT1G04350	AT1G01320	nanopore	NA	0.19433	0.615021
1	121209	AT1G04410	AT1G01320	nanopore	NA	0.503074	0.68014
1	121211	AT1G04410	AT1G01320	nanopore	NA	0.490056	0.676582
1	121224	AT1G04410	AT1G01320	nanopore	NA	0.418068	0.766913
1	137999	AT1G04410	AT1G01350	nanopore	NA	0.391888	0.746345
1	180309	AT1G04410	AT1G01490	nanopore	NA	0.530196	0.810323
1	180325	AT1G04410	AT1G01490	nanopore	NA	0.501918	0.764681
1	180362	AT1G04410	AT1G01490	nanopore	NA	0.531638	0.774764
1	180363	AT1G04410	AT1G01490	nanopore	NA	0.470435	0.779714
1	189915	AT1G04410	AN	nanopore	NA	0.492545	0.770067
1	189921	AT1G04410	AN	nanopore	NA	0.379326	0.604009
1	189930	AT1G04410	AN	nanopore	NA	0.447429	0.702815
1	189932	AT1G04410	AN	nanopore	NA	0.449797	0.706369
1	189953	AT1G04410	AN	nanopore	NA	0.396344	0.688161
1	201677	AT1G04410	BPS1	nanopore	NA	0.415086	0.652192
1	201680	AT1G04410	BPS1	nanopore	NA	0.450563	0.68954
1	201720	AT1G04410	BPS1	nanopore	NA	0.389018	0.617299
1	221809	AT1G04410	GPAT4	nanopore	NA	0.388334	0.618236
1	221816	AT1G04410	GPAT4	nanopore	NA	0.381431	0.561063
1	225856	AT1G04410	PIP1-3	nanopore	NA	0.430577	0.630318
1	225874	AT1G04410	PIP1-3	nanopore	NA	0.388212	0.600947
1	225883	AT1G04480	PIP1-3	nanopore	NA	0.376232	0.551588
1	225884	AT1G04480	PIP1-3	nanopore	NA	0.382211	0.582951
1	225885	AT1G04480	PIP1-3	nanopore	NA	0.324421	0.511732
1	225907	AT1G04480	PIP1-3	nanopore	NA	0.343835	0.525178
1	225913	AT1G04480	PIP1-3	nanopore	NA	0.291024	0.507624
1	230752	AT1G04480	AT1G01630	nanopore	NA	0.418641	0.526774
1	233063	AT1G04480	SPPL4	nanopore	NA	0.435519	0.549737
1	233064	AT1G04480	SPPL4	nanopore	NA	0.419248	0.588991
1	266135	AT1G04480	AT1G01710	nanopore	NA	0.389475	0.54156
1	290973	AT1G04480	KEA1	nanopore	NA	0.394659	0.568933
1	290974	AT1G04480	KEA1	nanopore	NA	0.425974	0.580614
1	290980	AT1G04480	KEA1	nanopore	NA	0.168231	0.557368
1	290983	AT1G05150	KEA1	nanopore	NA	0.314741	0.657473
1	290997	AT1G05380	KEA1	nanopore	NA	0.122565	0.579043
1	290998	AT1G05805	KEA1	nanopore	NA	0.126757	0.423925
1	296086	AT1G06040	PEX11C	nanopore	NA	0.280226	0.673371
1	296108	AT1G06040	PEX11C	nanopore	NA	0.301759	0.738947
1	296109	AT1G06040	PEX11C	nanopore	NA	0.318655	0.740675
1	313307	AT1G06410	AT1G01910	nanopore	NA	0.311296	0.583
1	313331	AT1G06410	AT1G01910	nanopore	NA	0.313618	0.634805
1	313399	AT1G06410	AT1G01910	nanopore	NA	0.25991	0.593975
1	324846	AT1G07030	CYP18-1	nanopore	NA	0.225228	0.357149
1	330628	AT1G07080	BIG3	nanopore	NA	0.258953	0.683177
1	330629	AT1G07080	BIG3	nanopore	NA	0.311544	0.677547
1	330646	AT1G07080	BIG3	nanopore	NA	0.382069	0.694787
1	330687	AT1G07080	BIG3	nanopore	NA	0.250475	0.678153
1	386716	AT1G07080	AT1G02080	nanopore	NA	0.272576	0.647336
1	386761	AT1G07080	AT1G02080	nanopore	NA	0.309488	0.680639
1	387359	AT1G07080	CSN7	nanopore	NA	0.345551	0.678999
1	387381	AT1G07080	CSN7	nanopore	NA	0.367687	0.660382
1	387399	AT1G07080	CSN7	nanopore	NA	0.308588	0.630963
1	399860	AT1G07080	VAD1	nanopore	NA	0.607944	0.511042
1	403257	AT1G07080	MEE63	nanopore	NA	0.572824	0.486438
1	403259	AT1G07080	MEE63	nanopore	NA	0.482504	0.464248
1	403304	AT1G07080	MEE63	nanopore	NA	0.438793	0.459116
1	403308	AT1G07080	MEE63	nanopore	NA	0.490693	0.451245
1	403309	AT1G07230	MEE63	nanopore	NA	0.0459541	0.382311
1	403318	AT1G07440	MEE63	nanopore	NA	0.40389	0.56394
1	403324	AT1G07930	MEE63	nanopore	NA	0.0906905	0.424345
1	403325	AT1G07930	MEE63	nanopore	NA	0.119595	0.515633
1	403346	AT1G07930	MEE63	nanopore	NA	0.138873	0.533298
1	403409	AT1G07930	MEE63	nanopore	NA	0.104758	0.511352
1	403410	AT1G07930	MEE63	nanopore	NA	0.139249	0.542572
1	410524	AT1G07930	AT1G02150	nanopore	NA	0.373934	0.72278
1	411485	AT1G07930	AT1G02160	nanopore	NA	0.483098	0.780354
1	448510	AT1G07930	TOC33	nanopore	NA	0.498659	0.776318
1	448527	AT1G07930	TOC33	nanopore	NA	0.551888	0.799039
1	458046	AT1G07930	AT1G02305	nanopore	NA	0.604604	0.802258
1	462121	AT1G07930	AT1G02330	nanopore	NA	0.537853	0.750567
1	513930	AT1G07930	AT1G02475	nanopore	NA	0.592289	0.755871
1	513993	AT1G07930	AT1G02475	nanopore	NA	0.644872	0.788596
1	520250	AT1G07930	SAM1	nanopore	NA	0.616462	0.79608
1	520251	AT1G08110	SAM1	nanopore	NA	0.247063	0.648928
1	520252	AT1G08110	SAM1	nanopore	NA	0.396897	0.710238
1	520253	AT1G08110	SAM1	nanopore	NA	0.330127	0.600458
1	520254	AT1G08110	SAM1	nanopore	NA	0.43988	0.63119
1	520269	AT1G08110	SAM1	nanopore	NA	0.397481	0.496593
1	520318	AT1G08110	SAM1	nanopore	NA	0.271266	0.474852
1	520319	AT1G08380	SAM1	nanopore	NA	0.498768	0.753966
1	520320	AT1G08380	SAM1	nanopore	NA	0.532045	0.749693
1	520356	AT1G08380	SAM1	nanopore	NA	0.428772	0.70968
1	520357	AT1G08380	SAM1	nanopore	NA	0.491027	0.735574
1	520358	AT1G08380	SAM1	nanopore	NA	0.440047	0.723584
1	520360	AT1G08480	SAM1	nanopore	NA	0.392497	0.69917
1	539861	AT1G08480	CLPP5	nanopore	NA	0.370098	0.690944
1	539865	AT1G09210	CLPP5	nanopore	NA	0.449175	0.464841
1	539921	AT1G09210	CLPP5	nanopore	NA	0.372724	0.454816
1	539923	AT1G09210	CLPP5	nanopore	NA	0.393053	0.429325
1	539924	AT1G09210	CLPP5	nanopore	NA	0.33575	0.45497
1	539925	AT1G09210	CLPP5	nanopore	NA	0.293715	0.424533
1	539926	AT1G09210	CLPP5	nanopore	NA	0.348739	0.507188
1	539928	AT1G09210	CLPP5	nanopore	NA	0.213484	0.490641
1	539939	AT1G09330	CLPP5	nanopore	NA	0.51686	0.813815
1	539941	AT1G09570	CLPP5	nanopore	NA	0.624776	0.798947
1	539942	AT1G09590	CLPP5	nanopore	NA	0.359653	0.694314
1	539943	AT1G09590	CLPP5	nanopore	NA	0.373135	0.667433
1	539945	AT1G09590	CLPP5	nanopore	NA	0.409251	0.687407
1	539946	AT1G09590	CLPP5	nanopore	NA	0.394609	0.657317
1	539947	AT1G09590	CLPP5	nanopore	NA	0.350673	0.63298
1	539948	AT1G09590	CLPP5	nanopore	NA	0.323296	0.618186
1	539949	AT1G09590	CLPP5	nanopore	NA	0.32203	0.642079
1	539950	AT1G09590	CLPP5	nanopore	NA	0.403056	0.669895
1	539951	AT1G09590	CLPP5	nanopore	NA	0.428306	0.669259
1	539952	AT1G09590	CLPP5	nanopore	NA	0.374133	0.625732
1	539953	AT1G09590	CLPP5	nanopore	NA	0.313795	0.598463
1	539954	AT1G09590	CLPP5	nanopore	NA	0.361795	0.586584
1	539986	AT1G09590	CLPP5	nanopore	NA	0.47265	0.634925
1	539990	AT1G09660	CLPP5	nanopore	NA	0.324618	0.586376
1	607940	AT1G09770	RPL19A	nanopore	NA	0.000618214	0.375489
1	607941	AT1G09770	RPL19A	nanopore	NA	0.000612984	0.403883
1	607944	AT1G09770	RPL19A	nanopore	NA	0.00121455	0.423514
1	607946	AT1G09770	RPL19A	nanopore	NA	0.000566248	0.354967
1	607947	AT1G09770	RPL19A	nanopore	NA	0.00389647	0.473789
1	607948	AT1G09770	RPL19A	nanopore	NA	0.00295372	0.331535
1	607969	AT1G09770	RPL19A	nanopore	NA	0.00738938	0.428968
1	608000	AT1G10522	RPL19A	nanopore	NA	0.0014314	0.316187
1	608001	AT1G10522	RPL19A	nanopore	NA	0.00204995	0.372745
1	608002	AT1G10522	RPL19A	nanopore	NA	0.00167346	0.352822
1	608005	AT1G10522	RPL19A	nanopore	NA	0.0256511	0.387038
1	608008	AT1G11360	RPL19A	nanopore	NA	0.591489	0.771923
1	608019	AT1G11360	RPL19A	nanopore	NA	0.583	0.776074
1	608022	AT1G11430	RPL19A	nanopore	NA	0.0697238	0.501246
1	608023	AT1G11430	RPL19A	nanopore	NA	0.11815	0.441105
1	608024	AT1G11430	RPL19A	nanopore	NA	0.0660828	0.482945
1	608025	AT1G11430	RPL19A	nanopore	NA	0.0988768	0.435979
1	608026	AT1G11430	RPL19A	nanopore	NA	0.0578937	0.492571
1	629683	AT1G11430	SR34	nanopore	NA	0.130898	0.381446
1	629684	AT1G11430	SR34	nanopore	NA	0.053046	0.367978
1	629699	AT1G11430	SR34	nanopore	NA	0.197367	0.36905
1	629714	AT1G11860	SR34	nanopore	NA	0.0329086	0.477306
1	629756	AT1G11860	SR34	nanopore	NA	0.0519736	0.54277
1	629763	AT1G11860	SR34	nanopore	NA	0.102471	0.617561
1	633132	AT1G11860	BGLU11	nanopore	NA	0.0793736	0.556519
1	655680	AT1G11860	LPA1	nanopore	NA	0.153759	0.700457
1	655682	AT1G11860	LPA1	nanopore	NA	0.101585	0.67612
1	655704	AT1G11860	LPA1	nanopore	NA	0.125566	0.69562
1	655705	AT1G11910	LPA1	nanopore	NA	0.439162	0.591929
1	681557	AT1G11910	AT1G02990	nanopore	NA	0.391481	0.636185
1	704049	AT1G11910	BHLH7	nanopore	NA	0.369462	0.655484
1	712629	AT1G11910	SPI	nanopore	NA	0.277888	0.555232
1	753525	AT1G11910	PSAD2	nanopore	NA	0.281069	0.612633
1	753546	AT1G11910	PSAD2	nanopore	NA	0.30079	0.621151
1	754418	AT1G11910	AT1G03140	nanopore	NA	0.261532	0.585784
1	754420	AT1G11910	AT1G03140	nanopore	NA	0.333178	0.606516
1	758440	AT1G11910	AT1G03150	nanopore	NA	0.265429	0.500649
1	758441	AT1G11910	AT1G03150	nanopore	NA	0.276428	0.513341
1	766035	AT1G11910	FZL	nanopore	NA	0.176958	0.460441
1	766047	AT1G11910	FZL	nanopore	NA	0.248763	0.512108
1	793490	AT1G11910	AT1G03250	nanopore	NA	0.27075	0.582416
1	806881	AT1G11910	AT1G03280	nanopore	NA	0.102117	0.505734
1	806988	AT1G11910	AT1G03280	nanopore	NA	0.0286873	0.449743
1	810708	AT1G11910	AT1G03290	nanopore	NA	0.07729	0.477734
1	810732	AT1G11910	AT1G03290	nanopore	NA	0.015474	0.45118
1	810765	AT1G11910	AT1G03290	nanopore	NA	0.0560693	0.522617
1	810771	AT1G11910	AT1G03290	nanopore	NA	0.0735456	0.469387
1	815123	AT1G12850	ISA2	nanopore	NA	0.288711	0.719362
1	818030	AT1G12850	2	nanopore	NA	0.356452	0.699773
1	818056	AT1G12900	2	nanopore	NA	0.415829	0.693513
1	840758	AT1G12900	ATG18G	nanopore	NA	0.422053	0.731469
1	869066	AT1G12900	CPX1	nanopore	NA	0.463197	0.724234
1	869068	AT1G12900	CPX1	nanopore	NA	0.344459	0.731168
1	869079	AT1G12900	CPX1	nanopore	NA	0.330427	0.669657
1	869081	AT1G12900	CPX1	nanopore	NA	0.394584	0.726167
1	869082	AT1G12900	CPX1	nanopore	NA	0.427755	0.685159
1	869083	AT1G12900	CPX1	nanopore	NA	0.311324	0.682687
1	869110	AT1G12900	CPX1	nanopore	NA	0.380051	0.684632
1	869111	AT1G12900	CPX1	nanopore	NA	0.383418	0.728357
1	869112	AT1G12900	CPX1	nanopore	NA	0.414217	0.715482
1	869114	AT1G12900	CPX1	nanopore	NA	0.380734	0.685031
1	869115	AT1G12900	CPX1	nanopore	NA	0.288699	0.695547
1	869116	AT1G12910	CPX1	nanopore	NA	0.513749	0.692945
1	869117	AT1G13060	CPX1	nanopore	NA	0.633949	0.794029
1	869225	AT1G13060	CPX1	nanopore	NA	0.695233	0.805674
1	899575	AT1G13060	PSB27-1	nanopore	NA	0.694412	0.828542
1	899620	AT1G13060	PSB27-1	nanopore	NA	0.640952	0.789404
1	902868	AT1G13060	AT1G03610	nanopore	NA	0.715771	0.833751
1	909317	AT1G13060	PORC	nanopore	NA	0.716535	0.816069
1	909318	AT1G13990	PORC	nanopore	NA	0.0591674	0.407739
1	909319	AT1G13990	PORC	nanopore	NA	0.241225	0.504901
1	909321	AT1G14000	PORC	nanopore	NA	0.0326919	0.616123
1	909322	AT1G14150	PORC	nanopore	NA	0.412582	0.692682
1	916905	AT1G14150	ATHM1	nanopore	NA	0.398254	0.704858
1	916907	AT1G14150	ATHM1	nanopore	NA	0.373595	0.654617
1	916909	AT1G14150	ATHM1	nanopore	NA	0.389472	0.66369
1	916910	AT1G14150	ATHM1	nanopore	NA	0.398352	0.661895
1	916920	AT1G14270	ATHM1	nanopore	NA	0.428243	0.587551
1	916921	AT1G14610	ATHM1	nanopore	NA	0.102919	0.495121
1	916946	AT1G14610	ATHM1	nanopore	NA	0.0810051	0.515707
1	916947	AT1G14610	ATHM1	nanopore	NA	0.0285621	0.432774
1	916948	AT1G14670	ATHM1	nanopore	NA	0.50134	0.712208
1	916949	AT1G14670	ATHM1	nanopore	NA	0.470063	0.733936
1	916950	AT1G14670	ATHM1	nanopore	NA	0.467092	0.714133
1	916951	AT1G14670	ATHM1	nanopore	NA	0.498862	0.718038
1	916952	AT1G14670	ATHM1	nanopore	NA	0.443597	0.744197
1	916953	AT1G14670	ATHM1	nanopore	NA	0.531637	0.745233
1	916981	AT1G14700	ATHM1	nanopore	NA	0.207799	0.495953
1	916984	AT1G14980	ATHM1	nanopore	NA	0.512738	0.710117
1	916985	AT1G14980	ATHM1	nanopore	NA	0.397838	0.606251
1	916986	AT1G14980	ATHM1	nanopore	NA	0.548451	0.739121
1	979356	AT1G14980	PHB2	nanopore	NA	0.657313	0.757483
1	979413	AT1G14980	PHB2	nanopore	NA	0.556435	0.649583
1	979450	AT1G14980	PHB2	nanopore	NA	0.619163	0.733364
1	979455	AT1G14980	PHB2	nanopore	NA	0.470422	0.643003
1	979469	AT1G15130	PHB2	nanopore	NA	0.341834	0.748194
1	979471	AT1G15130	PHB2	nanopore	NA	0.308476	0.696729
1	979499	AT1G15280	PHB2	nanopore	NA	0.0641956	0.6361
1	993084	AT1G15280	ATNAP4	nanopore	NA	0.149999	0.687973
1	1000275	AT1G15280	CTN	nanopore	NA	0.189911	0.618537
1	1050705	AT1G15400	TOM9-1	nanopore	NA	0.299817	0.743254
1	1056592	AT1G15400	PRP39	nanopore	NA	0.237321	0.710162
1	1056632	AT1G15400	PRP39	nanopore	NA	0.190875	0.79925
1	1056668	AT1G15440	PRP39	nanopore	NA	0.370622	0.731747
1	1075588	AT1G15820	AT1G04140	nanopore	NA	0.354898	0.659087
1	1075589	AT1G15820	AT1G04140	nanopore	NA	0.301202	0.629752
1	1075626	AT1G15820	AT1G04140	nanopore	NA	0.129059	0.637341
1	1075629	AT1G15820	AT1G04140	nanopore	NA	0.166648	0.625632
1	1075653	AT1G15820	AT1G04140	nanopore	NA	0.0981447	0.612692
1	1075654	AT1G15820	AT1G04140	nanopore	NA	0.0970506	0.590724
1	1075718	AT1G15950	AT1G04140	nanopore	NA	0.484095	0.720938
1	1075719	AT1G15950	AT1G04140	nanopore	NA	0.50603	0.755285
1	1099749	AT1G15950	EIF2 GAMMA	nanopore	NA	0.469215	0.73787
1	1099750	AT1G15950	EIF2 GAMMA	nanopore	NA	0.48267	0.735266
1	1099755	AT1G15950	EIF2 GAMMA	nanopore	NA	0.491589	0.569976
1	1099756	AT1G15950	EIF2 GAMMA	nanopore	NA	0.585833	0.65571
1	1099757	AT1G15950	EIF2 GAMMA	nanopore	NA	0.501754	0.547402
1	1099758	AT1G15950	EIF2 GAMMA	nanopore	NA	0.501125	0.521521
1	1099771	AT1G15950	EIF2 GAMMA	nanopore	NA	0.553166	0.576435
1	1099835	AT1G15950	EIF2 GAMMA	nanopore	NA	0.51251	0.542344
1	1106569	AT1G16720	TPR3	nanopore	NA	0.0290332	0.516745
1	1106570	AT1G16720	TPR3	nanopore	NA	0.0292774	0.535561
1	1119634	AT1G16840	AT1G04210	nanopore	NA	0.00405438	0.379435
1	1138514	AT1G16840	IAA17	nanopore	NA	0.00221241	0.368957
1	1138533	AT1G16840	IAA17	nanopore	NA	0.00598576	0.463675
1	1138535	AT1G17210	IAA17	nanopore	NA	0.417416	0.522224
1	1138537	AT1G17210	IAA17	nanopore	NA	0.410791	0.560243
1	1141679	AT1G17210	RPS15A	nanopore	NA	0.394033	0.597458
1	1141680	AT1G17210	RPS15A	nanopore	NA	0.340836	0.597935
1	1141697	AT1G18640	RPS15A	nanopore	NA	0.548635	0.792034
1	1141698	AT1G18640	RPS15A	nanopore	NA	0.627299	0.839954
1	1141701	AT1G18950	RPS15A	nanopore	NA	0.169503	0.418658
1	1141702	AT1G19140	RPS15A	nanopore	NA	0.124021	0.389035
1	1141703	AT1G19140	RPS15A	nanopore	NA	0.197712	0.417827
1	1141705	AT1G19360	RPS15A	nanopore	NA	0.627944	0.85213
1	1141706	AT1G19360	RPS15A	nanopore	NA	0.347273	0.821752
1	1141708	AT1G19360	RPS15A	nanopore	NA	0.179974	0.734549
1	1141709	AT1G19360	RPS15A	nanopore	NA	0.416288	0.836507
1	1141738	AT1G19430	RPS15A	nanopore	NA	0.20764	0.680175
1	1141739	AT1G19700	RPS15A	nanopore	NA	0.014213	0.205766
1	1141740	AT1G20010	RPS15A	nanopore	NA	0.0787505	0.486687
1	1141741	AT1G20010	RPS15A	nanopore	NA	0.0781402	0.507885
1	1141742	AT1G20010	RPS15A	nanopore	NA	0.0296923	0.395106
1	1141743	AT1G20050	RPS15A	nanopore	NA	0.520785	0.791955
1	1141745	AT1G20050	RPS15A	nanopore	NA	0.525089	0.780182
1	1141757	AT1G20110	RPS15A	nanopore	NA	0.348774	0.68861
1	1141759	AT1G20110	RPS15A	nanopore	NA	0.517476	0.626364
1	1141760	AT1G20110	RPS15A	nanopore	NA	0.571968	0.718873
1	1141761	AT1G20110	RPS15A	nanopore	NA	0.561123	0.696603
1	1141763	AT1G20110	RPS15A	nanopore	NA	0.569682	0.69322
1	1141764	AT1G20110	RPS15A	nanopore	NA	0.565746	0.715443
1	1141767	AT1G20225	RPS15A	nanopore	NA	0.18375	0.520229
1	1141788	AT1G20225	RPS15A	nanopore	NA	0.294431	0.518541
1	1141791	AT1G20225	RPS15A	nanopore	NA	0.147706	0.472048
1	1141792	AT1G20330	RPS15A	nanopore	NA	0.0792113	0.662481
1	1141806	AT1G20430	RPS15A	nanopore	NA	0.381975	0.536933
1	1141807	AT1G20540	RPS15A	nanopore	NA	0.205461	0.419708
1	1143625	AT1G20540	AT1G04280	nanopore	NA	0.167159	0.648726
1	1143627	AT1G20696	AT1G04280	nanopore	NA	0.160217	0.601658
1	1163169	AT1G20696	AT1G04340	nanopore	NA	0.263006	0.593629
1	1163225	AT1G20696	AT1G04340	nanopore	NA	0.257974	0.579061
1	1166543	AT1G20696	AT1G04350	nanopore	NA	0.270575	0.600964
1	1166544	AT1G20696	AT1G04350	nanopore	NA	0.300704	0.493666
1	1166545	AT1G20960	AT1G04350	nanopore	NA	0.355034	0.495784
1	1166656	AT1G20960	AT1G04350	nanopore	NA	0.329958	0.592344
1	1166675	AT1G20960	AT1G04350	nanopore	NA	0.292218	0.550523
1	1185613	AT1G20960	CRY2	nanopore	NA	0.362811	0.676936
1	1185615	AT1G21400	CRY2	nanopore	NA	0.241915	0.571674
1	1185616	AT1G21400	CRY2	nanopore	NA	0.180062	0.475175
1	1189203	AT1G21400	MDH1	nanopore	NA	0.250263	0.440268
1	1189204	AT1G21590	MDH1	nanopore	NA	0.198302	0.375339
1	1189230	AT1G21600	MDH1	nanopore	NA	0.00306896	0.24775
1	1189231	AT1G21600	MDH1	nanopore	NA	0.00161914	0.16433
1	1189254	AT1G21600	MDH1	nanopore	NA	0.00345074	0.19608
1	1189260	AT1G21600	MDH1	nanopore	NA	0.00207212	0.2201
1	1189261	AT1G21600	MDH1	nanopore	NA	0.00255705	0.2425
1	1189262	AT1G21720	MDH1	nanopore	NA	0.0609739	0.615292
1	1189263	AT1G21720	MDH1	nanopore	NA	0.079891	0.580565
1	1189307	AT1G21720	MDH1	nanopore	NA	0.20795	0.57631
1	1189308	AT1G21720	MDH1	nanopore	NA	0.136153	0.606533
1	1189317	AT1G21720	MDH1	nanopore	NA	0.110181	0.584753
1	1189318	AT1G21720	MDH1	nanopore	NA	0.274918	0.595512
1	1189319	AT1G21720	MDH1	nanopore	NA	0.279892	0.523189
1	1189320	AT1G21720	MDH1	nanopore	NA	0.184926	0.498614
1	1189321	AT1G21720	MDH1	nanopore	NA	0.189959	0.537031
1	1189322	AT1G22160	MDH1	nanopore	NA	0.039607	0.418731
1	1189323	AT1G22160	MDH1	nanopore	NA	0.0290465	0.428742
1	1189324	AT1G22160	MDH1	nanopore	NA	0.10622	0.524982
1	1189327	AT1G22270	MDH1	nanopore	NA	0.590236	0.773818
1	1193800	AT1G22280	AT1G04420	nanopore	NA	0.110005	0.521119
1	1193801	AT1G22280	AT1G04420	nanopore	NA	0.165105	0.504647
1	1201389	AT1G22280	AT1G04430	nanopore	NA	0.0398073	0.586951
1	1201392	AT1G22280	AT1G04430	nanopore	NA	0.0485594	0.628882
1	1201394	AT1G22280	AT1G04430	nanopore	NA	0.0248138	0.555988
1	1201415	AT1G22280	AT1G04430	nanopore	NA	0.0257277	0.564461
1	1205747	AT1G22750	CKL13	nanopore	NA	0.274083	0.707593
1	1205751	AT1G22840	CKL13	nanopore	NA	0.674803	0.887133
1	1217292	AT1G22840	RPL23C	nanopore	NA	0.654147	0.818676
1	1217312	AT1G22840	RPL23C	nanopore	NA	0.636162	0.861585
1	1217314	AT1G22930	RPL23C	nanopore	NA	0.0235205	0.489521
1	1217316	AT1G22930	RPL23C	nanopore	NA	0.0195386	0.450865
1	1217327	AT1G22940	RPL23C	nanopore	NA	0.0934324	0.515965
1	1217344	AT1G23080	RPL23C	nanopore	NA	0.0968973	0.250061
1	1217345	AT1G23080	RPL23C	nanopore	NA	0.0498251	0.2353
1	1217357	AT1G23080	RPL23C	nanopore	NA	0.127987	0.227449
1	1217359	AT1G23080	RPL23C	nanopore	NA	0.116807	0.241341
1	1217362	AT1G23080	RPL23C	nanopore	NA	0.0345786	0.25228
1	1217383	AT1G23290	RPL23C	nanopore	NA	0.531611	0.782364
1	1217430	AT1G23290	RPL23C	nanopore	NA	0.603346	0.782912
1	1230662	AT1G23290	PRP19A	nanopore	NA	0.561338	0.758642
1	1230745	AT1G23290	PRP19A	nanopore	NA	0.617259	0.785616
1	1234308	AT1G23290	TPR4	nanopore	NA	0.542907	0.757189
1	1242062	AT1G23290	IAA12	nanopore	NA	0.583417	0.761371
1	1293229	AT1G23290	LIP2	nanopore	NA	0.561	0.789317
1	1293231	AT1G24460	LIP2	nanopore	NA	0.173904	0.678037
1	1293232	AT1G24460	LIP2	nanopore	NA	0.265023	0.713102
1	1293315	AT1G25280	LIP2	nanopore	NA	0.467624	0.721445
1	1315484	AT1G26640	KAB1	nanopore	NA	0.219626	0.438915
1	1315485	AT1G27310	KAB1	nanopore	NA	0.325177	0.588565
1	1315522	AT1G27310	KAB1	nanopore	NA	0.195993	0.680109
1	1315568	AT1G27310	KAB1	nanopore	NA	0.114193	0.664347
1	1315572	AT1G27310	KAB1	nanopore	NA	0.195766	0.689959
1	1315573	AT1G27310	KAB1	nanopore	NA	0.288062	0.709096
1	1315574	AT1G27310	KAB1	nanopore	NA	0.359857	0.695078
1	1315579	AT1G27310	KAB1	nanopore	NA	0.378859	0.693353
1	1315580	AT1G27310	KAB1	nanopore	NA	0.467392	0.611076
1	1315582	AT1G27310	KAB1	nanopore	NA	0.267513	0.504635
1	1315596	AT1G27310	KAB1	nanopore	NA	0.363305	0.562869
1	1315597	AT1G27310	KAB1	nanopore	NA	0.41846	0.638462
1	1315598	AT1G27310	KAB1	nanopore	NA	0.456978	0.678937
1	1315637	AT1G27310	KAB1	nanopore	NA	0.302686	0.535531
1	1315669	AT1G27320	KAB1	nanopore	NA	0.0168536	0.392613
1	1315730	AT1G27320	KAB1	nanopore	NA	0.11469	0.40194
1	1331649	AT1G27320	VAMP721	nanopore	NA	0.257235	0.49588
1	1331742	AT1G27460	VAMP721	nanopore	NA	0.0951691	0.585448
1	1331743	AT1G27600	VAMP721	nanopore	NA	0.123015	0.57619
1	1331758	AT1G28580	VAMP721	nanopore	NA	0.0360084	0.320448
1	1331838	AT1G28580	VAMP721	nanopore	NA	0.0440311	0.347228
1	1331840	AT1G28580	VAMP721	nanopore	NA	0.017154	0.325038
1	1340688	AT1G28580	AT1G04780	nanopore	NA	0.0193322	0.400388
1	1355303	AT1G29040	RPN2B	nanopore	NA	0.00344759	0.177484
1	1355339	AT1G29260	RPN2B	nanopore	NA	0.0429736	0.2531
1	1356308	AT1G29470	TUBA4	nanopore	NA	0.0725257	0.532554
1	1356314	AT1G29470	TUBA4	nanopore	NA	0.152601	0.573889
1	1356315	AT1G29470	TUBA4	nanopore	NA	0.0495475	0.488181
1	1356317	AT1G29470	TUBA4	nanopore	NA	0.113125	0.631154
1	1356346	AT1G29700	TUBA4	nanopore	NA	0.0150687	0.209846
1	1356347	AT1G29700	TUBA4	nanopore	NA	0.0139889	0.2917
1	1356348	AT1G29700	TUBA4	nanopore	NA	0.0408536	0.412246
1	1356401	AT1G30200	TUBA4	nanopore	NA	0.159771	0.561303
1	1356402	AT1G30200	TUBA4	nanopore	NA	0.172211	0.519193
1	1356403	AT1G30200	TUBA4	nanopore	NA	0.199802	0.683663
1	1356404	AT1G30270	TUBA4	nanopore	NA	0.327003	0.42751
1	1356409	AT1G30270	TUBA4	nanopore	NA	0.225934	0.347466
1	1365147	AT1G30890	AT1G04850	nanopore	NA	0.344957	0.614988
1	1365271	AT1G30890	AT1G04850	nanopore	NA	0.40573	0.634088
1	1365289	AT1G30890	AT1G04850	nanopore	NA	0.292355	0.563691
1	1369200	AT1G30890	UBP2	nanopore	NA	0.400104	0.585183
1	1369201	AT1G30970	UBP2	nanopore	NA	0.259844	0.663064
1	1373348	AT1G30970	PRMT10	nanopore	NA	0.180717	0.612232
1	1373371	AT1G31170	PRMT10	nanopore	NA	0.280409	0.615516
1	1400692	AT1G31170	TIC20-I	nanopore	NA	0.267232	0.576927
1	1400693	AT1G31330	TIC20-I	nanopore	NA	0.584456	0.773731
1	1413566	AT1G31330	AT1G04970	nanopore	NA	0.548477	0.757421
1	1413577	AT1G31330	AT1G04970	nanopore	NA	0.583055	0.788444
1	1416392	AT1G31330	AT1G04985	nanopore	NA	0.546599	0.762966
1	1416446	AT1G31330	AT1G04985	nanopore	NA	0.596042	0.800966
1	1451075	AT1G31330	AT1G05060	nanopore	NA	0.580698	0.771276
1	1483969	AT1G31330	ARASP2	nanopore	NA	0.584715	0.78705
1	1483971	AT1G31330	ARASP2	nanopore	NA	0.599306	0.786841
1	1484027	AT1G31330	ARASP2	nanopore	NA	0.631978	0.786188
1	1484146	AT1G31330	AT1G05150	nanopore	NA	0.615858	0.790762
1	1498281	AT1G31330	AXR1	nanopore	NA	0.641635	0.824625
1	1498327	AT1G31340	AXR1	nanopore	NA	0.538226	0.682661
1	1502391	AT1G31340	RPL6	nanopore	NA	0.681323	0.743667
1	1502392	AT1G31340	RPL6	nanopore	NA	0.581847	0.756693
1	1502413	AT1G31420	RPL6	nanopore	NA	0.371668	0.737593
1	1502414	AT1G31420	RPL6	nanopore	NA	0.423222	0.710971
1	1502415	AT1G31420	RPL6	nanopore	NA	0.385857	0.642235
1	1502416	AT1G31420	RPL6	nanopore	NA	0.363081	0.665869
1	1502417	AT1G31420	RPL6	nanopore	NA	0.428824	0.653642
1	1502426	AT1G31780	RPL6	nanopore	NA	0.10419	0.644067
1	1502429	AT1G32060	RPL6	nanopore	NA	0.0787224	0.555777
1	1502432	AT1G32060	RPL6	nanopore	NA	0.0682279	0.653097
1	1502433	AT1G32060	RPL6	nanopore	NA	0.0283407	0.613103
1	1502435	AT1G32060	RPL6	nanopore	NA	0.0482397	0.659882
1	1502447	AT1G32060	RPL6	nanopore	NA	0.0463029	0.61188
1	1502505	AT1G32060	RPL6	nanopore	NA	0.112676	0.648396
1	1502509	AT1G32060	RPL6	nanopore	NA	0.0658385	0.642757
1	1502510	AT1G32060	RPL6	nanopore	NA	0.087465	0.650247
1	1509086	AT1G32060	GLR3.4	nanopore	NA	0.0287259	0.599479
1	1509088	AT1G32060	GLR3.4	nanopore	NA	0.0713011	0.658702
1	1560783	AT1G32060	AT1G05350	nanopore	NA	0.0681837	0.654089
1	1560796	AT1G32060	AT1G05350	nanopore	NA	0.0735834	0.614089
1	1582556	AT1G32060	AT1G05380	nanopore	NA	0.2591	0.342127
1	1594092	AT1G32060	AT1G05430	nanopore	NA	0.145079	0.3408
1	1629052	AT1G32440	SYT5	nanopore	NA	0.401883	0.696589
1	1629084	AT1G32440	SYT5	nanopore	NA	0.303656	0.616344
1	1629118	AT1G32440	SYT5	nanopore	NA	0.424971	0.678147
1	1629119	AT1G32500	SYT5	nanopore	NA	0.0309972	0.506213
1	1630943	AT1G32500	AT1G05520	nanopore	NA	0.0114786	0.490636
1	1631006	AT1G32500	AT1G05520	nanopore	NA	0.0114474	0.518772
1	1631007	AT1G32500	AT1G05520	nanopore	NA	0.0334623	0.508917
1	1717592	AT1G32500	AT1G05720	nanopore	NA	0.01055	0.453959
1	1717595	AT1G32790	AT1G05720	nanopore	NA	0.589865	0.72138
1	1747519	AT1G32790	BHLH128	nanopore	NA	0.530559	0.752992
1	1761729	AT1G32790	ATX2	nanopore	NA	0.424019	0.694515
1	1766618	AT1G32790	CTL1	nanopore	NA	0.478442	0.753335
1	1766620	AT1G32790	CTL1	nanopore	NA	0.507876	0.704145
1	1766677	AT1G32790	CTL1	nanopore	NA	0.394426	0.629377
1	1766678	AT1G32790	CTL1	nanopore	NA	0.458078	0.623241
1	1766679	AT1G32790	CTL1	nanopore	NA	0.514548	0.677059
1	1766704	AT1G32790	CTL1	nanopore	NA	0.479594	0.665967
1	1766705	AT1G32790	CTL1	nanopore	NA	0.478472	0.692923
1	1766706	AT1G32990	CTL1	nanopore	NA	0.203692	0.699992
1	1766707	AT1G32990	CTL1	nanopore	NA	0.23008	0.704096
1	1766708	AT1G32990	CTL1	nanopore	NA	0.200246	0.667944
1	1766709	AT1G32990	CTL1	nanopore	NA	0.193532	0.686644
1	1766710	AT1G32990	CTL1	nanopore	NA	0.228105	0.673581
1	1766711	AT1G32990	CTL1	nanopore	NA	0.151419	0.666695
1	1766712	AT1G33230	CTL1	nanopore	NA	0.402482	0.516986
1	1766721	AT1G33490	CTL1	nanopore	NA	0.0100178	0.404289
1	1766722	AT1G33680	CTL1	nanopore	NA	0.0935858	0.684586
1	1766724	AT1G33680	CTL1	nanopore	NA	0.0671551	0.665848
1	1766727	AT1G33680	CTL1	nanopore	NA	0.106702	0.684341
1	1766728	AT1G33680	CTL1	nanopore	NA	0.0754538	0.67991
1	1766729	AT1G33680	CTL1	nanopore	NA	0.0850835	0.716096
1	1784328	AT1G33780	ARI5	nanopore	NA	0.206217	0.697346
1	1784417	AT1G33970	ARI5	nanopore	NA	0.000168086	0.437515
1	1801225	AT1G34030	CAT9	nanopore	NA	0.678148	0.821711
1	1801227	AT1G34030	CAT9	nanopore	NA	0.618037	0.779852
1	1801250	AT1G34030	CAT9	nanopore	NA	0.626607	0.820195
1	1801287	AT1G34030	CAT9	nanopore	NA	0.615787	0.799298
1	1828612	AT1G34030	BBX24	nanopore	NA	0.589089	0.810089
1	1828616	AT1G34030	BBX24	nanopore	NA	0.675016	0.842875
1	1828636	AT1G34030	BBX24	nanopore	NA	0.616952	0.828547
1	1834828	AT1G34030	AT1G06060	nanopore	NA	0.663797	0.840685
1	1853134	AT1G34030	SKIP16	nanopore	NA	0.670192	0.853882
1	1857847	AT1G34030	GLX2-4	nanopore	NA	0.671469	0.833853
1	1857952	AT1G34030	GLX2-4	nanopore	NA	0.703159	0.868672
1	1892371	AT1G34030	RHON1	nanopore	NA	0.723609	0.878857
1	1892403	AT1G35516	RHON1	nanopore	NA	0.298893	0.634752
1	1894413	AT1G35620	AT1G06200	nanopore	NA	0.0379424	0.514054
1	1894458	AT1G35720	AT1G06200	nanopore	NA	0.243847	0.702289
1	1894459	AT1G35720	AT1G06200	nanopore	NA	0.0766571	0.695725
1	1894494	AT1G35720	AT1G06200	nanopore	NA	0.125182	0.613457
1	1894497	AT1G36310	AT1G06200	nanopore	NA	0.180196	0.390205
1	1894547	AT1G36320	AT1G06200	nanopore	NA	0.0298111	0.394742
1	1904622	AT1G36320	MEE5	nanopore	NA	0.0180682	0.382038
1	1904680	AT1G36320	MEE5	nanopore	NA	0.0128402	0.375757
1	1904726	AT1G36320	MEE5	nanopore	NA	0.020559	0.310424
1	1910625	AT1G36320	GTE4	nanopore	NA	0.0245363	0.454813
1	1910783	AT1G36320	GTE4	nanopore	NA	0.125683	0.573233
1	1910790	AT1G41830	GTE4	nanopore	NA	0.0266744	0.481424
1	1926078	AT1G41880	ACX3	nanopore	NA	0.542261	0.70682
1	1950672	AT1G41880	ASK9	nanopore	NA	0.401819	0.666826
1	1950686	AT1G41880	ASK9	nanopore	NA	0.525755	0.707299
1	1950690	AT1G41880	ASK9	nanopore	NA	0.365712	0.662674
1	1950694	AT1G41880	ASK9	nanopore	NA	0.554407	0.758681
1	1950713	AT1G41880	ASK9	nanopore	NA	0.441762	0.752744
1	1950988	AT1G41880	RABA1A	nanopore	NA	0.56328	0.809723
1	1950990	AT1G41880	RABA1A	nanopore	NA	0.563488	0.83665
1	1951046	AT1G41880	RABA1A	nanopore	NA	0.416254	0.790701
1	1958615	AT1G41880	TPS7	nanopore	NA	0.529411	0.811872
1	1958624	AT1G41880	TPS7	nanopore	NA	0.435991	0.806169
1	1958629	AT1G41880	TPS7	nanopore	NA	0.535891	0.803574
1	1960083	AT1G41880	FTSH8	nanopore	NA	0.473866	0.809097
1	1960084	AT1G41880	FTSH8	nanopore	NA	0.575305	0.828081
1	1960086	AT1G42440	FTSH8	nanopore	NA	0.589746	0.82709
1	1960088	AT1G42440	FTSH8	nanopore	NA	0.316366	0.712306
1	1960109	AT1G42440	FTSH8	nanopore	NA	0.378897	0.78744
1	1960110	AT1G44920	FTSH8	nanopore	NA	0.386722	0.583028
1	1960147	AT1G44920	FTSH8	nanopore	NA	0.333462	0.490288
1	1960148	AT1G44920	FTSH8	nanopore	NA	0.42727	0.519838
1	1960150	AT1G44920	FTSH8	nanopore	NA	0.383813	0.465789
1	1960173	AT1G45249	FTSH8	nanopore	NA	0.106274	0.608727
1	1960174	AT1G45474	FTSH8	nanopore	NA	0.341173	0.582984
1	1960177	AT1G45474	FTSH8	nanopore	NA	0.393972	0.56153
1	1960206	AT1G45474	FTSH8	nanopore	NA	0.438654	0.490168
1	1967130	AT1G45474	ACD32.1	nanopore	NA	0.449342	0.428038
1	1990732	AT1G45474	AT1G06515	nanopore	NA	0.462029	0.529809
1	1990734	AT1G45474	AT1G06515	nanopore	NA	0.430754	0.411798
1	1990797	AT1G45474	AT1G06515	nanopore	NA	0.489224	0.644929
1	2003728	AT1G45474	AT1G06550	nanopore	NA	0.545921	0.710586
1	2033913	AT1G47260	AT1G06640	nanopore	NA	0.543091	0.797379
1	2037219	AT1G47260	AT1G06650	nanopore	NA	0.371821	0.822541
1	2037316	AT1G47260	AT1G06650	nanopore	NA	0.442469	0.809134
1	2037317	AT1G47260	AT1G06650	nanopore	NA	0.34954	0.80991
1	2037318	AT1G47260	AT1G06650	nanopore	NA	0.276685	0.789411
1	2047486	AT1G47260	NIH	nanopore	NA	0.0571856	0.638955
1	2047487	AT1G47260	NIH	nanopore	NA	0.285331	0.643431
1	2049171	AT1G47260	PSBP1	nanopore	NA	0.0719152	0.651705
1	2049257	AT1G47260	PSBP1	nanopore	NA	0.0323428	0.649662
1	2049259	AT1G47260	PSBP1	nanopore	NA	0.141903	0.647881
1	2049261	AT1G47260	PSBP1	nanopore	NA	0.0385288	0.64922
1	2049271	AT1G47278	PSBP1	nanopore	NA	0.391236	0.678896
1	2049273	AT1G47278	PSBP1	nanopore	NA	0.296665	0.712489
1	2049325	AT1G47278	PSBP1	nanopore	NA	0.338472	0.666689
1	2049326	AT1G47530	PSBP1	nanopore	NA	0.228368	0.499414
1	2049327	AT1G47530	PSBP1	nanopore	NA	0.307142	0.563142
1	2049329	AT1G47530	PSBP1	nanopore	NA	0.101385	0.471811
1	2051875	AT1G47640	AT1G06690	nanopore	NA	0.350893	0.563183
1	2052636	AT1G47740	PTI11	nanopore	NA	0.479639	0.75522
1	2052639	AT1G47740	PTI11	nanopore	NA	0.521817	0.758146
1	2052651	AT1G47740	PTI11	nanopore	NA	0.565889	0.794104
1	2052653	AT1G47740	PTI11	nanopore	NA	0.503257	0.766752
1	2052654	AT1G48635	PTI11	nanopore	NA	0.0382055	0.584854
1	2052708	AT1G48920	PTI11	nanopore	NA	0.345923	0.586529
1	2093074	AT1G48920	CRTISO	nanopore	NA	0.501523	0.718707
1	2110882	AT1G48920	TPP2	nanopore	NA	0.536023	0.790215
1	2111438	AT1G48920	AT1G06890	nanopore	NA	0.481215	0.785325
1	2130223	AT1G48920	TIC110	nanopore	NA	0.58055	0.808575
1	2130224	AT1G49380	TIC110	nanopore	NA	0.112943	0.380142
1	2130246	AT1G49380	TIC110	nanopore	NA	0.036228	0.490146
1	2158460	AT1G49380	AT1G07030	nanopore	NA	0.0419185	0.484521
1	2161123	AT1G49380	AT1G07040	nanopore	NA	0.0432722	0.493744
1	2171889	AT1G49380	AT1G07080	nanopore	NA	0.0617392	0.503108
1	2171891	AT1G49580	AT1G07080	nanopore	NA	0.0942399	0.400481
1	2171892	AT1G49740	AT1G07080	nanopore	NA	0.153492	0.350311
1	2171893	AT1G49760	AT1G07080	nanopore	NA	0.217275	0.644782
1	2171894	AT1G49760	AT1G07080	nanopore	NA	0.325056	0.690898
1	2171895	AT1G49760	AT1G07080	nanopore	NA	0.342596	0.67606
1	2171896	AT1G49760	AT1G07080	nanopore	NA	0.323524	0.704463
1	2171916	AT1G49760	AT1G07080	nanopore	NA	0.281122	0.709993
1	2171918	AT1G49760	AT1G07080	nanopore	NA	0.285212	0.712181
1	2171997	AT1G49760	AT1G07080	nanopore	NA	0.31829	0.695736
1	2171999	AT1G49760	AT1G07080	nanopore	NA	0.297708	0.699536
1	2172010	AT1G49760	AT1G07080	nanopore	NA	0.434625	0.723649
1	2172011	AT1G49760	AT1G07080	nanopore	NA	0.465816	0.695016
1	2172015	AT1G49760	AT1G07080	nanopore	NA	0.435183	0.728338
1	2178182	AT1G49820	FKFBP	nanopore	NA	0.100222	0.561308
1	2178187	AT1G49950	FKFBP	nanopore	NA	0.298021	0.683767
1	2178329	AT1G50020	FKFBP	nanopore	NA	0.393068	0.754457
1	2192013	AT1G50020	RANBP1A	nanopore	NA	0.235958	0.751963
1	2192062	AT1G50020	RANBP1A	nanopore	NA	0.356895	0.711823
1	2192094	AT1G50020	RANBP1A	nanopore	NA	0.276021	0.741576
1	2192096	AT1G50200	RANBP1A	nanopore	NA	0.563289	0.776839
1	2192137	AT1G50200	RANBP1A	nanopore	NA	0.506872	0.78512
1	2192139	AT1G50200	RANBP1A	nanopore	NA	0.626088	0.826532
1	2201008	AT1G50200	AT1G07170	nanopore	NA	0.653631	0.864109
1	2201009	AT1G50480	AT1G07170	nanopore	NA	0.25081	0.688673
1	2201125	AT1G50480	AT1G07170	nanopore	NA	0.26817	0.682635
1	2201127	AT1G50600	AT1G07170	nanopore	NA	0.170987	0.607707
1	2206835	AT1G50900	NDA1	nanopore	NA	0.0942758	0.602486
1	2206836	AT1G50900	NDA1	nanopore	NA	0.160262	0.539701
1	2206838	AT1G50900	NDA1	nanopore	NA	0.174104	0.562918
1	2206839	AT1G50900	NDA1	nanopore	NA	0.125183	0.62112
1	2206876	AT1G50900	NDA1	nanopore	NA	0.213286	0.544663
1	2216888	AT1G50900	AT1G07210	nanopore	NA	0.177912	0.522094
1	2220487	AT1G50900	NPC1	nanopore	NA	0.13252	0.589813
1	2241047	AT1G50900	AT1G07280	nanopore	NA	0.138676	0.542935
1	2241086	AT1G51590	AT1G07280	nanopore	NA	0.292432	0.444921
1	2241087	AT1G51590	AT1G07280	nanopore	NA	0.446049	0.598332
1	2241088	AT1G51590	AT1G07280	nanopore	NA	0.409858	0.561489
1	2250322	AT1G51590	RPL4	nanopore	NA	0.355017	0.557908
1	2250323	AT1G51680	RPL4	nanopore	NA	0.281118	0.626897
1	2250324	AT1G52190	RPL4	nanopore	NA	0.00257106	0.234293
1	2250325	AT1G52220	RPL4	nanopore	NA	0.325597	0.534369
1	2250326	AT1G52220	RPL4	nanopore	NA	0.320299	0.477473
1	2250349	AT1G52220	RPL4	nanopore	NA	0.23358	0.493314
1	2250385	AT1G52220	RPL4	nanopore	NA	0.267751	0.544482
1	2250475	AT1G52220	RPL4	nanopore	NA	0.201857	0.541295
1	2280190	AT1G52220	SMO2-2	nanopore	NA	0.204389	0.475889
1	2280203	AT1G52220	SMO2-2	nanopore	NA	0.118728	0.498678
1	2286349	AT1G52220	AT1G07440	nanopore	NA	0.28967	0.434275
1	2294427	AT1G52220	AT1G07470	nanopore	NA	0.158147	0.378621
1	2294448	AT1G52220	AT1G07470	nanopore	NA	0.231249	0.373294
1	2294450	AT1G52347	AT1G07470	nanopore	NA	0.262904	0.480132
1	2338663	AT1G52980	AT1G07590	nanopore	NA	0.0132842	0.424308
1	2338664	AT1G52980	AT1G07590	nanopore	NA	0.00314321	0.475183
1	2338673	AT1G53440	AT1G07590	nanopore	NA	0.0777368	0.521567
1	2338674	AT1G53440	AT1G07590	nanopore	NA	0.048655	0.520265
1	2338679	AT1G53520	AT1G07590	nanopore	NA	0.362871	0.577164
1	2359829	AT1G53520	AT1G07650	nanopore	NA	0.365232	0.601079
1	2359831	AT1G53520	AT1G07650	nanopore	NA	0.357059	0.61096
1	2370277	AT1G53560	ECA4	nanopore	NA	0.385079	0.583386
1	2381244	AT1G53560	AT1G07700	nanopore	NA	0.408628	0.565528
1	2381245	AT1G53570	AT1G07700	nanopore	NA	0.0175319	0.390474
1	2408257	AT1G53570	RPS15AA	nanopore	NA	0.00804516	0.314936
1	2408284	AT1G53910	RPS15AA	nanopore	NA	0.276101	0.569705
1	2408299	AT1G53910	RPS15AA	nanopore	NA	0.255386	0.501124
1	2408306	AT1G53910	RPS15AA	nanopore	NA	0.249675	0.553602
1	2408307	AT1G53910	RPS15AA	nanopore	NA	0.275923	0.558834
1	2408308	AT1G54060	RPS15AA	nanopore	NA	0.0324056	0.450835
1	2408310	AT1G54270	RPS15AA	nanopore	NA	0.507615	0.80137
1	2408318	AT1G54270	RPS15AA	nanopore	NA	0.588784	0.809835
1	2408319	AT1G54270	RPS15AA	nanopore	NA	0.549016	0.814219
1	2408320	AT1G54270	RPS15AA	nanopore	NA	0.515562	0.799603
1	2408330	AT1G54270	RPS15AA	nanopore	NA	0.562143	0.806574
1	2408331	AT1G54270	RPS15AA	nanopore	NA	0.628653	0.80649
1	2408332	AT1G54350	RPS15AA	nanopore	NA	0.00187833	0.32583
1	2408339	AT1G54350	RPS15AA	nanopore	NA	0.000399645	0.259376
1	2408340	AT1G54350	RPS15AA	nanopore	NA	0.00247094	0.410824
1	2408341	AT1G54350	RPS15AA	nanopore	NA	0.00263715	0.413139
1	2408342	AT1G54350	RPS15AA	nanopore	NA	0.00133234	0.423455
1	2408343	AT1G54360	RPS15AA	nanopore	NA	0.0137625	0.52405
1	2408347	AT1G54520	RPS15AA	nanopore	NA	0.0183437	0.360232
1	2408363	AT1G54520	RPS15AA	nanopore	NA	0.0111073	0.326169
1	2408366	AT1G54520	RPS15AA	nanopore	NA	0.0347168	0.310676
1	2408367	AT1G54610	RPS15AA	nanopore	NA	0.374698	0.735939
1	2408368	AT1G54920	RPS15AA	nanopore	NA	0.0326061	0.472688
1	2408369	AT1G55480	RPS15AA	nanopore	NA	0.421535	0.771128
1	2408370	AT1G55480	RPS15AA	nanopore	NA	0.475197	0.795838
1	2408388	AT1G55480	RPS15AA	nanopore	NA	0.455271	0.79752
1	2408389	AT1G55480	RPS15AA	nanopore	NA	0.525917	0.819946
1	2408391	AT1G55480	RPS15AA	nanopore	NA	0.581883	0.781095
1	2408392	AT1G55675	RPS15AA	nanopore	NA	0.00786585	0.483899
1	2408393	AT1G55675	RPS15AA	nanopore	NA	0.00756275	0.521643
1	2408396	AT1G55680	RPS15AA	nanopore	NA	0.451986	0.691267
1	2423603	AT1G55680	AT1G07830	nanopore	NA	0.291827	0.732188
1	2439556	AT1G55680	APX1	nanopore	NA	0.00622884	0.324371
1	2439557	AT1G55680	APX1	nanopore	NA	0.000850747	0.23169
1	2439559	AT1G55680	APX1	nanopore	NA	0.0030963	0.379978
1	2439560	AT1G55890	APX1	nanopore	NA	0.195004	0.679126
1	2439561	AT1G55890	APX1	nanopore	NA	0.327261	0.728591
1	2439597	AT1G56330	APX1	nanopore	NA	0.493494	0.736805
1	2439599	AT1G56330	APX1	nanopore	NA	0.557191	0.737307
1	2439623	AT1G56330	APX1	nanopore	NA	0.547595	0.749852
1	2439624	AT1G56330	APX1	nanopore	NA	0.441933	0.70195
1	2439625	AT1G56330	APX1	nanopore	NA	0.648963	0.804534
1	2439626	AT1G56330	APX1	nanopore	NA	0.583948	0.814518
1	2439627	AT1G56330	APX1	nanopore	NA	0.635628	0.823028
1	2439628	AT1G56330	APX1	nanopore	NA	0.587677	0.802162
1	2439631	AT1G56330	APX1	nanopore	NA	0.538133	0.774941
1	2457042	AT1G56330	A3	nanopore	NA	0.485379	0.727695
1	2457045	AT1G56330	A3	nanopore	NA	0.591627	0.830167
1	2457210	AT1G56700	A3	nanopore	NA	0.465794	0.766252
1	2457211	AT1G57680	A3	nanopore	NA	0.0145262	0.596084
1	2457213	AT1G57680	A3	nanopore	NA	0.0431952	0.526974
1	2457241	AT1G57680	A3	nanopore	NA	0.0530293	0.546393
1	2460476	AT1G57680	A3	nanopore	NA	0.12676	0.610602
1	2460494	AT1G57680	A3	nanopore	NA	0.0511005	0.554064
1	2460495	AT1G58290	A3	nanopore	NA	0.151639	0.429158
1	2460496	AT1G58290	A3	nanopore	NA	0.0372772	0.436692
1	2460498	AT1G58290	A3	nanopore	NA	0.000700807	0.33273
1	2460538	AT1G58290	A3	nanopore	NA	0.0028094	0.360251
1	2460638	AT1G58380	A3	nanopore	NA	0.0983217	0.504341
1	2460653	AT1G58983	A3	nanopore	NA	0.0730513	0.416033
1	2460654	AT1G58983	A3	nanopore	NA	0.0216608	0.399803
1	2460655	AT1G58983	A3	nanopore	NA	0.043901	0.438622
1	2460661	AT1G58983	A3	nanopore	NA	0.0601841	0.490738
1	2460662	AT1G58983	A3	nanopore	NA	0.0862523	0.529009
1	2460663	AT1G58983	A3	nanopore	NA	0.0463843	0.471762
1	2460667	AT1G58983	A3	nanopore	NA	0.0342088	0.495889
1	2463122	AT1G59610	A3	nanopore	NA	0.0636955	0.525836
1	2463132	AT1G59610	A3	nanopore	NA	0.0719591	0.572443
1	2463133	AT1G59610	A3	nanopore	NA	0.229389	0.542318
1	2463179	AT1G59610	A3	nanopore	NA	0.282914	0.66476
1	2463182	AT1G59610	A3	nanopore	NA	0.279277	0.677321
1	2463186	AT1G59610	A3	nanopore	NA	0.317164	0.668463
1	2463189	AT1G59610	A3	nanopore	NA	0.32168	0.693418
1	2463190	AT1G59610	A3	nanopore	NA	0.403267	0.488079
1	2463308	AT1G59610	A3	nanopore	NA	0.402179	0.438547
1	2463309	AT1G59610	A3	nanopore	NA	0.3464	0.336355
1	2463310	AT1G59750	A3	nanopore	NA	0.0755448	0.43895
1	2469035	AT1G59750	PDIL5-1	nanopore	NA	0.092202	0.4262
1	2489554	AT1G59870	TPST	nanopore	NA	0.456859	0.710769
1	2537780	AT1G59870	AT1G08110	nanopore	NA	0.450278	0.680681
1	2537781	AT1G60070	AT1G08110	nanopore	NA	0.0779266	0.457287
1	2537844	AT1G60070	AT1G08110	nanopore	NA	0.0952068	0.497405
1	2537845	AT1G60140	AT1G08110	nanopore	NA	0.139251	0.56464
1	2537851	AT1G60140	AT1G08110	nanopore	NA	0.103561	0.550586
1	2537887	AT1G60140	AT1G08110	nanopore	NA	0.170491	0.44862
1	2573284	AT1G60200	VPS41	nanopore	NA	0.599125	0.763287
1	2573302	AT1G60200	VPS41	nanopore	NA	0.361758	0.709477
1	2573992	AT1G61190	AXS2	nanopore	NA	0.620592	0.797436
1	2573998	AT1G61190	AXS2	nanopore	NA	0.536429	0.774528
1	2574010	AT1G61190	AXS2	nanopore	NA	0.648525	0.766389
1	2574023	AT1G61190	AXS2	nanopore	NA	0.754036	0.806802
1	2574063	AT1G61190	AXS2	nanopore	NA	0.667925	0.748988
1	2574067	AT1G61570	AXS2	nanopore	NA	0.391694	0.71397
1	2574139	AT1G61740	AXS2	nanopore	NA	0.427132	0.613309
1	2574140	AT1G62250	AXS2	nanopore	NA	0.330258	0.527398
1	2574186	AT1G62330	AXS2	nanopore	NA	0.000134165	0.390024
1	2637724	AT1G62330	RPL10AA	nanopore	NA	0.000213571	0.407295
1	2637725	AT1G62330	RPL10AA	nanopore	NA	0.000132346	0.342362
1	2637727	AT1G62750	RPL10AA	nanopore	NA	0.251577	0.516735
1	2637738	AT1G62750	RPL10AA	nanopore	NA	0.315846	0.574679
1	2637758	AT1G62750	RPL10AA	nanopore	NA	0.300247	0.490361
1	2637760	AT1G62750	RPL10AA	nanopore	NA	0.313834	0.552475
1	2637763	AT1G62750	RPL10AA	nanopore	NA	0.244204	0.459302
1	2637771	AT1G62750	RPL10AA	nanopore	NA	0.304065	0.557332
1	2637775	AT1G62750	RPL10AA	nanopore	NA	0.288071	0.591712
1	2637797	AT1G62750	RPL10AA	nanopore	NA	0.148605	0.459474
1	2637798	AT1G62750	RPL10AA	nanopore	NA	0.205831	0.490452
1	2637799	AT1G62750	RPL10AA	nanopore	NA	0.159849	0.543466
1	2637800	AT1G62750	RPL10AA	nanopore	NA	0.309358	0.632296
1	2637822	AT1G62750	RPL10AA	nanopore	NA	0.292387	0.574022
1	2637832	AT1G62750	RPL10AA	nanopore	NA	0.306247	0.618913
1	2637833	AT1G62750	RPL10AA	nanopore	NA	0.252934	0.55894
1	2637834	AT1G62750	RPL10AA	nanopore	NA	0.358071	0.642133
1	2637858	AT1G62750	RPL10AA	nanopore	NA	0.260726	0.590104
1	2640473	AT1G62750	DCP1	nanopore	NA	0.345726	0.633078
1	2640512	AT1G62750	DCP1	nanopore	NA	0.301174	0.598949
1	2640932	AT1G62750	PSAO	nanopore	NA	0.274284	0.593081
1	2640934	AT1G62750	PSAO	nanopore	NA	0.281875	0.60611
1	2640935	AT1G62960	PSAO	nanopore	NA	0.00907284	0.257044
1	2640936	AT1G63260	PSAO	nanopore	NA	0.407347	0.695235
1	2640937	AT1G63500	PSAO	nanopore	NA	0.282435	0.593652
1	2667919	AT1G63500	CRT3	nanopore	NA	0.281507	0.454935
1	2674580	AT1G63500	HDA8	nanopore	NA	0.354042	0.497663
1	2685489	AT1G63500	SDH6	nanopore	NA	0.2769	0.465455
1	2685529	AT1G63660	SDH6	nanopore	NA	0.0833856	0.456848
1	2685708	AT1G63980	NFS2	nanopore	NA	0.164467	0.367362
1	2685819	AT1G63980	NFS2	nanopore	NA	0.154367	0.397399
1	2685880	AT1G63980	NFS2	nanopore	NA	0.16196	0.281556
1	2691235	AT1G63980	FATB	nanopore	NA	0.273999	0.391658
1	2691354	AT1G64050	FATB	nanopore	NA	0.0059881	0.393976
1	2700868	AT1G64090	CHLD	nanopore	NA	0.371134	0.541453
1	2700875	AT1G64090	CHLD	nanopore	NA	0.366783	0.518623
1	2700888	AT1G64090	CHLD	nanopore	NA	0.374825	0.608873
1	2700891	AT1G64090	CHLD	nanopore	NA	0.415884	0.607891
1	2700892	AT1G64090	CHLD	nanopore	NA	0.333559	0.537466
1	2700893	AT1G64090	CHLD	nanopore	NA	0.427441	0.640318
1	2700901	AT1G64090	CHLD	nanopore	NA	0.386291	0.627599
1	2706735	AT1G64350	SIGB	nanopore	NA	0.153072	0.482414
1	2748469	AT1G64350	CJD1	nanopore	NA	0.162039	0.516607
1	2748470	AT1G64355	CJD1	nanopore	NA	0.050586	0.428922
1	2748492	AT1G64355	CJD1	nanopore	NA	0.0965752	0.428343
1	2748494	AT1G64355	CJD1	nanopore	NA	0.0375082	0.399093
1	2748563	AT1G64520	CJD1	nanopore	NA	0.634401	0.83991
1	2809849	AT1G64520	AIP3	nanopore	NA	0.700675	0.88215
1	2809858	AT1G64520	AIP3	nanopore	NA	0.718325	0.86806
1	2821629	AT1G64520	PVA22	nanopore	NA	0.681709	0.839061
1	2829148	AT1G64750	1	nanopore	NA	0.523037	0.739099
1	2829149	AT1G64770	1	nanopore	NA	0.290914	0.730438
1	2829152	AT1G64770	1	nanopore	NA	0.2321	0.682715
1	2829190	AT1G64860	1	nanopore	NA	0.214125	0.568598
1	2829192	AT1G64860	1	nanopore	NA	0.442269	0.609251
1	2829194	AT1G64860	1	nanopore	NA	0.414228	0.510704
1	2829196	AT1G64860	1	nanopore	NA	0.479667	0.708933
1	2829209	AT1G64860	1	nanopore	NA	0.455996	0.640141
1	2829214	AT1G64860	1	nanopore	NA	0.408894	0.644517
1	2829215	AT1G64970	1	nanopore	NA	0.0168893	0.388201
1	2829216	AT1G64970	1	nanopore	NA	0.0107335	0.339515
1	2829217	AT1G65220	1	nanopore	NA	0.571695	0.747173
1	2855625	AT1G65220	SUGTL3	nanopore	NA	0.568907	0.734361
1	2877077	AT1G65220	ERD6	nanopore	NA	0.422524	0.678593
1	2877095	AT1G65220	ERD6	nanopore	NA	0.459462	0.644917
1	2884206	AT1G65220	NFYC9	nanopore	NA	0.514385	0.74455
1	2895212	AT1G65290	EBM	nanopore	NA	0.422702	0.643789
1	2895257	AT1G65290	EBM	nanopore	NA	0.366988	0.682451
1	2921191	AT1G65290	AT1G09060	nanopore	NA	0.386711	0.706287
1	2921192	AT1G65290	AT1G09060	nanopore	NA	0.257459	0.609972
1	2939675	AT1G65290	CLPR3	nanopore	NA	0.347391	0.641872
1	2939678	AT1G65290	CLPR3	nanopore	NA	0.322399	0.628594
1	2939679	AT1G65290	CLPR3	nanopore	NA	0.336479	0.654425
1	2939680	AT1G65320	CLPR3	nanopore	NA	0.0112409	0.270636
1	2939681	AT1G65320	CLPR3	nanopore	NA	0.00736725	0.277932
1	2939682	AT1G65960	CLPR3	nanopore	NA	0.0814824	0.453278
1	2939746	AT1G65960	CLPR3	nanopore	NA	0.0182167	0.373759
1	2939747	AT1G65960	CLPR3	nanopore	NA	0.0179442	0.307427
1	2942734	AT1G65960	SR30	nanopore	NA	0.0448525	0.34384
1	2948971	AT1G65960	AT1G09150	nanopore	NA	0.035887	0.35564
1	2948995	AT1G65960	AT1G09150	nanopore	NA	0.0376696	0.359338
1	2949097	AT1G65960	AT1G09150	nanopore	NA	0.0162564	0.306674
1	2953000	AT1G65960	AT1G09160	nanopore	NA	0.0336202	0.359473
1	2973052	AT1G66240	CRT2	nanopore	NA	0.0609795	0.581874
1	2973053	AT1G66240	CRT2	nanopore	NA	0.0115722	0.497717
1	2973054	AT1G66240	CRT2	nanopore	NA	0.0370529	0.526414
1	2973061	AT1G66240	CRT2	nanopore	NA	0.0429771	0.638991
1	2973063	AT1G66330	CRT2	nanopore	NA	0.00112472	0.235835
1	2973076	AT1G66330	CRT2	nanopore	NA	0.00388834	0.260345
1	2973117	AT1G66330	CRT2	nanopore	NA	0.00356842	0.221962
1	2997929	AT1G66330	IMPA4	nanopore	NA	0.0146056	0.394167
1	2997931	AT1G67280	IMPA4	nanopore	NA	0.13664	0.417314
1	2998035	AT1G67280	IMPA4	nanopore	NA	0.12033	0.410387
1	2998050	AT1G67280	IMPA4	nanopore	NA	0.0365818	0.53886
1	2998101	AT1G67360	IMPA4	nanopore	NA	0.00122723	0.282926
1	2998194	AT1G67430	STR6	nanopore	NA	0.482259	0.728588
1	3012843	AT1G67430	ECH	nanopore	NA	0.581858	0.781014
1	3018018	AT1G67430	CSP41B	nanopore	NA	0.380929	0.679102
1	3018020	AT1G67430	CSP41B	nanopore	NA	0.431777	0.681401
1	3018074	AT1G67430	CSP41B	nanopore	NA	0.381292	0.700948
1	3018080	AT1G67430	CSP41B	nanopore	NA	0.41365	0.71227
1	3018081	AT1G67430	CSP41B	nanopore	NA	0.451152	0.670627
1	3018082	AT1G67430	CSP41B	nanopore	NA	0.451389	0.688325
1	3018104	AT1G67430	CSP41B	nanopore	NA	0.448587	0.676274
1	3018107	AT1G67430	CSP41B	nanopore	NA	0.417893	0.664046
1	3018108	AT1G67430	CSP41B	nanopore	NA	0.382754	0.647041
1	3018109	AT1G67430	CSP41B	nanopore	NA	0.398455	0.665548
1	3018140	AT1G67430	CSP41B	nanopore	NA	0.380954	0.634833
1	3018147	AT1G67430	CSP41B	nanopore	NA	0.447513	0.687581
1	3018148	AT1G67430	CSP41B	nanopore	NA	0.327708	0.635529
1	3018149	AT1G67430	CSP41B	nanopore	NA	0.396602	0.555674
1	3045109	AT1G67430	ACLA-3	nanopore	NA	0.358961	0.535398
1	3045111	AT1G67680	ACLA-3	nanopore	NA	0.358539	0.65604
1	3045112	AT1G67680	ACLA-3	nanopore	NA	0.238129	0.593053
1	3045142	AT1G67680	ACLA-3	nanopore	NA	0.228532	0.60985
1	3045178	AT1G67680	ACLA-3	nanopore	NA	0.179009	0.601881
1	3045212	AT1G67680	ACLA-3	nanopore	NA	0.308358	0.596068
1	3045213	AT1G68010	ACLA-3	nanopore	NA	0.246088	0.369828
1	3079415	AT1G68010	PIF3	nanopore	NA	0.277702	0.443646
1	3094737	AT1G68010	GLP4	nanopore	NA	0.405146	0.488674
1	3095332	AT1G68010	PHYA	nanopore	NA	0.17673	0.408176
1	3107628	AT1G68010	RPL21A	nanopore	NA	0.162074	0.418697
1	3107652	AT1G68010	RPL21A	nanopore	NA	0.388002	0.484571
1	3107653	AT1G68010	RPL21A	nanopore	NA	0.240355	0.432036
1	3107655	AT1G68010	RPL21A	nanopore	NA	0.412605	0.556694
1	3107656	AT1G68070	RPL21A	nanopore	NA	0.0443436	0.460652
1	3107659	AT1G68070	RPL21A	nanopore	NA	0.0641373	0.505961
1	3107660	AT1G68260	RPL21A	nanopore	NA	0.129522	0.312135
1	3107661	AT1G68260	RPL21A	nanopore	NA	0.0498861	0.285962
1	3107663	AT1G68310	RPL21A	nanopore	NA	0.598732	0.721014
1	3107668	AT1G68370	RPL21A	nanopore	NA	0.101339	0.43543
1	3107670	AT1G68370	RPL21A	nanopore	NA	0.0277681	0.459865
1	3107707	AT1G68370	RPL21A	nanopore	NA	0.0624366	0.492594
1	3107718	AT1G68990	RPL21A	nanopore	NA	0.00262566	0.293334
1	3112907	AT1G69460	AT1G09620	nanopore	NA	0.184462	0.409028
1	3112908	AT1G69460	AT1G09620	nanopore	NA	0.106382	0.528794
1	3112909	AT1G69460	AT1G09620	nanopore	NA	0.111428	0.507764
1	3112981	AT1G69460	AT1G09620	nanopore	NA	0.0344131	0.43018
1	3112982	AT1G69460	AT1G09620	nanopore	NA	0.146586	0.443676
1	3112983	AT1G69460	AT1G09620	nanopore	NA	0.180431	0.564941
1	3112989	AT1G69460	AT1G09620	nanopore	NA	0.131002	0.537449
1	3112990	AT1G69460	AT1G09620	nanopore	NA	0.141484	0.468976
1	3112992	AT1G69460	AT1G09620	nanopore	NA	0.270768	0.526885
1	3112993	AT1G69460	AT1G09620	nanopore	NA	0.326734	0.607676
1	3122261	AT1G69700	AT1G09640	nanopore	NA	0.348469	0.716792
1	3122262	AT1G69700	AT1G09640	nanopore	NA	0.257785	0.61612
1	3122264	AT1G69700	AT1G09640	nanopore	NA	0.334498	0.59616
1	3122297	AT1G70160	AT1G09640	nanopore	NA	0.292441	0.641807
1	3122299	AT1G70160	AT1G09640	nanopore	NA	0.26438	0.575508
1	3122338	AT1G70160	AT1G09640	nanopore	NA	0.349077	0.748624
1	3122342	AT1G70160	AT1G09640	nanopore	NA	0.360984	0.729765
1	3127878	AT1G70160	AT1G09660	nanopore	NA	0.239713	0.669119
1	3136300	AT1G70160	RPL21A	nanopore	NA	0.233912	0.603632
1	3136301	AT1G70160	RPL21A	nanopore	NA	0.195759	0.624374
1	3136304	AT1G70160	RPL21A	nanopore	NA	0.224311	0.564914
1	3136306	AT1G70410	RPL21A	nanopore	NA	0.58826	0.75368
1	3136315	AT1G70410	RPL21A	nanopore	NA	0.60242	0.798768
1	3136317	AT1G70410	RPL21A	nanopore	NA	0.647332	0.817923
1	3136318	AT1G70410	RPL21A	nanopore	NA	0.657907	0.840867
1	3136320	AT1G70410	RPL21A	nanopore	NA	0.650849	0.861286
1	3136325	AT1G70410	RPL21A	nanopore	NA	0.669927	0.849011
1	3136326	AT1G70410	RPL21A	nanopore	NA	0.667338	0.866656
1	3159178	AT1G70410	U2A'	nanopore	NA	0.724445	0.857056
1	3159179	AT1G70410	U2A'	nanopore	NA	0.65783	0.831118
1	3159232	AT1G70410	U2A'	nanopore	NA	0.651004	0.825738
1	3159286	AT1G70410	U2A'	nanopore	NA	0.616804	0.81881
1	3159342	AT1G70410	U2A'	nanopore	NA	0.653265	0.842875
1	3165158	AT1G70410	CDC5	nanopore	NA	0.662528	0.840898
1	3165162	AT1G70410	CDC5	nanopore	NA	0.582156	0.799528
1	3165170	AT1G70410	CDC5	nanopore	NA	0.623049	0.817077
1	3165171	AT1G70410	CDC5	nanopore	NA	0.639998	0.829085
1	3165172	AT1G70410	CDC5	nanopore	NA	0.660177	0.84715
1	3165203	AT1G70410	CDC5	nanopore	NA	0.671517	0.854954
1	3165206	AT1G70600	CDC5	nanopore	NA	0.719231	0.764255
1	3165422	AT1G70600	PGM1	nanopore	NA	0.690772	0.754641
1	3165457	AT1G70600	PGM1	nanopore	NA	0.72481	0.757512
1	3165459	AT1G70600	PGM1	nanopore	NA	0.732764	0.770562
1	3176796	AT1G70600	HISN1B	nanopore	NA	0.731773	0.760855
1	3195966	AT1G70600	ASK10	nanopore	NA	0.674744	0.752534
1	3204054	AT1G70600	XBCP3	nanopore	NA	0.725647	0.782054
1	3224749	AT1G70600	AT1G09920	nanopore	NA	0.692031	0.771982
1	3224769	AT1G70600	AT1G09920	nanopore	NA	0.683271	0.780013
1	3224814	AT1G70600	AT1G09920	nanopore	NA	0.707817	0.796228
1	3255281	AT1G70600	LRR XI-23	nanopore	NA	0.745479	0.826148
1	3255606	AT1G70600	LRR XI-23	nanopore	NA	0.701786	0.791179
1	3256483	AT1G70600	AT1G09980	nanopore	NA	0.711433	0.790969
1	3256484	AT1G70600	AT1G09980	nanopore	NA	0.672012	0.786192
1	3256485	AT1G70600	AT1G09980	nanopore	NA	0.671774	0.763919
1	3275801	AT1G70600	ERG28	nanopore	NA	0.696231	0.800606
1	3333716	AT1G70600	NFXL1	nanopore	NA	0.701872	0.830871
1	3333717	AT1G70600	NFXL1	nanopore	NA	0.684168	0.835448
1	3346478	AT1G70610	WLIM1	nanopore	NA	0.0276441	0.321966
1	3346487	AT1G70610	WLIM1	nanopore	NA	0.00476901	0.339584
1	3346525	AT1G70610	WLIM1	nanopore	NA	0.00672081	0.383151
1	3377278	AT1G70660	DRP2A	nanopore	NA	0.0227544	0.40305
1	3377279	AT1G70660	DRP2A	nanopore	NA	0.0297097	0.340818
1	3377280	AT1G70660	DRP2A	nanopore	NA	0.0409689	0.313596
1	3381650	AT1G70660	AT1G10310	nanopore	NA	0.0788448	0.458773
1	3381652	AT1G70770	AT1G10310	nanopore	NA	0.201813	0.617058
1	3395592	AT1G70770	GSTU18	nanopore	NA	0.207306	0.653207
1	3395594	AT1G70770	GSTU18	nanopore	NA	0.214655	0.592367
1	3395596	AT1G70770	GSTU18	nanopore	NA	0.25667	0.578165
1	3397154	AT1G70940	GSTU17	nanopore	NA	0.00196933	0.415856
1	3407209	AT1G71010	NUP98A	nanopore	NA	0.192944	0.6232
1	3428566	AT1G71010	PP2A2	nanopore	NA	0.325108	0.685947
1	3460038	AT1G71010	ISCA	nanopore	NA	0.369461	0.704073
1	3460039	AT1G71070	ISCA	nanopore	NA	0.349429	0.605267
1	3460040	AT1G71070	ISCA	nanopore	NA	0.503384	0.645084
1	3460078	AT1G71820	ISCA	nanopore	NA	0.596626	0.821714
1	3460080	AT1G71820	ISCA	nanopore	NA	0.608764	0.734575
1	3460107	AT1G71820	ISCA	nanopore	NA	0.531821	0.609685
1	3471362	AT1G71820	AT1G10522	nanopore	NA	0.564637	0.668829
1	3471365	AT1G72175	AT1G10522	nanopore	NA	0.46356	0.667459
1	3471367	AT1G72640	AT1G10522	nanopore	NA	0.0123539	0.541537
1	3471405	AT1G72640	AT1G10522	nanopore	NA	0.0343217	0.51402
1	3491375	AT1G72680	AT1G10580	nanopore	NA	0.023125	0.558872
1	3502133	AT1G73330	AT1G10590	nanopore	NA	0.210414	0.286948
1	3502151	AT1G73330	AT1G10590	nanopore	NA	0.21677	0.281082
1	3502152	AT1G73490	AT1G10590	nanopore	NA	0.137355	0.42692
1	3502155	AT1G73490	AT1G10590	nanopore	NA	0.0912955	0.515996
1	3502156	AT1G73840	AT1G10590	nanopore	NA	0.369525	0.56255
1	3502160	AT1G73840	AT1G10590	nanopore	NA	0.257934	0.542873
1	3513033	AT1G73930	ATARFA1F	nanopore	NA	0.449092	0.752287
1	3513034	AT1G74470	ATARFA1F	nanopore	NA	0.401257	0.733006
1	3513035	AT1G74470	ATARFA1F	nanopore	NA	0.274361	0.692476
1	3513038	AT1G74470	ATARFA1F	nanopore	NA	0.301893	0.718212
1	3513039	AT1G74670	ATARFA1F	nanopore	NA	0.267789	0.696542
1	3513110	AT1G74960	ATARFA1F	nanopore	NA	0.157621	0.719911
1	3513112	AT1G74960	ATARFA1F	nanopore	NA	0.455828	0.77017
1	3513113	AT1G74960	ATARFA1F	nanopore	NA	0.380266	0.740821
1	3538155	AT1G74970	ACLA-1	nanopore	NA	0.307922	0.750743
1	3538156	AT1G74970	ACLA-1	nanopore	NA	0.279879	0.736327
1	3538169	AT1G74970	ACLA-1	nanopore	NA	0.283421	0.71974
1	3538171	AT1G74970	ACLA-1	nanopore	NA	0.425063	0.74767
1	3538173	AT1G74970	ACLA-1	nanopore	NA	0.491407	0.794353
1	3538183	AT1G74970	ACLA-1	nanopore	NA	0.43891	0.731893
1	3538185	AT1G74970	ACLA-1	nanopore	NA	0.384136	0.737033
1	3538186	AT1G74970	ACLA-1	nanopore	NA	0.411967	0.749256
1	3538187	AT1G74970	ACLA-1	nanopore	NA	0.282905	0.646601
1	3538202	AT1G75330	ACLA-1	nanopore	NA	0.224628	0.525408
1	3538205	AT1G75330	ACLA-1	nanopore	NA	0.0415713	0.41763
1	3538207	AT1G75330	ACLA-1	nanopore	NA	0.22578	0.512185
1	3538208	AT1G75410	ACLA-1	nanopore	NA	0.0313879	0.373365
1	3538232	AT1G75560	ACLA-1	nanopore	NA	0.26677	0.580689
1	3538238	AT1G75560	ACLA-1	nanopore	NA	0.26509	0.5983
1	3538248	AT1G75560	ACLA-1	nanopore	NA	0.138486	0.584136
1	3568261	AT1G75950	AT1G10740	nanopore	NA	0.327835	0.823946
1	3581048	AT1G75950	GWD1	nanopore	NA	0.346163	0.82547
1	3581156	AT1G75950	GWD1	nanopore	NA	0.363645	0.828784
1	3607710	AT1G75950	TIF3H1	nanopore	NA	0.412012	0.830537
1	3607736	AT1G75950	TIF3H1	nanopore	NA	0.421381	0.819302
1	3607739	AT1G75950	TIF3H1	nanopore	NA	0.39752	0.819909
1	3607740	AT1G75950	TIF3H1	nanopore	NA	0.393433	0.798593
1	3607741	AT1G75950	TIF3H1	nanopore	NA	0.40305	0.822052
1	3607742	AT1G75950	TIF3H1	nanopore	NA	0.371939	0.81682
1	3607769	AT1G75950	TIF3H1	nanopore	NA	0.451889	0.840568
1	3607794	AT1G75950	TIF3H1	nanopore	NA	0.497993	0.851474
1	3607797	AT1G75950	TIF3H1	nanopore	NA	0.483966	0.843323
1	3607819	AT1G75950	TIF3H1	nanopore	NA	0.418225	0.834788
1	3607837	AT1G75950	TIF3H1	nanopore	NA	0.452946	0.831042
1	3614468	AT1G75950	AT1G10850	nanopore	NA	0.480851	0.836188
1	3614579	AT1G75950	AT1G10865	nanopore	NA	0.46417	0.824655
1	3614582	AT1G75950	AT1G10865	nanopore	NA	0.461919	0.77401
1	3614685	AT1G75990	AT1G10865	nanopore	NA	0.0699019	0.679653
1	3663700	AT1G76490	TMN1	nanopore	NA	0.0186111	0.654193
1	3663703	AT1G76490	TMN1	nanopore	NA	0.101275	0.757258
1	3663788	AT1G76490	TMN1	nanopore	NA	0.0341033	0.716973
1	3663826	AT1G76490	TMN1	nanopore	NA	0.0762549	0.779356
1	3663827	AT1G76490	TMN1	nanopore	NA	0.017699	0.707626
1	3663830	AT1G76490	TMN1	nanopore	NA	0.0729701	0.785055
1	3663832	AT1G76490	TMN1	nanopore	NA	0.175362	0.833878
1	3766824	AT1G76490	AT1G11240	nanopore	NA	0.241758	0.831609
1	3821626	AT1G76490	AT1G11360	nanopore	NA	0.231112	0.812981
1	3821627	AT1G76490	AT1G11360	nanopore	NA	0.245117	0.632331
1	3848936	AT1G76490	MORF9	nanopore	NA	0.271778	0.695839
1	3848937	AT1G76490	MORF9	nanopore	NA	0.285813	0.683207
1	3848938	AT1G76490	MORF9	nanopore	NA	0.409641	0.732953
1	3848939	AT1G76490	MORF9	nanopore	NA	0.584176	0.637326
1	3848940	AT1G76490	MORF9	nanopore	NA	0.536512	0.607855
1	3849090	AT1G76490	MORF9	nanopore	NA	0.504007	0.590161
1	3849091	AT1G76920	MORF9	nanopore	NA	0.715121	0.866902
1	3849096	AT1G76990	MORF9	nanopore	NA	0.00242493	0.362282
1	3863868	AT1G76990	NRPB10	nanopore	NA	0.00568316	0.4385
1	3863891	AT1G76990	NRPB10	nanopore	NA	0.146854	0.461282
1	3863893	AT1G77080	NRPB10	nanopore	NA	0.178883	0.617556
1	3863894	AT1G77080	NRPB10	nanopore	NA	0.304416	0.627661
1	3863900	AT1G77080	NRPB10	nanopore	NA	0.31507	0.673574
1	3863902	AT1G77350	NRPB10	nanopore	NA	0.137736	0.393566
1	3863903	AT1G77840	NRPB10	nanopore	NA	0.2314	0.65339
1	3864317	AT1G77840	AT1G11480	nanopore	NA	0.205045	0.62966
1	3917985	AT1G77930	RBP45B	nanopore	NA	0.0166277	0.620955
1	3917986	AT1G78300	RBP45B	nanopore	NA	0.5436	0.801729
1	3917987	AT1G78300	RBP45B	nanopore	NA	0.483772	0.74508
1	3917989	AT1G78300	RBP45B	nanopore	NA	0.620692	0.779489
1	3917990	AT1G78380	RBP45B	nanopore	NA	0.359217	0.615874
1	3917991	AT1G78380	RBP45B	nanopore	NA	0.599433	0.743029
1	3918029	AT1G78380	RBP45B	nanopore	NA	0.448511	0.657446
1	3918030	AT1G78380	RBP45B	nanopore	NA	0.420382	0.645692
1	3918033	AT1G78380	RBP45B	nanopore	NA	0.341284	0.72118
1	3918034	AT1G78380	RBP45B	nanopore	NA	0.560612	0.834434
1	3918038	AT1G78380	RBP45B	nanopore	NA	0.272123	0.701342
1	3918039	AT1G78380	RBP45B	nanopore	NA	0.477366	0.799082
1	3918040	AT1G78380	RBP45B	nanopore	NA	0.161443	0.652377
1	3918041	AT1G78380	RBP45B	nanopore	NA	0.442929	0.770227
1	3918042	AT1G78380	RBP45B	nanopore	NA	0.494529	0.815053
1	3918084	AT1G78630	RBP45B	nanopore	NA	0.36834	0.732203
1	3918087	AT1G78630	RBP45B	nanopore	NA	0.541153	0.805875
1	3918088	AT1G78630	RBP45B	nanopore	NA	0.282287	0.70374
1	3918089	AT1G78630	RBP45B	nanopore	NA	0.439886	0.781103
1	3918090	AT1G78630	RBP45B	nanopore	NA	0.392164	0.750343
1	3918092	AT1G78630	RBP45B	nanopore	NA	0.286499	0.741373
1	3940676	AT1G78630	CYP51G1	nanopore	NA	0.327214	0.723867
1	3940694	AT1G78630	CYP51G1	nanopore	NA	0.280286	0.738917
1	3940695	AT1G78630	CYP51G1	nanopore	NA	0.392093	0.761263
1	3940696	AT1G78630	CYP51G1	nanopore	NA	0.349281	0.778574
1	3940697	AT1G78630	CYP51G1	nanopore	NA	0.361308	0.769465
1	3940698	AT1G78630	CYP51G1	nanopore	NA	0.216375	0.745976
1	3940717	AT1G78630	CYP51G1	nanopore	NA	0.288235	0.765934
1	3956904	AT1G78630	SS3	nanopore	NA	0.398447	0.781082
1	3956958	AT1G78630	SS3	nanopore	NA	0.270028	0.76373
1	3956980	AT1G78630	SS3	nanopore	NA	0.47892	0.806647
1	3969621	AT1G78880	CLPP6	nanopore	NA	0.385225	0.588149
1	3969622	AT1G78880	CLPP6	nanopore	NA	0.368999	0.600123
1	3969624	AT1G78880	CLPP6	nanopore	NA	0.348584	0.701615
1	3969668	AT1G79040	CLPP6	nanopore	NA	0.386596	0.764625
1	3969672	AT1G79040	CLPP6	nanopore	NA	0.589312	0.72195
1	3969686	AT1G79040	CLPP6	nanopore	NA	0.65995	0.77124
1	3969689	AT1G79040	CLPP6	nanopore	NA	0.609368	0.725485
1	3969792	AT1G79040	LEW1	nanopore	NA	0.652472	0.747766
1	3991093	AT1G79040	AT1G11820	nanopore	NA	0.647223	0.748092
1	3997587	AT1G79040	ATGLX1	nanopore	NA	0.591358	0.70359
1	3997588	AT1G79040	ATGLX1	nanopore	NA	0.636184	0.752738
1	3997590	AT1G79040	ATGLX1	nanopore	NA	0.59311	0.700687
1	3997683	AT1G79040	ATGLX1	nanopore	NA	0.61404	0.731655
1	3997684	AT1G79040	ATGLX1	nanopore	NA	0.641408	0.75411
1	3997689	AT1G79040	ATGLX1	nanopore	NA	0.568214	0.682562
1	3997702	AT1G79040	ATGLX1	nanopore	NA	0.622826	0.74761
1	4003269	AT1G79040	GDCST	nanopore	NA	0.641474	0.779696
1	4003291	AT1G79040	GDCST	nanopore	NA	0.595824	0.755615
1	4003292	AT1G79040	GDCST	nanopore	NA	0.564852	0.716914
1	4003295	AT1G79040	GDCST	nanopore	NA	0.561852	0.743552
1	4003296	AT1G79040	GDCST	nanopore	NA	0.58975	0.787187
1	4003335	AT1G79040	GDCST	nanopore	NA	0.634925	0.826667
1	4003341	AT1G79600	GDCST	nanopore	NA	0.0427788	0.366184
1	4013042	AT1G79600	SEC22	nanopore	NA	0.0263709	0.392941
1	4016838	AT1G79600	APA1	nanopore	NA	0.0118409	0.395666
1	4016901	AT1G79600	APA1	nanopore	NA	0.00746878	0.379845
1	4016902	AT1G79600	APA1	nanopore	NA	0.0302623	0.392523
1	4016907	AT1G79600	APA1	nanopore	NA	0.0201227	0.397669
1	4016908	AT1G79600	APA1	nanopore	NA	0.0112235	0.373767
1	4016909	AT1G79600	APA1	nanopore	NA	0.0106532	0.392025
1	4016910	AT1G79600	APA1	nanopore	NA	0.010982	0.399846
1	4016936	AT1G79600	APA1	nanopore	NA	0.00549571	0.414662
1	4016937	AT1G79600	APA1	nanopore	NA	0.0160937	0.422234
1	4016938	AT1G79600	APA1	nanopore	NA	0.00306673	0.397888
1	4016939	AT1G79690	APA1	nanopore	NA	0.262818	0.591732
1	4016940	AT1G79690	APA1	nanopore	NA	0.387219	0.54115
1	4016941	AT1G79830	APA1	nanopore	NA	0.274512	0.410718
1	4017032	AT1G79830	APA1	nanopore	NA	0.313452	0.385982
1	4017033	AT1G79830	APA1	nanopore	NA	0.319951	0.43198
1	4017034	AT1G79830	APA1	nanopore	NA	0.415845	0.537061
1	4017035	AT1G79830	APA1	nanopore	NA	0.196386	0.49058
1	4017037	AT1G79830	APA1	nanopore	NA	0.179561	0.510096
1	4017080	AT1G79870	APA1	nanopore	NA	0.119569	0.52304
1	4030456	AT1G79970	AT1G11930	nanopore	NA	0.504726	0.76927
1	4030457	AT1G80180	AT1G11930	nanopore	NA	0.00636126	0.59802
1	4050022	AT1G80300	PFP-BETA1	nanopore	NA	0.386074	0.666268
1	4050030	AT1G80300	PFP-BETA1	nanopore	NA	0.17583	0.500699
1	4050032	AT1G80360	PFP-BETA1	nanopore	NA	0.423459	0.596833
1	4050084	AT2G01140	PFP-BETA1	nanopore	NA	0.500983	0.644762
1	4076091	AT2G01140	AT1G12050	nanopore	NA	0.428624	0.696816
1	4076136	AT2G01140	AT1G12050	nanopore	NA	0.42063	0.681931
1	4114835	AT2G01140	AT1G12120	nanopore	NA	0.316236	0.616341
1	4150739	AT2G01140	AT1G12230	nanopore	NA	0.464314	0.690552
1	4150768	AT2G01140	AT1G12230	nanopore	NA	0.293841	0.584162
1	4150772	AT2G01140	AT1G12230	nanopore	NA	0.450665	0.669211
1	4150773	AT2G01140	AT1G12230	nanopore	NA	0.261811	0.549559
1	4150778	AT2G01140	AT1G12230	nanopore	NA	0.34909	0.617822
1	4150783	AT2G01140	AT1G12230	nanopore	NA	0.364097	0.617637
1	4150842	AT2G01140	AT1G12230	nanopore	NA	0.257087	0.555418
1	4150876	AT2G01270	AT1G12230	nanopore	NA	0.166624	0.471508
1	4150877	AT2G01270	AT1G12230	nanopore	NA	0.229751	0.494247
1	4150891	AT2G01270	AT1G12230	nanopore	NA	0.0811605	0.440864
1	4150894	AT2G01270	AT1G12230	nanopore	NA	0.273354	0.475878
1	4187454	AT2G01270	CML13	nanopore	NA	0.184665	0.306301
1	4206260	AT2G02090	KEU	nanopore	NA	0.0860566	0.362825
1	4206303	AT2G02090	KEU	nanopore	NA	0.022777	0.3847
1	4224989	AT2G02390	CLPR2	nanopore	NA	0.115224	0.397651
1	4224990	AT2G02390	CLPR2	nanopore	NA	0.0199191	0.307496
1	4225004	AT2G02390	CLPR2	nanopore	NA	0.0370011	0.332477
1	4225006	AT2G02470	CLPR2	nanopore	NA	0.0705382	0.459916
1	4225008	AT2G02470	CLPR2	nanopore	NA	0.0473105	0.515498
1	4225010	AT2G02470	CLPR2	nanopore	NA	0.0169992	0.518579
1	4225019	AT2G02760	CLPR2	nanopore	NA	0.15124	0.747519
1	4225021	AT2G02760	CLPR2	nanopore	NA	0.259645	0.804661
1	4225022	AT2G02760	CLPR2	nanopore	NA	0.148592	0.746833
1	4241643	AT2G02760	SAP1	nanopore	NA	0.258214	0.78763
1	4241644	AT2G02760	SAP1	nanopore	NA	0.140726	0.762231
1	4241648	AT2G02760	SAP1	nanopore	NA	0.150914	0.779271
1	4241649	AT2G02760	SAP1	nanopore	NA	0.581643	0.863562
1	4241650	AT2G02760	SAP1	nanopore	NA	0.583874	0.860632
1	4241651	AT2G02760	SAP1	nanopore	NA	0.496862	0.84193
1	4241663	AT2G02760	SAP1	nanopore	NA	0.520645	0.854029
1	4241664	AT2G02800	SAP1	nanopore	NA	0.0297722	0.601349
1	4267204	AT2G03510	CCS	nanopore	NA	0.348932	0.491354
1	4285786	AT2G03870	PEPKR1	nanopore	NA	0.485012	0.728552
1	4307864	AT2G03870	AT1G12650	nanopore	NA	0.462337	0.68273
1	4307878	AT2G03870	AT1G12650	nanopore	NA	0.388892	0.565017
1	4350683	AT2G03870	AT1G12760	nanopore	NA	0.393731	0.600164
1	4353565	AT2G04410	RH47	nanopore	NA	0.255772	0.640933
1	4353567	AT2G04410	RH47	nanopore	NA	0.321186	0.691074
1	4353568	AT2G04410	RH47	nanopore	NA	0.221558	0.607452
1	4361662	AT2G04410	AT1G12800	nanopore	NA	0.302745	0.659768
1	4361688	AT2G04410	AT1G12800	nanopore	NA	0.167742	0.543606
1	4361706	AT2G04410	AT1G12800	nanopore	NA	0.245736	0.608468
1	4361708	AT2G04410	AT1G12800	nanopore	NA	0.176217	0.531334
1	4368682	AT2G04410	AT1G12810	nanopore	NA	0.388817	0.65766
1	4368737	AT2G04410	AT1G12810	nanopore	NA	0.275077	0.615347
1	4378298	AT2G04410	VHA-C	nanopore	NA	0.428313	0.565408
1	4378360	AT2G04410	VHA-C	nanopore	NA	0.423641	0.512387
1	4378425	AT2G04410	VHA-C	nanopore	NA	0.223943	0.39125
1	4378427	AT2G05100	VHA-C	nanopore	NA	0.272109	0.639966
1	4378436	AT2G05220	VHA-C	nanopore	NA	0.536257	0.689422
1	4378468	AT2G05220	VHA-C	nanopore	NA	0.613727	0.731901
1	4378469	AT2G05220	VHA-C	nanopore	NA	0.594709	0.723783
1	4378471	AT2G05220	VHA-C	nanopore	NA	0.533428	0.662917
1	4378472	AT2G05220	VHA-C	nanopore	NA	0.631962	0.725538
1	4379843	AT2G05220	AT1G12850	nanopore	NA	0.617143	0.696207
1	4379844	AT2G05220	AT1G12850	nanopore	NA	0.598829	0.691397
1	4392498	AT2G05220	GAPA2	nanopore	NA	0.655279	0.73027
1	4392499	AT2G05220	GAPA2	nanopore	NA	0.536283	0.643218
1	4392500	AT2G05220	GAPA2	nanopore	NA	0.590064	0.689702
1	4392501	AT2G05220	GAPA2	nanopore	NA	0.570929	0.684066
1	4392502	AT2G05220	GAPA2	nanopore	NA	0.716908	0.780902
1	4392503	AT2G05220	GAPA2	nanopore	NA	0.627674	0.764817
1	4392504	AT2G05220	GAPA2	nanopore	NA	0.63755	0.774684
1	4392505	AT2G05220	GAPA2	nanopore	NA	0.691445	0.792686
1	4392506	AT2G05220	GAPA2	nanopore	NA	0.604669	0.729824
1	4392507	AT2G05310	GAPA2	nanopore	NA	0.605134	0.596608
1	4392508	AT2G05310	GAPA2	nanopore	NA	0.506292	0.70963
1	4392516	AT2G05310	GAPA2	nanopore	NA	0.5833	0.760417
1	4392517	AT2G05310	GAPA2	nanopore	NA	0.588158	0.764302
1	4395012	AT2G05310	LWD1	nanopore	NA	0.570042	0.742215
1	4396382	AT2G05310	ERF1-2	nanopore	NA	0.612535	0.785379
1	4396408	AT2G05310	ERF1-2	nanopore	NA	0.61032	0.78518
1	4396410	AT2G05310	ERF1-2	nanopore	NA	0.27084	0.464585
1	4396424	AT2G05310	ERF1-2	nanopore	NA	0.338073	0.473361
1	4396426	AT2G05310	ERF1-2	nanopore	NA	0.305788	0.457391
1	4396427	AT2G05310	ERF1-2	nanopore	NA	0.340131	0.434882
1	4396441	AT2G05990	ERF1-2	nanopore	NA	0.138651	0.770369
1	4454758	AT2G05990	PBE1	nanopore	NA	0.138019	0.757575
1	4454777	AT2G05990	PBE1	nanopore	NA	0.266481	0.653919
1	4454778	AT2G07180	PBE1	nanopore	NA	0.000625663	0.301711
1	4454779	AT2G07180	PBE1	nanopore	NA	0.00258775	0.344292
1	4454792	AT2G07340	PBE1	nanopore	NA	0.00768784	0.406156
1	4454807	AT2G09990	PBE1	nanopore	NA	0.421379	0.577851
1	4501509	AT2G09990	AT1G13190	nanopore	NA	0.379809	0.562142
1	4547238	AT2G09990	MAP1B	nanopore	NA	0.234631	0.408786
1	4563593	AT2G09990	PP2AA3	nanopore	NA	0.329953	0.440852
1	4563596	AT2G11910	PP2AA3	nanopore	NA	0.525999	0.744264
1	4563598	AT2G11910	PP2AA3	nanopore	NA	0.139745	0.488886
1	4563599	AT2G13560	PP2AA3	nanopore	NA	0.241209	0.66763
1	4563606	AT2G13560	PP2AA3	nanopore	NA	0.235148	0.684349
1	4563607	AT2G13560	PP2AA3	nanopore	NA	0.298746	0.680032
1	4563608	AT2G13560	PP2AA3	nanopore	NA	0.346667	0.644642
1	4563609	AT2G13560	PP2AA3	nanopore	NA	0.298559	0.689211
1	4572456	AT2G13560	AT1G13350	nanopore	NA	0.460925	0.498533
1	4589143	AT2G14170	AT1G13380	nanopore	NA	0.30814	0.556915
1	4589159	AT2G14170	AT1G13380	nanopore	NA	0.358534	0.502686
1	4608287	AT2G14170	GAPC2	nanopore	NA	0.351516	0.534705
1	4608288	AT2G14285	GAPC2	nanopore	NA	0.520696	0.708133
1	4608289	AT2G14910	GAPC2	nanopore	NA	0.279701	0.498956
1	4608290	AT2G14910	GAPC2	nanopore	NA	0.353253	0.450624
1	4608291	AT2G14910	GAPC2	nanopore	NA	0.309713	0.517957
1	4608292	AT2G14910	GAPC2	nanopore	NA	0.212467	0.448496
1	4608391	AT2G14910	GAPC2	nanopore	NA	0.296082	0.448666
1	4608392	AT2G14910	GAPC2	nanopore	NA	0.288988	0.496907
1	4608393	AT2G14910	GAPC2	nanopore	NA	0.276926	0.484558
1	4608394	AT2G14910	GAPC2	nanopore	NA	0.21391	0.527073
1	4608395	AT2G14910	GAPC2	nanopore	NA	0.146488	0.492628
1	4638677	AT2G14910	AAPT1	nanopore	NA	0.255496	0.528325
1	4638694	AT2G14910	AAPT1	nanopore	NA	0.188286	0.556103
1	4638695	AT2G15430	AAPT1	nanopore	NA	0.45492	0.743408
1	4638739	AT2G15430	AAPT1	nanopore	NA	0.561689	0.694283
1	4694295	AT2G15620	ATE1	nanopore	NA	0.24924	0.62784
1	4712375	AT2G15620	AT1G13730	nanopore	NA	0.231633	0.61481
1	4737582	AT2G16710	AT1G13820	nanopore	NA	0.35468	0.561848
1	4737693	AT2G16710	AT1G13820	nanopore	NA	0.309918	0.472382
1	4737741	AT2G16940	AT1G13820	nanopore	NA	0.665102	0.742214
1	4737748	AT2G16940	AT1G13820	nanopore	NA	0.668517	0.748556
1	4737800	AT2G16940	AT1G13820	nanopore	NA	0.50719	0.609501
1	4747375	AT2G16940	KTI12	nanopore	NA	0.5394	0.663539
1	4779232	AT2G16940	WRKY4	nanopore	NA	0.628003	0.739751
1	4794525	AT2G17410	GN	nanopore	NA	0.105287	0.503945
1	4796529	AT2G17410	AT1G13990	nanopore	NA	0.131863	0.508602
1	4796534	AT2G17840	AT1G13990	nanopore	NA	0.0574268	0.65025
1	4800143	AT2G17930	VIK	nanopore	NA	0.177587	0.557625
1	4800344	AT2G18390	AT1G14010	nanopore	NA	0.355704	0.682043
1	4805406	AT2G18400	LSMT-L	nanopore	NA	0.312228	0.701873
1	4840682	AT2G18400	PNSL2	nanopore	NA	0.107346	0.725835
1	4840684	AT2G18400	PNSL2	nanopore	NA	0.282059	0.699263
1	4840685	AT2G18400	PNSL2	nanopore	NA	0.259513	0.682067
1	4840686	AT2G18510	PNSL2	nanopore	NA	0.0456338	0.500242
1	4840714	AT2G18510	PNSL2	nanopore	NA	0.0328972	0.56216
1	4875004	AT2G18950	AT1G14270	nanopore	NA	0.347971	0.418731
1	4889517	AT2G19180	RPL10A	nanopore	NA	0.146229	0.690333
1	4889518	AT2G19180	RPL10A	nanopore	NA	0.168253	0.711389
1	4889519	AT2G20020	RPL10A	nanopore	NA	0.000105792	0.214159
1	4889520	AT2G20020	RPL10A	nanopore	NA	0.00016235	0.207319
1	4889537	AT2G20230	RPL10A	nanopore	NA	0.494793	0.762725
1	4889539	AT2G20230	RPL10A	nanopore	NA	0.419008	0.783475
1	4889540	AT2G20230	RPL10A	nanopore	NA	0.430713	0.767038
1	4889541	AT2G20230	RPL10A	nanopore	NA	0.427806	0.803058
1	4889542	AT2G20230	RPL10A	nanopore	NA	0.375642	0.723607
1	4889545	AT2G20230	RPL10A	nanopore	NA	0.41968	0.582877
1	4889546	AT2G20420	RPL10A	nanopore	NA	0.0952736	0.54826
1	4889547	AT2G20420	RPL10A	nanopore	NA	0.149148	0.597144
1	4889548	AT2G20420	RPL10A	nanopore	NA	0.202011	0.652985
1	4889549	AT2G20420	RPL10A	nanopore	NA	0.123203	0.63299
1	4889550	AT2G20420	RPL10A	nanopore	NA	0.0751494	0.585934
1	4889551	AT2G20420	RPL10A	nanopore	NA	0.193741	0.654633
1	4889552	AT2G20420	RPL10A	nanopore	NA	0.257166	0.639078
1	4889553	AT2G20420	RPL10A	nanopore	NA	0.290597	0.650436
1	4889573	AT2G20420	RPL10A	nanopore	NA	0.20413	0.542153
1	4889582	AT2G20530	RPL10A	nanopore	NA	0.0686266	0.508904
1	4899880	AT2G20530	AT1G14345	nanopore	NA	0.0247426	0.443478
1	4899881	AT2G20530	AT1G14345	nanopore	NA	0.0553945	0.610557
1	4918098	AT2G20530	28	nanopore	NA	0.0323507	0.566732
1	4918100	AT2G20530	28	nanopore	NA	0.0170254	0.576709
1	4927120	AT2G20530	UBC1	nanopore	NA	0.103219	0.574882
1	4927129	AT2G20570	UBC1	nanopore	NA	0.205822	0.788746
1	4927130	AT2G20570	UBC1	nanopore	NA	0.351192	0.797111
1	4927132	AT2G20570	UBC1	nanopore	NA	0.240999	0.799393
1	4927142	AT2G20570	UBC1	nanopore	NA	0.266699	0.75838
1	4927147	AT2G20570	UBC1	nanopore	NA	0.242411	0.736953
1	4927159	AT2G20570	UBC1	nanopore	NA	0.334511	0.72575
1	4927194	AT2G20570	UBC1	nanopore	NA	0.273141	0.735488
1	4927236	AT2G20570	UBC1	nanopore	NA	0.345501	0.765184
1	4946318	AT2G20570	AT1G14450	nanopore	NA	0.322553	0.729029
1	4946321	AT2G20570	AT1G14450	nanopore	NA	0.338393	0.745756
1	4946387	AT2G21160	AT1G14450	nanopore	NA	0.419562	0.79071
1	4946396	AT2G21160	AT1G14450	nanopore	NA	0.375372	0.787197
1	4961940	AT2G21160	AL7	nanopore	NA	0.430502	0.802311
1	4961965	AT2G21160	AL7	nanopore	NA	0.386885	0.769598
1	4961966	AT2G21160	AL7	nanopore	NA	0.412932	0.738442
1	4961967	AT2G21160	AL7	nanopore	NA	0.39191	0.749876
1	4987254	AT2G21160	PUX7	nanopore	NA	0.449909	0.785594
1	4987273	AT2G21160	PUX7	nanopore	NA	0.445753	0.767474
1	4987274	AT2G21160	PUX7	nanopore	NA	0.428551	0.759349
1	4987279	AT2G21240	PUX7	nanopore	NA	0.00119131	0.448667
1	4987281	AT2G21240	PUX7	nanopore	NA	0.00243648	0.453892
1	4987282	AT2G21330	PUX7	nanopore	NA	0.309506	0.583046
1	4987283	AT2G21330	PUX7	nanopore	NA	0.311477	0.5803
1	4987284	AT2G21330	PUX7	nanopore	NA	0.126371	0.540639
1	4987285	AT2G21330	PUX7	nanopore	NA	0.13288	0.558042
1	4987302	AT2G21330	PUX7	nanopore	NA	0.0697741	0.385006
1	4987305	AT2G21330	PUX7	nanopore	NA	0.133026	0.442336
1	4987308	AT2G21330	PUX7	nanopore	NA	0.053004	0.40169
1	4992570	AT2G21330	IDD6	nanopore	NA	0.0711302	0.400991
1	4992572	AT2G21330	IDD6	nanopore	NA	0.038611	0.361066
1	4992588	AT2G21330	IDD6	nanopore	NA	0.11712	0.425855
1	4992604	AT2G21330	IDD6	nanopore	NA	0.0495338	0.386003
1	5008313	AT2G21330	VALRS	nanopore	NA	0.0854214	0.37725
1	5008323	AT2G21330	VALRS	nanopore	NA	0.030985	0.332871
1	5008421	AT2G21330	VALRS	nanopore	NA	0.111384	0.408916
1	5040317	AT2G21330	TMN2	nanopore	NA	0.0489059	0.406208
1	5040318	AT2G21330	TMN2	nanopore	NA	0.0647455	0.388083
1	5040319	AT2G21330	TMN2	nanopore	NA	0.0349126	0.358351
1	5040321	AT2G21600	TMN2	nanopore	NA	0.386917	0.650952
1	5040460	AT2G21600	TMN2	nanopore	NA	0.340569	0.713377
1	5040469	AT2G21600	TMN2	nanopore	NA	0.340215	0.653374
1	5051928	AT2G22125	MAP65-7	nanopore	NA	0.293411	0.688863
1	5061049	AT2G22125	PAP3	nanopore	NA	0.28266	0.686072
1	5066733	AT2G22230	XTH28	nanopore	NA	0.463104	0.733588
1	5102568	AT2G22230	AT1G14810	nanopore	NA	0.470573	0.725443
1	5102569	AT2G22230	AT1G14810	nanopore	NA	0.41617	0.654253
1	5102609	AT2G22990	AT1G14810	nanopore	NA	0.511613	0.82119
1	5102610	AT2G22990	AT1G14810	nanopore	NA	0.442546	0.647734
1	5102618	AT2G23310	AT1G14810	nanopore	NA	0.137375	0.587685
1	5102619	AT2G23310	AT1G14810	nanopore	NA	0.390038	0.630498
1	5102623	AT2G23310	AT1G14810	nanopore	NA	0.494534	0.676486
1	5107503	AT2G23320	DRP1C	nanopore	NA	0.308867	0.52432
1	5107644	AT2G23320	DRP1C	nanopore	NA	0.411575	0.426388
1	5165776	AT2G23390	CPN10	nanopore	NA	0.181385	0.607525
1	5165777	AT2G23460	CPN10	nanopore	NA	0.373711	0.560441
1	5165792	AT2G23810	CPN10	nanopore	NA	0.203511	0.571363
1	5165828	AT2G23810	CPN10	nanopore	NA	0.346056	0.666451
1	5165829	AT2G23810	CPN10	nanopore	NA	0.264286	0.620383
1	5165830	AT2G23810	CPN10	nanopore	NA	0.27154	0.620119
1	5165831	AT2G23810	CPN10	nanopore	NA	0.422274	0.642026
1	5179949	AT2G23810	AT1G15030	nanopore	NA	0.436935	0.677237
1	5180016	AT2G24020	AT1G15030	nanopore	NA	0.487675	0.683582
1	5203975	AT2G24020	AT1G15120	nanopore	NA	0.402822	0.609095
1	5203978	AT2G24020	AT1G15120	nanopore	NA	0.436965	0.639756
1	5203981	AT2G24020	AT1G15120	nanopore	NA	0.324473	0.58207
1	5203996	AT2G24020	AT1G15120	nanopore	NA	0.396074	0.669996
1	5203997	AT2G24270	AT1G15120	nanopore	NA	0.127539	0.309006
1	5203998	AT2G24270	AT1G15120	nanopore	NA	0.163384	0.304622
1	5203999	AT2G24270	AT1G15120	nanopore	NA	0.134984	0.313713
1	5204001	AT2G24270	AT1G15120	nanopore	NA	0.193244	0.327258
1	5204004	AT2G24270	AT1G15120	nanopore	NA	0.057201	0.548935
1	5206091	AT2G24270	AT1G15130	nanopore	NA	0.0660083	0.521813
1	5206132	AT2G24270	AT1G15130	nanopore	NA	0.0584027	0.503138
1	5210295	AT2G24290	AT1G15140	nanopore	NA	0.431199	0.781528
1	5210301	AT2G24290	AT1G15140	nanopore	NA	0.481912	0.810492
1	5210308	AT2G24290	AT1G15140	nanopore	NA	0.554023	0.733673
1	5210411	AT2G24420	AT1G15140	nanopore	NA	0.395733	0.565643
1	5226651	AT2G24420	AT1G15180	nanopore	NA	0.48976	0.629586
1	5250729	AT2G24420	AT1G15270	nanopore	NA	0.476028	0.596547
1	5250754	AT2G24420	AT1G15270	nanopore	NA	0.182074	0.390763
1	5250774	AT2G25070	AT1G15270	nanopore	NA	0.218423	0.584336
1	5250777	AT2G25070	AT1G15270	nanopore	NA	0.243385	0.480639
1	5250780	AT2G25070	AT1G15270	nanopore	NA	0.198407	0.541043
1	5250781	AT2G25070	AT1G15270	nanopore	NA	0.0214978	0.564744
1	5250782	AT2G25760	AT1G15270	nanopore	NA	0.261226	0.348227
1	5256595	AT2G25870	AT1G15280	nanopore	NA	0.162995	0.559661
1	5256609	AT2G25870	AT1G15280	nanopore	NA	0.330841	0.599309
1	5256652	AT2G25870	AT1G15280	nanopore	NA	0.480848	0.713965
1	5275728	AT2G25870	MBD10	nanopore	NA	0.341018	0.639342
1	5275729	AT2G25870	MBD10	nanopore	NA	0.351153	0.649932
1	5275795	AT2G25870	MBD10	nanopore	NA	0.355125	0.664049
1	5275796	AT2G25870	MBD10	nanopore	NA	0.429339	0.725977
1	5275798	AT2G25870	MBD10	nanopore	NA	0.35423	0.651747
1	5276486	AT2G25970	MBD10	nanopore	NA	0.727616	0.853731
1	5278348	AT2G25970	AT1G15350	nanopore	NA	0.70998	0.834018
1	5288454	AT2G25970	AT1G15370	nanopore	NA	0.711275	0.836774
1	5292370	AT2G25970	AT1G15380	nanopore	NA	0.724939	0.844624
1	5295672	AT2G25970	PDF1A	nanopore	NA	0.726715	0.859103
1	5295716	AT2G25970	PDF1A	nanopore	NA	0.732914	0.85057
1	5296270	AT2G26550	AT1G15400	nanopore	NA	0.508765	0.660176
1	5296272	AT2G26550	AT1G15400	nanopore	NA	0.451894	0.726828
1	5296302	AT2G26730	AT1G15400	nanopore	NA	0.137511	0.568748
1	5301663	AT2G26730	AT1G15420	nanopore	NA	0.132498	0.579311
1	5306103	AT2G26730	PWP2	nanopore	NA	0.144722	0.621395
1	5328687	AT2G26730	AATP2	nanopore	NA	0.26876	0.763151
1	5328716	AT2G26990	AATP2	nanopore	NA	0.161385	0.53059
1	5328770	AT2G26990	AATP2	nanopore	NA	0.144925	0.548078
1	5328771	AT2G26990	AATP2	nanopore	NA	0.0407846	0.503945
1	5328772	AT2G26990	AATP2	nanopore	NA	0.217215	0.618693
1	5328773	AT2G26990	AATP2	nanopore	NA	0.136894	0.61278
1	5328774	AT2G26990	AATP2	nanopore	NA	0.00508408	0.44329
1	5328776	AT2G27020	AATP2	nanopore	NA	0.379371	0.783209
1	5328781	AT2G27020	AATP2	nanopore	NA	0.480071	0.794993
1	5328840	AT2G27020	AATP2	nanopore	NA	0.461997	0.807257
1	5328841	AT2G27020	AATP2	nanopore	NA	0.50908	0.823332
1	5402252	AT2G27020	AVP1	nanopore	NA	0.322579	0.694384
1	5402297	AT2G27020	AVP1	nanopore	NA	0.406246	0.704864
1	5402298	AT2G27190	AVP1	nanopore	NA	0.169372	0.437706
1	5402299	AT2G27190	AVP1	nanopore	NA	0.0242213	0.257401
1	5402300	AT2G27190	AVP1	nanopore	NA	0.231314	0.450666
1	5402301	AT2G27190	AVP1	nanopore	NA	0.233636	0.488604
1	5402302	AT2G27290	AVP1	nanopore	NA	0.0832653	0.346854
1	5402303	AT2G27710	AVP1	nanopore	NA	0.35329	0.658403
1	5402304	AT2G27710	AVP1	nanopore	NA	0.381723	0.671101
1	5402307	AT2G27710	AVP1	nanopore	NA	0.395082	0.669308
1	5402328	AT2G27710	AVP1	nanopore	NA	0.378594	0.681334
1	5402332	AT2G27710	AVP1	nanopore	NA	0.370484	0.664948
1	5402340	AT2G27710	AVP1	nanopore	NA	0.293182	0.622924
1	5402426	AT2G27710	AVP1	nanopore	NA	0.317847	0.623402
1	5402486	AT2G27710	AVP1	nanopore	NA	0.393819	0.6632
1	5402488	AT2G27710	AVP1	nanopore	NA	0.434431	0.641736
1	5407466	AT2G27730	AT1G15730	nanopore	NA	0.446432	0.749794
1	5407480	AT2G27730	AT1G15730	nanopore	NA	0.258704	0.733109
1	5407527	AT2G27730	AT1G15730	nanopore	NA	0.479803	0.818819
1	5414605	AT2G27730	AT1G15740	nanopore	NA	0.270462	0.606785
1	5414610	AT2G27810	AT1G15740	nanopore	NA	0.398007	0.597783
1	5414611	AT2G27810	AT1G15740	nanopore	NA	0.367931	0.421096
1	5414966	AT2G28060	TPL	nanopore	NA	0.356669	0.701118
1	5414983	AT2G28060	TPL	nanopore	NA	0.191842	0.591677
1	5414987	AT2G28190	TPL	nanopore	NA	0.515393	0.664363
1	5414988	AT2G28190	TPL	nanopore	NA	0.658303	0.787859
1	5414990	AT2G28190	TPL	nanopore	NA	0.445482	0.734289
1	5414996	AT2G28190	TPL	nanopore	NA	0.476878	0.740074
1	5414997	AT2G28310	TPL	nanopore	NA	0.00544037	0.344543
1	5415000	AT2G28380	TPL	nanopore	NA	0.0901041	0.390602
1	5415001	AT2G28380	TPL	nanopore	NA	0.157702	0.380121
1	5415003	AT2G28550	TPL	nanopore	NA	0.195088	0.363157
1	5446587	AT2G28550	LHCB6	nanopore	NA	0.244776	0.441915
1	5446588	AT2G28600	LHCB6	nanopore	NA	0.0818313	0.534888
1	5446607	AT2G28930	LHCB6	nanopore	NA	0.32895	0.70732
1	5446608	AT2G29020	LHCB6	nanopore	NA	0.369861	0.586832
1	5446635	AT2G29020	LHCB6	nanopore	NA	0.445636	0.714499
1	5446636	AT2G29020	LHCB6	nanopore	NA	0.338653	0.722878
1	5456850	AT2G29020	AT1G15860	nanopore	NA	0.460922	0.719533
1	5456865	AT2G29290	AT1G15860	nanopore	NA	0.0346686	0.455582
1	5458606	AT2G29390	GOS11	nanopore	NA	0.568119	0.605318
1	5472762	AT2G29560	RPS12A	nanopore	NA	0.296688	0.717692
1	5472765	AT2G29570	RPS12A	nanopore	NA	0.230315	0.66745
1	5472766	AT2G29570	RPS12A	nanopore	NA	0.356884	0.697637
1	5472770	AT2G30050	RPS12A	nanopore	NA	0.412887	0.707227
1	5472816	AT2G30050	RPS12A	nanopore	NA	0.328897	0.655973
1	5472835	AT2G30260	RPS12A	nanopore	NA	0.00633188	0.458968
1	5472836	AT2G30260	RPS12A	nanopore	NA	0.0137074	0.548946
1	5472837	AT2G30260	RPS12A	nanopore	NA	0.00714915	0.520359
1	5472838	AT2G30270	RPS12A	nanopore	NA	0.331838	0.539704
1	5472839	AT2G30490	RPS12A	nanopore	NA	0.0221245	0.573625
1	5472850	AT2G30490	RPS12A	nanopore	NA	0.00734018	0.523095
1	5472858	AT2G31070	RPS12A	nanopore	NA	0.15932	0.625233
1	5472859	AT2G31070	RPS12A	nanopore	NA	0.210623	0.648402
1	5472860	AT2G31070	RPS12A	nanopore	NA	0.0967152	0.587277
1	5472884	AT2G31140	RPS12A	nanopore	NA	0.381141	0.490056
1	5472885	AT2G31200	RPS12A	nanopore	NA	0.567962	0.702044
1	5472891	AT2G31200	RPS12A	nanopore	NA	0.552716	0.67832
1	5472892	AT2G31200	RPS12A	nanopore	NA	0.592203	0.692754
1	5482058	AT2G31490	CCR1	nanopore	NA	0.493245	0.759704
1	5482059	AT2G31490	CCR1	nanopore	NA	0.252413	0.674352
1	5482060	AT2G31490	CCR1	nanopore	NA	0.525247	0.740178
1	5482073	AT2G31490	CCR1	nanopore	NA	0.356364	0.728033
1	5482112	AT2G31510	CCR1	nanopore	NA	0.485706	0.742157
1	5482113	AT2G31510	CCR1	nanopore	NA	0.468227	0.723036
1	5482116	AT2G31510	CCR1	nanopore	NA	0.0835554	0.627324
1	5482124	AT2G32230	CCR1	nanopore	NA	0.291751	0.618279
1	5482129	AT2G32230	CCR1	nanopore	NA	0.316025	0.586757
1	5482130	AT2G32600	CCR1	nanopore	NA	0.446514	0.772851
1	5491203	AT2G32600	PNSB1	nanopore	NA	0.438219	0.695389
1	5491205	AT2G32600	PNSB1	nanopore	NA	0.430001	0.716441
1	5491218	AT2G32650	PNSB1	nanopore	NA	0.0855859	0.474069
1	5491299	AT2G32650	PNSB1	nanopore	NA	0.0360187	0.444859
1	5491304	AT2G32650	PNSB1	nanopore	NA	0.0292675	0.43529
1	5495398	AT2G32650	MRS2-1	nanopore	NA	0.0716473	0.377593
1	5515831	AT2G32710	AT1G16080	nanopore	NA	0.316598	0.58602
1	5515926	AT2G32950	AT1G16080	nanopore	NA	0.105936	0.37856
1	5538875	AT2G32980	AT1G16170	nanopore	NA	0.00736534	0.678323
1	5542731	AT2G32980	AT1G16180	nanopore	NA	0.0278018	0.524965
1	5542733	AT2G33255	AT1G16180	nanopore	NA	0.308298	0.564437
1	5542755	AT2G33380	AT1G16180	nanopore	NA	0.0122894	0.453671
1	5542806	AT2G33470	AT1G16180	nanopore	NA	0.536623	0.757823
1	5542807	AT2G33470	AT1G16180	nanopore	NA	0.479362	0.698896
1	5546185	AT2G33470	AT1G16210	nanopore	NA	0.596689	0.786286
1	5555053	AT2G34310	51	nanopore	NA	0.257095	0.309435
1	5555054	AT2G34310	51	nanopore	NA	0.0252573	0.43672
1	5555167	AT2G34310	51	nanopore	NA	0.0196901	0.459422
1	5555168	AT2G34357	51	nanopore	NA	0.0161135	0.378219
1	5555170	AT2G34357	51	nanopore	NA	0.166892	0.436192
1	5555172	AT2G34720	51	nanopore	NA	0.195447	0.251962
1	5581908	AT2G34720	AT1G16320	nanopore	NA	0.209447	0.353085
1	5581955	AT2G35010	AT1G16320	nanopore	NA	0.441585	0.658912
1	5592967	AT2G35790	AT1G16350	nanopore	NA	0.326908	0.647924
1	5593016	AT2G36130	AT1G16350	nanopore	NA	0.0380401	0.560144
1	5625518	AT2G36680	1	nanopore	NA	0.159218	0.629092
1	5625524	AT2G36850	1	nanopore	NA	0.0403272	0.324972
1	5625528	AT2G37190	1	nanopore	NA	0.201793	0.737905
1	5625529	AT2G37190	1	nanopore	NA	0.153304	0.712168
1	5625550	AT2G37190	1	nanopore	NA	0.15632	0.730893
1	5670571	AT2G37190	AT1G16560	nanopore	NA	0.09444	0.720203
1	5670589	AT2G37340	AT1G16560	nanopore	NA	0.100401	0.543651
1	5675743	AT2G37340	SR45	nanopore	NA	0.205076	0.607055
1	5675744	AT2G37340	SR45	nanopore	NA	0.0355512	0.590758
1	5675762	AT2G37340	SR45	nanopore	NA	0.0408461	0.620199
1	5675800	AT2G37340	SR45	nanopore	NA	0.0309236	0.574709
1	5711733	AT2G37340	AT1G16700	nanopore	NA	0.0451987	0.661115
1	5711763	AT2G37340	AT1G16700	nanopore	NA	0.017344	0.601895
1	5711764	AT2G37340	AT1G16700	nanopore	NA	0.0152462	0.596719
1	5711877	AT2G37340	AT1G16700	nanopore	NA	0.00506313	0.49546
1	5726350	AT2G37340	HCF173	nanopore	NA	0.00343371	0.492985
1	5726355	AT2G37340	HCF173	nanopore	NA	0.00969365	0.480457
1	5756685	AT2G37630	AT1G16810	nanopore	NA	0.0562899	0.562434
1	5756746	AT2G37660	AT1G16810	nanopore	NA	0.410234	0.585084
1	5756785	AT2G37660	AT1G16810	nanopore	NA	0.325081	0.566361
1	5762785	AT2G37660	AT1G16840	nanopore	NA	0.312158	0.65019
1	5762787	AT2G37660	AT1G16840	nanopore	NA	0.136314	0.57761
1	5762788	AT2G37660	AT1G16840	nanopore	NA	0.189443	0.609148
1	5770790	AT2G37660	AT1G16870	nanopore	NA	0.181841	0.573341
1	5776135	AT2G37660	ACR11	nanopore	NA	0.338262	0.687494
1	5776136	AT2G37660	ACR11	nanopore	NA	0.154188	0.586402
1	5776164	AT2G37760	ACR11	nanopore	NA	0.596913	0.758125
1	5776165	AT2G37760	ACR11	nanopore	NA	0.482192	0.714694
1	5776166	AT2G37760	ACR11	nanopore	NA	0.52982	0.738512
1	5776167	AT2G37760	ACR11	nanopore	NA	0.533987	0.72704
1	5776168	AT2G37760	ACR11	nanopore	NA	0.58457	0.770314
1	5776170	AT2G37760	ACR11	nanopore	NA	0.439113	0.740197
1	5776202	AT2G37760	ACR11	nanopore	NA	0.506287	0.739088
1	5776204	AT2G37760	ACR11	nanopore	NA	0.570691	0.719968
1	5776242	AT2G38140	ACR11	nanopore	NA	0.436293	0.817707
1	5776402	AT2G38140	UBC36	nanopore	NA	0.375433	0.750011
1	5776403	AT2G38140	UBC36	nanopore	NA	0.331447	0.789887
1	5776406	AT2G38140	UBC36	nanopore	NA	0.439371	0.784055
1	5776407	AT2G38140	UBC36	nanopore	NA	0.432703	0.813837
1	5776490	AT2G38140	UBC36	nanopore	NA	0.385604	0.808494
1	5776492	AT2G38140	UBC36	nanopore	NA	0.434465	0.779414
1	5787385	AT2G38140	RABA1B	nanopore	NA	0.39734	0.800032
1	5787402	AT2G38140	RABA1B	nanopore	NA	0.293291	0.787622
1	5787409	AT2G38140	RABA1B	nanopore	NA	0.378626	0.776073
1	5831267	AT2G38140	SPS2	nanopore	NA	0.397168	0.807445
1	5840324	AT2G38140	AT1G17080	nanopore	NA	0.37411	0.766969
1	5840337	AT2G38230	AT1G17080	nanopore	NA	0.0363503	0.232707
1	5845803	AT2G38230	UBP15	nanopore	NA	0.028905	0.184502
1	5845831	AT2G38230	UBP15	nanopore	NA	0.0266615	0.190162
1	5845864	AT2G38270	UBP15	nanopore	NA	0.337186	0.689202
1	5845871	AT2G38610	UBP15	nanopore	NA	0.255778	0.368244
1	5845872	AT2G38610	UBP15	nanopore	NA	0.253484	0.376032
1	5869262	AT2G38610	AT1G17160	nanopore	NA	0.366175	0.387285
1	5879968	AT2G38610	AT1G17200	nanopore	NA	0.303866	0.355259
1	5880217	AT2G38610	ATILP1	nanopore	NA	0.459061	0.353108
1	5880239	AT2G38610	ATILP1	nanopore	NA	0.453605	0.370188
1	5880259	AT2G38610	ATILP1	nanopore	NA	0.382394	0.357639
1	5880325	AT2G38670	ATILP1	nanopore	NA	0.261392	0.704161
1	5890153	AT2G38670	FUG1	nanopore	NA	0.324394	0.767628
1	5890347	AT2G39000	FUG1	nanopore	NA	0.38193	0.613329
1	5890350	AT2G39080	FUG1	nanopore	NA	0.343707	0.448055
1	5890351	AT2G39080	FUG1	nanopore	NA	0.363935	0.537757
1	5890352	AT2G39080	FUG1	nanopore	NA	0.235587	0.484155
1	5890353	AT2G39570	FUG1	nanopore	NA	0.0278963	0.345778
1	5890356	AT2G39570	FUG1	nanopore	NA	0.0640083	0.360926
1	5890371	AT2G39630	FUG1	nanopore	NA	0.149276	0.475687
1	5890372	AT2G39810	FUG1	nanopore	NA	0.0329566	0.459516
1	5890375	AT2G39930	FUG1	nanopore	NA	0.0101233	0.503822
1	5916916	AT2G39930	UBC34	nanopore	NA	0.0149866	0.302581
1	5916947	AT2G39960	UBC34	nanopore	NA	0.103288	0.37122
1	5916994	AT2G39960	UBC34	nanopore	NA	0.0782957	0.406638
1	5916995	AT2G39960	UBC34	nanopore	NA	0.0390356	0.427485
1	5916996	AT2G39960	UBC34	nanopore	NA	0.0359932	0.440448
1	5926169	AT2G39960	ALAAT1	nanopore	NA	0.0326193	0.423301
1	5926170	AT2G40360	ALAAT1	nanopore	NA	0.574066	0.770593
1	5926171	AT2G40490	ALAAT1	nanopore	NA	0.204813	0.693148
1	5926172	AT2G40490	ALAAT1	nanopore	NA	0.155105	0.672074
1	5926173	AT2G40540	ALAAT1	nanopore	NA	0.00597337	0.449622
1	5926174	AT2G40540	ALAAT1	nanopore	NA	0.0102414	0.444255
1	5926232	AT2G40590	ALAAT1	nanopore	NA	0.376971	0.608986
1	5926260	AT2G40590	ALAAT1	nanopore	NA	0.479656	0.642916
1	5926261	AT2G40590	ALAAT1	nanopore	NA	0.480451	0.668219
1	5926262	AT2G40590	ALAAT1	nanopore	NA	0.446336	0.677109
1	5926293	AT2G40590	ALAAT1	nanopore	NA	0.448514	0.695301
1	5984127	AT2G40590	TAF12B	nanopore	NA	0.391612	0.686492
1	6006250	AT2G40590	DRG1	nanopore	NA	0.386493	0.704643
1	6006293	AT2G40590	DRG1	nanopore	NA	0.515397	0.72174
1	6006294	AT2G40730	DRG1	nanopore	NA	0.127852	0.569483
1	6006295	AT2G40730	DRG1	nanopore	NA	0.115895	0.521604
1	6006296	AT2G40730	DRG1	nanopore	NA	0.199871	0.573758
1	6006297	AT2G40730	DRG1	nanopore	NA	0.141891	0.581061
1	6006308	AT2G40730	DRG1	nanopore	NA	0.186816	0.597697
1	6093478	AT2G42690	PP2AB2	nanopore	NA	0.102029	0.448511
1	6093493	AT2G42780	PP2AB2	nanopore	NA	0.393513	0.69837
1	6093513	AT2G42780	PP2AB2	nanopore	NA	0.369571	0.669813
1	6100190	AT2G42780	CHMP1A	nanopore	NA	0.260823	0.629172
1	6125193	AT2G42790	AT1G17780	nanopore	NA	0.2476	0.668636
1	6146010	AT2G42790	ABCG11	nanopore	NA	0.0422289	0.536207
1	6146038	AT2G43070	ABCG11	nanopore	NA	0.0706121	0.439803
1	6146039	AT2G43770	ABCG11	nanopore	NA	0.326474	0.599821
1	6146041	AT2G43770	ABCG11	nanopore	NA	0.380723	0.622163
1	6146047	AT2G43770	ABCG11	nanopore	NA	0.378524	0.594913
1	6146048	AT2G43910	ABCG11	nanopore	NA	0.190843	0.688927
1	6152444	AT2G43910	BTF3	nanopore	NA	0.133739	0.686703
1	6152445	AT2G43910	BTF3	nanopore	NA	0.136538	0.710412
1	6152447	AT2G43910	BTF3	nanopore	NA	0.118028	0.686988
1	6152450	AT2G43970	BTF3	nanopore	NA	0.0399919	0.347554
1	6152451	AT2G43970	BTF3	nanopore	NA	0.0286868	0.350741
1	6152463	AT2G43970	BTF3	nanopore	NA	0.0140506	0.40257
1	6152466	AT2G43970	BTF3	nanopore	NA	0.0125239	0.403682
1	6152468	AT2G43970	BTF3	nanopore	NA	0.0180033	0.390984
1	6152470	AT2G43970	BTF3	nanopore	NA	0.0297492	0.467851
1	6152473	AT2G43970	BTF3	nanopore	NA	0.0131518	0.415138
1	6152474	AT2G43970	BTF3	nanopore	NA	0.0126543	0.459166
1	6152475	AT2G43970	BTF3	nanopore	NA	0.0149104	0.383774
1	6152477	AT2G43970	BTF3	nanopore	NA	0.0161306	0.362683
1	6152542	AT2G43970	BTF3	nanopore	NA	0.00575524	0.289665
1	6152543	AT2G43970	BTF3	nanopore	NA	0.0106186	0.301102
1	6152544	AT2G43970	BTF3	nanopore	NA	0.00669962	0.246543
1	6152545	AT2G43970	BTF3	nanopore	NA	0.00442604	0.22058
1	6154328	AT2G43970	GER2	nanopore	NA	0.00759673	0.219042
1	6154329	AT2G43970	GER2	nanopore	NA	0.00518579	0.226264
1	6154355	AT2G43970	GER2	nanopore	NA	0.010422	0.253727
1	6187597	AT2G43970	PAPS1	nanopore	NA	0.0160165	0.311156
1	6211925	AT2G43970	AT1G18060	nanopore	NA	0.000591891	0.240902
1	6211927	AT2G44040	AT1G18060	nanopore	NA	0.130017	0.605511
1	6211960	AT2G44100	AT1G18060	nanopore	NA	0.490039	0.790707
1	6212010	AT2G44100	AT1G18060	nanopore	NA	0.556533	0.777179
1	6212011	AT2G44100	AT1G18060	nanopore	NA	0.425639	0.725587
1	6212013	AT2G44100	AT1G18060	nanopore	NA	0.640172	0.757249
1	6213813	AT2G44100	AT1G18070	nanopore	NA	0.564483	0.72744
1	6213818	AT2G44100	AT1G18070	nanopore	NA	0.549644	0.712624
1	6213854	AT2G44120	AT1G18070	nanopore	NA	0.325169	0.60389
1	6213859	AT2G44120	AT1G18070	nanopore	NA	0.384585	0.675273
1	6213863	AT2G44120	AT1G18070	nanopore	NA	0.401936	0.637097
1	6213872	AT2G44120	AT1G18070	nanopore	NA	0.323593	0.65306
1	6213875	AT2G44120	AT1G18070	nanopore	NA	0.37835	0.621363
1	6213880	AT2G44120	AT1G18070	nanopore	NA	0.328316	0.670147
1	6213881	AT2G44120	AT1G18070	nanopore	NA	0.345313	0.652751
1	6213892	AT2G44120	AT1G18070	nanopore	NA	0.372537	0.708315
1	6213893	AT2G44120	AT1G18070	nanopore	NA	0.454039	0.710454
1	6213894	AT2G44120	AT1G18070	nanopore	NA	0.451434	0.741737
1	6213919	AT2G44120	AT1G18070	nanopore	NA	0.462304	0.712841
1	6213953	AT2G44120	AT1G18070	nanopore	NA	0.426071	0.710191
1	6213954	AT2G44120	AT1G18070	nanopore	NA	0.518188	0.813502
1	6223977	AT2G44120	RACK1A	nanopore	NA	0.506559	0.778084
1	6223978	AT2G44120	RACK1A	nanopore	NA	0.498386	0.786796
1	6223979	AT2G44180	RACK1A	nanopore	NA	0.0429014	0.476866
1	6223980	AT2G44180	RACK1A	nanopore	NA	0.0876185	0.532212
1	6223981	AT2G44490	RACK1A	nanopore	NA	0.410244	0.640407
1	6223988	AT2G44490	RACK1A	nanopore	NA	0.440745	0.560453
1	6223989	AT2G44490	RACK1A	nanopore	NA	0.369523	0.529529
1	6223990	AT2G44525	RACK1A	nanopore	NA	0.398276	0.659459
1	6223991	AT2G44525	RACK1A	nanopore	NA	0.419671	0.683767
1	6223992	AT2G44525	RACK1A	nanopore	NA	0.480237	0.675754
1	6223993	AT2G44620	RACK1A	nanopore	NA	0.448802	0.793459
1	6224012	AT2G44620	RACK1A	nanopore	NA	0.494783	0.839441
1	6224015	AT2G44620	RACK1A	nanopore	NA	0.400876	0.784841
1	6224065	AT2G44770	RACK1A	nanopore	NA	0.173237	0.283741
1	6244483	AT2G45170	MPK8	nanopore	NA	0.262876	0.662907
1	6253970	AT2G45520	AT1G18160	nanopore	NA	0.406286	0.569522
1	6283566	AT2G45520	AT1G18270	nanopore	NA	0.427853	0.597759
1	6351813	AT2G45710	4	nanopore	NA	0.486976	0.731784
1	6351857	AT2G46030	4	nanopore	NA	0.112521	0.466898
1	6356046	AT2G46220	AT1G18460	nanopore	NA	0.0677418	0.354177
1	6356218	AT2G46220	AT1G18470	nanopore	NA	0.0292215	0.325818
1	6372895	AT2G46230	IPMS1	nanopore	NA	0.20256	0.627357
1	6372943	AT2G46230	IPMS1	nanopore	NA	0.306815	0.620837
1	6372944	AT2G46230	IPMS1	nanopore	NA	0.243725	0.631729
1	6372945	AT2G46260	IPMS1	nanopore	NA	0.181682	0.565094
1	6372946	AT2G46260	IPMS1	nanopore	NA	0.200022	0.607684
1	6372990	AT2G46530	IPMS1	nanopore	NA	0.00231274	0.321961
1	6372991	AT2G46530	IPMS1	nanopore	NA	0.00209231	0.33133
1	6377367	AT2G47610	RPL6A	nanopore	NA	0.274602	0.522762
1	6377368	AT2G47610	RPL6A	nanopore	NA	0.100005	0.447496
1	6377370	AT2G47610	RPL6A	nanopore	NA	0.20686	0.498287
1	6377371	AT2G47610	RPL6A	nanopore	NA	0.173141	0.518085
1	6377372	AT2G47610	RPL6A	nanopore	NA	0.268249	0.503591
1	6377373	AT2G47610	RPL6A	nanopore	NA	0.1175	0.476613
1	6377374	AT2G47610	RPL6A	nanopore	NA	0.101536	0.445196
1	6377376	AT2G47610	RPL6A	nanopore	NA	0.287227	0.505849
1	6377377	AT2G47610	RPL6A	nanopore	NA	0.232512	0.445232
1	6377393	AT2G47610	RPL6A	nanopore	NA	0.305616	0.529333
1	6377427	AT2G47610	RPL6A	nanopore	NA	0.283031	0.476065
1	6377428	AT2G47610	RPL6A	nanopore	NA	0.390636	0.509858
1	6377446	AT2G47610	RPL6A	nanopore	NA	0.39937	0.578965
1	6402703	AT2G47610	ATRBL12	nanopore	NA	0.300343	0.488808
1	6416534	AT2G47610	PSP	nanopore	NA	0.320011	0.53091
1	6416535	AT2G47610	PSP	nanopore	NA	0.411437	0.651035
1	6418964	AT2G47610	PDCB3	nanopore	NA	0.410924	0.610228
1	6418966	AT2G47610	PDCB3	nanopore	NA	0.377528	0.558805
1	6457914	AT2G47650	AT1G18720	nanopore	NA	0.127268	0.604181
1	6457915	AT2G47700	AT1G18720	nanopore	NA	0.059029	0.518757
1	6457950	AT2G47700	AT1G18720	nanopore	NA	0.0170706	0.407216
1	6457951	AT3G01090	AT1G18720	nanopore	NA	0.422542	0.688506
1	6457953	AT3G01090	AT1G18720	nanopore	NA	0.373909	0.681096
1	6462128	AT3G01090	PNSB4	nanopore	NA	0.349509	0.747474
1	6462129	AT3G01090	PNSB4	nanopore	NA	0.314163	0.355902
1	6462130	AT3G01130	PNSB4	nanopore	NA	0.541602	0.753923
1	6462131	AT3G01130	PNSB4	nanopore	NA	0.541246	0.737072
1	6462132	AT3G01130	PNSB4	nanopore	NA	0.408561	0.777576
1	6462133	AT3G01130	PNSB4	nanopore	NA	0.375473	0.779839
1	6481349	AT3G01130	NRP2	nanopore	NA	0.470134	0.835028
1	6481362	AT3G01340	NRP2	nanopore	NA	0.371543	0.585757
1	6481391	AT3G01340	NRP2	nanopore	NA	0.461672	0.685782
1	6504865	AT3G01340	AT1G18850	nanopore	NA	0.252988	0.641389
1	6551831	AT3G01340	AT1G18950	nanopore	NA	0.289343	0.63797
1	6560836	AT3G01370	AT1G19000	nanopore	NA	0.013634	0.460259
1	6560838	AT3G01370	AT1G19000	nanopore	NA	0.00980383	0.476483
1	6560974	AT3G01480	AT1G19000	nanopore	NA	0.416518	0.510623
1	6560975	AT3G01500	AT1G19000	nanopore	NA	0.332606	0.442304
1	6605753	AT3G01500	AT1G19110	nanopore	NA	0.549832	0.715919
1	6605754	AT3G01500	AT1G19110	nanopore	NA	0.625857	0.780837
1	6609272	AT3G01500	LSM1A	nanopore	NA	0.514652	0.680604
1	6609274	AT3G01500	LSM1A	nanopore	NA	0.568683	0.747423
1	6609421	AT3G01500	AT1G19130	nanopore	NA	0.447361	0.656811
1	6610978	AT3G01500	AT1G19140	nanopore	NA	0.401514	0.605946
1	6610979	AT3G01500	AT1G19140	nanopore	NA	0.513201	0.705784
1	6690322	AT3G01500	BZR2	nanopore	NA	0.419976	0.670195
1	6690544	AT3G01500	AT1G19360	nanopore	NA	0.503402	0.731334
1	6690642	AT3G01500	AT1G19360	nanopore	NA	0.429832	0.672967
1	6690643	AT3G01520	AT1G19360	nanopore	NA	0.348634	0.676604
1	6690644	AT3G01520	AT1G19360	nanopore	NA	0.442708	0.723406
1	6712105	AT3G01520	AT1G19400	nanopore	NA	0.460659	0.773319
1	6712114	AT3G01520	AT1G19400	nanopore	NA	0.457281	0.756547
1	6712131	AT3G01790	AT1G19400	nanopore	NA	0.173055	0.542219
1	6712132	AT3G02180	AT1G19400	nanopore	NA	0.285077	0.638225
1	6712133	AT3G02180	AT1G19400	nanopore	NA	0.442317	0.704596
1	6712135	AT3G02180	AT1G19400	nanopore	NA	0.531397	0.781742
1	6712167	AT3G02180	AT1G19400	nanopore	NA	0.55456	0.784971
1	6724609	AT3G02180	AT1G19430	nanopore	NA	0.458147	0.700288
1	6731549	AT3G02220	AT1G19450	nanopore	NA	0.0550953	0.438778
1	6731550	AT3G02220	AT1G19450	nanopore	NA	0.266247	0.557096
1	6762662	AT3G02220	NFD5	nanopore	NA	0.0852605	0.483792
1	6773380	AT3G02220	DHAR1	nanopore	NA	0.0790201	0.443984
1	6780992	AT3G02360	AT1G19600	nanopore	NA	0.428626	0.824929
1	6780994	AT3G02360	AT1G19600	nanopore	NA	0.34535	0.79684
1	6800053	AT3G02360	2	nanopore	NA	0.364733	0.806845
1	6800055	AT3G02460	2	nanopore	NA	0.310801	0.506308
1	6800057	AT3G02470	2	nanopore	NA	0.00891356	0.537923
1	6800108	AT3G02470	2	nanopore	NA	0.0157685	0.504557
1	6800109	AT3G02470	2	nanopore	NA	0.00665632	0.512711
1	6807827	AT3G02470	AT1G19680	nanopore	NA	0.012868	0.499269
1	6809816	AT3G02470	BLH10	nanopore	NA	0.00644257	0.502798
1	6816750	AT3G02470	JAL3	nanopore	NA	0.0136124	0.511509
1	6816794	AT3G02470	JAL3	nanopore	NA	0.0191554	0.554668
1	6816810	AT3G02470	JAL3	nanopore	NA	0.0114063	0.548634
1	6823110	AT3G02470	TRX4	nanopore	NA	0.0136649	0.539748
1	6825293	AT3G02470	AT1G19740	nanopore	NA	0.0114361	0.514831
1	6825294	AT3G02470	AT1G19740	nanopore	NA	0.382362	0.640109
1	6825298	AT3G02470	AT1G19740	nanopore	NA	0.375839	0.612105
1	6825331	AT3G02470	AT1G19740	nanopore	NA	0.338122	0.604742
1	6895156	AT3G02470	32	nanopore	NA	0.404218	0.628119
1	6895164	AT3G02730	32	nanopore	NA	0.197751	0.511055
1	6895165	AT3G02730	32	nanopore	NA	0.30172	0.645295
1	6900481	AT3G02730	AT1G19880	nanopore	NA	0.0714953	0.439631
1	6900482	AT3G02740	AT1G19880	nanopore	NA	0.471787	0.662461
1	6902199	AT3G02740	AT1G19880	nanopore	NA	0.658453	0.83596
1	6914425	AT3G02740	VHA-C2	nanopore	NA	0.56817	0.828133
1	6914426	AT3G02740	VHA-C2	nanopore	NA	0.548194	0.832741
1	6914432	AT3G02750	VHA-C2	nanopore	NA	0.518353	0.676712
1	6914434	AT3G02760	VHA-C2	nanopore	NA	0.0390249	0.666208
1	6914451	AT3G02760	VHA-C2	nanopore	NA	0.00271213	0.61253
1	6914452	AT3G02760	VHA-C2	nanopore	NA	0.00157845	0.597442
1	6914453	AT3G02760	VHA-C2	nanopore	NA	0.0092023	0.646651
1	6914454	AT3G02760	VHA-C2	nanopore	NA	0.00121155	0.56587
1	6914455	AT3G03050	VHA-C2	nanopore	NA	0.359891	0.558828
1	6914465	AT3G03050	VHA-C2	nanopore	NA	0.380735	0.634711
1	6914505	AT3G03150	VHA-C2	nanopore	NA	0.365641	0.701888
1	6914506	AT3G03150	VHA-C2	nanopore	NA	0.339065	0.706528
1	6914691	AT3G03380	APS2	nanopore	NA	0.36259	0.721654
1	6937955	AT3G03380	TUBB5	nanopore	NA	0.291631	0.698682
1	6937956	AT3G03380	TUBB5	nanopore	NA	0.308476	0.713638
1	6938021	AT3G03380	TUBB5	nanopore	NA	0.421219	0.756709
1	6944908	AT3G04240	LFNR2	nanopore	NA	0.0013458	0.255058
1	6944911	AT3G04240	LFNR2	nanopore	NA	0.00370541	0.272127
1	6944935	AT3G04240	LFNR2	nanopore	NA	0.00451564	0.261396
1	6944952	AT3G04240	LFNR2	nanopore	NA	0.011321	0.277334
1	6944973	AT3G04240	LFNR2	nanopore	NA	0.00458977	0.272468
1	6944981	AT3G04260	LFNR2	nanopore	NA	0.00470046	0.443322
1	6944982	AT3G04470	LFNR2	nanopore	NA	0.479651	0.800746
1	6944983	AT3G04500	LFNR2	nanopore	NA	0.253701	0.372301
1	6950227	AT3G04670	HYD1	nanopore	NA	0.484022	0.670144
1	6950279	AT3G04730	HYD1	nanopore	NA	0.0689086	0.597496
1	6968713	AT3G04840	ARAC4	nanopore	NA	0.592922	0.775999
1	6968804	AT3G04840	ARAC4	nanopore	NA	0.558762	0.784273
1	6968814	AT3G04840	ARAC4	nanopore	NA	0.522793	0.797929
1	6968841	AT3G04840	ARAC4	nanopore	NA	0.565892	0.779446
1	6968878	AT3G04840	ARAC4	nanopore	NA	0.473727	0.681522
1	6968900	AT3G04840	ARAC4	nanopore	NA	0.589471	0.764506
1	6974630	AT3G04840	AT1G20110	nanopore	NA	0.513253	0.741372
1	6974699	AT3G04840	AT1G20110	nanopore	NA	0.588259	0.7813
1	6974725	AT3G04840	AT1G20110	nanopore	NA	0.482596	0.720651
1	6974726	AT3G04840	AT1G20110	nanopore	NA	0.507952	0.702916
1	6974730	AT3G04840	AT1G20110	nanopore	NA	0.57941	0.730215
1	6974754	AT3G04840	AT1G20110	nanopore	NA	0.585811	0.760022
1	7001243	AT3G04840	RPN3A	nanopore	NA	0.53346	0.718788
1	7001270	AT3G04840	RPN3A	nanopore	NA	0.616799	0.771815
1	7001274	AT3G05350	RPN3A	nanopore	NA	0.144259	0.47841
1	7001294	AT3G05350	RPN3A	nanopore	NA	0.0371069	0.570822
1	7001332	AT3G05420	RPN3A	nanopore	NA	0.374238	0.724913
1	7001335	AT3G05590	RPN3A	nanopore	NA	0.637899	0.804051
1	7004938	AT3G05590	AT1G20220	nanopore	NA	0.714999	0.881402
1	7004944	AT3G05590	AT1G20220	nanopore	NA	0.669737	0.843982
1	7004945	AT3G05590	AT1G20220	nanopore	NA	0.741295	0.862617
1	7007832	AT3G05590	AT1G20225	nanopore	NA	0.712489	0.876671
1	7007938	AT3G05590	AT1G20225	nanopore	NA	0.744062	0.864699
1	7007939	AT3G05590	AT1G20225	nanopore	NA	0.757516	0.879484
1	7020360	AT3G05590	VHA-B3	nanopore	NA	0.723376	0.847444
1	7020362	AT3G05590	VHA-B3	nanopore	NA	0.652624	0.834006
1	7020370	AT3G05590	VHA-B3	nanopore	NA	0.685638	0.825663
1	7020389	AT3G05590	VHA-B3	nanopore	NA	0.592105	0.806659
1	7020391	AT3G05590	VHA-B3	nanopore	NA	0.652727	0.839603
1	7020392	AT3G05590	VHA-B3	nanopore	NA	0.617242	0.808607
1	7020399	AT3G05590	VHA-B3	nanopore	NA	0.643086	0.838413
1	7020417	AT3G05590	VHA-B3	nanopore	NA	0.621048	0.804208
1	7020482	AT3G05590	VHA-B3	nanopore	NA	0.581636	0.795571
1	7020483	AT3G05590	VHA-B3	nanopore	NA	0.609948	0.804129
1	7020484	AT3G05590	VHA-B3	nanopore	NA	0.617131	0.823429
1	7020485	AT3G05590	VHA-B3	nanopore	NA	0.610612	0.800275
1	7020486	AT3G05590	VHA-B3	nanopore	NA	0.627062	0.838755
1	7020487	AT3G05590	VHA-B3	nanopore	NA	0.555608	0.745994
1	7020556	AT3G05590	VHA-B3	nanopore	NA	0.622344	0.789908
1	7038840	AT3G05590	SMT2	nanopore	NA	0.590186	0.779293
1	7042630	AT3G05590	DRT112	nanopore	NA	0.614511	0.782858
1	7042632	AT3G05590	DRT112	nanopore	NA	0.633254	0.809159
1	7042633	AT3G05590	DRT112	nanopore	NA	0.658087	0.79567
1	7042652	AT3G05590	DRT112	nanopore	NA	0.681029	0.797479
1	7042654	AT3G05590	DRT112	nanopore	NA	0.70045	0.791649
1	7042655	AT3G05590	DRT112	nanopore	NA	0.677277	0.797168
1	7042656	AT3G05590	DRT112	nanopore	NA	0.654817	0.811483
1	7042657	AT3G05590	DRT112	nanopore	NA	0.703306	0.819636
1	7042658	AT3G05710	DRT112	nanopore	NA	0.374345	0.582533
1	7042737	AT3G05810	DRT112	nanopore	NA	0.237126	0.546838
1	7051661	AT3G06310	AT1G20370	nanopore	NA	0.536916	0.764513
1	7083323	AT3G06310	AT1G20430	nanopore	NA	0.349505	0.712995
1	7103594	AT3G06310	4CLL5	nanopore	NA	0.408949	0.754356
1	7103596	AT3G06400	4CLL5	nanopore	NA	0.391477	0.571886
1	7115298	AT3G06400	AT1G20540	nanopore	NA	0.377677	0.590448
1	7115329	AT3G06400	AT1G20540	nanopore	NA	0.253517	0.605388
1	7119827	AT3G06400	AAE1	nanopore	NA	0.284265	0.653566
1	7119841	AT3G06680	AAE1	nanopore	NA	0.677505	0.822957
1	7130487	AT3G06680	SMD3B	nanopore	NA	0.549164	0.807138
1	7130541	AT3G06680	SMD3B	nanopore	NA	0.665825	0.822313
1	7130542	AT3G06680	SMD3B	nanopore	NA	0.636538	0.82315
1	7130559	AT3G06700	SMD3B	nanopore	NA	0.730173	0.844148
1	7146339	AT3G06700	CAT3	nanopore	NA	0.719032	0.839423
1	7146340	AT3G06700	CAT3	nanopore	NA	0.735213	0.838728
1	7146341	AT3G06700	CAT3	nanopore	NA	0.731507	0.851428
1	7146342	AT3G06700	CAT3	nanopore	NA	0.732564	0.853877
1	7146417	AT3G06700	CAT3	nanopore	NA	0.716503	0.836791
1	7149626	AT3G06700	CAT1	nanopore	NA	0.711786	0.840273
1	7158279	AT3G06700	AT1G20650	nanopore	NA	0.646482	0.811181
1	7158346	AT3G06700	AT1G20650	nanopore	NA	0.672035	0.824531
1	7158412	AT3G06700	AT1G20650	nanopore	NA	0.650514	0.805418
1	7164408	AT3G06700	AT1G20670	nanopore	NA	0.689613	0.829788
1	7178652	AT3G06700	HMGB2	nanopore	NA	0.668191	0.801026
1	7178671	AT3G06700	HMGB2	nanopore	NA	0.679678	0.82236
1	7178672	AT3G06700	HMGB2	nanopore	NA	0.665965	0.806104
1	7178675	AT3G06700	HMGB2	nanopore	NA	0.645936	0.827274
1	7178676	AT3G06700	HMGB2	nanopore	NA	0.653212	0.805971
1	7178677	AT3G06700	HMGB2	nanopore	NA	0.667084	0.825189
1	7178705	AT3G06700	HMGB2	nanopore	NA	0.703405	0.838916
1	7181322	AT3G06700	HMGB3	nanopore	NA	0.714144	0.863204
1	7181374	AT3G06700	HMGB3	nanopore	NA	0.697829	0.852638
1	7181378	AT3G06700	HMGB3	nanopore	NA	0.684419	0.842971
1	7181383	AT3G06700	HMGB3	nanopore	NA	0.725882	0.86098
1	7181401	AT3G06790	HMGB3	nanopore	NA	0.0402668	0.333342
1	7214878	AT3G06790	AT1G20760	nanopore	NA	0.0142391	0.33419
1	7214880	AT3G06790	AT1G20760	nanopore	NA	0.0106646	0.448814
1	7233458	AT3G06868	FKBP18	nanopore	NA	0.367262	0.751491
1	7233459	AT3G07160	FKBP18	nanopore	NA	0.271305	0.202806
1	7233531	AT3G07160	FKBP18	nanopore	NA	0.223997	0.235594
1	7297317	AT3G07160	PFP-ALPHA1	nanopore	NA	0.0539403	0.572059
1	7297448	AT3G07160	PFP-ALPHA1	nanopore	NA	0.104162	0.649399
1	7301806	AT3G07230	emb1507	nanopore	NA	0.274921	0.561659
1	7301825	AT3G07480	emb1507	nanopore	NA	0.657798	0.823145
1	7301848	AT3G07480	emb1507	nanopore	NA	0.627498	0.78381
1	7301855	AT3G07480	emb1507	nanopore	NA	0.705016	0.8023
1	7319343	AT3G07480	AT1G20970	nanopore	NA	0.694886	0.804846
1	7329294	AT3G07568	SPL14	nanopore	NA	0.353307	0.683584
1	7375695	AT3G07770	AT1G21065	nanopore	NA	0.0317473	0.466978
1	7375696	AT3G07790	AT1G21065	nanopore	NA	0.399508	0.734423
1	7375715	AT3G07810	AT1G21065	nanopore	NA	0.592196	0.656273
1	7375717	AT3G07880	AT1G21065	nanopore	NA	0.552039	0.697451
1	7375718	AT3G07880	AT1G21065	nanopore	NA	0.520968	0.694829
1	7375719	AT3G07880	AT1G21065	nanopore	NA	0.567904	0.736548
1	7375720	AT3G07880	AT1G21065	nanopore	NA	0.529576	0.698686
1	7375721	AT3G07910	AT1G21065	nanopore	NA	0.469577	0.764189
1	7375722	AT3G07910	AT1G21065	nanopore	NA	0.444182	0.770863
1	7375723	AT3G07910	AT1G21065	nanopore	NA	0.473875	0.773321
1	7375733	AT3G07910	AT1G21065	nanopore	NA	0.436539	0.766335
1	7375734	AT3G07910	AT1G21065	nanopore	NA	0.584168	0.829585
1	7375735	AT3G07910	AT1G21065	nanopore	NA	0.544058	0.830362
1	7375736	AT3G07910	AT1G21065	nanopore	NA	0.589838	0.853706
1	7375737	AT3G07910	AT1G21065	nanopore	NA	0.487817	0.788735
1	7378668	AT3G08030	AT1G21080	nanopore	NA	0.511618	0.742432
1	7378669	AT3G08030	AT1G21080	nanopore	NA	0.467829	0.703483
1	7378676	AT3G08030	AT1G21080	nanopore	NA	0.467371	0.679931
1	7477011	AT3G08030	AT1G21350	nanopore	NA	0.492008	0.728863
1	7477041	AT3G08590	AT1G21350	nanopore	NA	0.47436	0.577308
1	7477043	AT3G08590	AT1G21350	nanopore	NA	0.351075	0.66929
1	7485710	AT3G08740	AT1G21380	nanopore	NA	0.129536	0.506776
1	7496250	AT3G08740	F24J8.4	nanopore	NA	0.0764027	0.425236
1	7496294	AT3G08740	F24J8.4	nanopore	NA	0.12345	0.500498
1	7496306	AT3G08740	F24J8.4	nanopore	NA	0.0907895	0.448658
1	7529971	AT3G08740	AT1G21500	nanopore	NA	0.0836517	0.463293
1	7529972	AT3G08930	AT1G21500	nanopore	NA	0.494319	0.639483
1	7529996	AT3G08930	AT1G21500	nanopore	NA	0.329772	0.549895
1	7530028	AT3G08930	AT1G21500	nanopore	NA	0.465023	0.569766
1	7566337	AT3G08940	AT1G21590	nanopore	NA	0.338023	0.5476
1	7571203	AT3G09100	PTAC6	nanopore	NA	0.0289483	0.339259
1	7571296	AT3G09470	PTAC6	nanopore	NA	0.320287	0.51114
1	7571308	AT3G09470	PTAC6	nanopore	NA	0.440432	0.587197
1	7571310	AT3G09570	PTAC6	nanopore	NA	0.243132	0.712912
1	7571313	AT3G09820	PTAC6	nanopore	NA	0.428992	0.614398
1	7588054	AT3G09820	AT1G21630	nanopore	NA	0.48948	0.648462
1	7592767	AT3G09820	NADK2	nanopore	NA	0.503202	0.691121
1	7592770	AT3G09820	NADK2	nanopore	NA	0.404145	0.633089
1	7592800	AT3G09820	NADK2	nanopore	NA	0.313719	0.678186
1	7618396	AT3G09820	RFC4	nanopore	NA	0.410817	0.706861
1	7618407	AT3G10130	RFC4	nanopore	NA	0.171778	0.371697
1	7628170	AT3G10130	PBC1	nanopore	NA	0.0701579	0.348792
1	7628186	AT3G10160	PBC1	nanopore	NA	0.694895	0.814536
1	7628191	AT3G10160	PBC1	nanopore	NA	0.644494	0.853481
1	7628192	AT3G10380	PBC1	nanopore	NA	0.517501	0.694475
1	7628194	AT3G10380	PBC1	nanopore	NA	0.132386	0.608971
1	7628195	AT3G10380	PBC1	nanopore	NA	0.154746	0.621806
1	7628207	AT3G10380	PBC1	nanopore	NA	0.115305	0.593926
1	7628214	AT3G10380	PBC1	nanopore	NA	0.150344	0.736244
1	7628216	AT3G10380	PBC1	nanopore	NA	0.102902	0.695721
1	7648631	AT3G10380	PDIL1-1	nanopore	NA	0.183823	0.679936
1	7648633	AT3G10810	PDIL1-1	nanopore	NA	0.0800737	0.348868
1	7648688	AT3G10810	PDIL1-1	nanopore	NA	0.147595	0.365868
1	7648747	AT3G10810	PDIL1-1	nanopore	NA	0.173298	0.319418
1	7651768	AT3G10860	SKIP32	nanopore	NA	0.625825	0.79392
1	7661279	AT3G10860	AT1G21830	nanopore	NA	0.59223	0.788684
1	7714344	AT3G10860	AT1G21930	nanopore	NA	0.404001	0.717562
1	7714345	AT3G10860	AT1G21930	nanopore	NA	0.415546	0.752815
1	7714347	AT3G10860	AT1G21930	nanopore	NA	0.504659	0.780236
1	7714373	AT3G10860	AT1G21930	nanopore	NA	0.357269	0.654223
1	7773149	AT3G10860	AT1G22060	nanopore	NA	0.512142	0.725802
1	7814815	AT3G10860	AT1G22140	nanopore	NA	0.503074	0.712165
1	7814927	AT3G10860	AT1G22140	nanopore	NA	0.439985	0.721828
1	7814929	AT3G10860	AT1G22140	nanopore	NA	0.566974	0.743941
1	7823859	AT3G10940	AT1G22160	nanopore	NA	0.0453845	0.454381
1	7823861	AT3G11250	AT1G22160	nanopore	NA	0.424544	0.558026
1	7823890	AT3G11250	AT1G22160	nanopore	NA	0.380909	0.571542
1	7837639	AT3G11250	AT1G22200	nanopore	NA	0.211323	0.530917
1	7837718	AT3G11400	AT1G22200	nanopore	NA	0.0384187	0.485908
1	7865978	AT3G11400	AT1G22270	nanopore	NA	0.0188455	0.448636
1	7875569	AT3G11400	PAPP2C	nanopore	NA	0.00385319	0.431172
1	7875597	AT3G11400	PAPP2C	nanopore	NA	0.0217366	0.495058
1	7875702	AT3G11400	PAPP2C	nanopore	NA	0.0112895	0.493142
1	7875703	AT3G11400	PAPP2C	nanopore	NA	0.0159788	0.621656
1	7875704	AT3G11400	PAPP2C	nanopore	NA	0.0275475	0.621426
1	7875720	AT3G11400	PAPP2C	nanopore	NA	0.00828496	0.620353
1	7878997	AT3G11400	GRF10	nanopore	NA	0.017258	0.568153
1	7879001	AT3G11490	GRF10	nanopore	NA	0.0105807	0.514418
1	7879017	AT3G12140	GRF10	nanopore	NA	0.086876	0.338592
1	7879018	AT3G12140	GRF10	nanopore	NA	0.112589	0.393101
1	7879021	AT3G12140	GRF10	nanopore	NA	0.0478065	0.24883
1	7914749	AT3G12280	AT1G22410	nanopore	NA	0.268997	0.697831
1	7914899	AT3G12290	AT1G22410	nanopore	NA	0.481942	0.635776
1	7914916	AT3G12290	AT1G22410	nanopore	NA	0.516046	0.720559
1	7927038	AT3G12290	COX6B-1	nanopore	NA	0.500308	0.676524
1	7927039	AT3G12570	COX6B-1	nanopore	NA	0.0829962	0.555405
1	7927045	AT3G12570	COX6B-1	nanopore	NA	0.17104	0.586226
1	7927051	AT3G12587	COX6B-1	nanopore	NA	0.327673	0.441179
1	7927058	AT3G12587	COX6B-1	nanopore	NA	0.371724	0.481604
1	7927110	AT3G12587	COX6B-1	nanopore	NA	0.328503	0.454496
1	7953135	AT3G12600	AT1G22520	nanopore	NA	0.0880951	0.572622
1	7955616	AT3G12600	PATL2	nanopore	NA	0.0763742	0.583772
1	7955643	AT3G13060	PATL2	nanopore	NA	0.267446	0.635248
1	7997664	AT3G13080	AT1G22610	nanopore	NA	0.177821	0.703763
1	8004212	AT3G13080	AT1G22630	nanopore	NA	0.470019	0.74446
1	8028210	AT3G13080	AT1G22700	nanopore	NA	0.149923	0.705425
1	8028233	AT3G13340	AT1G22700	nanopore	NA	0.270408	0.35047
1	8052756	AT3G13340	AT1G22750	nanopore	NA	0.354829	0.425707
1	8067487	AT3G13670	GI	nanopore	NA	0.115511	0.455283
1	8069231	AT3G13670	RPS18A	nanopore	NA	0.402236	0.550121
1	8069232	AT3G13670	RPS18A	nanopore	NA	0.400893	0.619658
1	8069244	AT3G13670	RPS18A	nanopore	NA	0.500942	0.602372
1	8069257	AT3G13740	RPS18A	nanopore	NA	0.0317714	0.468498
1	8069258	AT3G13740	RPS18A	nanopore	NA	0.0457469	0.449556
1	8069296	AT3G13772	RPS18A	nanopore	NA	0.393126	0.547476
1	8080375	AT3G13772	CYTC-1	nanopore	NA	0.419216	0.573436
1	8080416	AT3G13870	CYTC-1	nanopore	NA	0.180516	0.544747
1	8080456	AT3G13870	CYTC-1	nanopore	NA	0.00661162	0.312186
1	8080584	AT3G13870	AT1G22850	nanopore	NA	0.0300868	0.454702
1	8080597	AT3G13870	AT1G22850	nanopore	NA	0.163763	0.607553
1	8121977	AT3G13870	AT1G22930	nanopore	NA	0.0667439	0.49284
1	8121984	AT3G13870	AT1G22930	nanopore	NA	0.109534	0.543492
1	8124958	AT3G13870	TH1	nanopore	NA	0.123935	0.599612
1	8180620	AT3G13870	PIN7	nanopore	NA	0.0863143	0.510526
1	8180621	AT3G13930	PIN7	nanopore	NA	0.417129	0.698259
1	8180622	AT3G13930	PIN7	nanopore	NA	0.329101	0.651812
1	8180646	AT3G13990	PIN7	nanopore	NA	0.306786	0.533728
1	8180647	AT3G13990	PIN7	nanopore	NA	0.178387	0.548923
1	8224317	AT3G14110	PGM3	nanopore	NA	0.00286096	0.587316
1	8224324	AT3G15090	PGM3	nanopore	NA	0.024552	0.324666
1	8224325	AT3G15110	PGM3	nanopore	NA	0.0254991	0.369718
1	8224357	AT3G15190	PGM3	nanopore	NA	0.487646	0.784187
1	8257096	AT3G15190	UEV1A	nanopore	NA	0.522309	0.762044
1	8257122	AT3G15190	UEV1A	nanopore	NA	0.373024	0.747888
1	8257153	AT3G15190	UEV1A	nanopore	NA	0.509498	0.78473
1	8260819	AT3G15395	AT1G23280	nanopore	NA	0.33167	0.717104
1	8263494	AT3G15410	RPL27AB	nanopore	NA	0.0942275	0.542227
1	8263511	AT3G15410	RPL27AB	nanopore	NA	0.206059	0.574027
1	8263512	AT3G15410	RPL27AB	nanopore	NA	0.233831	0.615279
1	8263525	AT3G15410	RPL27AB	nanopore	NA	0.213929	0.626787
1	8263526	AT3G15480	RPL27AB	nanopore	NA	0.1315	0.32506
1	8263548	AT3G15480	RPL27AB	nanopore	NA	0.167752	0.36769
1	8263550	AT3G15480	RPL27AB	nanopore	NA	0.0634188	0.430271
1	8268549	AT3G15480	GGAT1	nanopore	NA	0.0494884	0.437989
1	8268585	AT3G16520	GGAT1	nanopore	NA	0.152866	0.535891
1	8268586	AT3G16640	GGAT1	nanopore	NA	0.584522	0.644043
1	8268587	AT3G16640	GGAT1	nanopore	NA	0.744814	0.769568
1	8268588	AT3G16640	GGAT1	nanopore	NA	0.749214	0.781487
1	8268624	AT3G16640	GGAT1	nanopore	NA	0.755862	0.791606
1	8268625	AT3G16640	GGAT1	nanopore	NA	0.752942	0.784014
1	8268626	AT3G16640	GGAT1	nanopore	NA	0.765077	0.84507
1	8268627	AT3G16640	GGAT1	nanopore	NA	0.760093	0.840922
1	8268628	AT3G16640	GGAT1	nanopore	NA	0.751517	0.835517
1	8268629	AT3G16640	GGAT1	nanopore	NA	0.757715	0.835617
1	8268633	AT3G16640	GGAT1	nanopore	NA	0.772853	0.851201
1	8268644	AT3G16640	GGAT1	nanopore	NA	0.766202	0.833598
1	8268650	AT3G16640	GGAT1	nanopore	NA	0.78205	0.858351
1	8268652	AT3G16640	GGAT1	nanopore	NA	0.789646	0.848798
1	8268653	AT3G16640	GGAT1	nanopore	NA	0.797717	0.857921
1	8268654	AT3G16640	GGAT1	nanopore	NA	0.786511	0.870269
1	8268655	AT3G16640	GGAT1	nanopore	NA	0.784632	0.875401
1	8268656	AT3G16640	GGAT1	nanopore	NA	0.790636	0.876037
1	8268657	AT3G16640	GGAT1	nanopore	NA	0.776964	0.880668
1	8268659	AT3G16640	GGAT1	nanopore	NA	0.800744	0.889513
1	8268660	AT3G16640	GGAT1	nanopore	NA	0.796088	0.877822
1	8268678	AT3G16640	GGAT1	nanopore	NA	0.794514	0.870902
1	8268680	AT3G16640	GGAT1	nanopore	NA	0.821125	0.898847
1	8268681	AT3G16640	GGAT1	nanopore	NA	0.818465	0.894131
1	8268682	AT3G16640	GGAT1	nanopore	NA	0.781597	0.882911
1	8268683	AT3G16640	GGAT1	nanopore	NA	0.830207	0.910858
1	8268685	AT3G16640	GGAT1	nanopore	NA	0.797804	0.882643
1	8268687	AT3G16640	GGAT1	nanopore	NA	0.793749	0.887354
1	8268701	AT3G16640	GGAT1	nanopore	NA	0.854491	0.955908
1	8268704	AT3G16640	GGAT1	nanopore	NA	0.877529	0.962321
1	8312135	AT3G16830	CAF2	nanopore	NA	0.0653465	0.464213
1	8312136	AT3G16830	CAF2	nanopore	NA	0.0595393	0.529229
[truncated: 39,884 more rows]
