# Supplementary material for: ALBA proteins facilitate cytoplasmic YTHDF-mediated reading of m6A in Arabidopsis
Source: EMBO J. 2024 Nov 29;43(24):6626–55. doi: 10.1038/s44318-024-00312-0 (PMC11649824; doi:10.1038/s44318-024-00312-0)
Supplement: Supplementary file 8 — Dataset EV6 [file 44318_2024_312_MOESM8_ESM.xlsx]

## Sheet: CLONING
Dataset EV6. Oligonucleotides used in this study
CLONING
Constructs (USER-cloning)	Primer pairs	Cloning strategy
ECT2p:ECT2∆N-mCherry:ECT2t	ECT2p+N-ECT2 (LA336,MT55), C-ECT2-mCherry:ECT2t (MT56,LA337)	USER Cloning
ECT2p:ECT2∆N2-mCherry:ECT2t	ECT2p+N-ECT2 (LA336,MT93), C-ECT2-mCherry:ECT2t (MT94,LA337)
ECT2p:ECT2∆N8-mCherry:ECT2t	ECT2p+N-ECT2 (LA336,MT17), C-ECT2-mCherry:ECT2t (MT18,LA337)
ECT2p:ECT2∆N8motif-mCherry:ECT2t	ECT2p+N-ECT2 (LA336,MT487), ECT2_GBLOCKS (MT488,MT489), C-ECT2-mCherry:ECT2t (MT490,LA337)
ALBA2p:ALBA2-FLAG-ADAR:ALBA2t	ALBA2p+ALBA1 (MT137,MT138), FLAG-ADAR (MT139, MT140), ALBA2t (MT141,MT142)
ALBA2p:FLAG-ADAR:ALBA2t	ALBA2p (MT137,MT186), FLAG-ADAR (MT187, MT140), ALBA2t (MT141,MT142)
ALBA4P:ALBA4-FLAG-ADAR:ALBA4t	ALBA4p (MT188,MT189), FLAG-ADAR (MT190, MT191), ALBA4t (MT192,MT193)
ALBA4P:FLAG-ADAR:ALBA4t	ALBA4p (MT188,MT194), FLAG-ADAR (MT195, MT191), ALBA4t (MT192,MT193)
ALBA2P:ALBA2-FLAG-TFP:ALBA2t	ALBA2P:ALBA2 (MT137-MT473), FLAG-TFP (MT474-MT475), ALBA2t (MT476,MT142)
ALBA1P:ALBA1-FLAG-TFP:ALBA1t	ALBA1P:ALBA1 (MT341, MT342), FLAG-TFP (MT343-MT375), ALBA1t (MT345,MT346)	Greengate
ALBA4P:ALBA4-His-VENUS:ALBA4t	ALBA4P:ALBA4 (MT347, MT348), His-VENUS (MT373-MT374), ALBA4t (MT349,MT350)
ALBA4P:ALBA4-GFP:nosT	ALBA4_attB_F, ALBA4_attB_R	Gateway
Primers	Sequences (5’-3’)
LA336	GGCTTAAUAAGCAACGAACCAAGGGAAGACG
LA337	GGTTTAAUAGGTTCTCTCGGCTTCTTTGAC
MT93.N.2_A.R	AGTTACUCCTTTTGTGATACCAGCAGCAGAAG
MT94.N.2_B.F	AGTAACUGAGGTTGGGGAGGCGGATAA
MT17.N8_A.R	ATTTCCTGUGGCCGCCCATCCTCTT
MT18.N8_B.F	ACAGGAAAUCTAGATGATAGCTTAGAGGTTAAGG
MT137.ALBA2_F1.F:	GGCTTAAUATGGCGGTCAATAAAGTGACACT
MT138.ALBA2_F1.R	ATCGTUCTGCACCTGAGCTTCTGCATCT
MT139.ALBA2_F2.F:	AACGAUTACAAGGATGACGATGACAAGTACAG
MT140.ALBA2_F2.R:	ATTTTTAUTCGGCAAGACCGAACTCGTCTTGT
MT141.ALBA2_F3.F:	ATAAAAAUAGCTTTTAACTATTTTGGGTTTCTTG
MT142.ALBA2_F3.R:	GGTTTAAUATCTACTAACCGGAGAGATGTGG
MT186.C_ALBA2_F1.R:	ATGCTUGCTAATCGGAATCCGTAACCCTA
MT187.C_ALBA2_F2.F:	AAGCAUGGATTACAAGGATGACGATGACAAG
MT188.ALBA4_F1.F:	GGCTTAAUCTATTGCTTTGAGTTTGAGCTCTA
MT189.ALBA4_F1.R	ATCAGCAGCUGCCTGGACTGGT
MT190.ALBA4_F2.F:	AGCTGCTGAUTACAAGGATGACGATGACAAG
MT191.ALBA4_F2.R:	ACTCTUATTCGGCAAGACCGAACTCG
MT192.ALBA4_F3.F:	AAGAGUGAGGTTTCTCTTACACAAACATA
MT193.ALBA4_F3.R:	GGTTTAAUGAGCTTCCTTTCCTTTGTTGTG
MT194.C_ALBA4_F1.R:	ATCCATCUGAATCAACCCCAAAATGGAA
MT195.C_ALBA4_F2.F:	AGATGGAUTACAAGGATGACGATGACAAG
MT341.GG.A1P-CDS.F	AACAGGTCTCAACCTATTGTAACAGGTTAACATATACACTAG
MT341.GG.A1P-CDS.F	AACAGGTCTCAACCTATTGTAACAGGTTAACATATACACTAG
MT342.GG.A1P-CDS.R	AACAGGTCTCACTGAGTTTTGCTCTTGGGCTTCTG
MT343.GG_FLAG-TFP.F:	AACAGGTCTCATCAGCTGATTACAAGGATGACGATGACAAG
MT375.GG.NEW_FLAG-TFP.R:	AACAGGTCTCAGCAGTCACTTGTACAGCTCGTCCAT
MT345.GG_A1T.F:	AACAGGTCTCACTGCATTGTTTCAAGTTTTTTCTGTTCAACG
MT346.GG_A1T..R.;	AACAGGTCTCATAGTCCAGACTGCAATTAACAAATGGCA
MT347.GG_A4P_CDS.F:	AACAGGTCTCAACCTCTATTGCTTTGAGTTTGAGCTCTA
MT348.GG_A4P_CDS.R:	AACAGGTCTCACTGAAGCAGCTGCCTGGACTGGTGGT
MT373.GG.NEW.VENUS.F;	AACAGGTCTCATCAGCTCATCACCATCACCATCACCCTA
MT374.GG.NEW.VENUS.R:	AACAGGTCTCAGCAGTCACTTGTACAGCTCGTCCATG
MT349.A4T.F:	AACAGGTCTCACTGCGAGTGAGGTTTCTCTTACACAAACATA
MT350.A4T.R:	AACAGGTCTCATAGTTCTCTCTGTGTAAATCTGCTTCCA
MT137.ALBA2_F1.F:	GGCTTAAUATGGCGGTCAATAAAGTGACACT
MT473.ALBA2_F1.R;	ATCGTUCTGCACCTGAGCTTCTGCATCT
MT474.ALBA2_F2.F;	AACGAUTACAAGGATGACGATGACAAGGTGA
MT475.ALBA2_F2.R;	ATTTTCACUTGTACAGCTCGTCCATGCCGA
MT476.ALBA2_F3.F;	AGTGAAAAUAGCTTTTAACTATTTTGGGTTTCTTG
MT142.ALBA2_F3.R:	GGTTTAAUATCTACTAACCGGAGAGATGTGG
ALBA4_attB_F	GGGGACAAGTTTGTACAAAAAAGCAGGCTGTGCT TTTGCTGTGTCAATTGTCATGGT
ALBA4_attB_R	GGGGACCACTTTGTACAAGAAAGCTGGGTAGCAG CTGCCTGGACTGGTG
Quickchange primers
MT399.ADARQ488E.QC.F;	GCACCAAAATCGAGTCCGGTGAGGGGACGATTCCAGTGAAA
MT400.ADARQ488E.QC.R	TTTCACTGGAATCGTCCCCTCACCGGACTCGATTTTGGTGC
Gblocks:
ECT2p:ECT2YAIM-mCherry:ECT2t	AAGAGGATGGGCGGCCACAGACAACAAATACAGAAGCTGGGGCAGGGGTAACAGTTACTATTACGGAAATGAGAACAATGTAGATGGTTTGAATGCTCTTGCTGCTGCTGCTGCTGCTAAGGGCACAAAGAACCAGAAGGGAAATCTAGATGATAGCTT

## Sheet: CRISPR
CRISPR/Cas9
ECT2 ~N8-deletion (ect2-5)	Oligonucleotides	Sequences (5’-3’)
pKIR1.1-ect2-N8A sgRNA #1	MT212.N8-sgRNA#1.F	ATTGCTTCTGTATTTGTTGTCTG
	MT213.N8-sgRNA#1.R	AAACCAGACAACAAATACAGAAG
pKIR1.1-ect2-N8B sgRNA #2	MT214.N8-sgRNA#1.F	ATTGAGGGCACAAAGAACCAGAA
	MT215.N8-sgRNA#1.R	AAACTTCTGGTTCTTTGTGCCCT

## Sheet: GENOTYPING
GENOTYPING
alba1-1 (Gabi 560B06 )	T-DNA band: MT143-MT157; WT band: MT143-MT144
MT143.IRP5-1.RP	GATTTATGCAACGAAGCCATC
MT144.IRP5-1.LP	TCCGAGCTTTCTTTATTGGAAG
alba1-2 (SALK_069210)	T-DNA band: (); WT band: MT423-MT424
MT423.ALBA1.F	AGCCCATTTGTGTAGGTTGTG
MT424.ALBA1.R	CTTAGCTTTCTGCACAGGACG
alba2-1(Gabi-128D08 )	T-DNA band: MT147-MT157; WT band: MT146-MT147
MT146.IRP7-1.LP;	GAAAAACCGGATTCAGGTTTC
MT147.IRP7-1.RP;	CTTTTTCTTCATTGGCTGCAG
alba2-2 (SALK_069210)	T-DNA band: MT147-MT157; WT band: MT146-MT147
MT425.ALBA2-2.F	CACCAAACTGGAAATTGCTTC
MT426.ALBA2-2.R	AAGGGCAGACAATTCAACATC
alba3-1 (SAIL_649_E11)	T-DNA band: MT147-MT157; WT band: MT146-MT147
MT428.ALBA3-1.F	AGCGATCAAAGAACTTTTCCC
MT429.ALBA3-1.R	GCCCAACACTATCTCAATCTG
alba4-1 (SALK_015940)	T-DNA band: MT147-MT157; WT band: MT146-MT147
MT417.ALBA4-1.F	ATGCGATGACTCTTCTTCAGG
MT418.ALBA4-1.R	AATCTAACCTCTGCCACCTCG
alba5-1 (SALKseq_088909)	T-DNA band: MT147-MT157; WT band: MT146-MT147
MT419.ALBA5.F	CTCGCTGCTTGCTATTCAAAC
MT420.ALBA5.R	TCCACTCAAACGCTTATCCAC
alba6-1 (SALK_048337)	T-DNA band: MT147-MT157; WT band: MT146-MT147
MT421.ALBA6.F	TGAGTATCGGCTTCAACCAAG
MT422.ALBA6.R	TAGCCACAGTCTTGCTGATTG
T-DNA primers
LBb1.3 (SALK)	ATTTTGCCGATTTCGGAAC
LB3. (SAIL)	TAGCATCTGAATTTCATAACCAATCTCGATACAC
GABI-KAT LB1	ATATTGACCATCATACTCATTGC

## Sheet: qPCR
qPCR
Primers	Sequences (5'-3')	Position
ALBA1_F	TGTTGTTACGGTCGCTGAGA	exon 3-5
ALBA1_R	CTTGGCAAGCGTGATCTCAA
ALBA1_F_exon2	CATGCAGCAGTACACTGATGTCG	exon 2-3
ALBA1_R_exon3	CAACAGCAAAGCCATTGTTCTTC
ALBA2_F	TGCTGTTGAGAAGAAGATCATGA	exon 3-4/5
ALBA2_R	CTGACTTCACAAGCGTAATCTCA
ALBA2_F_exon1	GATCACCGATGGAGTGAACAAC	exon 1-2
ALBA2_3'	AAGGGCAGACAATTCAACATC
ALBA3_F	CGACTGTGGGAATGAAAGATGA
ALBA3_R	TGACTTGCCCAACACTATCTCA
ALBA4_F	TATGATGGTCCTCAGGGTCG	exon 7-8
ALBA4_R	CTCCTCCTCTTCCACGTCC
ALBA5_F	CCTCCAGCAGACCATGGATA	exon 9-10
ALBA5_R	GGTGCTCCATTTGATCTGTTGA
ALBA6_F	GCTATGGTGGAGGCCGATAT
ALBA6_R	ATCCCTTGAACGACCACCAT

## Sheet: iCLIP2
Primers used for ALBA4-GFP iCLIP2
Description	Name	Sequence
Pre-adenylated adapter for iCLIP	L3-App	/rApp/AGATCGGAAGAGCGGTTCAG/ddC/
iCLIP RT-primer	RT oligo	GGATCCTGAACCGCT
Second adapter with barcode and UMI	L06clip2.0	/5Phos/NNNNGCCAATNNNNNAGATCGGAAGAGCGTCGTG/3ddC/
L06, L07, L08: used for GFP libraries	L07clip2.0	/5Phos/NNNNCAGATCNNNNNAGATCGGAAGAGCGTCGTG/3ddC/
L09, L10, L12: used for ALBA4-GFP libraries	L08clip2.0	/5Phos/NNNNACTTGANNNNNAGATCGGAAGAGCGTCGTG/3ddC/
	L09clip2.0	/5Phos/NNNNGATCAGNNNNNAGATCGGAAGAGCGTCGTG/3ddC/
	L10clip2.0	/5Phos/NNNNTAGCTTNNNNNAGATCGGAAGAGCGTCGTG/3ddC/
	L12clip2.0	/5Phos/NNNNCTTGTANNNNNAGATCGGAAGAGCGTCGTG/3ddC/
iCLIP PCR primers	P5Solexa_s	ACACGACGCTCTTCCGATCT
	P3Solexa_s	CTGAACCGCTCTTCCGATCT
	P5Solexa	AATGATACGGCGACCACCGAGATCTACACTCTTTCCCTACACGACGCTCTTCCGATCT
	P3Solexa	CAAGCAGAAGACGGCATACGAGATCGGTCTCGGCATTCCTGCTGAACCGCTCTTCCGATCT
