# Supplementary material for: ALBA proteins facilitate cytoplasmic YTHDF-mediated reading of m6A in Arabidopsis
Source: EMBO J. 2024 Nov 29;43(24):6626–55. doi: 10.1038/s44318-024-00312-0 (PMC11649824; doi:10.1038/s44318-024-00312-0)
Supplement: Supplementary file 10 — Source data Fig. 1 [file 44318_2024_312_MOESM10_ESM.zip]

Archive with 38 entries (32 files):
- Source data for Fig 1/
- __MACOSX/._Source data for Fig 1
- Source data for Fig 1/.DS_Store
- __MACOSX/Source data for Fig 1/._.DS_Store
- Source data for Fig 1/1H/
- __MACOSX/Source data for Fig 1/._1H
- Source data for Fig 1/1B/
- __MACOSX/Source data for Fig 1/._1B
- Source data for Fig 1/1E/
- __MACOSX/Source data for Fig 1/._1E
- Source data for Fig 1/1D/
- __MACOSX/Source data for Fig 1/._1D
- Source data for Fig 1/1C/
- __MACOSX/Source data for Fig 1/._1C
- Source data for Fig 1/1H/.DS_Store
- __MACOSX/Source data for Fig 1/1H/._.DS_Store
- Source data for Fig 1/1H/mCherry CoIP-WB.pdf
- __MACOSX/Source data for Fig 1/1H/._mCherry CoIP-WB.pdf
- Source data for Fig 1/1B/de34 ect2-5.JPG
- __MACOSX/Source data for Fig 1/1B/._de34 ect2-5.JPG
- Source data for Fig 1/1B/.DS_Store
- __MACOSX/Source data for Fig 1/1B/._.DS_Store
- Source data for Fig 1/1B/de34.JPG
- __MACOSX/Source data for Fig 1/1B/._de34.JPG
- Source data for Fig 1/1B/Col-0 WT.JPG
- __MACOSX/Source data for Fig 1/1B/._Col-0 WT.JPG
- Source data for Fig 1/1B/te234.JPG
- __MACOSX/Source data for Fig 1/1B/._te234.JPG
- Source data for Fig 1/1E/.DS_Store
- __MACOSX/Source data for Fig 1/1E/._.DS_Store
- Source data for Fig 1/1E/Autoradiogram and western from UV-Xlink and Co-IP.pdf
- __MACOSX/Source data for Fig 1/1E/._Autoradiogram and western from UV-Xlink and Co-IP.pdf
- Source data for Fig 1/1D/.DS_Store
- __MACOSX/Source data for Fig 1/1D/._.DS_Store
- Source data for Fig 1/1D/ECT2 western and ponceau.pdf
- __MACOSX/Source data for Fig 1/1D/._ECT2 western and ponceau.pdf
- Source data for Fig 1/1C/First true leaves measurement.xlsx
- __MACOSX/Source data for Fig 1/1C/._First true leaves measurement.xlsx
