# Supplementary material for: ALBA proteins facilitate cytoplasmic YTHDF-mediated reading of m6A in Arabidopsis
Source: EMBO J. 2024 Nov 29;43(24):6626–55. doi: 10.1038/s44318-024-00312-0 (PMC11649824; doi:10.1038/s44318-024-00312-0)
Supplement: Supplementary file 10 — Source data Fig. 1 [file 44318_2024_312_MOESM10_ESM.zip › Source data for Fig 1/1C/First true leaves measurement.xlsx]

## Sheet: Sheet1
Quantification of first true leaf size in indicated genotypes 7 DAG
mm first true leaves	Genotype
plant no.	ect2-1 ect3-1 ect4-2	Col-0 WT	ect3-1 ect4-2 ECT2 (WT)	ect3-1 ect4-2 ect2-5 (~ΔN8)
1	0	1.85	1.67	0.74
2	0	1.6	1.49	0.97
3	0	1.57	1.11	0.85
4	0	2.24	1.27	0.8
5	0	1.47	1.32	0.99
6	0	1.35	1.37	0.75
7	0	1.03	1.29	0.89
8	0	1.58	1.28	0.98
9	0	1.27	1.5	0.64
10	0	1.54	1.4	0.58
11	0	1.01	1.37	0.56
12	0	1.63	1.86	0.65
13	0	1.97	1.69	0.72
14	0	1.5	1.56	1.01
15	0	1.27	1.25	1
16	0	1.38	1.41	0.52
17	0	2.08	1.11	0.83
18	0	1.5	1.36	1.31
19	0	1.34	1.37	0.51
20	0	11.75	1.39	0.79
21	0	1.51	1.32	0.78
22	0	1.78	1.12	1.24
23	0	0.91	1.71	0.6
24	0	1.1	1.55	0.57
25	0	1.83	1.29	0.94
26	0	1.52	2	1.08
27	0	1.16	1.91	0.64
28	0	1.76	1.88	1.2
29	0	1.37	1.47	0.85
30	0	1.93	1.44	0.75
31	0	2.08	1.38	0.48
32	0	1.27	1.88	0.86
33	0	1.67	1.6	0.57
34	0	1.51	1.75	0.69
35	0	1.61	1.53	0.87
36	0	1.42	1.71	0.58
37	0	1.7	1.81	0.5
38	0	1.97	1.51	0.54
39	0	2.03	1.3	1.04
40	0	1.89	1.54	0.89
41	0	1.35	1.66	0.87
42	0	1.43	1.52	0.86
43	0	1.51	1.62	0.69
44	0	1.7	1.87	0.44
45	0	1.56	1.39	0.94
46	0	1.56	1.52	0.83
47	0	1.76	1.87	0.93
48	0	1.06	1.52	0.47
49	0	2.03	1.53	1.02
50	0	1.62	1.12	0.89
mean	0	1.7706	1.5078	0.794
