# Supplementary material for: ALBA proteins facilitate cytoplasmic YTHDF-mediated reading of m6A in Arabidopsis
Source: EMBO J. 2024 Nov 29;43(24):6626–55. doi: 10.1038/s44318-024-00312-0 (PMC11649824; doi:10.1038/s44318-024-00312-0)
Supplement: Supplementary file 11 — Source data Fig. 2 [file 44318_2024_312_MOESM11_ESM.zip]

Archive with 20 entries (16 files):
- Source data for Fig 2/
- __MACOSX/._Source data for Fig 2
- Source data for Fig 2/.DS_Store
- __MACOSX/Source data for Fig 2/._.DS_Store
- Source data for Fig 2/2G/
- __MACOSX/Source data for Fig 2/._2G
- Source data for Fig 2/2H/
- __MACOSX/Source data for Fig 2/._2H
- Source data for Fig 2/2F/
- __MACOSX/Source data for Fig 2/._2F
- Source data for Fig 2/2G/.DS_Store
- __MACOSX/Source data for Fig 2/2G/._.DS_Store
- Source data for Fig 2/2G/anti-mCherry western.pdf
- __MACOSX/Source data for Fig 2/2G/._anti-mCherry western.pdf
- Source data for Fig 2/2H/.DS_Store
- __MACOSX/Source data for Fig 2/2H/._.DS_Store
- Source data for Fig 2/2H/Autoradiogram and western after UV-Xlink and CoIP.pdf
- __MACOSX/Source data for Fig 2/2H/._Autoradiogram and western after UV-Xlink and CoIP.pdf
- Source data for Fig 2/2F/Leaf size distribution YAIM T1s.xlsx
- __MACOSX/Source data for Fig 2/2F/._Leaf size distribution YAIM T1s.xlsx
