# Supplementary material for: ALBA proteins facilitate cytoplasmic YTHDF-mediated reading of m6A in Arabidopsis
Source: EMBO J. 2024 Nov 29;43(24):6626–55. doi: 10.1038/s44318-024-00312-0 (PMC11649824; doi:10.1038/s44318-024-00312-0)
Supplement: Supplementary file 11 — Source data Fig. 2 [file 44318_2024_312_MOESM11_ESM.zip › Source data for Fig 2/2F/Leaf size distribution YAIM T1s.xlsx]

## Sheet: Description
Leaf size distribution of 9-day-old primary transformants of te234 mutants expressing WT or mutant versions of ECT2-mCherry
Categories
	Leaf size (mm)
Complemented	s≥1
Partial	0.5<s<1
Non-complemented	s≤1

## Sheet: T1 count
Leaf size distribution of 9-day- old primary transformants of te234 mutants expressing WT or mutant versions of ECT2-mCherry
E2mCh delta N8						WT	delta N8	YAIM
Plate no.	Complemented	Partial	Non-complemented	Comment		33.3333	12.6582	10.1266
1						6.17284	30.3797	21.519
2	4	9	18			60.4938	56.962	68.3544
3	6	9	26
4	1	10	14
5	3	9	14
6	6	11	18
7
8
9
10
11
12
Total	158
No of plants	20	48	90
Percent	12.6582	30.3797	56.962	100
E2mch YAIM
Plate no.	Complemented	Partial	Non-complemented	Comment
1	2	2	16
2	6	15	16
3	0	0	9
4	0	0	4
5	0	0	9
6
7
8
9
10
11
12
Total:	79
No. Of plants	8	17	54
Percent	10.1266	21.519	68.3544	100
E2mch WT
Plate no.	Complemented	Partial	Non-complemented	Comment
1	0	0	4
2	14	3	7
3	0	0	4
4	1	0	11
5	12	2	23
6
7
8
9
10
11
12
Total:	81
No. Of plants	27	5	49
Percent	33.3333	6.17284	60.4938	100

## Sheet: Statstical data
Fischer test with Holms corrected p values
	ECT2 WT	ECT2 ∆N8	ECT2 YAIM
ECT2 WT	-	2.84602e-06	0.000326105
ECT2 ∆N8	-	-	0.238171
ECT2 YAIM	-	-	-
