# Supplementary material for: ALBA proteins facilitate cytoplasmic YTHDF-mediated reading of m6A in Arabidopsis
Source: EMBO J. 2024 Nov 29;43(24):6626–55. doi: 10.1038/s44318-024-00312-0 (PMC11649824; doi:10.1038/s44318-024-00312-0)
Supplement: Supplementary file 12 — Source data Fig. 3 [file 44318_2024_312_MOESM12_ESM.zip]

Archive with 114 entries (102 files):
- Source data for Fig 3/
- __MACOSX/._Source data for Fig 3
- Source data for Fig 3/3B/
- __MACOSX/Source data for Fig 3/._3B
- Source data for Fig 3/3C/
- __MACOSX/Source data for Fig 3/._3C
- Source data for Fig 3/.DS_Store
- __MACOSX/Source data for Fig 3/._.DS_Store
- Source data for Fig 3/3A/
- __MACOSX/Source data for Fig 3/._3A
- Source data for Fig 3/3B/ECT2-mCh+ALBA1-TFP - mCherry.tif
- __MACOSX/Source data for Fig 3/3B/._ECT2-mCh+ALBA1-TFP - mCherry.tif
- Source data for Fig 3/3B/ECT2-mCh+ALBA1-TFP - TFP.tif
- __MACOSX/Source data for Fig 3/3B/._ECT2-mCh+ALBA1-TFP - TFP.tif
- Source data for Fig 3/3B/.DS_Store
- __MACOSX/Source data for Fig 3/3B/._.DS_Store
- Source data for Fig 3/3B/ECT2-mCh+ALBA4-Venus - bright field.tif
- __MACOSX/Source data for Fig 3/3B/._ECT2-mCh+ALBA4-Venus - bright field.tif
- Source data for Fig 3/3B/ECT2-mCh+ALBA4-Venus - Venus.tif
- __MACOSX/Source data for Fig 3/3B/._ECT2-mCh+ALBA4-Venus - Venus.tif
- Source data for Fig 3/3B/ECT2-mCh+ALBA1-TFP - bright field.tiff
- __MACOSX/Source data for Fig 3/3B/._ECT2-mCh+ALBA1-TFP - bright field.tiff
- Source data for Fig 3/3B/ECT2-mCh+ALBA4-Venus - mCherry.tif
- __MACOSX/Source data for Fig 3/3B/._ECT2-mCh+ALBA4-Venus - mCherry.tif
- Source data for Fig 3/3C/ALBA4-GFP/
- __MACOSX/Source data for Fig 3/3C/._ALBA4-GFP
- Source data for Fig 3/3C/ALBA5-GFP/
- __MACOSX/Source data for Fig 3/3C/._ALBA5-GFP
- Source data for Fig 3/3C/ALBA1-GFP/
- __MACOSX/Source data for Fig 3/3C/._ALBA1-GFP
- Source data for Fig 3/3C/.DS_Store
- __MACOSX/Source data for Fig 3/3C/._.DS_Store
- Source data for Fig 3/3C/ALBA2-GFP/
- __MACOSX/Source data for Fig 3/3C/._ALBA2-GFP
- Source data for Fig 3/3C/35S-GFP/
- __MACOSX/Source data for Fig 3/3C/._35S-GFP
- Source data for Fig 3/3A/ECT2-mCh+ALBA2-TFP/
- __MACOSX/Source data for Fig 3/3A/._ECT2-mCh+ALBA2-TFP
- Source data for Fig 3/3A/.DS_Store
- __MACOSX/Source data for Fig 3/3A/._.DS_Store
- Source data for Fig 3/3A/ECT2-mCh+ALBA1-TFP/
- __MACOSX/Source data for Fig 3/3A/._ECT2-mCh+ALBA1-TFP
- Source data for Fig 3/3A/ECT2-mCh+ALBA4-Venus/
- __MACOSX/Source data for Fig 3/3A/._ECT2-mCh+ALBA4-Venus
- Source data for Fig 3/3C/ALBA4-GFP/ALBA4 DAPI.jpg
- __MACOSX/Source data for Fig 3/3C/ALBA4-GFP/._ALBA4 DAPI.jpg
- Source data for Fig 3/3C/ALBA4-GFP/.DS_Store
- __MACOSX/Source data for Fig 3/3C/ALBA4-GFP/._.DS_Store
- Source data for Fig 3/3C/ALBA4-GFP/ALBA4 GFP.jpg
- __MACOSX/Source data for Fig 3/3C/ALBA4-GFP/._ALBA4 GFP.jpg
- Source data for Fig 3/3C/ALBA4-GFP/ALBA4 merge.jpg
- __MACOSX/Source data for Fig 3/3C/ALBA4-GFP/._ALBA4 merge.jpg
- Source data for Fig 3/3C/ALBA5-GFP/ALBA5 DAPI.jpg
- __MACOSX/Source data for Fig 3/3C/ALBA5-GFP/._ALBA5 DAPI.jpg
- Source data for Fig 3/3C/ALBA5-GFP/.DS_Store
- __MACOSX/Source data for Fig 3/3C/ALBA5-GFP/._.DS_Store
- Source data for Fig 3/3C/ALBA5-GFP/ALBA5 GFP.jpg
- __MACOSX/Source data for Fig 3/3C/ALBA5-GFP/._ALBA5 GFP.jpg
- Source data for Fig 3/3C/ALBA5-GFP/ALBA5 merge.jpg
- __MACOSX/Source data for Fig 3/3C/ALBA5-GFP/._ALBA5 merge.jpg
- Source data for Fig 3/3C/ALBA1-GFP/.DS_Store
- __MACOSX/Source data for Fig 3/3C/ALBA1-GFP/._.DS_Store
- Source data for Fig 3/3C/ALBA1-GFP/ALBA1 merge.jpg
- __MACOSX/Source data for Fig 3/3C/ALBA1-GFP/._ALBA1 merge.jpg
- Source data for Fig 3/3C/ALBA1-GFP/ALBA1 GFP.jpg
- __MACOSX/Source data for Fig 3/3C/ALBA1-GFP/._ALBA1 GFP.jpg
- Source data for Fig 3/3C/ALBA1-GFP/ALBA1 DAPI.jpg
- __MACOSX/Source data for Fig 3/3C/ALBA1-GFP/._ALBA1 DAPI.jpg
- Source data for Fig 3/3C/ALBA2-GFP/.DS_Store
- __MACOSX/Source data for Fig 3/3C/ALBA2-GFP/._.DS_Store
- Source data for Fig 3/3C/ALBA2-GFP/ALBA2 DAPI.jpg
- __MACOSX/Source data for Fig 3/3C/ALBA2-GFP/._ALBA2 DAPI.jpg
- Source data for Fig 3/3C/ALBA2-GFP/ALBA2 GFP.jpg
- __MACOSX/Source data for Fig 3/3C/ALBA2-GFP/._ALBA2 GFP.jpg
- Source data for Fig 3/3C/ALBA2-GFP/ALBA2 merge.jpg
- __MACOSX/Source data for Fig 3/3C/ALBA2-GFP/._ALBA2 merge.jpg
- Source data for Fig 3/3C/35S-GFP/.DS_Store
- __MACOSX/Source data for Fig 3/3C/35S-GFP/._.DS_Store
- Source data for Fig 3/3C/35S-GFP/35S GFP.jpg
- __MACOSX/Source data for Fig 3/3C/35S-GFP/._35S GFP.jpg
- Source data for Fig 3/3C/35S-GFP/35S merge.jpg
- __MACOSX/Source data for Fig 3/3C/35S-GFP/._35S merge.jpg
- Source data for Fig 3/3C/35S-GFP/35S DAPI.jpg
- __MACOSX/Source data for Fig 3/3C/35S-GFP/._35S DAPI.jpg
- Source data for Fig 3/3A/ECT2-mCh+ALBA2-TFP/ECT2-mCherry.tif
- __MACOSX/Source data for Fig 3/3A/ECT2-mCh+ALBA2-TFP/._ECT2-mCherry.tif
- Source data for Fig 3/3A/ECT2-mCh+ALBA2-TFP/.DS_Store
- __MACOSX/Source data for Fig 3/3A/ECT2-mCh+ALBA2-TFP/._.DS_Store
- Source data for Fig 3/3A/ECT2-mCh+ALBA2-TFP/Bright field.tif
- __MACOSX/Source data for Fig 3/3A/ECT2-mCh+ALBA2-TFP/._Bright field.tif
- Source data for Fig 3/3A/ECT2-mCh+ALBA2-TFP/Bright field seedling.tif
- __MACOSX/Source data for Fig 3/3A/ECT2-mCh+ALBA2-TFP/._Bright field seedling.tif
- Source data for Fig 3/3A/ECT2-mCh+ALBA2-TFP/ALBA2-TFP.tif
- __MACOSX/Source data for Fig 3/3A/ECT2-mCh+ALBA2-TFP/._ALBA2-TFP.tif
- Source data for Fig 3/3A/ECT2-mCh+ALBA1-TFP/ECT2-mCherry.tif
- __MACOSX/Source data for Fig 3/3A/ECT2-mCh+ALBA1-TFP/._ECT2-mCherry.tif
- Source data for Fig 3/3A/ECT2-mCh+ALBA1-TFP/.DS_Store
- __MACOSX/Source data for Fig 3/3A/ECT2-mCh+ALBA1-TFP/._.DS_Store
- Source data for Fig 3/3A/ECT2-mCh+ALBA1-TFP/Bright field.tif
- __MACOSX/Source data for Fig 3/3A/ECT2-mCh+ALBA1-TFP/._Bright field.tif
- Source data for Fig 3/3A/ECT2-mCh+ALBA1-TFP/Bright field seedling.JPG
- __MACOSX/Source data for Fig 3/3A/ECT2-mCh+ALBA1-TFP/._Bright field seedling.JPG
- Source data for Fig 3/3A/ECT2-mCh+ALBA1-TFP/ALBA1-TFP.tif
- __MACOSX/Source data for Fig 3/3A/ECT2-mCh+ALBA1-TFP/._ALBA1-TFP.tif
- Source data for Fig 3/3A/ECT2-mCh+ALBA4-Venus/ECT2-mCh.tif
- __MACOSX/Source data for Fig 3/3A/ECT2-mCh+ALBA4-Venus/._ECT2-mCh.tif
- Source data for Fig 3/3A/ECT2-mCh+ALBA4-Venus/.DS_Store
- __MACOSX/Source data for Fig 3/3A/ECT2-mCh+ALBA4-Venus/._.DS_Store
- Source data for Fig 3/3A/ECT2-mCh+ALBA4-Venus/ALBA4-Venus.tif
- __MACOSX/Source data for Fig 3/3A/ECT2-mCh+ALBA4-Venus/._ALBA4-Venus.tif
- Source data for Fig 3/3A/ECT2-mCh+ALBA4-Venus/Bright field.tif
- __MACOSX/Source data for Fig 3/3A/ECT2-mCh+ALBA4-Venus/._Bright field.tif
- Source data for Fig 3/3A/ECT2-mCh+ALBA4-Venus/Bright field seedling.tif
- __MACOSX/Source data for Fig 3/3A/ECT2-mCh+ALBA4-Venus/._Bright field seedling.tif
