# Supplementary material for: ALBA proteins facilitate cytoplasmic YTHDF-mediated reading of m6A in Arabidopsis
Source: EMBO J. 2024 Nov 29;43(24):6626–55. doi: 10.1038/s44318-024-00312-0 (PMC11649824; doi:10.1038/s44318-024-00312-0)
Supplement: Supplementary file 13 — Source data Fig. 4 [file 44318_2024_312_MOESM13_ESM.zip]

Archive with 10 entries (8 files):
- Source data for Fig 4/
- __MACOSX/._Source data for Fig 4
- Source data for Fig 4/.DS_Store
- __MACOSX/Source data for Fig 4/._.DS_Store
- Source data for Fig 4/4A/
- __MACOSX/Source data for Fig 4/._4A
- Source data for Fig 4/4A/.DS_Store
- __MACOSX/Source data for Fig 4/4A/._.DS_Store
- Source data for Fig 4/4A/Autoradiogram and western after UV-Xlink and CoIP.pdf
- __MACOSX/Source data for Fig 4/4A/._Autoradiogram and western after UV-Xlink and CoIP.pdf
