# Supplementary material for: ALBA proteins facilitate cytoplasmic YTHDF-mediated reading of m6A in Arabidopsis
Source: EMBO J. 2024 Nov 29;43(24):6626–55. doi: 10.1038/s44318-024-00312-0 (PMC11649824; doi:10.1038/s44318-024-00312-0)
Supplement: Supplementary file 14 — Source data Fig. 7 [file 44318_2024_312_MOESM14_ESM.zip]

Archive with 64 entries (56 files):
- Source data for Fig 7/
- __MACOSX/._Source data for Fig 7
- Source data for Fig 7/.DS_Store
- __MACOSX/Source data for Fig 7/._.DS_Store
- Source data for Fig 7/7D+E/
- __MACOSX/Source data for Fig 7/._7D+E
- Source data for Fig 7/7G/
- __MACOSX/Source data for Fig 7/._7G
- Source data for Fig 7/7F/
- __MACOSX/Source data for Fig 7/._7F
- Source data for Fig 7/7A/
- __MACOSX/Source data for Fig 7/._7A
- Source data for Fig 7/7D+E/Source_data_Figure7D and E.xlsx
- __MACOSX/Source data for Fig 7/7D+E/._Source_data_Figure7D and E.xlsx
- Source data for Fig 7/7G/Trichome count.xlsx
- __MACOSX/Source data for Fig 7/7G/._Trichome count.xlsx
- Source data for Fig 7/7F/10 DAG/
- __MACOSX/Source data for Fig 7/7F/._10 DAG
- Source data for Fig 7/7F/.DS_Store
- __MACOSX/Source data for Fig 7/7F/._.DS_Store
- Source data for Fig 7/7F/17 DAG/
- __MACOSX/Source data for Fig 7/7F/._17 DAG
- Source data for Fig 7/7F/26 DAG/
- __MACOSX/Source data for Fig 7/7F/._26 DAG
- Source data for Fig 7/7A/.DS_Store
- __MACOSX/Source data for Fig 7/7A/._.DS_Store
- Source data for Fig 7/7A/Autoradiogram and western after UV-Xlink and CoIP.pdf
- __MACOSX/Source data for Fig 7/7A/._Autoradiogram and western after UV-Xlink and CoIP.pdf
- Source data for Fig 7/7F/10 DAG/alba1245.jpg
- __MACOSX/Source data for Fig 7/7F/10 DAG/._alba1245.jpg
- Source data for Fig 7/7F/10 DAG/.DS_Store
- __MACOSX/Source data for Fig 7/7F/10 DAG/._.DS_Store
- Source data for Fig 7/7F/10 DAG/Col-0 WT.jpg
- __MACOSX/Source data for Fig 7/7F/10 DAG/._Col-0 WT.jpg
- Source data for Fig 7/7F/10 DAG/te234.jpg
- __MACOSX/Source data for Fig 7/7F/10 DAG/._te234.jpg
- Source data for Fig 7/7F/10 DAG/alba456.jpg
- __MACOSX/Source data for Fig 7/7F/10 DAG/._alba456.jpg
- Source data for Fig 7/7F/10 DAG/alba123.jpg
- __MACOSX/Source data for Fig 7/7F/10 DAG/._alba123.jpg
- Source data for Fig 7/7F/17 DAG/alba1245.jpg
- __MACOSX/Source data for Fig 7/7F/17 DAG/._alba1245.jpg
- Source data for Fig 7/7F/17 DAG/.DS_Store
- __MACOSX/Source data for Fig 7/7F/17 DAG/._.DS_Store
- Source data for Fig 7/7F/17 DAG/Col-0 WT.jpg
- __MACOSX/Source data for Fig 7/7F/17 DAG/._Col-0 WT.jpg
- Source data for Fig 7/7F/17 DAG/te234.jpg
- __MACOSX/Source data for Fig 7/7F/17 DAG/._te234.jpg
- Source data for Fig 7/7F/17 DAG/alba456.jpg
- __MACOSX/Source data for Fig 7/7F/17 DAG/._alba456.jpg
- Source data for Fig 7/7F/17 DAG/alba123.jpg
- __MACOSX/Source data for Fig 7/7F/17 DAG/._alba123.jpg
- Source data for Fig 7/7F/26 DAG/Scale.JPG
- __MACOSX/Source data for Fig 7/7F/26 DAG/._Scale.JPG
- Source data for Fig 7/7F/26 DAG/alba1245.JPG
- __MACOSX/Source data for Fig 7/7F/26 DAG/._alba1245.JPG
- Source data for Fig 7/7F/26 DAG/Col-0 WT.JPG
- __MACOSX/Source data for Fig 7/7F/26 DAG/._Col-0 WT.JPG
- Source data for Fig 7/7F/26 DAG/te234.JPG
- __MACOSX/Source data for Fig 7/7F/26 DAG/._te234.JPG
- Source data for Fig 7/7F/26 DAG/alba456.JPG
- __MACOSX/Source data for Fig 7/7F/26 DAG/._alba456.JPG
- Source data for Fig 7/7F/26 DAG/ALBA123.JPG
- __MACOSX/Source data for Fig 7/7F/26 DAG/._ALBA123.JPG
