# Supplementary material for: ALBA proteins facilitate cytoplasmic YTHDF-mediated reading of m6A in Arabidopsis
Source: EMBO J. 2024 Nov 29;43(24):6626–55. doi: 10.1038/s44318-024-00312-0 (PMC11649824; doi:10.1038/s44318-024-00312-0)
Supplement: Supplementary file 14 — Source data Fig. 7 [file 44318_2024_312_MOESM14_ESM.zip › Source data for Fig 7/7D+E/Source_data_Figure7D and E.xlsx]

## Sheet: 7D
	7D (left)		7D (right)
down	0.7179		position	fold_change	dual_target
up	0.225		1_32001	0.00094326	FALSE
all	0.2917		1_50881	-0.0540915	FALSE
			1_89579	1.14866	FALSE
			1_92651	-0.463147	FALSE
			1_94454	-0.937064	FALSE
			1_101171	0.834669	FALSE
			1_126074	-0.0215913	FALSE
			1_136712	-0.712603	FALSE
			1_137441	-0.714836	FALSE
			1_164478	-0.81204	FALSE
			1_187341	-0.823669	FALSE
			1_187342	-0.800636	FALSE
			1_188121	0.0323629	FALSE
			1_188767	-0.486453	FALSE
			1_188787	-0.5924	FALSE
			1_188814	-0.573573	FALSE
			1_189042	-0.802052	FALSE
			1_189059	-0.679914	FALSE
			1_189072	-0.185313	FALSE
			1_189123	-1.18849	FALSE
			1_189592	-0.499162	FALSE
			1_196136	-1.05174	TRUE
			1_197173	-0.461604	TRUE
			1_197185	-0.930683	TRUE
			1_197193	-0.855201	TRUE
			1_198064	-0.611317	TRUE
			1_198065	-0.561251	TRUE
			1_201198	-0.396781	TRUE
			1_201338	-0.375836	TRUE
			1_229525	-0.502975	TRUE
			1_229646	-1.26102	TRUE
			1_229650	-0.844214	TRUE
			1_229702	-0.258136	TRUE
			1_229874	-0.323298	TRUE
			1_229885	-0.720381	TRUE
			1_230345	-0.11535	TRUE
			1_265043	-1.20456	FALSE
			1_271035	-0.516452	FALSE
			1_271056	-0.579364	FALSE
			1_279077	-0.500717	FALSE
			1_283135	0.443506	FALSE
			1_284748	-0.11571	FALSE
			1_285063	-0.306349	FALSE
			1_285584	0.0586036	FALSE
			1_285775	-0.919441	FALSE
			1_285990	-0.862815	FALSE
			1_286144	-0.330669	FALSE
			1_286145	-0.911578	FALSE
			1_286150	-0.956713	FALSE
			1_287223	-0.667068	FALSE
			1_287415	-0.867379	FALSE
			1_288176	-1.26939	FALSE
			1_289240	-0.362663	FALSE
			1_289242	-0.466819	FALSE
			1_289311	-0.264731	FALSE
			1_290069	-1.10676	FALSE
			1_290229	-0.0102873	FALSE
			1_290240	-1.09849	FALSE
			1_290468	0.0878321	FALSE
			1_294239	-0.511934	TRUE
			1_294289	-0.662243	TRUE
			1_294582	-0.681662	TRUE
			1_294643	-0.903431	TRUE

## Sheet: 7E
	7E (left)		7E (right)
down	0.762		position	fold_change	dual_target
up	0.3246		1_32001	0.0356856	FALSE
all	0.3355		1_50968	-0.47331	FALSE
			1_89416	0.263603	FALSE
			1_89579	-0.259219	FALSE
			1_89586	-0.0338349	FALSE
			1_92651	0.167644	FALSE
			1_96702	-0.385973	FALSE
			1_136712	-0.449426	FALSE
			1_137441	-0.157612	FALSE
			1_137584	-0.787684	FALSE
			1_145453	-1.14645	FALSE
			1_145484	0.248323	FALSE
			1_164478	-1.09291	FALSE
			1_187341	-0.723593	FALSE
			1_187342	-0.855128	FALSE
			1_187403	-0.326045	FALSE
			1_187772	0.621753	FALSE
			1_188121	-0.292486	FALSE
			1_188814	0.316663	FALSE
			1_189592	-0.748416	FALSE
			1_189803	-0.449395	FALSE
			1_189839	-0.715496	FALSE
			1_196136	-0.242483	TRUE
			1_197173	0.179809	TRUE
			1_198064	-0.794448	TRUE
			1_198065	-0.363639	TRUE
			1_226320	-0.0996214	FALSE
			1_229175	-0.302906	TRUE
			1_229885	-0.253259	TRUE
			1_230345	0.318452	TRUE
			1_289240	-0.513002	FALSE
			1_294554	0.736585	TRUE
			1_294582	0.801456	TRUE
			1_313919	0.174425	FALSE
			1_316864	1.00017	FALSE
			1_318027	-0.0402721	FALSE
			1_318983	-0.239119	FALSE
			1_319276	0.707868	FALSE
			1_323793	-0.895312	FALSE
			1_324408	-0.589558	FALSE
			1_324653	0.522402	FALSE
			1_324718	0.486292	FALSE
			1_324750	-0.221509	FALSE
			1_324751	-0.326317	FALSE
			1_324797	-1.20522	FALSE
			1_330303	-0.541372	FALSE
			1_346478	-0.408784	FALSE
			1_379624	0.946683	TRUE
			1_381546	0.129593	TRUE
			1_381811	-0.534897	TRUE
			1_382845	0.806746	TRUE
			1_383404	0.173341	TRUE
			1_383512	-0.191997	TRUE
			1_386445	0.063282	TRUE
			1_386452	0.694854	TRUE
			1_386542	0.621837	TRUE
			1_389306	-0.00786991	FALSE
			1_390092	-0.578077	FALSE
			1_390124	-0.577432	FALSE
			1_390155	-0.94135	FALSE
			1_390198	-0.433494	FALSE
			1_390199	-0.920425	FALSE
			1_390539	-0.699667	FALSE
