# Supplementary material for: ALBA proteins facilitate cytoplasmic YTHDF-mediated reading of m6A in Arabidopsis
Source: EMBO J. 2024 Nov 29;43(24):6626–55. doi: 10.1038/s44318-024-00312-0 (PMC11649824; doi:10.1038/s44318-024-00312-0)
Supplement: Supplementary file 14 — Source data Fig. 7 [file 44318_2024_312_MOESM14_ESM.zip › Source data for Fig 7/7G/Trichome count.xlsx]

## Sheet: Trichome count
Trichome count in 4 week old plants of respective genotype
Genotype	Plant #	Number of spikes on trichomes						Total counts
		2	3	4	5	6	7
Col-0	1	0	68	22	1	0	0
	2	0	59	28	0	0	0
	3	0	69	15	0	0	0
	4	0	54	23	0	0	0
	5	0	51	24	0	0	0
	6	1	45	22	0	0	0
	7	1	60	20	1	0	0
	8	0	65	17	0	0	0
	9	0	56	30	0	0	0
	10	0	92	36	1	0	0
Sum		2	619	237	3	0	0	861
Percentage		0.232288	71.8931	27.5261	0.348432	0	0
alba123	1	0	40	18	0	0	0
	2	0	96	49	2	0	0
	3	0	59	20	1	0	0
	4	2	38	12	0	0	0
	5	0	77	37	2	0	0
	6	0	54	24	0	0	0
	7	0	38	11	0	0	0
	8	0	55	42	0	0	0
	9	1	65	30	3	0	0
	10	0	36	19	0	0	0
Sum		3	558	262	8	0	0	831
Percentage		0.361011	67.148	31.5283	0.962696	0	0
alba1245	1	1	17	27	3	0	0
	2	1	35	34	1	0	0
	3	0	34	44	4	2	0
	4	0	17	40	4	0	0
	5	0	34	48	3	0	0
	6	0	41	53	7	0	0
	7	0	32	37	1	0	0
	8	0	16	49	2	0	0
	9	0	22	36	0	0	0
	10	0	41	41	5	0	0
Sum		2	289	409	30	2	0	732
Percentage		0.273224	39.4809	55.8743	4.09836	0.273224	0
alba456	1	0	7	30	2	0	0
	2	0	50	61	2	0	0
	3	0	19	44	1	0	0
	4	0	14	27	0	0	0
	5	0	15	32	2	0	0
	6	0	11	34	5	0	0
	7	0	21	38	2	0	0
	8	0	13	37	0	0	0
	9	0	16	43	0	0	0
	10	0	21	43	2	0	0
Sum		0	187	389	16	0	0	592
Percentage		0	31.5878	65.7095	2.7027	0	0
ect2-3	1	0	35	15	5	0	0
	2	0	47	41	4	0	0
	3	0	26	29	6	0	0
	4	0	34	37	5	0	0
	5	0	46	41	6	0	0
	6	1	27	24	4	0	0
	7	0	51	31	3	0	0
	8	0	55	52	9	0	0
	9	0	33	28	4	0	0
	10	0	36	37	2	0	0
Sum		1	390	335	48	0	0	774
Percentage		0.129199	50.3876	43.2817	6.20155	0	0
ect3-1	1	0	26	39	0	0	0
	2	1	67	89	4	0	1
	3	0	33	59	1	0	0
	4	0	33	36	0	0	0
	5	0	56	77	1	0	0
	6	1	26	35	0	0	0
	7	0	23	24	0	0	0
	8	0	27	54	1	0	0
	9	0	79	73	4	0	0
	10	0	36	42	2	0	0
Sum		2	406	528	13	0	1	950
Percentage		0.210526	42.7368	55.5789	1.36842	0	0.105263
te234	1	0	21	39	15	0	0
	2	0	34	45	12	0	0
	3	0	34	42	20	2	0
	4	0	30	47	13	1	0
	5	0	13	29	22	2	0
	6	0	29	60	26	1	0
	7	0	15	27	6	0	0
	8	0	23	38	17	2	0
	9	0	17	37	11	0	0
	10	0	30	51	12	0	0
Sum		0	246	415	154	8	0	823
Percentage		0	29.8906	50.4253	18.712	0.972053	0

## Sheet: Statistics
Statistical analysis
	contrast estimate SE df z.ratio p.value
	alba123 - alba1245 -1.152 0.125 Inf -9.247 <.0001
	alba123 - alba456 -1.424 0.131 Inf -10.906 <.0001
	alba123 - (Col-0) 0.200 0.126 Inf 1.587 0.6908
	alba123 - (ect2-3) -0.790 0.124 Inf -6.379 <.0001
	alba123 - (ect3-1) -0.974 0.120 Inf -8.144 <.0001
	alba123 - te234 -1.979 0.128 Inf -15.474 <.0001
	alba1245 - alba456 -0.272 0.128 Inf -2.133 0.3330
	alba1245 - (Col-0) 1.351 0.124 Inf 10.854 <.0001
	alba1245 - (ect2-3) 0.362 0.122 Inf 2.963 0.0480
	alba1245 - (ect3-1) 0.178 0.118 Inf 1.509 0.7394
	alba1245 - te234 -0.828 0.125 Inf -6.629 <.0001
	alba456 - (Col-0) 1.624 0.130 Inf 12.476 <.0001
	alba456 - (ect2-3) 0.634 0.128 Inf 4.966 <.0001
	alba456 - (ect3-1) 0.450 0.123 Inf 3.649 0.0049
	alba456 - te234 -0.555 0.129 Inf -4.289 0.0004
	(Col-0) - (ect2-3) -0.989 0.124 Inf -7.983 <.0001
	(Col-0) - (ect3-1) -1.174 0.120 Inf -9.809 <.0001
	(Col-0) - te234 -2.179 0.128 Inf -17.056 <.0001
	(ect2-3) - (ect3-1) -0.184 0.117 Inf -1.571 0.7009
	(ect2-3) - te234 -1.190 0.125 Inf -9.515 <.0001
	(ect3-1) - te234 -1.005 0.120 Inf -8.346 <.0001
