# Supplementary material for: ALBA proteins facilitate cytoplasmic YTHDF-mediated reading of m6A in Arabidopsis
Source: EMBO J. 2024 Nov 29;43(24):6626–55. doi: 10.1038/s44318-024-00312-0 (PMC11649824; doi:10.1038/s44318-024-00312-0)
Supplement: Supplementary file 15 — EV and Appendix Figure Source Data [file 44318_2024_312_MOESM15_ESM.zip]

Archive with 90 entries (65 files):
- Source data for Expanded View and Appendix/
- __MACOSX/._Source data for Expanded View and Appendix
- Source data for Expanded View and Appendix/Appendix Fig S2/
- __MACOSX/Source data for Expanded View and Appendix/._Appendix Fig S2
- Source data for Expanded View and Appendix/Fig EV1/
- __MACOSX/Source data for Expanded View and Appendix/._Fig EV1
- Source data for Expanded View and Appendix/Appendix Fig S5/
- __MACOSX/Source data for Expanded View and Appendix/._Appendix Fig S5
- Source data for Expanded View and Appendix/Fig EV5/
- __MACOSX/Source data for Expanded View and Appendix/._Fig EV5
- Source data for Expanded View and Appendix/Appendix Fig S6/
- __MACOSX/Source data for Expanded View and Appendix/._Appendix Fig S6
- Source data for Expanded View and Appendix/Fig EV4/
- __MACOSX/Source data for Expanded View and Appendix/._Fig EV4
- Source data for Expanded View and Appendix/Appendix Fig S7/
- __MACOSX/Source data for Expanded View and Appendix/._Appendix Fig S7
- Source data for Expanded View and Appendix/Appendix Fig S2/S2A/
- __MACOSX/Source data for Expanded View and Appendix/Appendix Fig S2/._S2A
- Source data for Expanded View and Appendix/Appendix Fig S2/S2B/
- __MACOSX/Source data for Expanded View and Appendix/Appendix Fig S2/._S2B
- Source data for Expanded View and Appendix/Appendix Fig S2/S2D/
- __MACOSX/Source data for Expanded View and Appendix/Appendix Fig S2/._S2D
- Source data for Expanded View and Appendix/Fig EV1/EV1C/
- __MACOSX/Source data for Expanded View and Appendix/Fig EV1/._EV1C
- Source data for Expanded View and Appendix/Fig EV1/EV1D/
- __MACOSX/Source data for Expanded View and Appendix/Fig EV1/._EV1D
- Source data for Expanded View and Appendix/Appendix Fig S5/S5D/
- __MACOSX/Source data for Expanded View and Appendix/Appendix Fig S5/._S5D
- Source data for Expanded View and Appendix/Fig EV5/EV5B/
- __MACOSX/Source data for Expanded View and Appendix/Fig EV5/._EV5B
- Source data for Expanded View and Appendix/Fig EV5/EV5C/
- __MACOSX/Source data for Expanded View and Appendix/Fig EV5/._EV5C
- Source data for Expanded View and Appendix/Fig EV5/EV5A/
- __MACOSX/Source data for Expanded View and Appendix/Fig EV5/._EV5A
- Source data for Expanded View and Appendix/Appendix Fig S6/S6A/
- __MACOSX/Source data for Expanded View and Appendix/Appendix Fig S6/._S6A
- Source data for Expanded View and Appendix/Appendix Fig S6/S6D/
- __MACOSX/Source data for Expanded View and Appendix/Appendix Fig S6/._S6D
- Source data for Expanded View and Appendix/Appendix Fig S6/S6C/
- __MACOSX/Source data for Expanded View and Appendix/Appendix Fig S6/._S6C
- Source data for Expanded View and Appendix/Appendix Fig S6/S6B/
- __MACOSX/Source data for Expanded View and Appendix/Appendix Fig S6/._S6B
- Source data for Expanded View and Appendix/Fig EV4/EV4A/
- __MACOSX/Source data for Expanded View and Appendix/Fig EV4/._EV4A
- Source data for Expanded View and Appendix/Fig EV4/EV4B+D/
- __MACOSX/Source data for Expanded View and Appendix/Fig EV4/._EV4B+D
- Source data for Expanded View and Appendix/Appendix Fig S7/.DS_Store
- __MACOSX/Source data for Expanded View and Appendix/Appendix Fig S7/._.DS_Store
- Source data for Expanded View and Appendix/Appendix Fig S7/S7B/
- __MACOSX/Source data for Expanded View and Appendix/Appendix Fig S7/._S7B
- Source data for Expanded View and Appendix/Appendix Fig S7/S7A/
- __MACOSX/Source data for Expanded View and Appendix/Appendix Fig S7/._S7A
- Source data for Expanded View and Appendix/Appendix Fig S2/S2A/Silver staining.pdf
- __MACOSX/Source data for Expanded View and Appendix/Appendix Fig S2/S2A/._Silver staining.pdf
- Source data for Expanded View and Appendix/Appendix Fig S2/S2B/Coomassie and western blot.pdf
- __MACOSX/Source data for Expanded View and Appendix/Appendix Fig S2/S2B/._Coomassie and western blot.pdf
- Source data for Expanded View and Appendix/Appendix Fig S2/S2D/Silver staining.pdf
- __MACOSX/Source data for Expanded View and Appendix/Appendix Fig S2/S2D/._Silver staining.pdf
- Source data for Expanded View and Appendix/Fig EV1/EV1C/Silverstaining RFP IP.pdf
- __MACOSX/Source data for Expanded View and Appendix/Fig EV1/EV1C/._Silverstaining RFP IP.pdf
- Source data for Expanded View and Appendix/Fig EV1/EV1D/Western blot RFP IP.pdf
- __MACOSX/Source data for Expanded View and Appendix/Fig EV1/EV1D/._Western blot RFP IP.pdf
- Source data for Expanded View and Appendix/Appendix Fig S5/S5D/Western anti-ALBA4.pdf
- __MACOSX/Source data for Expanded View and Appendix/Appendix Fig S5/S5D/._Western anti-ALBA4.pdf
- Source data for Expanded View and Appendix/Fig EV5/EV5B/Delayed flowering phenotypes.JPG
- __MACOSX/Source data for Expanded View and Appendix/Fig EV5/EV5B/._Delayed flowering phenotypes.JPG
- Source data for Expanded View and Appendix/Fig EV5/EV5C/ECT2 western.pdf
- __MACOSX/Source data for Expanded View and Appendix/Fig EV5/EV5C/._ECT2 western.pdf
- Source data for Expanded View and Appendix/Fig EV5/EV5A/Leaf profiles.jpg
- __MACOSX/Source data for Expanded View and Appendix/Fig EV5/EV5A/._Leaf profiles.jpg
- Source data for Expanded View and Appendix/Appendix Fig S6/S6A/GFP western.pdf
- __MACOSX/Source data for Expanded View and Appendix/Appendix Fig S6/S6A/._GFP western.pdf
- Source data for Expanded View and Appendix/Appendix Fig S6/S6D/Purified and multiplexed iCLIP2 libray.pdf
- __MACOSX/Source data for Expanded View and Appendix/Appendix Fig S6/S6D/._Purified and multiplexed iCLIP2 libray.pdf
- Source data for Expanded View and Appendix/Appendix Fig S6/S6C/PCR-amplified iCLIP2 libraries.pdf
- __MACOSX/Source data for Expanded View and Appendix/Appendix Fig S6/S6C/._PCR-amplified iCLIP2 libraries.pdf
- Source data for Expanded View and Appendix/Appendix Fig S6/S6B/Autoradiograms ALBA4-GFP and GFP.pdf
- __MACOSX/Source data for Expanded View and Appendix/Appendix Fig S6/S6B/._Autoradiograms ALBA4-GFP and GFP.pdf
- Source data for Expanded View and Appendix/Fig EV4/EV4A/Autoradiogram and western after UVXlink and IP.pdf
- __MACOSX/Source data for Expanded View and Appendix/Fig EV4/EV4A/._Autoradiogram and western after UVXlink and IP.pdf
- Source data for Expanded View and Appendix/Fig EV4/EV4B+D/Western blot ECT2 and ALBA2 HT.pdf
- __MACOSX/Source data for Expanded View and Appendix/Fig EV4/EV4B+D/._Western blot ECT2 and ALBA2 HT.pdf
- Source data for Expanded View and Appendix/Appendix Fig S7/S7B/.DS_Store
- __MACOSX/Source data for Expanded View and Appendix/Appendix Fig S7/S7B/._.DS_Store
- Source data for Expanded View and Appendix/Appendix Fig S7/S7B/FLAG western ALBA4 TRIBE.pdf
- __MACOSX/Source data for Expanded View and Appendix/Appendix Fig S7/S7B/._FLAG western ALBA4 TRIBE.pdf
- Source data for Expanded View and Appendix/Appendix Fig S7/S7A/FLAG western ALBA2 HT.pdf
- __MACOSX/Source data for Expanded View and Appendix/Appendix Fig S7/S7A/._FLAG western ALBA2 HT.pdf
- Source data for Expanded View and Appendix/Appendix Fig S7/S7A/.DS_Store
- __MACOSX/Source data for Expanded View and Appendix/Appendix Fig S7/S7A/._.DS_Store
